# Supplementary material for: Impact of Intracellular Proteins on μ-Opioid Receptor Structure and Ligand Binding
Source: J Phys Chem B. 2024 Dec 19;129(1):71–87. doi: 10.1021/acs.jpcb.4c05214 (PMC11726672; doi:10.1021/acs.jpcb.4c05214)
Supplement: Supplementary file 1 — jp4c05214_si_002.zip [file jp4c05214_si_002.zip]

Archive with 125 entries (125 files):
- Energetics of Structures/Energetics of Ligand.xlsx
- Docking complexes/Fig15B_Shields1_4DKL.mae
- Docking complexes/Fig13_XtalBU72_8EF5.mae
- Docking complexes/Fig14A_Shields1_8EF5.mae
- Docking complexes/Fig14B_Shields6_8EF5.mae
- Docking complexes/Fig12_XtalBU72_5C1M.mae
- Docking complexes/Fig15A_NalXtal_4DKL.mae
- Docking complexes/Fig11_ExpFent_8EF5.mae
- Docking complexes/Fig15C_Shields5_4DKL.mae
- XYZ Files of Ligands/BU72/BU72- Xtal Structure.xyz
- XYZ Files of Ligands/BU72/BU72-Structure 1.xyz
- XYZ Files of Ligands/BU72/BU72-Structure 2.xyz
- XYZ Files of Ligands/BU72/BU72-Structure 3.xyz
- XYZ Files of Ligands/Fentanyl/Fentanyl-Structure 1.xyz
- XYZ Files of Ligands/Fentanyl/Fentanyl-Structure 10.xyz
- XYZ Files of Ligands/Fentanyl/Fentanyl-Structure 11.xyz
- XYZ Files of Ligands/Fentanyl/Fentanyl-Structure 12.xyz
- XYZ Files of Ligands/Fentanyl/Fentanyl-Structure 13.xyz
- XYZ Files of Ligands/Fentanyl/Fentanyl-Structure 14.xyz
- XYZ Files of Ligands/Fentanyl/Fentanyl-Structure 15.xyz
- XYZ Files of Ligands/Fentanyl/Fentanyl-Structure 16.xyz
- XYZ Files of Ligands/Fentanyl/Fentanyl-Structure 17.xyz
- XYZ Files of Ligands/Fentanyl/Fentanyl-Structure 18.xyz
- XYZ Files of Ligands/Fentanyl/Fentanyl-Structure 19.xyz
- XYZ Files of Ligands/Fentanyl/Fentanyl-Structure 2.xyz
- XYZ Files of Ligands/Fentanyl/Fentanyl-Structure 21.xyz
- XYZ Files of Ligands/Fentanyl/Fentanyl-Structure 20.xyz
- XYZ Files of Ligands/Fentanyl/Fentanyl-Structure 23.xyz
- XYZ Files of Ligands/Fentanyl/Fentanyl-Structure 22.xyz
- XYZ Files of Ligands/Fentanyl/Fentanyl-Structure 24.xyz
- XYZ Files of Ligands/Fentanyl/Fentanyl-Structure 25.xyz
- XYZ Files of Ligands/Fentanyl/Fentanyl-Structure 26.xyz
- XYZ Files of Ligands/Fentanyl/Fentanyl-Structure 27.xyz
- XYZ Files of Ligands/Fentanyl/Fentanyl-Structure 28.xyz
- XYZ Files of Ligands/Fentanyl/Fentanyl-Structure 29.xyz
- XYZ Files of Ligands/Fentanyl/Fentanyl-Structure 3.xyz
- XYZ Files of Ligands/Fentanyl/Fentanyl-Structure 30.xyz
- XYZ Files of Ligands/Fentanyl/Fentanyl-Structure 31.xyz
- XYZ Files of Ligands/Fentanyl/Fentanyl-Structure 33.xyz
- XYZ Files of Ligands/Fentanyl/Fentanyl-Structure 32.xyz
- XYZ Files of Ligands/Fentanyl/Fentanyl-Structure 34.xyz
- XYZ Files of Ligands/Fentanyl/Fentanyl-Structure 35.xyz
- XYZ Files of Ligands/Fentanyl/Fentanyl-Structure 36.xyz
- XYZ Files of Ligands/Fentanyl/Fentanyl-Structure 37.xyz
- XYZ Files of Ligands/Fentanyl/Fentanyl-Structure 38.xyz
- XYZ Files of Ligands/Fentanyl/Fentanyl-Structure 39.xyz
- XYZ Files of Ligands/Fentanyl/Fentanyl-Structure 4.xyz
- XYZ Files of Ligands/Fentanyl/Fentanyl-Structure 40.xyz
- XYZ Files of Ligands/Fentanyl/Fentanyl-Structure 41.xyz
- XYZ Files of Ligands/Fentanyl/Fentanyl-Structure 42.xyz
- XYZ Files of Ligands/Fentanyl/Fentanyl-Structure 43.xyz
- XYZ Files of Ligands/Fentanyl/Fentanyl-Structure 44.xyz
- XYZ Files of Ligands/Fentanyl/Fentanyl-Structure 45.xyz
- XYZ Files of Ligands/Fentanyl/Fentanyl-Structure 46.xyz
- XYZ Files of Ligands/Fentanyl/Fentanyl-Structure 47.xyz
- XYZ Files of Ligands/Fentanyl/Fentanyl-Structure 48.xyz
- XYZ Files of Ligands/Fentanyl/Fentanyl-Structure 49.xyz
- XYZ Files of Ligands/Fentanyl/Fentanyl-Structure 5.xyz
- XYZ Files of Ligands/Fentanyl/Fentanyl-Structure 50.xyz
- XYZ Files of Ligands/Fentanyl/Fentanyl-Structure 51.xyz
- XYZ Files of Ligands/Fentanyl/Fentanyl-Structure 52.xyz
- XYZ Files of Ligands/Fentanyl/Fentanyl-Structure 53.xyz
- XYZ Files of Ligands/Fentanyl/Fentanyl-Structure 54.xyz
- XYZ Files of Ligands/Fentanyl/Fentanyl-Structure 55.xyz
- XYZ Files of Ligands/Fentanyl/Fentanyl-Structure 56.xyz
- XYZ Files of Ligands/Fentanyl/Fentanyl-Structure 57.xyz
- XYZ Files of Ligands/Fentanyl/Fentanyl-Structure 58.xyz
- XYZ Files of Ligands/Fentanyl/Fentanyl-Structure 59.xyz
- XYZ Files of Ligands/Fentanyl/Fentanyl-Structure 6.xyz
- XYZ Files of Ligands/Fentanyl/Fentanyl-Structure 60.xyz
- XYZ Files of Ligands/Fentanyl/Fentanyl-Structure 61.xyz
- XYZ Files of Ligands/Fentanyl/Fentanyl-Structure 62.xyz
- XYZ Files of Ligands/Fentanyl/Fentanyl-Structure 63.xyz
- XYZ Files of Ligands/Fentanyl/Fentanyl-Structure 64.xyz
- XYZ Files of Ligands/Fentanyl/Fentanyl-Structure 65.xyz
- XYZ Files of Ligands/Fentanyl/Fentanyl-Structure 66.xyz
- XYZ Files of Ligands/Fentanyl/Fentanyl-Structure 67.xyz
- XYZ Files of Ligands/Fentanyl/Fentanyl-Structure 68.xyz
- XYZ Files of Ligands/Fentanyl/Fentanyl-Structure 69.xyz
- XYZ Files of Ligands/Fentanyl/Fentanyl-Structure 7.xyz
- XYZ Files of Ligands/Fentanyl/Fentanyl-Structure 70.xyz
- XYZ Files of Ligands/Fentanyl/Fentanyl-Structure 71.xyz
- XYZ Files of Ligands/Fentanyl/Fentanyl-Structure 72.xyz
- XYZ Files of Ligands/Fentanyl/Fentanyl-Structure 73.xyz
- XYZ Files of Ligands/Fentanyl/Fentanyl-Structure 74.xyz
- XYZ Files of Ligands/Fentanyl/Fentanyl-Structure 75.xyz
- XYZ Files of Ligands/Fentanyl/Fentanyl-Structure 76.xyz
- XYZ Files of Ligands/Fentanyl/Fentanyl-Structure 77.xyz
- XYZ Files of Ligands/Fentanyl/Fentanyl-Structure 78.xyz
- XYZ Files of Ligands/Fentanyl/Fentanyl-Structure 79.xyz
- XYZ Files of Ligands/Fentanyl/Fentanyl-Structure 8.xyz
- XYZ Files of Ligands/Fentanyl/Fentanyl-Structure 80.xyz
- XYZ Files of Ligands/Fentanyl/Fentanyl-Structure 81.xyz
- XYZ Files of Ligands/Fentanyl/Fentanyl-Structure 82.xyz
- XYZ Files of Ligands/Fentanyl/Fentanyl-Structure 83.xyz
- XYZ Files of Ligands/Fentanyl/Fentanyl-Structure 84.xyz
- XYZ Files of Ligands/Fentanyl/Fentanyl-Structure 86.xyz
- XYZ Files of Ligands/Fentanyl/Fentanyl-Structure 9.xyz
- XYZ Files of Ligands/Fentanyl/Fentanyl-Structure 85.xyz
- XYZ Files of Ligands/Fentanyl/Fentanyl-Xtal Structure.xyz
- XYZ Files of Ligands/Naltrexone/Naltrexone-B-FNA Xtal Structure.xyz
- XYZ Files of Ligands/Naltrexone/Naltrexone-Structure 1.xyz
- XYZ Files of Ligands/Naltrexone/Naltrexone-Structure 10.xyz
- XYZ Files of Ligands/Naltrexone/Naltrexone-Structure 11.xyz
- XYZ Files of Ligands/Naltrexone/Naltrexone-Structure 12.xyz
- XYZ Files of Ligands/Naltrexone/Naltrexone-Structure 13.xyz
- XYZ Files of Ligands/Naltrexone/Naltrexone-Structure 14.xyz
- XYZ Files of Ligands/Naltrexone/Naltrexone-Structure 15.xyz
- XYZ Files of Ligands/Naltrexone/Naltrexone-Structure 16.xyz
- XYZ Files of Ligands/Naltrexone/Naltrexone-Structure 17.xyz
- XYZ Files of Ligands/Naltrexone/Naltrexone-Structure 18.xyz
- XYZ Files of Ligands/Naltrexone/Naltrexone-Structure 19.xyz
- XYZ Files of Ligands/Naltrexone/Naltrexone-Structure 2.xyz
- XYZ Files of Ligands/Naltrexone/Naltrexone-Structure 20.xyz
- XYZ Files of Ligands/Naltrexone/Naltrexone-Structure 21.xyz
- XYZ Files of Ligands/Naltrexone/Naltrexone-Structure 22.xyz
- XYZ Files of Ligands/Naltrexone/Naltrexone-Structure 3.xyz
- XYZ Files of Ligands/Naltrexone/Naltrexone-Structure 4.xyz
- XYZ Files of Ligands/Naltrexone/Naltrexone-Structure 5.xyz
- XYZ Files of Ligands/Naltrexone/Naltrexone-Structure 6.xyz
- XYZ Files of Ligands/Naltrexone/Naltrexone-Structure 7.xyz
- XYZ Files of Ligands/Naltrexone/Naltrexone-Structure 8.xyz
- XYZ Files of Ligands/Naltrexone/Naltrexone-Structure 9.xyz
- CBS Extrapolation Formulas.docx
- Table of Contents.docx
