# Supplementary material for: Impact of Intracellular Proteins on μ-Opioid Receptor Structure and Ligand Binding
Source: J Phys Chem B. 2024 Dec 19;129(1):71–87. doi: 10.1021/acs.jpcb.4c05214 (PMC11726672; doi:10.1021/acs.jpcb.4c05214)
Supplement: Supplementary file 1 — jp4c05214_si_002.zip [file jp4c05214_si_002.zip › Energetics of Structures/Energetics of Ligand.xlsx]

## Sheet: Ligand QM Solvation Energies
Fentanyl		DFT Geometry Optimization & Freq			DLPNO-CCSD(T)/cc-pVNZ/SMD Single Point Calculations on the ωB97X-D/6-31++G**/SMD optimized geometries
	Structure	ωB97xD/6-31++G**	ωB97xD/6-31++G**	ωB97xD/6-31++G**	DLPNO-CCSD(T)/cc-pVDZ	DLPNO-CCSD(T)/cc-pVTZ	DLPNO-CCSD(T)/cc-pVQZ	DLPNO-CCSD(T)/cc-pVNZ
		Electronic Energy	Gº Correction 298.15 K	Gº Correction 310.15 K	//ωB97X-D/6-31++G**	//ωB97X-D/6-31++G**	//ωB97X-D/6-31++G**	Complete Basis Set Extrapolation (N=DTQ)
		(Hartrees)	(kcal/mol)	(kcal/mol)	(Hartrees)	(Hartrees)	(Hartrees)	(Hartrees)
	1	-1040.2	257.65	255.582	-1037.54	-1038.56	-1038.86	-1039.09
	2	-1040.2	258.103	256.047	-1037.54	-1038.56	-1038.86	-1039.09
	3	-1040.19	256.61	254.489	-1037.53	-1038.56	-1038.86	-1039.08
	4	-1040.2	258.87	256.836	-1037.54	-1038.56	-1038.86	-1039.09
	5	-1040.2	258.907	256.876	-1037.54	-1038.56	-1038.86	-1039.09
	6	-1040.19	258.033	255.973	-1037.54	-1038.56	-1038.86	-1039.08
	7	-1040.19	257.641	255.572	-1037.53	-1038.56	-1038.86	-1039.08
	8	-1040.19	258.694	256.664	-1037.54	-1038.56	-1038.86	-1039.08
	9	-1040.19	258.56	256.511	-1037.53	-1038.56	-1038.86	-1039.08
	10	-1040.19	259.097	257.068	-1037.53	-1038.56	-1038.86	-1039.08
	11	-1040.19	258.685	256.655	-1037.54	-1038.56	-1038.86	-1039.08
	12	-1040.19	258.431	256.385	-1037.53	-1038.56	-1038.86	-1039.08
	13	-1040.19	257.808	255.733	-1037.53	-1038.56	-1038.86	-1039.08
	14	-1040.19	258.703	256.658	-1037.53	-1038.56	-1038.86	-1039.08
	15	-1040.19	256.915	254.818	-1037.53	-1038.56	-1038.86	-1039.08
	16	-1040.19	258.415	256.367	-1037.53	-1038.56	-1038.86	-1039.08
	17	-1040.19	259.022	256.993	-1037.53	-1038.56	-1038.86	-1039.08
	18	-1040.19	259.026	256.999	-1037.53	-1038.56	-1038.86	-1039.08
	19	-1040.19	259.024	256.996	-1037.53	-1038.56	-1038.86	-1039.08
	20	-1040.19	258.509	256.454	-1037.53	-1038.56	-1038.86	-1039.08
	21	-1040.19	258.866	256.841	-1037.53	-1038.56	-1038.86	-1039.08
	22	-1040.19	259.026	257.002	-1037.53	-1038.56	-1038.86	-1039.08
	23	-1040.19	259.78	257.777	-1037.53	-1038.56	-1038.86	-1039.08
	24	-1040.19	259.121	257.099	-1037.53	-1038.56	-1038.86	-1039.08
	25	-1040.19	259.091	257.069	-1037.53	-1038.56	-1038.86	-1039.08
	26	-1040.19	258.821	256.788	-1037.53	-1038.56	-1038.86	-1039.08
	27	-1040.19	257.47	255.387	-1037.53	-1038.56	-1038.86	-1039.08
	28	-1040.19	258.832	256.797	-1037.53	-1038.56	-1038.86	-1039.08
	29	-1040.19	257.484	255.4	-1037.53	-1038.56	-1038.86	-1039.08
	30	-1040.19	258.974	256.949	-1037.53	-1038.56	-1038.86	-1039.08
	31	-1040.19	257.392	255.303	-1037.53	-1038.55	-1038.86	-1039.08
	32	-1040.19	259.262	257.24	-1037.53	-1038.56	-1038.86	-1039.08
	33	-1040.19	259.674	257.667	-1037.53	-1038.56	-1038.86	-1039.08
	34	-1040.19	258.15	256.096	-1037.53	-1038.56	-1038.86	-1039.08
	35	-1040.19	258.214	256.163	-1037.53	-1038.56	-1038.86	-1039.08
	36	-1040.19	258.206	256.156	-1037.53	-1038.56	-1038.86	-1039.08
	37	-1040.19	258.403	256.353	-1037.53	-1038.56	-1038.86	-1039.08
	38	-1040.19	257.988	255.916	-1037.53	-1038.55	-1038.86	-1039.08
	39	-1040.19	260.141	258.149	-1037.53	-1038.56	-1038.86	-1039.08
	40	-1040.19	259.488	257.477	-1037.53	-1038.56	-1038.86	-1039.08
	41	-1040.19	259.126	257.105	-1037.53	-1038.55	-1038.86	-1039.08
	42	-1040.19	259.488	257.473	-1037.53	-1038.55	-1038.86	-1039.08
	43	-1040.19	260.263	258.275	-1037.53	-1038.56	-1038.86	-1039.08
	44	-1040.19	260.124	258.151	-1037.53	-1038.56	-1038.86	-1039.08
	45	-1040.19	258.466	256.421	-1037.53	-1038.55	-1038.85	-1039.08
	46	-1040.19	260.441	258.472	-1037.53	-1038.56	-1038.86	-1039.08
	47	-1040.19	259.483	257.483	-1037.53	-1038.56	-1038.86	-1039.08
	48	-1040.19	259.824	257.837	-1037.53	-1038.56	-1038.86	-1039.08
	49	-1040.19	260.737	258.779	-1037.53	-1038.56	-1038.86	-1039.08
	50	-1040.19	260.38	258.393	-1037.53	-1038.55	-1038.86	-1039.08
	51	-1040.19	261.26	259.328	-1037.53	-1038.56	-1038.86	-1039.08
	52	-1040.19	258.832	256.793	-1037.53	-1038.55	-1038.85	-1039.08
	53	-1040.18	257.563	255.492	-1037.53	-1038.55	-1038.85	-1039.07
	54	-1040.18	257.829	255.758	-1037.53	-1038.55	-1038.85	-1039.08
	55	-1040.19	260.412	258.444	-1037.53	-1038.56	-1038.86	-1039.08
	56	-1040.19	258.741	256.702	-1037.53	-1038.55	-1038.85	-1039.08
	57	-1040.18	257.425	255.339	-1037.53	-1038.55	-1038.85	-1039.08
	58	-1040.18	258.013	255.956	-1037.53	-1038.55	-1038.85	-1039.07
	59	-1040.18	257.813	255.746	-1037.53	-1038.55	-1038.85	-1039.07
	60	-1040.18	257.813	255.746	-1037.53	-1038.55	-1038.85	-1039.07
	61	-1040.19	261.788	259.851	-1037.53	-1038.56	-1038.86	-1039.08
	62	-1040.19	261.175	259.227	-1037.53	-1038.55	-1038.86	-1039.08
	63	-1040.18	257.956	255.89	-1037.53	-1038.55	-1038.85	-1039.07
	64	-1040.18	257.889	255.827	-1037.53	-1038.55	-1038.85	-1039.07
	65	-1040.18	257.849	255.784	-1037.53	-1038.55	-1038.85	-1039.07
	66	-1040.19	258.765	256.741	-1037.53	-1038.55	-1038.85	-1039.08
	67	-1040.18	258.215	256.156	-1037.52	-1038.55	-1038.85	-1039.07
	68	-1040.18	258.497	256.453	-1037.53	-1038.55	-1038.85	-1039.07
	69	-1040.18	258.267	256.21	-1037.52	-1038.55	-1038.85	-1039.07
	70	-1040.18	258.212	256.159	-1037.53	-1038.55	-1038.85	-1039.07
	71	-1040.19	259.621	257.622	-1037.53	-1038.55	-1038.85	-1039.07
	72	-1040.18	259.143	257.113	-1037.52	-1038.55	-1038.85	-1039.07
	73	-1040.18	259.037	257.006	-1037.52	-1038.55	-1038.85	-1039.07
	74	-1040.19	259.632	257.629	-1037.53	-1038.55	-1038.85	-1039.07
	75	-1040.19	260.657	258.701	-1037.53	-1038.55	-1038.85	-1039.08
	76	-1040.18	259.458	257.442	-1037.53	-1038.55	-1038.85	-1039.07
	77	-1040.18	259.644	257.643	-1037.53	-1038.55	-1038.85	-1039.07
	78	-1040.18	258.835	256.796	-1037.52	-1038.55	-1038.85	-1039.07
	79	-1040.18	258.917	256.884	-1037.53	-1038.55	-1038.85	-1039.07
	80	-1040.19	261.557	259.636	-1037.53	-1038.55	-1038.85	-1039.08
	81	-1040.18	259.52	257.515	-1037.53	-1038.55	-1038.85	-1039.07
	82	-1040.18	259.996	258.005	-1037.53	-1038.55	-1038.85	-1039.07
	83	-1040.18	259.825	257.833	-1037.53	-1038.55	-1038.85	-1039.07
	84	-1040.18	259.99	258	-1037.53	-1038.55	-1038.85	-1039.07
	85	-1040.19	261.017	259.071	-1037.53	-1038.55	-1038.85	-1039.07
	86	-1040.18	260.063	258.079	-1037.52	-1038.55	-1038.85	-1039.07
BU72
	Structure	ωB97xD/6-31++G**	ωB97xD/6-31++G**	ωB97xD/6-31++G**	DLPNO-CCSD(T)/cc-pVDZ	DLPNO-CCSD(T)/cc-pVTZ	DLPNO-CCSD(T)/cc-pVQZ	DLPNO-CCSD(T)/cc-pVDZ
		Electronic Energy	Gº Correction 273.15 K	Gº Correction 298.15 K	//ωB97xD/6-31++G**	//ωB97xD/6-31++G**	//ωB97xD/6-31++G**	Complete Basis Set Extrapolation (DTQ)
		(Hartrees)	(kcal/mol)	(kcal/mol)	(Hartrees)	(Hartrees)	(Hartrees)	(Hartrees)
	1	-1346.35	315.293	313.228	-1342.96	-1344.27	-1344.66	-1344.66
	2	-1346.35	315.287	313.227	-1342.96	-1344.27	-1344.66	-1344.66
	3	-1346.35	315.269	313.206	-1342.96	-1344.27	-1344.66	-1344.66
Naltrexone
	Structure	ωB97xD/6-31++G**	ωB97xD/6-31++G**	ωB97xD/6-31++G**	DLPNO-CCSD(T)/cc-pVDZ	DLPNO-CCSD(T)/cc-pVTZ	DLPNO-CCSD(T)/cc-pVQZ	DLPNO-CCSD(T)/cc-pVDZ
		Electronic Energy	Gº Correction 273.15 K	Gº Correction 298.15 K	//ωB97xD/6-31++G**	//ωB97xD/6-31++G**	//ωB97xD/6-31++G**	Complete Basis Set Extrapolation (DTQ)
		(Hartrees)	(kcal/mol)	(kcal/mol)	(Hartrees)	(Hartrees)	(Hartrees)	(Hartrees)
	1	-1131.83	227.73	225.953	-1129.06	-1130.17	-1130.51	-1130.75
	2	-1131.83	227.793	226.012	-1129.06	-1130.17	-1130.51	-1130.75
	3	-1131.83	227.793	226.003	-1129.06	-1130.17	-1130.5	-1130.75
	4	-1131.83	228.263	226.499	-1129.06	-1130.17	-1130.5	-1130.75
	5	-1131.83	228.507	226.756	-1129.06	-1130.17	-1130.5	-1130.75
	6	-1131.83	228.103	226.337	-1129.06	-1130.17	-1130.5	-1130.75
	7	-1131.83	228.841	227.094	-1129.06	-1130.17	-1130.5	-1130.75
	8	-1131.82	228.112	226.342	-1129.06	-1130.17	-1130.5	-1130.75
	9	-1131.82	228.104	226.341	-1129.06	-1130.17	-1130.5	-1130.75
	10	-1131.82	227.829	226.049	-1129.06	-1130.17	-1130.5	-1130.75
	11	-1131.82	227.892	226.119	-1129.05	-1130.17	-1130.5	-1130.75
	12	-1131.82	227.537	225.747	-1129.05	-1130.17	-1130.5	-1130.75
	13	-1131.82	227.05	225.238	-1129.05	-1130.16	-1130.5	-1130.75
	14	-1131.82	227.817	226.034	-1129.05	-1130.17	-1130.5	-1130.75
	15	-1131.82	226.777	224.958	-1129.05	-1130.16	-1130.5	-1130.74
	16	-1131.82	228.872	227.116	-1129.05	-1130.17	-1130.5	-1130.75
	17	-1131.82	226.831	225.013	-1129.05	-1130.16	-1130.49	-1130.74
	18	-1131.82	226.694	224.87	-1129.05	-1130.16	-1130.49	-1130.74
	19	-1131.82	227.42	225.622	-1129.05	-1130.16	-1130.5	-1130.74
	20	-1131.82	228.001	226.219	-1129.05	-1130.16	-1130.5	-1130.74
	21	-1131.82	227.431	225.627	-1129.05	-1130.16	-1130.49	-1130.74
	22	-1131.82	227.697	225.907	-1129.05	-1130.16	-1130.49	-1130.74
