# Supplementary material for: Impact of Intracellular Proteins on μ-Opioid Receptor Structure and Ligand Binding
Source: J Phys Chem B. 2024 Dec 19;129(1):71–87. doi: 10.1021/acs.jpcb.4c05214 (PMC11726672; doi:10.1021/acs.jpcb.4c05214)
Supplement: Supplementary file 1 — jp4c05214_si_002.zip [file jp4c05214_si_002.zip › Docking complexes/Fig14B_Shields6_8EF5.mae]

{ 
 s_m_m2io_version
 :::
 2.0.0 
} 

f_m_ct { 
 s_m_title
 s_m_entry_id
 s_m_entry_name
 i_m_Source_File_Index
 r_pdb_PDB_EXPDTA_PH
 r_pdb_PDB_RESOLUTION
 s_m_Source_File
 s_m_Source_Path
 s_pdb_PDB_CLASSIFICATION
 s_pdb_PDB_DEPOSITION_DATE
 s_pdb_PDB_EXPDTA
 s_pdb_PDB_ID
 s_pdb_PDB_REMARK_350_Biomolecule_1_Transform_1_Chains
 s_pdb_PDB_REMARK_350_Biomolecule_1_Transform_1_Matrix_1
 s_pdb_PDB_TITLE
 s_pdb_PDB_format_version
 b_ppw_created_disulfur
 b_ppw_prepared
 i_glide_grid_version
 r_glide_gridbox_ligxrange
 r_glide_gridbox_ligyrange
 r_glide_gridbox_ligzrange
 r_glide_gridbox_xcent
 r_glide_gridbox_xrange
 r_glide_gridbox_ycent
 r_glide_gridbox_yrange
 r_glide_gridbox_zcent
 r_glide_gridbox_zrange
 r_i_target_temperature
 s_ff_OPLSVersion
 s_glide_grid_type
 s_ppw_het_states
 s_ppw_prepared_with_version
 i_glide_flexr_nflex
 i_glide_flexr_maxaltpos
 b_glide_receptor
 r_i_Bend_Energy-S-OPLS
 r_i_Dihedral_Energy-S-OPLS
 r_i_El-14_Energy-S-OPLS
 r_i_Electrostatic_Energy-S-OPLS
 r_i_LJ-14_Energy-S-OPLS
 r_i_Max_Derivative-S-OPLS
 r_i_Potential_Energy-S-OPLS
 r_i_RMS_Derivative-S-OPLS
 r_i_Stretch_Energy-S-OPLS
 r_i_Van_der_Waals_Energy-S-OPLS
 r_ppw_preprocess_pH
 s_m_job_name
 s_m_subgroup_title
 s_m_subgroupid
 b_m_subgroup_collapsed
 i_m_ct_format
 :::
 8EF5_molecule_merged_filled_protein 
  17 
  8ef5.1_mol4_merged6_others 
  1
  7.2
  3.3
  Fig14B_Shields6_ExpFent_8EF5.mae 
  /Users/cscott37/Desktop/SuppInfo 
  "SIGNALING PROTEIN" 
  08-SEP-22 
  "ELECTRON MICROSCOPY" 
  8EF5 
  "R, A, B, C, E, M, F" 
  "1.000000 0.000000 0.000000   0.000000;0.000000 1.000000 0.000000   0.000000;0.000000 0.000000 1.000000   0.000000" 
  "FENTANYL-BOUND MU-OPIOID RECEPTOR-GI COMPLEX" 
  3.30 
  1
  1
  99122
  10
  10
  10
  101.415243136646
  20
  106.329586832298
  20
  129.111061875776
  20
  298
  OPLS4 
  glide 
  eJztkkEOgzAMBL8ScUYoNrFD+pWKH6DeekL8vSQGNqE/qMoBrRaTiddeO+oe7rk/kYL2zs+9yzJCTpDpkuIhCZIhR8gAKZCgCWgCmoCmoCloCpqCpqApaAqagqag6U4jk7HQsj5CsQscXw8D5Tkru1drMIzpNLgxRlSk0+DGCFdFDtyy5trIzTQVuSXCYGwmhPFYFIwhmUGNEVERyhmCinCnFCNndv4i5Zfq0JKHTDejyvQwqooSkCBkSbfUle6GNYebajgNzsP0g2fa21u33r3ey2LvMuX/7l/yv/u/uPs0pMnHr92ftw+mvEIv 
  2023-2 
  4
  2
  1
  1758.94729477697
  1625.28891890078
  1583.89906843609
  -4577.1000727007
  4216.34571193955
  1.30787289326001
  -3326.02671185411
  0.070196759878716
  424.07410676126
  -8465.66122650094
  7
  proteinprep_9 
  Fig14B_Shields6_ExpFent_8EF5->glide-dock_XP_rigidpos-struc6_8EF5_pv 
  Fig14B_Shields6_ExpFent_8EF5->glide-dock_XP_rigidpos-struc6_8EF5_pv 
  0
  2
 m_depend[1] { 
  # First column is dependency index #
  i_m_depend_dependency
  s_m_depend_property
  :::
  1 30 s_m_job_name 
  :::
 } 
 m_atom[14302] { 
  # First column is atom index #
  i_m_mmod_type
  r_m_x_coord
  r_m_y_coord
  r_m_z_coord
  i_m_residue_number
  s_m_mmod_res
  s_m_chain_name
  i_m_color
  r_m_charge1
  r_m_charge2
  s_m_pdb_residue_name
  s_m_pdb_atom_name
  i_m_atomic_number
  i_m_formal_charge
  i_m_visibility
  s_m_color_rgb
  i_m_secondary_structure
  i_m_ribbon_style
  i_m_ribbon_color
  s_m_label_format
  i_m_label_color
  s_m_label_user_text
  s_m_ribbon_color_rgb
  r_glide_flexr_altx1
  r_glide_flexr_altx2
  r_glide_flexr_alty1
  r_glide_flexr_alty2
  r_glide_flexr_altz1
  r_glide_flexr_altz2
  r_m_pdb_occupancy
  r_m_pdb_tfactor
  i_glide_flexr_naltpos
  i_i_constraint
  i_i_internal_atom_index
  i_m_pdb_convert_problem
  i_m_ribbon_transparency
  i_pa_atomindex
  i_pdb_PDB_serial
  i_pdb_seqres_index
  i_ppw_anum
  b_glide_flexr_movable
  s_ppw_CCD_assignment_status
  r_pa_PropKa_pKa
  r_pa_state_gap
  s_pa_state
  :::
  1 26 85.614119 87.568591 126.661266 66 S R 38 -0.94390 -0.94390 "SER " " N  " 7 0 0 2E2EFF  0 1 7 ""  1 ""  <> 0 0 0 0 0 0 1 95.96 0 0 1 5 0 1 1 65 1 0 "CCD match"  <> <> <>
  2 3 85.380924 88.617951 125.651296 66 S R 24 0.16390 0.16390 "SER " " CA " 6 0 0 808080  0 1 -1109 "%RT%RN"  2 ""  FF9600  0 0 0 0 0 0 1 95.96 0 0 2 5 0 2 2 65 2 0 "CCD match"  <> <> <>
  3 2 84.803728 89.843753 126.389136 66 S R 24 0.50000 0.50000 "SER " " C  " 6 0 0 808080  0 1 7 ""  1 ""  <> 0 0 0 0 0 0 1 95.96 0 0 3 5 0 3 3 65 3 0 "CCD match"  <> <> <>
  4 15 85.536669 90.805928 126.626055 66 S R 70 -0.50000 -0.50000 "SER " " O  " 8 0 0 FF2E2E  0 1 7 ""  1 ""  <> 0 0 0 0 0 0 1 95.96 0 0 4 5 0 4 4 65 4 0 "CCD match"  <> <> <>
  5 3 84.495717 88.147770 124.467837 66 S R 24 0.14500 0.14500 "SER " " CB " 6 0 0 808080  0 1 7 ""  1 ""  <> 0 0 0 0 0 0 1 95.96 0 0 5 5 0 5 5 65 5 0 "CCD match"  <> <> <>
  6 16 85.268103 87.461162 123.502239 66 S R 70 -0.68300 -0.68300 "SER " " OG " 8 0 0 FF2E2E  0 1 7 "%UT"  70 " 7.74"  <> 0 0 0 0 0 0 1 95.96 0 0 6 5 0 6 6 65 6 0 "CCD match"  7.74 <> <>
  7 25 83.508564 89.780364 126.756359 67 M R 38 -0.50000 -0.50000 "MET " " N  " 7 0 0 2E2EFF  1 1 7 ""  1 ""  <> 0 0 0 0 0 0 1 95.84 0 0 13 <> 0 7 7 66 7 0 "CCD match"  <> <> <>
  8 3 82.796541 90.800102 127.532196 67 M R 24 0.14000 0.14000 "MET " " CA " 6 0 0 808080  1 1 -1109 "%RT%RN"  2 ""  FF9600  0 0 0 0 0 0 1 95.84 0 0 14 <> 0 8 8 66 8 0 "CCD match"  <> <> <>
  9 2 83.395146 91.005699 128.936420 67 M R 24 0.50000 0.50000 "MET " " C  " 6 0 0 808080  1 1 7 ""  1 ""  <> 0 0 0 0 0 0 1 95.84 0 0 15 <> 0 9 9 66 9 0 "CCD match"  <> <> <>
  10 15 83.524375 92.149294 129.370595 67 M R 70 -0.50000 -0.50000 "MET " " O  " 8 0 0 FF2E2E  1 1 7 ""  1 ""  <> 0 0 0 0 0 0 1 95.84 0 0 16 <> 0 10 10 66 10 0 "CCD match"  <> <> <>
  11 3 81.295247 90.431621 127.577485 67 M R 24 -0.12000 -0.12000 "MET " " CB " 6 0 0 808080  1 1 7 ""  1 ""  <> 0 0 0 0 0 0 1 95.84 0 0 17 <> 0 11 11 66 11 0 "CCD match"  <> <> <>
  12 3 80.407972 91.378142 128.408621 67 M R 24 0.04750 0.04750 "MET " " CG " 6 0 0 808080  1 1 7 ""  1 ""  <> 0 0 0 0 0 0 1 95.84 0 0 18 <> 0 12 12 66 12 0 "CCD match"  <> <> <>
  13 49 78.644832 90.952762 128.441640 67 M R 143 -0.33500 -0.33500 "MET " " SD " 16 0 0 FFFF6B  1 1 7 ""  1 ""  <> 0 0 0 0 0 0 1 95.84 0 0 19 <> 0 13 13 66 13 0 "CCD match"  <> <> <>
  14 3 78.161537 91.362729 126.743837 67 M R 24 -0.01250 -0.01250 "MET " " CE " 6 0 0 808080  1 1 7 ""  1 ""  <> 0 0 0 0 0 0 1 95.84 0 0 20 <> 0 14 14 66 14 0 "CCD match"  <> <> <>
  15 25 83.771826 89.895882 129.595468 68 I R 38 -0.50000 -0.50000 "ILE " " N  " 7 0 0 2E2EFF  1 1 7 ""  1 ""  <> 0 0 0 0 0 0 1 92.33 0 0 30 <> 0 15 15 67 15 0 "CCD match"  <> <> <>
  16 3 84.395407 89.877009 130.919881 68 I R 24 0.14000 0.14000 "ILE " " CA " 6 0 0 808080  1 1 -1109 "%RT%RN"  2 ""  FF9600  0 0 0 0 0 0 1 92.33 0 0 31 <> 0 16 16 67 16 0 "CCD match"  <> <> <>
  17 2 85.793548 90.527895 130.915549 68 I R 24 0.50000 0.50000 "ILE " " C  " 6 0 0 808080  1 1 7 ""  1 ""  <> 0 0 0 0 0 0 1 92.33 0 0 32 <> 0 17 17 67 17 0 "CCD match"  <> <> <>
  18 15 86.092545 91.279424 131.840794 68 I R 70 -0.50000 -0.50000 "ILE " " O  " 8 0 0 FF2E2E  1 1 7 ""  1 ""  <> 0 0 0 0 0 0 1 92.33 0 0 33 <> 0 18 18 67 18 0 "CCD match"  <> <> <>
  19 3 84.491149 88.426185 131.487881 68 I R 24 -0.06000 -0.06000 "ILE " " CB " 6 0 0 808080  1 1 7 ""  1 ""  <> 0 0 0 0 0 0 1 92.33 0 0 34 <> 0 19 19 67 19 0 "CCD match"  <> <> <>
  20 3 83.078642 87.825675 131.692324 68 I R 24 -0.12000 -0.12000 "ILE " " CG1" 6 0 0 808080  1 1 7 ""  1 ""  <> 0 0 0 0 0 0 1 92.33 0 0 35 <> 0 20 20 67 20 0 "CCD match"  <> <> <>
  21 3 85.310145 88.298664 132.796319 68 I R 24 -0.18000 -0.18000 "ILE " " CG2" 6 0 0 808080  1 1 7 ""  1 ""  <> 0 0 0 0 0 0 1 92.33 0 0 36 <> 0 21 21 67 21 0 "CCD match"  <> <> <>
  22 3 83.070537 86.311229 131.952503 68 I R 24 -0.18000 -0.18000 "ILE " " CD1" 6 0 0 808080  1 1 7 ""  1 ""  <> 0 0 0 0 0 0 1 92.33 0 0 37 <> 0 22 22 67 22 0 "CCD match"  <> <> <>
  23 25 86.596432 90.263569 129.867493 69 T R 38 -0.50000 -0.50000 "THR " " N  " 7 0 0 2E2EFF  1 1 7 ""  1 ""  <> 0 0 0 0 0 0 1 90.04 0 0 49 <> 0 23 23 68 23 0 "CCD match"  <> <> <>
  24 3 87.932907 90.835083 129.665906 69 T R 24 0.14000 0.14000 "THR " " CA " 6 0 0 808080  1 1 -1109 "%RT%RN"  2 ""  FF9600  0 0 0 0 0 0 1 90.04 0 0 50 <> 0 24 24 68 24 0 "CCD match"  <> <> <>
  25 2 87.907611 92.369003 129.517580 69 T R 24 0.50000 0.50000 "THR " " C  " 6 0 0 808080  1 1 7 ""  1 ""  <> 0 0 0 0 0 0 1 90.04 0 0 51 <> 0 25 25 68 25 0 "CCD match"  <> <> <>
  26 15 88.719689 93.044566 130.150759 69 T R 70 -0.50000 -0.50000 "THR " " O  " 8 0 0 FF2E2E  1 1 7 ""  1 ""  <> 0 0 0 0 0 0 1 90.04 0 0 52 <> 0 26 26 68 26 0 "CCD match"  <> <> <>
  27 3 88.619044 90.243517 128.402652 69 T R 24 0.20500 0.20500 "THR " " CB " 6 0 0 808080  1 1 7 ""  1 ""  <> 0 0 0 0 0 0 1 90.04 0 0 53 <> 0 27 27 68 27 0 "CCD match"  <> <> <>
  28 16 88.716917 88.839414 128.544461 69 T R 70 -0.68300 -0.68300 "THR " " OG1" 8 0 0 FF2E2E  1 1 7 "%UT"  70 ""  <> 0 0 0 0 0 0 1 90.04 0 0 54 <> 0 28 28 68 28 0 "CCD match"  <> <> <>
  29 3 90.025891 90.795249 128.094665 69 T R 24 -0.18000 -0.18000 "THR " " CG2" 6 0 0 808080  1 1 7 ""  1 ""  <> 0 0 0 0 0 0 1 90.04 0 0 55 <> 0 29 29 68 29 0 "CCD match"  <> <> <>
  30 25 86.950110 92.878963 128.721476 70 A R 38 -0.50000 -0.50000 "ALA " " N  " 7 0 0 2E2EFF  1 1 7 ""  1 ""  <> 0 0 0 0 0 0 1 89.96 0 0 63 <> 0 30 30 69 30 0 "CCD match"  <> <> <>
  31 3 86.712807 94.306497 128.516257 70 A R 24 0.14000 0.14000 "ALA " " CA " 6 0 0 808080  1 1 -1109 "%RT%RN"  2 ""  FF9600  0 0 0 0 0 0 1 89.96 0 0 64 <> 0 31 31 69 31 0 "CCD match"  <> <> <>
  32 2 86.284922 95.028176 129.804184 70 A R 24 0.50000 0.50000 "ALA " " C  " 6 0 0 808080  1 1 7 ""  1 ""  <> 0 0 0 0 0 0 1 89.96 0 0 65 <> 0 32 32 69 32 0 "CCD match"  <> <> <>
  33 15 86.843625 96.079714 130.109319 70 A R 70 -0.50000 -0.50000 "ALA " " O  " 8 0 0 FF2E2E  1 1 7 ""  1 ""  <> 0 0 0 0 0 0 1 89.96 0 0 66 <> 0 33 33 69 33 0 "CCD match"  <> <> <>
  34 3 85.674083 94.495520 127.400711 70 A R 24 -0.18000 -0.18000 "ALA " " CB " 6 0 0 808080  1 1 7 ""  1 ""  <> 0 0 0 0 0 0 1 89.96 0 0 67 <> 0 34 34 69 34 0 "CCD match"  <> <> <>
  35 25 85.348705 94.420340 130.554026 71 I R 38 -0.50000 -0.50000 "ILE " " N  " 7 0 0 2E2EFF  1 1 7 ""  1 ""  <> 0 0 0 0 0 0 1 89.33 0 0 73 <> 0 35 35 70 35 0 "CCD match"  <> <> <>
  36 3 84.849757 94.912883 131.840446 71 I R 24 0.14000 0.14000 "ILE " " CA " 6 0 0 808080  1 1 -1109 "%RT%RN"  2 ""  FF9600  0 0 0 0 0 0 1 89.33 0 0 74 <> 0 36 36 70 36 0 "CCD match"  <> <> <>
  37 2 85.923015 94.932715 132.949965 71 I R 24 0.50000 0.50000 "ILE " " C  " 6 0 0 808080  1 1 7 ""  1 ""  <> 0 0 0 0 0 0 1 89.33 0 0 75 <> 0 37 37 70 37 0 "CCD match"  <> <> <>
  38 15 85.940471 95.883902 133.727655 71 I R 70 -0.50000 -0.50000 "ILE " " O  " 8 0 0 FF2E2E  1 1 7 ""  1 ""  <> 0 0 0 0 0 0 1 89.33 0 0 76 <> 0 38 38 70 38 0 "CCD match"  <> <> <>
  39 3 83.593577 94.106467 132.302770 71 I R 24 -0.06000 -0.06000 "ILE " " CB " 6 0 0 808080  1 1 7 ""  1 ""  <> 0 0 0 0 0 0 1 89.33 0 0 77 <> 0 39 39 70 39 0 "CCD match"  <> <> <>
  40 3 82.378909 94.464277 131.413085 71 I R 24 -0.12000 -0.12000 "ILE " " CG1" 6 0 0 808080  1 1 7 ""  1 ""  <> 0 0 0 0 0 0 1 89.33 0 0 78 <> 0 40 40 70 40 0 "CCD match"  <> <> <>
  41 3 83.208191 94.251435 133.795463 71 I R 24 -0.18000 -0.18000 "ILE " " CG2" 6 0 0 808080  1 1 7 ""  1 ""  <> 0 0 0 0 0 0 1 89.33 0 0 79 <> 0 41 41 70 41 0 "CCD match"  <> <> <>
  42 3 81.209494 93.474078 131.516444 71 I R 24 -0.18000 -0.18000 "ILE " " CD1" 6 0 0 808080  1 1 7 ""  1 ""  <> 0 0 0 0 0 0 1 89.33 0 0 80 <> 0 42 42 70 42 0 "CCD match"  <> <> <>
  43 25 86.801823 93.915048 132.991187 72 T R 38 -0.50000 -0.50000 "THR " " N  " 7 0 0 2E2EFF  1 1 7 ""  1 ""  <> 0 0 0 0 0 0 1 87.93 0 0 92 <> 0 43 43 71 43 0 "CCD match"  <> <> <>
  44 3 87.881753 93.785714 133.977621 72 T R 24 0.14000 0.14000 "THR " " CA " 6 0 0 808080  1 1 -1109 "%RT%RN"  2 ""  FF9600  0 0 0 0 0 0 1 87.93 0 0 93 <> 0 44 44 71 44 0 "CCD match"  <> <> <>
  45 2 88.961164 94.877675 133.827554 72 T R 24 0.50000 0.50000 "THR " " C  " 6 0 0 808080  1 1 7 ""  1 ""  <> 0 0 0 0 0 0 1 87.93 0 0 94 <> 0 45 45 71 45 0 "CCD match"  <> <> <>
  46 15 89.399283 95.425597 134.839225 72 T R 70 -0.50000 -0.50000 "THR " " O  " 8 0 0 FF2E2E  1 1 7 ""  1 ""  <> 0 0 0 0 0 0 1 87.93 0 0 95 <> 0 46 46 71 46 0 "CCD match"  <> <> <>
  47 3 88.568555 92.393156 133.889188 72 T R 24 0.20500 0.20500 "THR " " CB " 6 0 0 808080  1 1 7 ""  1 ""  <> 0 0 0 0 0 0 1 87.93 0 0 96 <> 0 47 47 71 47 0 "CCD match"  <> <> <>
  48 16 87.626749 91.396333 134.232271 72 T R 70 -0.68300 -0.68300 "THR " " OG1" 8 0 0 FF2E2E  1 1 7 "%UT"  70 ""  <> 0 0 0 0 0 0 1 87.93 0 0 97 <> 0 48 48 71 48 0 "CCD match"  <> <> <>
  49 3 89.801521 92.181627 134.789861 72 T R 24 -0.18000 -0.18000 "THR " " CG2" 6 0 0 808080  1 1 7 ""  1 ""  <> 0 0 0 0 0 0 1 87.93 0 0 98 <> 0 49 49 71 49 0 "CCD match"  <> <> <>
  50 25 89.339517 95.194165 132.577012 73 I R 38 -0.50000 -0.50000 "ILE " " N  " 7 0 0 2E2EFF  1 1 7 ""  1 ""  <> 0 0 0 0 0 0 1 83.61 0 0 106 <> 0 50 50 72 50 0 "CCD match"  <> <> <>
  51 3 90.300315 96.250159 132.245017 73 I R 24 0.14000 0.14000 "ILE " " CA " 6 0 0 808080  1 1 -1109 "%RT%RN"  2 ""  FF9600  0 0 0 0 0 0 1 83.61 0 0 107 <> 0 51 51 72 51 0 "CCD match"  <> <> <>
  52 2 89.746529 97.662501 132.531684 73 I R 24 0.50000 0.50000 "ILE " " C  " 6 0 0 808080  1 1 7 ""  1 ""  <> 0 0 0 0 0 0 1 83.61 0 0 108 <> 0 52 52 72 52 0 "CCD match"  <> <> <>
  53 15 90.483016 98.497540 133.056566 73 I R 70 -0.50000 -0.50000 "ILE " " O  " 8 0 0 FF2E2E  1 1 7 ""  1 ""  <> 0 0 0 0 0 0 1 83.61 0 0 109 <> 0 53 53 72 53 0 "CCD match"  <> <> <>
  54 3 90.776085 96.122634 130.765271 73 I R 24 -0.06000 -0.06000 "ILE " " CB " 6 0 0 808080  1 1 7 ""  1 ""  <> 0 0 0 0 0 0 1 83.61 0 0 110 <> 0 54 54 72 54 0 "CCD match"  <> <> <>
  55 3 91.682488 94.876452 130.609690 73 I R 24 -0.12000 -0.12000 "ILE " " CG1" 6 0 0 808080  1 1 7 ""  1 ""  <> 0 0 0 0 0 0 1 83.61 0 0 111 <> 0 55 55 72 55 0 "CCD match"  <> <> <>
  56 3 91.481243 97.369572 130.181769 73 I R 24 -0.18000 -0.18000 "ILE " " CG2" 6 0 0 808080  1 1 7 ""  1 ""  <> 0 0 0 0 0 0 1 83.61 0 0 112 <> 0 56 56 72 56 0 "CCD match"  <> <> <>
  57 3 91.763891 94.339940 129.176817 73 I R 24 -0.18000 -0.18000 "ILE " " CD1" 6 0 0 808080  1 1 7 ""  1 ""  <> 0 0 0 0 0 0 1 83.61 0 0 113 <> 0 57 57 72 57 0 "CCD match"  <> <> <>
  58 25 88.452318 97.879339 132.239009 74 M R 38 -0.50000 -0.50000 "MET " " N  " 7 0 0 2E2EFF  1 1 7 ""  1 ""  <> 0 0 0 0 0 0 1 86.68 0 0 125 <> 0 58 58 73 58 0 "CCD match"  <> <> <>
  59 3 87.724830 99.112010 132.550343 74 M R 24 0.14000 0.14000 "MET " " CA " 6 0 0 808080  1 1 -1109 "%RT%RN"  2 ""  FF9600  0 0 0 0 0 0 1 86.68 0 0 126 <> 0 59 59 73 59 0 "CCD match"  <> <> <>
  60 2 87.533860 99.345073 134.057270 74 M R 24 0.50000 0.50000 "MET " " C  " 6 0 0 808080  1 1 7 ""  1 ""  <> 0 0 0 0 0 0 1 86.68 0 0 127 <> 0 60 60 73 60 0 "CCD match"  <> <> <>
  61 15 87.668320 100.485030 134.502194 74 M R 70 -0.50000 -0.50000 "MET " " O  " 8 0 0 FF2E2E  1 1 7 ""  1 ""  <> 0 0 0 0 0 0 1 86.68 0 0 128 <> 0 61 61 73 61 0 "CCD match"  <> <> <>
  62 3 86.362794 99.101365 131.827517 74 M R 24 -0.12000 -0.12000 "MET " " CB " 6 0 0 808080  1 1 7 ""  1 ""  <> 0 0 0 0 0 0 1 86.68 0 0 129 <> 0 62 62 73 62 0 "CCD match"  <> <> <>
  63 3 86.471563 99.319983 130.311712 74 M R 24 0.04750 0.04750 "MET " " CG " 6 0 0 808080  1 1 7 ""  1 ""  <> 0 0 0 0 0 0 1 86.68 0 0 130 <> 0 63 63 73 63 0 "CCD match"  <> <> <>
  64 49 87.129564 100.931047 129.819497 74 M R 143 -0.33500 -0.33500 "MET " " SD " 16 0 0 FFFF6B  1 1 7 ""  1 ""  <> 0 0 0 0 0 0 1 86.68 0 0 131 <> 0 64 64 73 64 0 "CCD match"  <> <> <>
  65 3 85.815137 102.026497 130.416183 74 M R 24 -0.01250 -0.01250 "MET " " CE " 6 0 0 808080  1 1 7 ""  1 ""  <> 0 0 0 0 0 0 1 86.68 0 0 132 <> 0 65 65 73 65 0 "CCD match"  <> <> <>
  66 25 87.250578 98.267236 134.809242 75 A R 38 -0.50000 -0.50000 "ALA " " N  " 7 0 0 2E2EFF  1 1 7 ""  1 ""  <> 0 0 0 0 0 0 1 84.2 0 0 142 <> 0 66 66 74 66 0 "CCD match"  <> <> <>
  67 3 87.100348 98.278175 136.263847 75 A R 24 0.14000 0.14000 "ALA " " CA " 6 0 0 808080  1 1 -1109 "%RT%RN"  2 ""  FF9600  0 0 0 0 0 0 1 84.2 0 0 143 <> 0 67 67 74 67 0 "CCD match"  <> <> <>
  68 2 88.408451 98.603894 136.999611 75 A R 24 0.50000 0.50000 "ALA " " C  " 6 0 0 808080  1 1 7 ""  1 ""  <> 0 0 0 0 0 0 1 84.2 0 0 144 <> 0 68 68 74 68 0 "CCD match"  <> <> <>
  69 15 88.361658 99.326987 137.992318 75 A R 70 -0.50000 -0.50000 "ALA " " O  " 8 0 0 FF2E2E  1 1 7 ""  1 ""  <> 0 0 0 0 0 0 1 84.2 0 0 145 <> 0 69 69 74 69 0 "CCD match"  <> <> <>
  70 3 86.533360 96.930585 136.734159 75 A R 24 -0.18000 -0.18000 "ALA " " CB " 6 0 0 808080  1 1 7 ""  1 ""  <> 0 0 0 0 0 0 1 84.2 0 0 146 <> 0 70 70 74 70 0 "CCD match"  <> <> <>
  71 25 89.544550 98.104196 136.479958 76 L R 38 -0.50000 -0.50000 "LEU " " N  " 7 0 0 2E2EFF  1 1 7 ""  1 ""  <> 0 0 0 0 0 0 1 80.55 0 0 152 <> 0 71 71 75 71 0 "CCD match"  <> <> <>
  72 3 90.888630 98.374465 136.992214 76 L R 24 0.14000 0.14000 "LEU " " CA " 6 0 0 808080  1 1 -1109 "%RT%RN"  2 ""  FF9600  0 0 0 0 0 0 1 80.55 0 0 153 <> 0 72 72 75 72 0 "CCD match"  <> <> <>
  73 2 91.259115 99.866669 136.913372 76 L R 24 0.50000 0.50000 "LEU " " C  " 6 0 0 808080  1 1 7 ""  1 ""  <> 0 0 0 0 0 0 1 80.55 0 0 154 <> 0 73 73 75 73 0 "CCD match"  <> <> <>
  74 15 91.721809 100.417499 137.912127 76 L R 70 -0.50000 -0.50000 "LEU " " O  " 8 0 0 FF2E2E  1 1 7 ""  1 ""  <> 0 0 0 0 0 0 1 80.55 0 0 155 <> 0 74 74 75 74 0 "CCD match"  <> <> <>
  75 3 91.902701 97.464837 136.258177 76 L R 24 -0.12000 -0.12000 "LEU " " CB " 6 0 0 808080  1 1 7 ""  1 ""  <> 0 0 0 0 0 0 1 80.55 0 0 156 <> 0 75 75 75 75 0 "CCD match"  <> <> <>
  76 3 93.388484 97.657891 136.641708 76 L R 24 -0.06000 -0.06000 "LEU " " CG " 6 0 0 808080  1 1 7 ""  1 ""  <> 0 0 0 0 0 0 1 80.55 0 0 157 <> 0 76 76 75 76 0 "CCD match"  <> <> <>
  77 3 93.660681 97.328118 138.126234 76 L R 24 -0.18000 -0.18000 "LEU " " CD1" 6 0 0 808080  1 1 7 ""  1 ""  <> 0 0 0 0 0 0 1 80.55 0 0 158 <> 0 77 77 75 77 0 "CCD match"  <> <> <>
  78 3 94.299053 96.857365 135.695865 76 L R 24 -0.18000 -0.18000 "LEU " " CD2" 6 0 0 808080  1 1 7 ""  1 ""  <> 0 0 0 0 0 0 1 80.55 0 0 159 <> 0 78 78 75 78 0 "CCD match"  <> <> <>
  79 25 91.012067 100.496141 135.750365 77 Y R 38 -0.50000 -0.50000 "TYR " " N  " 7 0 1 2E2EFF  1 1 7 ""  1 ""  <> 0 0 0 0 0 0 1 81.23 0 0 171 <> 0 79 79 76 79 0 "CCD match"  <> <> <>
  80 3 91.220399 101.930922 135.547944 77 Y R 24 0.14000 0.14000 "TYR " " CA " 6 0 1 808080  1 1 -1109 "%RT%RN"  2 ""  FF9600  0 0 0 0 0 0 1 81.23 0 0 172 <> 0 80 80 76 80 0 "CCD match"  <> <> <>
  81 2 90.262592 102.811792 136.363229 77 Y R 24 0.50000 0.50000 "TYR " " C  " 6 0 1 808080  1 1 7 ""  1 ""  <> 0 0 0 0 0 0 1 81.23 0 0 173 <> 0 81 81 76 81 0 "CCD match"  <> <> <>
  82 15 90.692530 103.867724 136.820452 77 Y R 70 -0.50000 -0.50000 "TYR " " O  " 8 0 1 FF2E2E  1 1 7 ""  1 ""  <> 0 0 0 0 0 0 1 81.23 0 0 174 <> 0 82 82 76 82 0 "CCD match"  <> <> <>
  83 3 91.116023 102.285172 134.052240 77 Y R 24 -0.00500 -0.00500 "TYR " " CB " 6 0 1 808080  1 1 7 ""  1 ""  <> 0 0 0 0 0 0 1 81.23 0 0 175 <> 0 83 83 76 83 0 "CCD match"  <> <> <>
  84 2 92.268188 101.831762 133.172908 77 Y R 24 -0.11500 -0.11500 "TYR " " CG " 6 0 1 808080  1 1 7 ""  1 ""  <> 0 0 0 0 0 0 1 81.23 0 0 176 <> 0 84 84 76 84 0 "CCD match"  <> <> <>
  85 2 93.593565 102.160745 133.525473 77 Y R 24 -0.11500 -0.11500 "TYR " " CD1" 6 0 1 808080  1 1 7 ""  1 ""  <> 0 0 0 0 0 0 1 81.23 0 0 177 <> 0 85 85 76 85 0 "CCD match"  <> <> <>
  86 2 92.020958 101.135358 131.970544 77 Y R 24 -0.11500 -0.11500 "TYR " " CD2" 6 0 1 808080  1 1 7 ""  1 ""  <> 0 0 0 0 0 0 1 81.23 0 0 178 <> 0 86 86 76 86 0 "CCD match"  <> <> <>
  87 2 94.662842 101.806937 132.684539 77 Y R 24 -0.11500 -0.11500 "TYR " " CE1" 6 0 1 808080  1 1 7 ""  1 ""  <> 0 0 0 0 0 0 1 81.23 0 0 179 <> 0 87 87 76 87 0 "CCD match"  <> <> <>
  88 2 93.092490 100.778103 131.127188 77 Y R 24 -0.11500 -0.11500 "TYR " " CE2" 6 0 1 808080  1 1 7 ""  1 ""  <> 0 0 0 0 0 0 1 81.23 0 0 180 <> 0 88 88 76 88 0 "CCD match"  <> <> <>
  89 2 94.412610 101.121154 131.482146 77 Y R 24 0.15000 0.15000 "TYR " " CZ " 6 0 1 808080  1 1 7 ""  1 ""  <> 0 0 0 0 0 0 1 81.23 0 0 181 <> 0 89 89 76 89 0 "CCD match"  <> <> <>
  90 16 95.452969 100.799246 130.663712 77 Y R 70 -0.58500 -0.58500 "TYR " " OH " 8 0 1 FF2E2E  1 1 7 "%UT"  70 " 13.04"  <> 0 0 0 0 0 0 1 81.23 0 0 182 <> 0 90 90 76 90 0 "CCD match"  13.04 <> <>
  91 25 89.007840 102.367402 136.550259 78 S R 38 -0.50000 -0.50000 "SER " " N  " 7 0 0 2E2EFF  1 1 7 ""  1 ""  <> 0 0 0 0 0 0 1 83.16 0 0 192 <> 0 91 91 77 91 0 "CCD match"  <> <> <>
  92 3 87.995649 103.078532 137.334989 78 S R 24 0.14000 0.14000 "SER " " CA " 6 0 0 808080  1 1 -1110 "%RT%RN"  2 ""  FFB400  0 0 0 0 0 0 1 83.16 0 0 193 <> 0 92 92 77 92 0 "CCD match"  <> <> <>
  93 2 88.340627 103.137231 138.833894 78 S R 24 0.50000 0.50000 "SER " " C  " 6 0 0 808080  1 1 7 ""  1 ""  <> 0 0 0 0 0 0 1 83.16 0 0 194 <> 0 93 93 77 93 0 "CCD match"  <> <> <>
  94 15 88.176381 104.193076 139.441846 78 S R 70 -0.50000 -0.50000 "SER " " O  " 8 0 0 FF2E2E  1 1 7 ""  1 ""  <> 0 0 0 0 0 0 1 83.16 0 0 195 <> 0 94 94 77 94 0 "CCD match"  <> <> <>
  95 3 86.614304 102.434922 137.113044 78 S R 24 0.14500 0.14500 "SER " " CB " 6 0 0 808080  1 1 7 ""  1 ""  <> 0 0 0 0 0 0 1 83.16 0 0 196 <> 0 95 95 77 95 0 "CCD match"  <> <> <>
  96 16 86.140271 102.722483 135.813464 78 S R 70 -0.68300 -0.68300 "SER " " OG " 8 0 0 FF2E2E  1 1 7 "%UT"  70 ""  <> 0 0 0 0 0 0 1 83.16 0 0 197 <> 0 96 96 77 96 0 "CCD match"  <> <> <>
  97 25 88.848561 102.020466 139.384336 79 I R 38 -0.50000 -0.50000 "ILE " " N  " 7 0 0 2E2EFF  1 1 7 ""  1 ""  <> 0 0 0 0 0 0 1 81.64 0 0 203 <> 0 97 97 78 97 0 "CCD match"  <> <> <>
  98 3 89.302890 101.895171 140.771825 79 I R 24 0.14000 0.14000 "ILE " " CA " 6 0 0 808080  1 1 -1110 "%RT%RN"  2 ""  FFB400  0 0 0 0 0 0 1 81.64 0 0 204 <> 0 98 98 78 98 0 "CCD match"  <> <> <>
  99 2 90.530174 102.779912 141.076033 79 I R 24 0.50000 0.50000 "ILE " " C  " 6 0 0 808080  1 1 7 ""  1 ""  <> 0 0 0 0 0 0 1 81.64 0 0 205 <> 0 99 99 78 99 0 "CCD match"  <> <> <>
  100 15 90.513541 103.494828 142.078030 79 I R 70 -0.50000 -0.50000 "ILE " " O  " 8 0 0 FF2E2E  1 1 7 ""  1 ""  <> 0 0 0 0 0 0 1 81.64 0 0 206 <> 0 100 100 78 100 0 "CCD match"  <> <> <>
  101 3 89.595824 100.404251 141.132171 79 I R 24 -0.06000 -0.06000 "ILE " " CB " 6 0 0 808080  1 1 7 ""  1 ""  <> 0 0 0 0 0 0 1 81.64 0 0 207 <> 0 101 101 78 101 0 "CCD match"  <> <> <>
  102 3 88.275193 99.601420 141.216964 79 I R 24 -0.12000 -0.12000 "ILE " " CG1" 6 0 0 808080  1 1 7 ""  1 ""  <> 0 0 0 0 0 0 1 81.64 0 0 208 <> 0 102 102 78 102 0 "CCD match"  <> <> <>
  103 3 90.426343 100.173099 142.416755 79 I R 24 -0.18000 -0.18000 "ILE " " CG2" 6 0 0 808080  1 1 7 ""  1 ""  <> 0 0 0 0 0 0 1 81.64 0 0 209 <> 0 103 103 78 103 0 "CCD match"  <> <> <>
  104 3 88.457076 98.081739 141.077205 79 I R 24 -0.18000 -0.18000 "ILE " " CD1" 6 0 0 808080  1 1 7 ""  1 ""  <> 0 0 0 0 0 0 1 81.64 0 0 210 <> 0 104 104 78 104 0 "CCD match"  <> <> <>
  105 25 91.545620 102.741400 140.193747 80 V R 38 -0.50000 -0.50000 "VAL " " N  " 7 0 1 2E2EFF  1 1 7 ""  1 ""  <> 0 0 0 0 0 0 1 80.43 0 0 222 <> 0 105 105 79 105 0 "CCD match"  <> <> <>
  106 3 92.769215 103.543670 140.304743 80 V R 24 0.14000 0.14000 "VAL " " CA " 6 0 1 808080  1 1 -1110 "%RT%RN"  2 ""  FFB400  0 0 0 0 0 0 1 80.43 0 0 223 <> 0 106 106 79 106 0 "CCD match"  <> <> <>
  107 2 92.513430 105.054446 140.110321 80 V R 24 0.50000 0.50000 "VAL " " C  " 6 0 1 808080  1 1 7 ""  1 ""  <> 0 0 0 0 0 0 1 80.43 0 0 224 <> 0 107 107 79 107 0 "CCD match"  <> <> <>
  108 15 93.150535 105.854659 140.794689 80 V R 70 -0.50000 -0.50000 "VAL " " O  " 8 0 1 FF2E2E  1 1 7 ""  1 ""  <> 0 0 0 0 0 0 1 80.43 0 0 225 <> 0 108 108 79 108 0 "CCD match"  <> <> <>
  109 3 93.858895 103.054795 139.298924 80 V R 24 -0.06000 -0.06000 "VAL " " CB " 6 0 1 808080  1 1 7 ""  1 ""  <> 0 0 0 0 0 0 1 80.43 0 0 226 <> 0 109 109 79 109 0 "CCD match"  <> <> <>
  110 3 95.087072 103.980366 139.138537 80 V R 24 -0.18000 -0.18000 "VAL " " CG1" 6 0 1 808080  1 1 7 ""  1 ""  <> 0 0 0 0 0 0 1 80.43 0 0 227 <> 0 110 110 79 110 0 "CCD match"  <> <> <>
  111 3 94.354384 101.645005 139.672266 80 V R 24 -0.18000 -0.18000 "VAL " " CG2" 6 0 1 808080  1 1 7 ""  1 ""  <> 0 0 0 0 0 0 1 80.43 0 0 228 <> 0 111 111 79 111 0 "CCD match"  <> <> <>
  112 25 91.579200 105.412106 139.210155 81 C R 38 -0.50000 -0.50000 "CYS " " N  " 7 0 0 2E2EFF  1 1 7 ""  1 ""  <> 0 0 0 0 0 0 1 82.19 0 0 238 <> 0 112 112 80 112 0 "CCD match"  <> <> <>
  113 3 91.219244 106.793942 138.895592 81 C R 24 0.14000 0.14000 "CYS " " CA " 6 0 0 808080  1 1 -1110 "%RT%RN"  2 ""  FFB400  0 0 0 0 0 0 1 82.19 0 0 239 <> 0 113 113 80 113 0 "CCD match"  <> <> <>
  114 2 90.455700 107.486876 140.038327 81 C R 24 0.50000 0.50000 "CYS " " C  " 6 0 0 808080  1 1 7 ""  1 ""  <> 0 0 0 0 0 0 1 82.19 0 0 240 <> 0 114 114 80 114 0 "CCD match"  <> <> <>
  115 15 90.850079 108.583442 140.430880 81 C R 70 -0.50000 -0.50000 "CYS " " O  " 8 0 0 FF2E2E  1 1 7 ""  1 ""  <> 0 0 0 0 0 0 1 82.19 0 0 241 <> 0 115 115 80 115 0 "CCD match"  <> <> <>
  116 3 90.483294 106.910207 137.543882 81 C R 24 0.06000 0.06000 "CYS " " CB " 6 0 0 808080  1 1 7 ""  1 ""  <> 0 0 0 0 0 0 1 82.19 0 0 242 <> 0 116 116 80 116 0 "CCD match"  <> <> <>
  117 49 90.142933 108.635763 137.091152 81 C R 143 -0.33500 -0.33500 "CYS " " SG " 16 0 0 FFFF6B  1 1 7 "%UT"  143 " 10.43"  <> 0 0 0 0 0 0 1 82.19 0 0 243 <> 0 117 117 80 117 0 "CCD match"  10.43 <> <>
  118 25 89.392819 106.840326 140.549462 82 V R 38 -0.50000 -0.50000 "VAL " " N  " 7 0 0 2E2EFF  1 1 7 ""  1 ""  <> 0 0 0 0 0 0 1 80.85 0 0 249 <> 0 118 118 81 118 0 "CCD match"  <> <> <>
  119 3 88.522208 107.379685 141.600362 82 V R 24 0.14000 0.14000 "VAL " " CA " 6 0 0 808080  1 1 -1110 "%RT%RN"  2 ""  FFB400  0 0 0 0 0 0 1 80.85 0 0 250 <> 0 119 119 81 119 0 "CCD match"  <> <> <>
  120 2 89.255793 107.596965 142.938613 82 V R 24 0.50000 0.50000 "VAL " " C  " 6 0 0 808080  1 1 7 ""  1 ""  <> 0 0 0 0 0 0 1 80.85 0 0 251 <> 0 120 120 81 120 0 "CCD match"  <> <> <>
  121 15 89.131011 108.677579 143.514968 82 V R 70 -0.50000 -0.50000 "VAL " " O  " 8 0 0 FF2E2E  1 1 7 ""  1 ""  <> 0 0 0 0 0 0 1 80.85 0 0 252 <> 0 121 121 81 121 0 "CCD match"  <> <> <>
  122 3 87.261855 106.485194 141.808892 82 V R 24 -0.06000 -0.06000 "VAL " " CB " 6 0 0 808080  1 1 7 ""  1 ""  <> 0 0 0 0 0 0 1 80.85 0 0 253 <> 0 122 122 81 122 0 "CCD match"  <> <> <>
  123 3 86.465760 106.729510 143.110889 82 V R 24 -0.18000 -0.18000 "VAL " " CG1" 6 0 0 808080  1 1 7 ""  1 ""  <> 0 0 0 0 0 0 1 80.85 0 0 254 <> 0 123 123 81 123 0 "CCD match"  <> <> <>
  124 3 86.308023 106.616247 140.606777 82 V R 24 -0.18000 -0.18000 "VAL " " CG2" 6 0 0 808080  1 1 7 ""  1 ""  <> 0 0 0 0 0 0 1 80.85 0 0 255 <> 0 124 124 81 124 0 "CCD match"  <> <> <>
  125 25 90.032212 106.591469 143.378451 83 V R 38 -0.50000 -0.50000 "VAL " " N  " 7 0 0 2E2EFF  1 1 7 ""  1 ""  <> 0 0 0 0 0 0 1 78.82 0 0 265 <> 0 125 125 82 125 0 "CCD match"  <> <> <>
  126 3 90.850258 106.658975 144.593048 83 V R 24 0.14000 0.14000 "VAL " " CA " 6 0 0 808080  1 1 -1110 "%RT%RN"  2 ""  FFB400  0 0 0 0 0 0 1 78.82 0 0 266 <> 0 126 126 82 126 0 "CCD match"  <> <> <>
  127 2 92.071642 107.589400 144.418378 83 V R 24 0.50000 0.50000 "VAL " " C  " 6 0 0 808080  1 1 7 ""  1 ""  <> 0 0 0 0 0 0 1 78.82 0 0 267 <> 0 127 127 82 127 0 "CCD match"  <> <> <>
  128 15 92.473466 108.233820 145.387645 83 V R 70 -0.50000 -0.50000 "VAL " " O  " 8 0 0 FF2E2E  1 1 7 ""  1 ""  <> 0 0 0 0 0 0 1 78.82 0 0 268 <> 0 128 128 82 128 0 "CCD match"  <> <> <>
  129 3 91.331933 105.242249 145.027587 83 V R 24 -0.06000 -0.06000 "VAL " " CB " 6 0 0 808080  1 1 7 ""  1 ""  <> 0 0 0 0 0 0 1 78.82 0 0 269 <> 0 129 129 82 129 0 "CCD match"  <> <> <>
  130 3 92.272693 105.225216 146.253150 83 V R 24 -0.18000 -0.18000 "VAL " " CG1" 6 0 0 808080  1 1 7 ""  1 ""  <> 0 0 0 0 0 0 1 78.82 0 0 270 <> 0 130 130 82 130 0 "CCD match"  <> <> <>
  131 3 90.134516 104.316330 145.315616 83 V R 24 -0.18000 -0.18000 "VAL " " CG2" 6 0 0 808080  1 1 7 ""  1 ""  <> 0 0 0 0 0 0 1 78.82 0 0 271 <> 0 131 131 82 131 0 "CCD match"  <> <> <>
  132 25 92.606359 107.670585 143.185226 84 G R 38 -0.50000 -0.50000 "GLY " " N  " 7 0 0 2E2EFF  1 1 7 ""  1 ""  <> 0 0 0 0 0 0 1 80.68 0 0 281 <> 0 132 132 83 132 0 "CCD match"  <> <> <>
  133 3 93.740614 108.514627 142.816733 84 G R 24 0.08000 0.08000 "GLY " " CA " 6 0 0 808080  1 1 -1110 "%RT%RN"  2 ""  FFB400  0 0 0 0 0 0 1 80.68 0 0 282 <> 0 133 133 83 133 0 "CCD match"  <> <> <>
  134 2 93.371337 109.996168 142.916198 84 G R 24 0.50000 0.50000 "GLY " " C  " 6 0 0 808080  1 1 7 ""  1 ""  <> 0 0 0 0 0 0 1 80.68 0 0 283 <> 0 134 134 83 134 0 "CCD match"  <> <> <>
  135 15 94.026152 110.722493 143.660319 84 G R 70 -0.50000 -0.50000 "GLY " " O  " 8 0 0 FF2E2E  1 1 7 ""  1 ""  <> 0 0 0 0 0 0 1 80.68 0 0 284 <> 0 135 135 83 135 0 "CCD match"  <> <> <>
  136 25 92.300240 110.427074 142.223670 85 L R 38 -0.50000 -0.50000 "LEU " " N  " 7 0 0 2E2EFF  1 1 7 ""  1 ""  <> 0 0 0 0 0 0 1 81.23 0 0 288 <> 0 136 136 84 136 0 "CCD match"  <> <> <>
  137 3 91.776744 111.797733 142.273046 85 L R 24 0.14000 0.14000 "LEU " " CA " 6 0 0 808080  1 1 -1110 "%RT%RN"  2 ""  FFB400  0 0 0 0 0 0 1 81.23 0 0 289 <> 0 137 137 84 137 0 "CCD match"  <> <> <>
  138 2 91.351082 112.221515 143.688024 85 L R 24 0.50000 0.50000 "LEU " " C  " 6 0 0 808080  1 1 7 ""  1 ""  <> 0 0 0 0 0 0 1 81.23 0 0 290 <> 0 138 138 84 138 0 "CCD match"  <> <> <>
  139 15 91.669495 113.340373 144.085189 85 L R 70 -0.50000 -0.50000 "LEU " " O  " 8 0 0 FF2E2E  1 1 7 ""  1 ""  <> 0 0 0 0 0 0 1 81.23 0 0 291 <> 0 139 139 84 139 0 "CCD match"  <> <> <>
  140 3 90.590439 111.967714 141.295836 85 L R 24 -0.12000 -0.12000 "LEU " " CB " 6 0 0 808080  1 1 7 ""  1 ""  <> 0 0 0 0 0 0 1 81.23 0 0 292 <> 0 140 140 84 140 0 "CCD match"  <> <> <>
  141 3 90.954963 111.902224 139.798272 85 L R 24 -0.06000 -0.06000 "LEU " " CG " 6 0 0 808080  1 1 7 ""  1 ""  <> 0 0 0 0 0 0 1 81.23 0 0 293 <> 0 141 141 84 141 0 "CCD match"  <> <> <>
  142 3 89.687952 111.797544 138.935441 85 L R 24 -0.18000 -0.18000 "LEU " " CD1" 6 0 0 808080  1 1 7 ""  1 ""  <> 0 0 0 0 0 0 1 81.23 0 0 294 <> 0 142 142 84 142 0 "CCD match"  <> <> <>
  143 3 91.848653 113.072147 139.337190 85 L R 24 -0.18000 -0.18000 "LEU " " CD2" 6 0 0 808080  1 1 7 ""  1 ""  <> 0 0 0 0 0 0 1 81.23 0 0 295 <> 0 143 143 84 143 0 "CCD match"  <> <> <>
  144 25 90.686847 111.316561 144.430572 86 F R 38 -0.50000 -0.50000 "PHE " " N  " 7 0 0 2E2EFF  1 1 7 ""  1 ""  <> 0 0 0 0 0 0 1 82.31 0 0 307 <> 0 144 144 85 144 0 "CCD match"  <> <> <>
  145 3 90.255586 111.546790 145.810048 86 F R 24 0.14000 0.14000 "PHE " " CA " 6 0 0 808080  1 1 -1110 "%RT%RN"  2 ""  FFB400  0 0 0 0 0 0 1 82.31 0 0 308 <> 0 145 145 85 145 0 "CCD match"  <> <> <>
  146 2 91.418620 111.807146 146.785278 86 F R 24 0.50000 0.50000 "PHE " " C  " 6 0 0 808080  1 1 7 ""  1 ""  <> 0 0 0 0 0 0 1 82.31 0 0 309 <> 0 146 146 85 146 0 "CCD match"  <> <> <>
  147 15 91.321160 112.736197 147.583521 86 F R 70 -0.50000 -0.50000 "PHE " " O  " 8 0 0 FF2E2E  1 1 7 ""  1 ""  <> 0 0 0 0 0 0 1 82.31 0 0 310 <> 0 147 147 85 147 0 "CCD match"  <> <> <>
  148 3 89.325484 110.404348 146.275710 86 F R 24 -0.00500 -0.00500 "PHE " " CB " 6 0 0 808080  1 1 7 ""  1 ""  <> 0 0 0 0 0 0 1 82.31 0 0 311 <> 0 148 148 85 148 0 "CCD match"  <> <> <>
  149 2 88.824064 110.515874 147.707091 86 F R 24 -0.11500 -0.11500 "PHE " " CG " 6 0 0 808080  1 1 7 ""  1 ""  <> 0 0 0 0 0 0 1 82.31 0 0 312 <> 0 149 149 85 149 0 "CCD match"  <> <> <>
  150 2 87.780046 111.412959 148.017985 86 F R 24 -0.11500 -0.11500 "PHE " " CD1" 6 0 0 808080  1 1 7 ""  1 ""  <> 0 0 0 0 0 0 1 82.31 0 0 313 <> 0 150 150 85 150 0 "CCD match"  <> <> <>
  151 2 89.506705 109.867978 148.759533 86 F R 24 -0.11500 -0.11500 "PHE " " CD2" 6 0 0 808080  1 1 7 ""  1 ""  <> 0 0 0 0 0 0 1 82.31 0 0 314 <> 0 151 151 85 151 0 "CCD match"  <> <> <>
  152 2 87.401645 111.608180 149.339779 86 F R 24 -0.11500 -0.11500 "PHE " " CE1" 6 0 0 808080  1 1 7 ""  1 ""  <> 0 0 0 0 0 0 1 82.31 0 0 315 <> 0 152 152 85 152 0 "CCD match"  <> <> <>
  153 2 89.113761 110.078079 150.074856 86 F R 24 -0.11500 -0.11500 "PHE " " CE2" 6 0 0 808080  1 1 7 ""  1 ""  <> 0 0 0 0 0 0 1 82.31 0 0 316 <> 0 153 153 85 153 0 "CCD match"  <> <> <>
  154 2 88.063760 110.941191 150.362877 86 F R 24 -0.11500 -0.11500 "PHE " " CZ " 6 0 0 808080  1 1 7 ""  1 ""  <> 0 0 0 0 0 0 1 82.31 0 0 317 <> 0 154 154 85 154 0 "CCD match"  <> <> <>
  155 25 92.496740 111.010017 146.683113 87 G R 38 -0.50000 -0.50000 "GLY " " N  " 7 0 0 2E2EFF  1 1 7 ""  1 ""  <> 0 0 0 0 0 0 1 79.15 0 0 327 <> 0 155 155 86 155 0 "CCD match"  <> <> <>
  156 3 93.680615 111.127552 147.534584 87 G R 24 0.08000 0.08000 "GLY " " CA " 6 0 0 808080  1 1 -1110 "%RT%RN"  2 ""  FFB400  0 0 0 0 0 0 1 79.15 0 0 328 <> 0 156 156 86 156 0 "CCD match"  <> <> <>
  157 2 94.495633 112.385193 147.199683 87 G R 24 0.50000 0.50000 "GLY " " C  " 6 0 0 808080  1 1 7 ""  1 ""  <> 0 0 0 0 0 0 1 79.15 0 0 329 <> 0 157 157 86 157 0 "CCD match"  <> <> <>
  158 15 94.954210 113.065954 148.116053 87 G R 70 -0.50000 -0.50000 "GLY " " O  " 8 0 0 FF2E2E  1 1 7 ""  1 ""  <> 0 0 0 0 0 0 1 79.15 0 0 330 <> 0 158 158 86 158 0 "CCD match"  <> <> <>
  159 25 94.654876 112.701099 145.901419 88 N R 38 -0.50000 -0.50000 "ASN " " N  " 7 0 0 2E2EFF  1 1 7 ""  1 ""  <> 0 0 0 0 0 0 1 80.01 0 0 334 <> 0 159 159 87 159 0 "CCD match"  <> <> <>
  160 3 95.407696 113.858681 145.407321 88 N R 24 0.14000 0.14000 "ASN " " CA " 6 0 0 808080  1 1 -1110 "%RT%RN"  2 ""  FFB400  0 0 0 0 0 0 1 80.01 0 0 335 <> 0 160 160 87 160 0 "CCD match"  <> <> <>
  161 2 94.735528 115.192928 145.766586 88 N R 24 0.50000 0.50000 "ASN " " C  " 6 0 0 808080  1 1 7 ""  1 ""  <> 0 0 0 0 0 0 1 80.01 0 0 336 <> 0 161 161 87 161 0 "CCD match"  <> <> <>
  162 15 95.401920 116.044063 146.353259 88 N R 70 -0.50000 -0.50000 "ASN " " O  " 8 0 0 FF2E2E  1 1 7 ""  1 ""  <> 0 0 0 0 0 0 1 80.01 0 0 337 <> 0 162 162 87 162 0 "CCD match"  <> <> <>
  163 3 95.622990 113.726935 143.882257 88 N R 24 -0.12000 -0.12000 "ASN " " CB " 6 0 0 808080  1 1 7 ""  1 ""  <> 0 0 0 0 0 0 1 80.01 0 0 338 <> 0 163 163 87 163 0 "CCD match"  <> <> <>
  164 2 96.677111 112.686167 143.488333 88 N R 24 0.50000 0.50000 "ASN " " CG " 6 0 0 808080  1 1 7 "%UT"  24 ""  <> 0 0 0 0 0 0 1 80.01 0 0 339 <> 0 164 164 87 164 0 "CCD match"  <> 8.37444900763847 "No Flip" 
  165 15 97.727873 112.589724 144.114776 88 N R 70 -0.50000 -0.50000 "ASN " " OD1" 8 0 0 FF2E2E  1 1 7 ""  1 ""  <> 0 0 0 0 0 0 1 80.01 0 0 340 <> 0 165 165 87 165 0 "CCD match"  <> <> <>
  166 25 96.423034 111.922001 142.425539 88 N R 38 -0.76000 -0.76000 "ASN " " ND2" 7 0 0 2E2EFF  1 1 7 ""  1 ""  <> 0 0 0 0 0 0 1 80.01 0 0 341 <> 0 166 166 87 166 0 "CCD match"  <> <> <>
  167 25 93.437574 115.351305 145.450812 89 F R 38 -0.50000 -0.50000 "PHE " " N  " 7 0 0 2E2EFF  1 1 7 ""  1 ""  <> 0 0 0 0 0 0 1 81.07 0 0 348 <> 0 167 167 88 167 0 "CCD match"  <> <> <>
  168 3 92.679510 116.565559 145.771450 89 F R 24 0.14000 0.14000 "PHE " " CA " 6 0 0 808080  1 1 -1110 "%RT%RN"  2 ""  FFB400  0 0 0 0 0 0 1 81.07 0 0 349 <> 0 168 168 88 168 0 "CCD match"  <> <> <>
  169 2 92.418804 116.789398 147.273569 89 F R 24 0.50000 0.50000 "PHE " " C  " 6 0 0 808080  1 1 7 ""  1 ""  <> 0 0 0 0 0 0 1 81.07 0 0 350 <> 0 169 169 88 169 0 "CCD match"  <> <> <>
  170 15 92.235743 117.941689 147.664810 89 F R 70 -0.50000 -0.50000 "PHE " " O  " 8 0 0 FF2E2E  1 1 7 ""  1 ""  <> 0 0 0 0 0 0 1 81.07 0 0 351 <> 0 170 170 88 170 0 "CCD match"  <> <> <>
  171 3 91.384171 116.655980 144.933687 89 F R 24 -0.00500 -0.00500 "PHE " " CB " 6 0 0 808080  1 1 7 ""  1 ""  <> 0 0 0 0 0 0 1 81.07 0 0 352 <> 0 171 171 88 171 0 "CCD match"  <> <> <>
  172 2 91.594070 117.050952 143.478561 89 F R 24 -0.11500 -0.11500 "PHE " " CG " 6 0 0 808080  1 1 7 ""  1 ""  <> 0 0 0 0 0 0 1 81.07 0 0 353 <> 0 172 172 88 172 0 "CCD match"  <> <> <>
  173 2 92.143773 118.312284 143.161617 89 F R 24 -0.11500 -0.11500 "PHE " " CD1" 6 0 0 808080  1 1 7 ""  1 ""  <> 0 0 0 0 0 0 1 81.07 0 0 354 <> 0 173 173 88 173 0 "CCD match"  <> <> <>
  174 2 91.261073 116.168761 142.427615 89 F R 24 -0.11500 -0.11500 "PHE " " CD2" 6 0 0 808080  1 1 7 ""  1 ""  <> 0 0 0 0 0 0 1 81.07 0 0 355 <> 0 174 174 88 174 0 "CCD match"  <> <> <>
  175 2 92.355860 118.667953 141.836528 89 F R 24 -0.11500 -0.11500 "PHE " " CE1" 6 0 0 808080  1 1 7 ""  1 ""  <> 0 0 0 0 0 0 1 81.07 0 0 356 <> 0 175 175 88 175 0 "CCD match"  <> <> <>
  176 2 91.474840 116.546934 141.108392 89 F R 24 -0.11500 -0.11500 "PHE " " CE2" 6 0 0 808080  1 1 7 ""  1 ""  <> 0 0 0 0 0 0 1 81.07 0 0 357 <> 0 176 176 88 176 0 "CCD match"  <> <> <>
  177 2 92.022889 117.788776 140.814577 89 F R 24 -0.11500 -0.11500 "PHE " " CZ " 6 0 0 808080  1 1 7 ""  1 ""  <> 0 0 0 0 0 0 1 81.07 0 0 358 <> 0 177 177 88 177 0 "CCD match"  <> <> <>
  178 25 92.454285 115.719884 148.091678 90 L R 38 -0.50000 -0.50000 "LEU " " N  " 7 0 0 2E2EFF  1 1 7 ""  1 ""  <> 0 0 0 0 0 0 1 80.22 0 0 368 <> 0 178 178 89 178 0 "CCD match"  <> <> <>
  179 3 92.389682 115.806146 149.554329 90 L R 24 0.14000 0.14000 "LEU " " CA " 6 0 0 808080  1 1 -1110 "%RT%RN"  2 ""  FFB400  0 0 0 0 0 0 1 80.22 0 0 369 <> 0 179 179 89 179 0 "CCD match"  <> <> <>
  180 2 93.666551 116.418676 150.160265 90 L R 24 0.50000 0.50000 "LEU " " C  " 6 0 0 808080  1 1 7 ""  1 ""  <> 0 0 0 0 0 0 1 80.22 0 0 370 <> 0 180 180 89 180 0 "CCD match"  <> <> <>
  181 15 93.549118 117.241200 151.066849 90 L R 70 -0.50000 -0.50000 "LEU " " O  " 8 0 0 FF2E2E  1 1 7 ""  1 ""  <> 0 0 0 0 0 0 1 80.22 0 0 371 <> 0 181 181 89 181 0 "CCD match"  <> <> <>
  182 3 92.051576 114.417889 150.148288 90 L R 24 -0.12000 -0.12000 "LEU " " CB " 6 0 0 808080  1 1 7 ""  1 ""  <> 0 0 0 0 0 0 1 80.22 0 0 372 <> 0 182 182 89 182 0 "CCD match"  <> <> <>
  183 3 91.948776 114.330161 151.690790 90 L R 24 -0.06000 -0.06000 "LEU " " CG " 6 0 0 808080  1 1 7 ""  1 ""  <> 0 0 0 0 0 0 1 80.22 0 0 373 <> 0 183 183 89 183 0 "CCD match"  <> <> <>
  184 3 90.896081 115.300733 152.269728 90 L R 24 -0.18000 -0.18000 "LEU " " CD1" 6 0 0 808080  1 1 7 ""  1 ""  <> 0 0 0 0 0 0 1 80.22 0 0 374 <> 0 184 184 89 184 0 "CCD match"  <> <> <>
  185 3 91.700509 112.873460 152.137381 90 L R 24 -0.18000 -0.18000 "LEU " " CD2" 6 0 0 808080  1 1 7 ""  1 ""  <> 0 0 0 0 0 0 1 80.22 0 0 375 <> 0 185 185 89 185 0 "CCD match"  <> <> <>
  186 25 94.848991 116.049916 149.632408 91 V R 38 -0.50000 -0.50000 "VAL " " N  " 7 0 0 2E2EFF  1 1 7 ""  1 ""  <> 0 0 0 0 0 0 1 80.71 0 0 387 <> 0 186 186 90 186 0 "CCD match"  <> <> <>
  187 3 96.137205 116.630438 150.029395 91 V R 24 0.14000 0.14000 "VAL " " CA " 6 0 0 808080  1 1 -1110 "%RT%RN"  2 ""  FFB400  0 0 0 0 0 0 1 80.71 0 0 388 <> 0 187 187 90 187 0 "CCD match"  <> <> <>
  188 2 96.259862 118.115284 149.630279 91 V R 24 0.50000 0.50000 "VAL " " C  " 6 0 0 808080  1 1 7 ""  1 ""  <> 0 0 0 0 0 0 1 80.71 0 0 389 <> 0 188 188 90 188 0 "CCD match"  <> <> <>
  189 15 96.746123 118.901830 150.440422 91 V R 70 -0.50000 -0.50000 "VAL " " O  " 8 0 0 FF2E2E  1 1 7 ""  1 ""  <> 0 0 0 0 0 0 1 80.71 0 0 390 <> 0 189 189 90 189 0 "CCD match"  <> <> <>
  190 3 97.342371 115.817809 149.466818 91 V R 24 -0.06000 -0.06000 "VAL " " CB " 6 0 0 808080  1 1 7 ""  1 ""  <> 0 0 0 0 0 0 1 80.71 0 0 391 <> 0 190 190 90 190 0 "CCD match"  <> <> <>
  191 3 98.721602 116.508460 149.561196 91 V R 24 -0.18000 -0.18000 "VAL " " CG1" 6 0 0 808080  1 1 7 ""  1 ""  <> 0 0 0 0 0 0 1 80.71 0 0 392 <> 0 191 191 90 191 0 "CCD match"  <> <> <>
  192 3 97.431615 114.451232 150.162952 91 V R 24 -0.18000 -0.18000 "VAL " " CG2" 6 0 0 808080  1 1 7 ""  1 ""  <> 0 0 0 0 0 0 1 80.71 0 0 393 <> 0 192 192 90 192 0 "CCD match"  <> <> <>
  193 25 95.761047 118.481781 148.434935 92 M R 38 -0.50000 -0.50000 "MET " " N  " 7 0 0 2E2EFF  1 1 7 ""  1 ""  <> 0 0 0 0 0 0 1 84.88 0 0 403 <> 0 193 193 91 193 0 "CCD match"  <> <> <>
  194 3 95.679314 119.869977 147.968069 92 M R 24 0.14000 0.14000 "MET " " CA " 6 0 0 808080  1 1 -1111 "%RT%RN"  2 ""  FFD200  0 0 0 0 0 0 1 84.88 0 0 404 <> 0 194 194 91 194 0 "CCD match"  <> <> <>
  195 2 94.747429 120.738108 148.832805 92 M R 24 0.50000 0.50000 "MET " " C  " 6 0 0 808080  1 1 7 ""  1 ""  <> 0 0 0 0 0 0 1 84.88 0 0 405 <> 0 195 195 91 195 0 "CCD match"  <> <> <>
  196 15 95.100349 121.880527 149.115125 92 M R 70 -0.50000 -0.50000 "MET " " O  " 8 0 0 FF2E2E  1 1 7 ""  1 ""  <> 0 0 0 0 0 0 1 84.88 0 0 406 <> 0 196 196 91 196 0 "CCD match"  <> <> <>
  197 3 95.240901 119.915790 146.490272 92 M R 24 -0.12000 -0.12000 "MET " " CB " 6 0 0 808080  1 1 7 ""  1 ""  <> 0 0 0 0 0 0 1 84.88 0 0 407 <> 0 197 197 91 197 0 "CCD match"  <> <> <>
  198 3 96.270069 119.318340 145.517301 92 M R 24 0.04750 0.04750 "MET " " CG " 6 0 0 808080  1 1 7 ""  1 ""  <> 0 0 0 0 0 0 1 84.88 0 0 408 <> 0 198 198 91 198 0 "CCD match"  <> <> <>
  199 49 95.696016 119.129527 143.807431 92 M R 143 -0.33500 -0.33500 "MET " " SD " 16 0 0 FFFF6B  1 1 7 ""  1 ""  <> 0 0 0 0 0 0 1 84.88 0 0 409 <> 0 199 199 91 199 0 "CCD match"  <> <> <>
  200 3 95.501019 120.866714 143.329051 92 M R 24 -0.01250 -0.01250 "MET " " CE " 6 0 0 808080  1 1 7 ""  1 ""  <> 0 0 0 0 0 0 1 84.88 0 0 410 <> 0 200 200 91 200 0 "CCD match"  <> <> <>
  201 25 93.603014 120.175311 149.259488 93 Y R 38 -0.50000 -0.50000 "TYR " " N  " 7 0 0 2E2EFF  1 1 7 ""  1 ""  <> 0 0 0 0 0 0 1 85.25 0 0 420 <> 0 201 201 92 201 0 "CCD match"  <> <> <>
  202 3 92.618928 120.827721 150.125917 93 Y R 24 0.14000 0.14000 "TYR " " CA " 6 0 0 808080  1 1 -1111 "%RT%RN"  2 ""  FFD200  0 0 0 0 0 0 1 85.25 0 0 421 <> 0 202 202 92 202 0 "CCD match"  <> <> <>
  203 2 93.154296 121.101199 151.543401 93 Y R 24 0.50000 0.50000 "TYR " " C  " 6 0 0 808080  1 1 7 ""  1 ""  <> 0 0 0 0 0 0 1 85.25 0 0 422 <> 0 203 203 92 203 0 "CCD match"  <> <> <>
  204 15 92.975740 122.209830 152.047238 93 Y R 70 -0.50000 -0.50000 "TYR " " O  " 8 0 0 FF2E2E  1 1 7 ""  1 ""  <> 0 0 0 0 0 0 1 85.25 0 0 423 <> 0 204 204 92 204 0 "CCD match"  <> <> <>
  205 3 91.329024 119.981714 150.145809 93 Y R 24 -0.00500 -0.00500 "TYR " " CB " 6 0 0 808080  1 1 7 ""  1 ""  <> 0 0 0 0 0 0 1 85.25 0 0 424 <> 0 205 205 92 205 0 "CCD match"  <> <> <>
  206 2 90.195265 120.538020 150.988755 93 Y R 24 -0.11500 -0.11500 "TYR " " CG " 6 0 0 808080  1 1 7 ""  1 ""  <> 0 0 0 0 0 0 1 85.25 0 0 425 <> 0 206 206 92 206 0 "CCD match"  <> <> <>
  207 2 89.386008 121.571707 150.474771 93 Y R 24 -0.11500 -0.11500 "TYR " " CD1" 6 0 0 808080  1 1 7 ""  1 ""  <> 0 0 0 0 0 0 1 85.25 0 0 426 <> 0 207 207 92 207 0 "CCD match"  <> <> <>
  208 2 89.943649 120.026509 152.279869 93 Y R 24 -0.11500 -0.11500 "TYR " " CD2" 6 0 0 808080  1 1 7 ""  1 ""  <> 0 0 0 0 0 0 1 85.25 0 0 427 <> 0 208 208 92 208 0 "CCD match"  <> <> <>
  209 2 88.318709 122.079807 151.238182 93 Y R 24 -0.11500 -0.11500 "TYR " " CE1" 6 0 0 808080  1 1 7 ""  1 ""  <> 0 0 0 0 0 0 1 85.25 0 0 428 <> 0 209 209 92 209 0 "CCD match"  <> <> <>
  210 2 88.879183 120.539198 153.046339 93 Y R 24 -0.11500 -0.11500 "TYR " " CE2" 6 0 0 808080  1 1 7 ""  1 ""  <> 0 0 0 0 0 0 1 85.25 0 0 429 <> 0 210 210 92 210 0 "CCD match"  <> <> <>
  211 2 88.059942 121.557094 152.519805 93 Y R 24 0.15000 0.15000 "TYR " " CZ " 6 0 0 808080  1 1 7 ""  1 ""  <> 0 0 0 0 0 0 1 85.25 0 0 430 <> 0 211 211 92 211 0 "CCD match"  <> <> <>
  212 16 87.008199 122.031428 153.244821 93 Y R 70 -0.58500 -0.58500 "TYR " " OH " 8 0 0 FF2E2E  1 1 7 "%UT"  70 " 9.30"  <> 0 0 0 0 0 0 1 85.25 0 0 431 <> 0 212 212 92 212 0 "CCD match"  9.3 <> <>
  213 25 93.815254 120.094251 152.140768 94 V R 38 -0.50000 -0.50000 "VAL " " N  " 7 0 0 2E2EFF  1 1 7 ""  1 ""  <> 0 0 0 0 0 0 1 82.79 0 0 441 <> 0 213 213 93 213 0 "CCD match"  <> <> <>
  214 3 94.445004 120.168805 153.461511 94 V R 24 0.14000 0.14000 "VAL " " CA " 6 0 0 808080  1 1 -1111 "%RT%RN"  2 ""  FFD200  0 0 0 0 0 0 1 82.79 0 0 442 <> 0 214 214 93 214 0 "CCD match"  <> <> <>
  215 2 95.630611 121.153668 153.499453 94 V R 24 0.50000 0.50000 "VAL " " C  " 6 0 0 808080  1 1 7 ""  1 ""  <> 0 0 0 0 0 0 1 82.79 0 0 443 <> 0 215 215 93 215 0 "CCD match"  <> <> <>
  216 15 95.786735 121.863186 154.494311 94 V R 70 -0.50000 -0.50000 "VAL " " O  " 8 0 0 FF2E2E  1 1 7 ""  1 ""  <> 0 0 0 0 0 0 1 82.79 0 0 444 <> 0 216 216 93 216 0 "CCD match"  <> <> <>
  217 3 94.895485 118.756025 153.940293 94 V R 24 -0.06000 -0.06000 "VAL " " CB " 6 0 0 808080  1 1 7 ""  1 ""  <> 0 0 0 0 0 0 1 82.79 0 0 445 <> 0 217 217 93 217 0 "CCD match"  <> <> <>
  218 3 95.891716 118.718533 155.121475 94 V R 24 -0.18000 -0.18000 "VAL " " CG1" 6 0 0 808080  1 1 7 ""  1 ""  <> 0 0 0 0 0 0 1 82.79 0 0 446 <> 0 218 218 93 218 0 "CCD match"  <> <> <>
  219 3 93.665245 117.904076 154.296504 94 V R 24 -0.18000 -0.18000 "VAL " " CG2" 6 0 0 808080  1 1 7 ""  1 ""  <> 0 0 0 0 0 0 1 82.79 0 0 447 <> 0 219 219 93 219 0 "CCD match"  <> <> <>
  220 25 96.412903 121.212697 152.407419 95 I R 38 -0.50000 -0.50000 "ILE " " N  " 7 0 0 2E2EFF  1 1 7 ""  1 ""  <> 0 0 0 0 0 0 1 85.23 0 0 457 <> 0 220 220 94 220 0 "CCD match"  <> <> <>
  221 3 97.501214 122.173083 152.248986 95 I R 24 0.14000 0.14000 "ILE " " CA " 6 0 0 808080  1 1 -1111 "%RT%RN"  2 ""  FFD200  0 0 0 0 0 0 1 85.23 0 0 458 <> 0 221 221 94 221 0 "CCD match"  <> <> <>
  222 2 96.984507 123.614318 152.097811 95 I R 24 0.50000 0.50000 "ILE " " C  " 6 0 0 808080  1 1 7 ""  1 ""  <> 0 0 0 0 0 0 1 85.23 0 0 459 <> 0 222 222 94 222 0 "CCD match"  <> <> <>
  223 15 97.420088 124.471330 152.857621 95 I R 70 -0.50000 -0.50000 "ILE " " O  " 8 0 0 FF2E2E  1 1 7 ""  1 ""  <> 0 0 0 0 0 0 1 85.23 0 0 460 <> 0 223 223 94 223 0 "CCD match"  <> <> <>
  224 3 98.475876 121.802520 151.088813 95 I R 24 -0.06000 -0.06000 "ILE " " CB " 6 0 0 808080  1 1 7 ""  1 ""  <> 0 0 0 0 0 0 1 85.23 0 0 461 <> 0 224 224 94 224 0 "CCD match"  <> <> <>
  225 3 99.310096 120.570298 151.499674 95 I R 24 -0.12000 -0.12000 "ILE " " CG1" 6 0 0 808080  1 1 7 ""  1 ""  <> 0 0 0 0 0 0 1 85.23 0 0 462 <> 0 225 225 94 225 0 "CCD match"  <> <> <>
  226 3 99.418425 122.944257 150.643238 95 I R 24 -0.18000 -0.18000 "ILE " " CG2" 6 0 0 808080  1 1 7 ""  1 ""  <> 0 0 0 0 0 0 1 85.23 0 0 463 <> 0 226 226 94 226 0 "CCD match"  <> <> <>
  227 3 100.093318 119.902260 150.364479 95 I R 24 -0.18000 -0.18000 "ILE " " CD1" 6 0 0 808080  1 1 7 ""  1 ""  <> 0 0 0 0 0 0 1 85.23 0 0 464 <> 0 227 227 94 227 0 "CCD match"  <> <> <>
  228 25 96.068389 123.860642 151.148726 96 V R 38 -0.50000 -0.50000 "VAL " " N  " 7 0 0 2E2EFF  1 1 7 ""  1 ""  <> 0 0 0 0 0 0 1 84.74 0 0 476 <> 0 228 228 95 228 0 "CCD match"  <> <> <>
  229 3 95.581150 125.205067 150.828415 96 V R 24 0.14000 0.14000 "VAL " " CA " 6 0 0 808080  1 1 -1111 "%RT%RN"  2 ""  FFD200  0 0 0 0 0 0 1 84.74 0 0 477 <> 0 229 229 95 229 0 "CCD match"  <> <> <>
  230 2 94.750428 125.856427 151.955797 96 V R 24 0.50000 0.50000 "VAL " " C  " 6 0 0 808080  1 1 7 ""  1 ""  <> 0 0 0 0 0 0 1 84.74 0 0 478 <> 0 230 230 95 230 0 "CCD match"  <> <> <>
  231 15 94.954315 127.042056 152.218978 96 V R 70 -0.50000 -0.50000 "VAL " " O  " 8 0 0 FF2E2E  1 1 7 ""  1 ""  <> 0 0 0 0 0 0 1 84.74 0 0 479 <> 0 231 231 95 231 0 "CCD match"  <> <> <>
  232 3 94.795712 125.216021 149.482358 96 V R 24 -0.06000 -0.06000 "VAL " " CB " 6 0 0 808080  1 1 7 ""  1 ""  <> 0 0 0 0 0 0 1 84.74 0 0 480 <> 0 232 232 95 232 0 "CCD match"  <> <> <>
  233 3 93.957993 126.482438 149.199307 96 V R 24 -0.18000 -0.18000 "VAL " " CG1" 6 0 0 808080  1 1 7 ""  1 ""  <> 0 0 0 0 0 0 1 84.74 0 0 481 <> 0 233 233 95 233 0 "CCD match"  <> <> <>
  234 3 95.759675 124.981007 148.303265 96 V R 24 -0.18000 -0.18000 "VAL " " CG2" 6 0 0 808080  1 1 7 ""  1 ""  <> 0 0 0 0 0 0 1 84.74 0 0 482 <> 0 234 234 95 234 0 "CCD match"  <> <> <>
  235 25 93.855316 125.090221 152.607456 97 R R 38 -0.50000 -0.50000 "ARG " " N  " 7 0 0 2E2EFF  1 1 7 ""  1 ""  <> 0 0 0 0 0 0 1 86.93 0 0 492 <> 0 235 235 96 235 0 "CCD match"  <> <> <>
  236 3 92.961195 125.621633 153.640588 97 R R 24 0.14000 0.14000 "ARG " " CA " 6 0 0 808080  1 1 -1111 "%RT%RN"  2 ""  FFD200  0 0 0 0 0 0 1 86.93 0 0 493 <> 0 236 236 96 236 0 "CCD match"  <> <> <>
  237 2 93.648997 125.876721 154.997589 97 R R 24 0.50000 0.50000 "ARG " " C  " 6 0 0 808080  1 1 7 ""  1 ""  <> 0 0 0 0 0 0 1 86.93 0 0 494 <> 0 237 237 96 237 0 "CCD match"  <> <> <>
  238 15 93.252881 126.825269 155.675359 97 R R 70 -0.50000 -0.50000 "ARG " " O  " 8 0 0 FF2E2E  1 1 7 ""  1 ""  <> 0 0 0 0 0 0 1 86.93 0 0 495 <> 0 238 238 96 238 0 "CCD match"  <> <> <>
  239 3 91.694193 124.739998 153.771860 97 R R 24 -0.12000 -0.12000 "ARG " " CB " 6 0 0 808080  1 1 7 ""  1 ""  <> 0 0 0 0 0 0 1 86.93 0 0 496 <> 0 239 239 96 239 0 "CCD match"  <> <> <>
  240 3 90.624701 125.356575 154.698387 97 R R 24 -0.05000 -0.05000 "ARG " " CG " 6 0 0 808080  1 1 7 ""  1 ""  <> 0 0 0 0 0 0 1 86.93 0 0 497 <> 0 240 240 96 240 0 "CCD match"  <> <> <>
  241 3 89.279727 124.613111 154.733224 97 R R 24 0.19000 0.19000 "ARG " " CD " 6 0 0 808080  1 1 7 ""  1 ""  <> 0 0 0 0 0 0 1 86.93 0 0 498 <> 0 241 241 96 241 0 "CCD match"  <> <> <>
  242 25 88.272396 125.410308 155.460686 97 R R 38 -0.69997 -0.69997 "ARG " " NE " 7 0 0 2E2EFF  1 1 7 ""  1 ""  <> 0 0 0 0 0 0 1 86.93 0 0 499 <> 0 242 242 96 242 0 "CCD match"  <> <> <>
  243 2 87.076995 125.018127 155.940797 97 R R 24 0.63990 0.63990 "ARG " " CZ " 6 0 0 808080  1 1 7 ""  1 ""  <> 0 0 0 0 0 0 1 86.93 0 0 500 <> 0 243 243 96 243 0 "CCD match"  <> <> <>
  244 25 86.625749 123.763235 155.807492 97 R R 38 -0.79997 -0.79997 "ARG " " NH1" 7 0 0 2E2EFF  1 1 7 ""  1 ""  <> 0 0 0 0 0 0 1 86.93 0 0 501 <> 0 244 244 96 244 0 "CCD match"  <> <> <>
  245 31 86.310273 125.914669 156.574017 97 R R 38 -0.79997 -0.79997 "ARG " " NH2" 7 1 0 2E2EFF  1 1 7 ""  1 ""  <> 0 0 0 0 0 0 1 86.93 0 0 502 <> 0 245 245 96 245 0 "CCD match"  <> <> <>
  246 25 94.638324 125.047034 155.376748 98 Y R 38 -0.50000 -0.50000 "TYR " " N  " 7 0 0 2E2EFF  0 1 7 ""  1 ""  <> 0 0 0 0 0 0 1 86.9 0 0 516 <> 0 246 246 97 246 0 "CCD match"  <> <> <>
  247 3 95.240410 125.071659 156.715210 98 Y R 24 0.14000 0.14000 "TYR " " CA " 6 0 0 808080  0 1 -1111 "%RT%RN"  2 ""  FFD200  0 0 0 0 0 0 1 86.9 0 0 517 <> 0 247 247 97 247 0 "CCD match"  <> <> <>
  248 2 96.714468 125.499246 156.681833 98 Y R 24 0.50000 0.50000 "TYR " " C  " 6 0 0 808080  0 1 7 ""  1 ""  <> 0 0 0 0 0 0 1 86.9 0 0 518 <> 0 248 248 97 248 0 "CCD match"  <> <> <>
  249 15 97.054272 126.490934 157.327114 98 Y R 70 -0.50000 -0.50000 "TYR " " O  " 8 0 0 FF2E2E  0 1 7 ""  1 ""  <> 0 0 0 0 0 0 1 86.9 0 0 519 <> 0 249 249 97 249 0 "CCD match"  <> <> <>
  250 3 95.055745 123.703088 157.407705 98 Y R 24 -0.00500 -0.00500 "TYR " " CB " 6 0 0 808080  0 1 7 ""  1 ""  <> 0 0 0 0 0 0 1 86.9 0 0 520 <> 0 250 250 97 250 0 "CCD match"  <> <> <>
  251 2 93.603678 123.297790 157.600998 98 Y R 24 -0.11500 -0.11500 "TYR " " CG " 6 0 0 808080  0 1 7 ""  1 ""  <> 0 0 0 0 0 0 1 86.9 0 0 521 <> 0 251 251 97 251 0 "CCD match"  <> <> <>
  252 2 92.868889 123.804208 158.692769 98 Y R 24 -0.11500 -0.11500 "TYR " " CD1" 6 0 0 808080  0 1 7 ""  1 ""  <> 0 0 0 0 0 0 1 86.9 0 0 522 <> 0 252 252 97 252 0 "CCD match"  <> <> <>
  253 2 92.975250 122.433369 156.680301 98 Y R 24 -0.11500 -0.11500 "TYR " " CD2" 6 0 0 808080  0 1 7 ""  1 ""  <> 0 0 0 0 0 0 1 86.9 0 0 523 <> 0 253 253 97 253 0 "CCD match"  <> <> <>
  254 2 91.515273 123.453350 158.858104 98 Y R 24 -0.11500 -0.11500 "TYR " " CE1" 6 0 0 808080  0 1 7 ""  1 ""  <> 0 0 0 0 0 0 1 86.9 0 0 524 <> 0 254 254 97 254 0 "CCD match"  <> <> <>
  255 2 91.622340 122.080208 156.846154 98 Y R 24 -0.11500 -0.11500 "TYR " " CE2" 6 0 0 808080  0 1 7 ""  1 ""  <> 0 0 0 0 0 0 1 86.9 0 0 525 <> 0 255 255 97 255 0 "CCD match"  <> <> <>
  256 2 90.890890 122.590990 157.935825 98 Y R 24 0.15000 0.15000 "TYR " " CZ " 6 0 0 808080  0 1 7 ""  1 ""  <> 0 0 0 0 0 0 1 86.9 0 0 526 <> 0 256 256 97 256 0 "CCD match"  <> <> <>
  257 16 89.578605 122.253156 158.095018 98 Y R 70 -0.58500 -0.58500 "TYR " " OH " 8 0 0 FF2E2E  0 1 7 "%UT"  70 " 10.34"  <> 0 0 0 0 0 0 1 86.9 0 0 527 <> 0 257 257 97 257 0 "CCD match"  10.34 <> <>
  258 25 97.559156 124.748152 155.954922 99 T R 38 -0.50000 -0.50000 "THR " " N  " 7 0 0 2E2EFF  0 1 7 ""  1 ""  <> 0 0 0 0 0 0 1 82.8 0 0 537 <> 0 258 258 98 258 0 "CCD match"  <> <> <>
  259 3 99.019778 124.913494 155.951757 99 T R 24 0.14000 0.14000 "THR " " CA " 6 0 0 808080  0 1 -1111 "%RT%RN"  2 ""  FFD200  0 0 0 0 0 0 1 82.8 0 0 538 <> 0 259 259 98 259 0 "CCD match"  <> <> <>
  260 2 99.501536 126.187264 155.222349 99 T R 24 0.50000 0.50000 "THR " " C  " 6 0 0 808080  0 1 7 ""  1 ""  <> 0 0 0 0 0 0 1 82.8 0 0 539 <> 0 260 260 98 260 0 "CCD match"  <> <> <>
  261 15 100.407735 126.858063 155.715178 99 T R 70 -0.50000 -0.50000 "THR " " O  " 8 0 0 FF2E2E  0 1 7 ""  1 ""  <> 0 0 0 0 0 0 1 82.8 0 0 540 <> 0 261 261 98 261 0 "CCD match"  <> <> <>
  262 3 99.716161 123.687575 155.301528 99 T R 24 0.20500 0.20500 "THR " " CB " 6 0 0 808080  0 1 7 ""  1 ""  <> 0 0 0 0 0 0 1 82.8 0 0 541 <> 0 262 262 98 262 0 "CCD match"  <> <> <>
  263 16 99.319127 122.503365 155.967856 99 T R 70 -0.68300 -0.68300 "THR " " OG1" 8 0 0 FF2E2E  0 1 7 "%UT"  70 ""  <> 0 0 0 0 0 0 1 82.8 0 0 542 <> 0 263 263 98 263 0 "CCD match"  <> <> <>
  264 3 101.251813 123.718942 155.294363 99 T R 24 -0.18000 -0.18000 "THR " " CG2" 6 0 0 808080  0 1 7 ""  1 ""  <> 0 0 0 0 0 0 1 82.8 0 0 543 <> 0 264 264 98 264 0 "CCD match"  <> <> <>
  265 25 98.872047 126.486062 154.072415 100 K R 38 -0.50000 -0.50000 "LYS " " N  " 7 0 0 2E2EFF  0 1 7 ""  1 ""  <> 0 0 0 0 0 0 1 88.36 0 0 551 <> 0 265 265 99 265 0 "CCD match"  <> <> <>
  266 3 99.074119 127.641737 153.190312 100 K R 24 0.14000 0.14000 "LYS " " CA " 6 0 0 808080  0 1 -1111 "%RT%RN"  2 ""  FFD200  0 0 0 0 0 0 1 88.36 0 0 552 <> 0 266 266 99 266 0 "CCD match"  <> <> <>
  267 2 100.475935 127.726348 152.542570 100 K R 24 0.50000 0.50000 "LYS " " C  " 6 0 0 808080  0 1 7 ""  1 ""  <> 0 0 0 0 0 0 1 88.36 0 0 553 <> 0 267 267 99 267 0 "CCD match"  <> <> <>
  268 15 100.859463 128.803666 152.087364 100 K R 70 -0.50000 -0.50000 "LYS " " O  " 8 0 0 FF2E2E  0 1 7 ""  1 ""  <> 0 0 0 0 0 0 1 88.36 0 0 554 <> 0 268 268 99 268 0 "CCD match"  <> <> <>
  269 3 98.644516 128.948630 153.902150 100 K R 24 -0.12000 -0.12000 "LYS " " CB " 6 0 0 808080  0 1 7 ""  1 ""  <> 0 0 0 0 0 0 1 88.36 0 0 555 <> 0 269 269 99 269 0 "CCD match"  <> <> <>
  270 3 97.159555 128.951444 154.309369 100 K R 24 -0.12000 -0.12000 "LYS " " CG " 6 0 0 808080  0 1 7 ""  1 ""  <> 0 0 0 0 0 0 1 88.36 0 0 556 <> 0 270 270 99 270 0 "CCD match"  <> <> <>
  271 3 96.739557 130.242178 155.031818 100 K R 24 -0.12000 -0.12000 "LYS " " CD " 6 0 0 808080  0 1 7 ""  1 ""  <> 0 0 0 0 0 0 1 88.36 0 0 557 <> 0 271 271 99 271 0 "CCD match"  <> <> <>
  272 3 95.261596 130.261528 155.465731 100 K R 24 0.19000 0.19000 "LYS " " CE " 6 0 0 808080  0 1 7 ""  1 ""  <> 0 0 0 0 0 0 1 88.36 0 0 558 <> 0 272 272 99 272 0 "CCD match"  <> <> <>
  273 32 94.979538 129.314883 156.561271 100 K R 38 -0.30000 -0.30000 "LYS " " NZ " 7 1 0 2E2EFF  0 1 7 "%UT"  38 " 10.13"  <> 0 0 0 0 0 0 1 88.36 0 0 559 <> 0 273 273 99 273 0 "CCD match"  10.13 <> <>
  274 25 101.203513 126.591484 152.493992 101 M R 38 -0.50000 -0.50000 "MET " " N  " 7 0 0 2E2EFF  0 1 7 ""  1 ""  <> 0 0 0 0 0 0 1 85.48 0 0 573 <> 0 274 274 100 274 0 "CCD match"  <> <> <>
  275 3 102.548530 126.424878 151.918673 101 M R 24 0.14000 0.14000 "MET " " CA " 6 0 0 808080  0 1 -1111 "%RT%RN"  2 ""  FFD200  0 0 0 0 0 0 1 85.48 0 0 574 <> 0 275 275 100 275 0 "CCD match"  <> <> <>
  276 2 103.611133 127.354859 152.543991 101 M R 24 0.50000 0.50000 "MET " " C  " 6 0 0 808080  0 1 7 ""  1 ""  <> 0 0 0 0 0 0 1 85.48 0 0 575 <> 0 276 276 100 276 0 "CCD match"  <> <> <>
  277 15 104.455913 127.899261 151.832005 101 M R 70 -0.50000 -0.50000 "MET " " O  " 8 0 0 FF2E2E  0 1 7 ""  1 ""  <> 0 0 0 0 0 0 1 85.48 0 0 576 <> 0 277 277 100 277 0 "CCD match"  <> <> <>
  278 3 102.507003 126.506977 150.373531 101 M R 24 -0.12000 -0.12000 "MET " " CB " 6 0 0 808080  0 1 7 ""  1 ""  <> 0 0 0 0 0 0 1 85.48 0 0 577 <> 0 278 278 100 278 0 "CCD match"  <> <> <>
  279 3 101.641157 125.417471 149.725885 101 M R 24 0.04750 0.04750 "MET " " CG " 6 0 0 808080  0 1 7 ""  1 ""  <> 0 0 0 0 0 0 1 85.48 0 0 578 <> 0 279 279 100 279 0 "CCD match"  <> <> <>
  280 49 101.658790 125.414455 147.914676 101 M R 143 -0.33500 -0.33500 "MET " " SD " 16 0 0 FFFF6B  0 1 7 ""  1 ""  <> 0 0 0 0 0 0 1 85.48 0 0 579 <> 0 280 280 100 280 0 "CCD match"  <> <> <>
  281 3 100.557255 126.814907 147.583103 101 M R 24 -0.01250 -0.01250 "MET " " CE " 6 0 0 808080  0 1 7 ""  1 ""  <> 0 0 0 0 0 0 1 85.48 0 0 580 <> 0 281 281 100 281 0 "CCD match"  <> <> <>
  282 25 103.542182 127.514096 153.876685 102 K R 38 -0.50000 -0.50000 "LYS " " N  " 7 0 0 2E2EFF  0 1 7 ""  1 ""  <> 0 0 0 0 0 0 1 87.01 0 0 590 <> 0 282 282 101 282 0 "CCD match"  <> <> <>
  283 3 104.435712 128.362163 154.670436 102 K R 24 0.14000 0.14000 "LYS " " CA " 6 0 0 808080  0 1 -1111 "%RT%RN"  2 ""  FFD200  0 0 0 0 0 0 1 87.01 0 0 591 <> 0 283 283 101 283 0 "CCD match"  <> <> <>
  284 2 105.865900 127.809793 154.835987 102 K R 24 0.50000 0.50000 "LYS " " C  " 6 0 0 808080  0 1 7 ""  1 ""  <> 0 0 0 0 0 0 1 87.01 0 0 592 <> 0 284 284 101 284 0 "CCD match"  <> <> <>
  285 15 106.740597 128.573142 155.245542 102 K R 70 -0.50000 -0.50000 "LYS " " O  " 8 0 0 FF2E2E  0 1 7 ""  1 ""  <> 0 0 0 0 0 0 1 87.01 0 0 593 <> 0 285 285 101 285 0 "CCD match"  <> <> <>
  286 3 103.789617 128.606172 156.050588 102 K R 24 -0.12000 -0.12000 "LYS " " CB " 6 0 0 808080  0 1 7 ""  1 ""  <> 0 0 0 0 0 0 1 87.01 0 0 594 <> 0 286 286 101 286 0 "CCD match"  <> <> <>
  287 3 102.547368 129.512628 156.000763 102 K R 24 -0.12000 -0.12000 "LYS " " CG " 6 0 0 808080  0 1 7 ""  1 ""  <> 0 0 0 0 0 0 1 87.01 0 0 595 <> 0 287 287 101 287 0 "CCD match"  <> <> <>
  288 3 101.913015 129.693497 157.392597 102 K R 24 -0.12000 -0.12000 "LYS " " CD " 6 0 0 808080  0 1 7 ""  1 ""  <> 0 0 0 0 0 0 1 87.01 0 0 596 <> 0 288 288 101 288 0 "CCD match"  <> <> <>
  289 3 100.664107 130.593394 157.419680 102 K R 24 0.19000 0.19000 "LYS " " CE " 6 0 0 808080  0 1 7 ""  1 ""  <> 0 0 0 0 0 0 1 87.01 0 0 597 <> 0 289 289 101 289 0 "CCD match"  <> <> <>
  290 32 100.975491 132.007110 157.138283 102 K R 38 -0.30000 -0.30000 "LYS " " NZ " 7 1 0 2E2EFF  0 1 7 "%UT"  38 " 10.30"  <> 0 0 0 0 0 0 1 87.01 0 0 598 <> 0 290 290 101 290 0 "CCD match"  10.3 <> <>
  291 25 106.079960 126.516125 154.538689 103 T R 38 -0.50000 -0.50000 "THR " " N  " 7 0 0 2E2EFF  0 1 7 ""  1 ""  <> 0 0 0 0 0 0 1 83.28 0 0 612 <> 0 291 291 102 291 0 "CCD match"  <> <> <>
  292 3 107.355518 125.827659 154.740848 103 T R 24 0.14000 0.14000 "THR " " CA " 6 0 0 808080  0 1 -1111 "%RT%RN"  2 ""  FFD200  0 0 0 0 0 0 1 83.28 0 0 613 <> 0 292 292 102 292 0 "CCD match"  <> <> <>
  293 2 107.748619 125.017436 153.492005 103 T R 24 0.50000 0.50000 "THR " " C  " 6 0 0 808080  0 1 7 ""  1 ""  <> 0 0 0 0 0 0 1 83.28 0 0 614 <> 0 293 293 102 293 0 "CCD match"  <> <> <>
  294 15 106.870116 124.543948 152.769560 103 T R 70 -0.50000 -0.50000 "THR " " O  " 8 0 0 FF2E2E  0 1 7 ""  1 ""  <> 0 0 0 0 0 0 1 83.28 0 0 615 <> 0 294 294 102 294 0 "CCD match"  <> <> <>
  295 3 107.301247 124.860877 155.955760 103 T R 24 0.20500 0.20500 "THR " " CB " 6 0 0 808080  0 1 7 ""  1 ""  <> 0 0 0 0 0 0 1 83.28 0 0 616 <> 0 295 295 102 295 0 "CCD match"  <> <> <>
  296 16 106.666238 125.480514 157.058226 103 T R 70 -0.68300 -0.68300 "THR " " OG1" 8 0 0 FF2E2E  0 1 7 "%UT"  70 ""  <> 0 0 0 0 0 0 1 83.28 0 0 617 <> 0 296 296 102 296 0 "CCD match"  <> <> <>
  297 3 108.686155 124.413661 156.446825 103 T R 24 -0.18000 -0.18000 "THR " " CG2" 6 0 0 808080  0 1 7 ""  1 ""  <> 0 0 0 0 0 0 1 83.28 0 0 618 <> 0 297 297 102 297 0 "CCD match"  <> <> <>
  298 25 109.069147 124.885356 153.277948 104 A R 38 -0.50000 -0.50000 "ALA " " N  " 7 0 0 2E2EFF  1 1 7 ""  1 ""  <> 0 0 0 0 0 0 1 80.18 0 0 626 <> 0 298 298 103 298 0 "CCD match"  <> <> <>
  299 3 109.725986 124.241703 152.138183 104 A R 24 0.14000 0.14000 "ALA " " CA " 6 0 0 808080  1 1 -1111 "%RT%RN"  2 ""  FFD200  0 0 0 0 0 0 1 80.18 0 0 627 <> 0 299 299 103 299 0 "CCD match"  <> <> <>
  300 2 109.238545 122.824955 151.787690 104 A R 24 0.50000 0.50000 "ALA " " C  " 6 0 0 808080  1 1 7 ""  1 ""  <> 0 0 0 0 0 0 1 80.18 0 0 628 <> 0 300 300 103 300 0 "CCD match"  <> <> <>
  301 15 108.980380 122.573570 150.611585 104 A R 70 -0.50000 -0.50000 "ALA " " O  " 8 0 0 FF2E2E  1 1 7 ""  1 ""  <> 0 0 0 0 0 0 1 80.18 0 0 629 <> 0 301 301 103 301 0 "CCD match"  <> <> <>
  302 3 111.236441 124.233857 152.402325 104 A R 24 -0.18000 -0.18000 "ALA " " CB " 6 0 0 808080  1 1 7 ""  1 ""  <> 0 0 0 0 0 0 1 80.18 0 0 630 <> 0 302 302 103 302 0 "CCD match"  <> <> <>
  303 25 109.106960 121.942687 152.797322 105 T R 38 -0.50000 -0.50000 "THR " " N  " 7 0 0 2E2EFF  1 1 7 ""  1 ""  <> 0 0 0 0 0 0 1 79.91 0 0 636 <> 0 303 303 104 303 0 "CCD match"  <> <> <>
  304 3 108.688401 120.542468 152.629152 105 T R 24 0.14000 0.14000 "THR " " CA " 6 0 0 808080  1 1 -1111 "%RT%RN"  2 ""  FFD200  0 0 0 0 0 0 1 79.91 0 0 637 <> 0 304 304 104 304 0 "CCD match"  <> <> <>
  305 2 107.261059 120.390491 152.057082 105 T R 24 0.50000 0.50000 "THR " " C  " 6 0 0 808080  1 1 7 ""  1 ""  <> 0 0 0 0 0 0 1 79.91 0 0 638 <> 0 305 305 104 305 0 "CCD match"  <> <> <>
  306 15 107.031650 119.512961 151.223743 105 T R 70 -0.50000 -0.50000 "THR " " O  " 8 0 0 FF2E2E  1 1 7 ""  1 ""  <> 0 0 0 0 0 0 1 79.91 0 0 639 <> 0 306 306 104 306 0 "CCD match"  <> <> <>
  307 3 108.763820 119.746218 153.963200 105 T R 24 0.20500 0.20500 "THR " " CB " 6 0 0 808080  1 1 7 ""  1 ""  <> 0 0 0 0 0 0 1 79.91 0 0 640 <> 0 307 307 104 307 0 "CCD match"  <> <> <>
  308 16 110.089449 119.778876 154.455777 105 T R 70 -0.68300 -0.68300 "THR " " OG1" 8 0 0 FF2E2E  1 1 7 "%UT"  70 ""  <> 0 0 0 0 0 0 1 79.91 0 0 641 <> 0 308 308 104 308 0 "CCD match"  <> <> <>
  309 3 108.337252 118.266897 153.874840 105 T R 24 -0.18000 -0.18000 "THR " " CG2" 6 0 0 808080  1 1 7 ""  1 ""  <> 0 0 0 0 0 0 1 79.91 0 0 642 <> 0 309 309 104 309 0 "CCD match"  <> <> <>
  310 25 106.345770 121.268870 152.498723 106 N R 38 -0.50000 -0.50000 "ASN " " N  " 7 0 0 2E2EFF  1 1 7 ""  1 ""  <> 0 0 0 0 0 0 1 80.8 0 0 650 <> 0 310 310 105 310 0 "CCD match"  <> <> <>
  311 3 104.928283 121.277398 152.120617 106 N R 24 0.14000 0.14000 "ASN " " CA " 6 0 0 808080  1 1 -1112 "%RT%RN"  2 ""  FFF000  0 0 0 0 0 0 1 80.8 0 0 651 <> 0 311 311 105 311 0 "CCD match"  <> <> <>
  312 2 104.686863 121.737481 150.671000 106 N R 24 0.50000 0.50000 "ASN " " C  " 6 0 0 808080  1 1 7 ""  1 ""  <> 0 0 0 0 0 0 1 80.8 0 0 652 <> 0 312 312 105 312 0 "CCD match"  <> <> <>
  313 15 103.662299 121.366828 150.098033 106 N R 70 -0.50000 -0.50000 "ASN " " O  " 8 0 0 FF2E2E  1 1 7 ""  1 ""  <> 0 0 0 0 0 0 1 80.8 0 0 653 <> 0 313 313 105 313 0 "CCD match"  <> <> <>
  314 3 104.136577 122.164769 153.109775 106 N R 24 -0.12000 -0.12000 "ASN " " CB " 6 0 0 808080  1 1 7 ""  1 ""  <> 0 0 0 0 0 0 1 80.8 0 0 654 <> 0 314 314 105 314 0 "CCD match"  <> <> <>
  315 2 104.260627 121.708126 154.569629 106 N R 24 0.50000 0.50000 "ASN " " CG " 6 0 0 808080  1 1 7 "%UT"  24 ""  <> 0 0 0 0 0 0 1 80.8 0 0 655 <> 0 315 315 105 315 0 "CCD match"  <> 0.0937906398194606 "No Flip" 
  316 15 104.211769 120.516536 154.861960 106 N R 70 -0.50000 -0.50000 "ASN " " OD1" 8 0 0 FF2E2E  1 1 7 ""  1 ""  <> 0 0 0 0 0 0 1 80.8 0 0 656 <> 0 316 316 105 316 0 "CCD match"  <> <> <>
  317 25 104.409817 122.654906 155.497107 106 N R 38 -0.76000 -0.76000 "ASN " " ND2" 7 0 0 2E2EFF  1 1 7 ""  1 ""  <> 0 0 0 0 0 0 1 80.8 0 0 657 <> 0 317 317 105 317 0 "CCD match"  <> <> <>
  318 25 105.632640 122.504714 150.098567 107 I R 38 -0.50000 -0.50000 "ILE " " N  " 7 0 0 2E2EFF  1 1 7 ""  1 ""  <> 0 0 0 0 0 0 1 77.24 0 0 664 <> 0 318 318 106 318 0 "CCD match"  <> <> <>
  319 3 105.603532 122.958894 148.706723 107 I R 24 0.14000 0.14000 "ILE " " CA " 6 0 0 808080  1 1 -1112 "%RT%RN"  2 ""  FFF000  0 0 0 0 0 0 1 77.24 0 0 665 <> 0 319 319 106 319 0 "CCD match"  <> <> <>
  320 2 105.870635 121.791190 147.731313 107 I R 24 0.50000 0.50000 "ILE " " C  " 6 0 0 808080  1 1 7 ""  1 ""  <> 0 0 0 0 0 0 1 77.24 0 0 666 <> 0 320 320 106 320 0 "CCD match"  <> <> <>
  321 15 105.145873 121.676580 146.744396 107 I R 70 -0.50000 -0.50000 "ILE " " O  " 8 0 0 FF2E2E  1 1 7 ""  1 ""  <> 0 0 0 0 0 0 1 77.24 0 0 667 <> 0 321 321 106 321 0 "CCD match"  <> <> <>
  322 3 106.622216 124.112899 148.447478 107 I R 24 -0.06000 -0.06000 "ILE " " CB " 6 0 0 808080  1 1 7 ""  1 ""  <> 0 0 0 0 0 0 1 77.24 0 0 668 <> 0 322 322 106 322 0 "CCD match"  <> <> <>
  323 3 106.316640 125.342069 149.337389 107 I R 24 -0.12000 -0.12000 "ILE " " CG1" 6 0 0 808080  1 1 7 ""  1 ""  <> 0 0 0 0 0 0 1 77.24 0 0 669 <> 0 323 323 106 323 0 "CCD match"  <> <> <>
  324 3 106.711471 124.570695 146.972806 107 I R 24 -0.18000 -0.18000 "ILE " " CG2" 6 0 0 808080  1 1 7 ""  1 ""  <> 0 0 0 0 0 0 1 77.24 0 0 670 <> 0 324 324 106 324 0 "CCD match"  <> <> <>
  325 3 107.500033 126.306339 149.511267 107 I R 24 -0.18000 -0.18000 "ILE " " CD1" 6 0 0 808080  1 1 7 ""  1 ""  <> 0 0 0 0 0 0 1 77.24 0 0 671 <> 0 325 325 106 325 0 "CCD match"  <> <> <>
  326 25 106.847710 120.916893 148.048752 108 Y R 38 -0.50000 -0.50000 "TYR " " N  " 7 0 0 2E2EFF  1 1 7 ""  1 ""  <> 0 0 0 0 0 0 1 74.58 0 0 683 <> 0 326 326 107 326 0 "CCD match"  <> <> <>
  327 3 107.147550 119.698835 147.281586 108 Y R 24 0.14000 0.14000 "TYR " " CA " 6 0 0 808080  1 1 -1112 "%RT%RN"  2 ""  FFF000  0 0 0 0 0 0 1 74.58 0 0 684 <> 0 327 327 107 327 0 "CCD match"  <> <> <>
  328 2 105.982113 118.694758 147.263315 108 Y R 24 0.50000 0.50000 "TYR " " C  " 6 0 0 808080  1 1 7 ""  1 ""  <> 0 0 0 0 0 0 1 74.58 0 0 685 <> 0 328 328 107 328 0 "CCD match"  <> <> <>
  329 15 105.702284 118.127933 146.209033 108 Y R 70 -0.50000 -0.50000 "TYR " " O  " 8 0 0 FF2E2E  1 1 7 ""  1 ""  <> 0 0 0 0 0 0 1 74.58 0 0 686 <> 0 329 329 107 329 0 "CCD match"  <> <> <>
  330 3 108.404859 118.994470 147.830874 108 Y R 24 -0.00500 -0.00500 "TYR " " CB " 6 0 0 808080  1 1 7 ""  1 ""  <> 0 0 0 0 0 0 1 74.58 0 0 687 <> 0 330 330 107 330 0 "CCD match"  <> <> <>
  331 2 109.705110 119.764907 147.717367 108 Y R 24 -0.11500 -0.11500 "TYR " " CG " 6 0 0 808080  1 1 7 ""  1 ""  <> 0 0 0 0 0 0 1 74.58 0 0 688 <> 0 331 331 107 331 0 "CCD match"  <> <> <>
  332 2 110.338440 119.898203 146.467514 108 Y R 24 -0.11500 -0.11500 "TYR " " CD1" 6 0 0 808080  1 1 7 ""  1 ""  <> 0 0 0 0 0 0 1 74.58 0 0 689 <> 0 332 332 107 332 0 "CCD match"  <> <> <>
  333 2 110.304387 120.326080 148.861219 108 Y R 24 -0.11500 -0.11500 "TYR " " CD2" 6 0 0 808080  1 1 7 ""  1 ""  <> 0 0 0 0 0 0 1 74.58 0 0 690 <> 0 333 333 107 333 0 "CCD match"  <> <> <>
  334 2 111.541148 120.621435 146.359154 108 Y R 24 -0.11500 -0.11500 "TYR " " CE1" 6 0 0 808080  1 1 7 ""  1 ""  <> 0 0 0 0 0 0 1 74.58 0 0 691 <> 0 334 334 107 334 0 "CCD match"  <> <> <>
  335 2 111.524104 121.022189 148.759678 108 Y R 24 -0.11500 -0.11500 "TYR " " CE2" 6 0 0 808080  1 1 7 ""  1 ""  <> 0 0 0 0 0 0 1 74.58 0 0 692 <> 0 335 335 107 335 0 "CCD match"  <> <> <>
  336 2 112.150792 121.160396 147.506996 108 Y R 24 0.15000 0.15000 "TYR " " CZ " 6 0 0 808080  1 1 7 ""  1 ""  <> 0 0 0 0 0 0 1 74.58 0 0 693 <> 0 336 336 107 336 0 "CCD match"  <> <> <>
  337 16 113.352448 121.797918 147.404055 108 Y R 70 -0.58500 -0.58500 "TYR " " OH " 8 0 0 FF2E2E  1 1 7 "%UT"  70 " 12.72"  <> 0 0 0 0 0 0 1 74.58 0 0 694 <> 0 337 337 107 337 0 "CCD match"  12.72 <> <>
  338 25 105.320646 118.512009 148.419529 109 I R 38 -0.50000 -0.50000 "ILE " " N  " 7 0 0 2E2EFF  1 1 7 ""  1 ""  <> 0 0 0 0 0 0 1 76.25 0 0 704 <> 0 338 338 108 338 0 "CCD match"  <> <> <>
  339 3 104.181962 117.605777 148.596590 109 I R 24 0.14000 0.14000 "ILE " " CA " 6 0 0 808080  1 1 -1112 "%RT%RN"  2 ""  FFF000  0 0 0 0 0 0 1 76.25 0 0 705 <> 0 339 339 108 339 0 "CCD match"  <> <> <>
  340 2 102.910998 118.088145 147.859648 109 I R 24 0.50000 0.50000 "ILE " " C  " 6 0 0 808080  1 1 7 ""  1 ""  <> 0 0 0 0 0 0 1 76.25 0 0 706 <> 0 340 340 108 340 0 "CCD match"  <> <> <>
  341 15 102.143784 117.249429 147.384712 109 I R 70 -0.50000 -0.50000 "ILE " " O  " 8 0 0 FF2E2E  1 1 7 ""  1 ""  <> 0 0 0 0 0 0 1 76.25 0 0 707 <> 0 341 341 108 341 0 "CCD match"  <> <> <>
  342 3 103.893648 117.361576 150.111128 109 I R 24 -0.06000 -0.06000 "ILE " " CB " 6 0 0 808080  1 1 7 ""  1 ""  <> 0 0 0 0 0 0 1 76.25 0 0 708 <> 0 342 342 108 342 0 "CCD match"  <> <> <>
  343 3 105.076880 116.604501 150.764768 109 I R 24 -0.12000 -0.12000 "ILE " " CG1" 6 0 0 808080  1 1 7 ""  1 ""  <> 0 0 0 0 0 0 1 76.25 0 0 709 <> 0 343 343 108 343 0 "CCD match"  <> <> <>
  344 3 102.574560 116.614755 150.414414 109 I R 24 -0.18000 -0.18000 "ILE " " CG2" 6 0 0 808080  1 1 7 ""  1 ""  <> 0 0 0 0 0 0 1 76.25 0 0 710 <> 0 344 344 108 344 0 "CCD match"  <> <> <>
  345 3 105.111781 116.694739 152.295485 109 I R 24 -0.18000 -0.18000 "ILE " " CD1" 6 0 0 808080  1 1 7 ""  1 ""  <> 0 0 0 0 0 0 1 76.25 0 0 711 <> 0 345 345 108 345 0 "CCD match"  <> <> <>
  346 25 102.743739 119.416412 147.718108 110 F R 38 -0.50000 -0.50000 "PHE " " N  " 7 0 0 2E2EFF  1 1 7 ""  1 ""  <> 0 0 0 0 0 0 1 78.56 0 0 723 <> 0 346 346 109 346 0 "CCD match"  <> <> <>
  347 3 101.693631 120.023643 146.898180 110 F R 24 0.14000 0.14000 "PHE " " CA " 6 0 0 808080  1 1 -1112 "%RT%RN"  2 ""  FFF000  0 0 0 0 0 0 1 78.56 0 0 724 <> 0 347 347 109 347 0 "CCD match"  <> <> <>
  348 2 101.913804 119.793855 145.390190 110 F R 24 0.50000 0.50000 "PHE " " C  " 6 0 0 808080  1 1 7 ""  1 ""  <> 0 0 0 0 0 0 1 78.56 0 0 725 <> 0 348 348 109 348 0 "CCD match"  <> <> <>
  349 15 100.937036 119.555206 144.683235 110 F R 70 -0.50000 -0.50000 "PHE " " O  " 8 0 0 FF2E2E  1 1 7 ""  1 ""  <> 0 0 0 0 0 0 1 78.56 0 0 726 <> 0 349 349 109 349 0 "CCD match"  <> <> <>
  350 3 101.556416 121.522252 147.242500 110 F R 24 -0.00500 -0.00500 "PHE " " CB " 6 0 0 808080  1 1 7 ""  1 ""  <> 0 0 0 0 0 0 1 78.56 0 0 727 <> 0 350 350 109 350 0 "CCD match"  <> <> <>
  351 2 100.424390 122.247443 146.531143 110 F R 24 -0.11500 -0.11500 "PHE " " CG " 6 0 0 808080  1 1 7 ""  1 ""  <> 0 0 0 0 0 0 1 78.56 0 0 728 <> 0 351 351 109 351 0 "CCD match"  <> <> <>
  352 2 99.095743 122.103608 146.985419 110 F R 24 -0.11500 -0.11500 "PHE " " CD1" 6 0 0 808080  1 1 7 ""  1 ""  <> 0 0 0 0 0 0 1 78.56 0 0 729 <> 0 352 352 109 352 0 "CCD match"  <> <> <>
  353 2 100.661427 122.928128 145.317140 110 F R 24 -0.11500 -0.11500 "PHE " " CD2" 6 0 0 808080  1 1 7 ""  1 ""  <> 0 0 0 0 0 0 1 78.56 0 0 730 <> 0 353 353 109 353 0 "CCD match"  <> <> <>
  354 2 98.050605 122.676368 146.273751 110 F R 24 -0.11500 -0.11500 "PHE " " CE1" 6 0 0 808080  1 1 7 ""  1 ""  <> 0 0 0 0 0 0 1 78.56 0 0 731 <> 0 354 354 109 354 0 "CCD match"  <> <> <>
  355 2 99.602320 123.493214 144.619352 110 F R 24 -0.11500 -0.11500 "PHE " " CE2" 6 0 0 808080  1 1 7 ""  1 ""  <> 0 0 0 0 0 0 1 78.56 0 0 732 <> 0 355 355 109 355 0 "CCD match"  <> <> <>
  356 2 98.303659 123.371864 145.098447 110 F R 24 -0.11500 -0.11500 "PHE " " CZ " 6 0 0 808080  1 1 7 ""  1 ""  <> 0 0 0 0 0 0 1 78.56 0 0 733 <> 0 356 356 109 356 0 "CCD match"  <> <> <>
  357 25 103.180505 119.843340 144.934569 111 N R 38 -0.50000 -0.50000 "ASN " " N  " 7 0 0 2E2EFF  1 1 7 ""  1 ""  <> 0 0 0 0 0 0 1 75.38 0 0 743 <> 0 357 357 110 357 0 "CCD match"  <> <> <>
  358 3 103.573915 119.590719 143.542012 111 N R 24 0.14000 0.14000 "ASN " " CA " 6 0 0 808080  1 1 -1112 "%RT%RN"  2 ""  FFF000  0 0 0 0 0 0 1 75.38 0 0 744 <> 0 358 358 110 358 0 "CCD match"  <> <> <>
  359 2 103.482313 118.106851 143.144838 111 N R 24 0.50000 0.50000 "ASN " " C  " 6 0 0 808080  1 1 7 ""  1 ""  <> 0 0 0 0 0 0 1 75.38 0 0 745 <> 0 359 359 110 359 0 "CCD match"  <> <> <>
  360 15 103.231716 117.851486 141.967663 111 N R 70 -0.50000 -0.50000 "ASN " " O  " 8 0 0 FF2E2E  1 1 7 ""  1 ""  <> 0 0 0 0 0 0 1 75.38 0 0 746 <> 0 360 360 110 360 0 "CCD match"  <> <> <>
  361 3 104.985255 120.166378 143.280074 111 N R 24 -0.12000 -0.12000 "ASN " " CB " 6 0 0 808080  1 1 7 ""  1 ""  <> 0 0 0 0 0 0 1 75.38 0 0 747 <> 0 361 361 110 361 0 "CCD match"  <> <> <>
  362 2 104.985481 121.691713 143.131621 111 N R 24 0.50000 0.50000 "ASN " " CG " 6 0 0 808080  1 1 7 "%UT"  24 ""  <> 0 0 0 0 0 0 1 75.38 0 0 748 <> 0 362 362 110 362 0 "CCD match"  <> 0.732323193571887 "No Flip" 
  363 15 104.299436 122.236499 142.269813 111 N R 70 -0.50000 -0.50000 "ASN " " OD1" 8 0 0 FF2E2E  1 1 7 ""  1 ""  <> 0 0 0 0 0 0 1 75.38 0 0 749 <> 0 363 363 110 363 0 "CCD match"  <> <> <>
  364 25 105.770057 122.392570 143.948149 111 N R 38 -0.76000 -0.76000 "ASN " " ND2" 7 0 0 2E2EFF  1 1 7 ""  1 ""  <> 0 0 0 0 0 0 1 75.38 0 0 750 <> 0 364 364 110 364 0 "CCD match"  <> <> <>
  365 25 103.610769 117.166763 144.104096 112 L R 38 -0.50000 -0.50000 "LEU " " N  " 7 0 0 2E2EFF  1 1 7 ""  1 ""  <> 0 0 0 0 0 0 1 75.06 0 0 757 <> 0 365 365 111 365 0 "CCD match"  <> <> <>
  366 3 103.274952 115.751541 143.895573 112 L R 24 0.14000 0.14000 "LEU " " CA " 6 0 0 808080  1 1 -1112 "%RT%RN"  2 ""  FFF000  0 0 0 0 0 0 1 75.06 0 0 758 <> 0 366 366 111 366 0 "CCD match"  <> <> <>
  367 2 101.771583 115.587469 143.642088 112 L R 24 0.50000 0.50000 "LEU " " C  " 6 0 0 808080  1 1 7 ""  1 ""  <> 0 0 0 0 0 0 1 75.06 0 0 759 <> 0 367 367 111 367 0 "CCD match"  <> <> <>
  368 15 101.399583 115.039046 142.609538 112 L R 70 -0.50000 -0.50000 "LEU " " O  " 8 0 0 FF2E2E  1 1 7 ""  1 ""  <> 0 0 0 0 0 0 1 75.06 0 0 760 <> 0 368 368 111 368 0 "CCD match"  <> <> <>
  369 3 103.682143 114.876399 145.103886 112 L R 24 -0.12000 -0.12000 "LEU " " CB " 6 0 0 808080  1 1 7 ""  1 ""  <> 0 0 0 0 0 0 1 75.06 0 0 761 <> 0 369 369 111 369 0 "CCD match"  <> <> <>
  370 3 105.192548 114.685923 145.329387 112 L R 24 -0.06000 -0.06000 "LEU " " CG " 6 0 0 808080  1 1 7 ""  1 ""  <> 0 0 0 0 0 0 1 75.06 0 0 762 <> 0 370 370 111 370 0 "CCD match"  <> <> <>
  371 3 105.437289 113.964730 146.669281 112 L R 24 -0.18000 -0.18000 "LEU " " CD1" 6 0 0 808080  1 1 7 ""  1 ""  <> 0 0 0 0 0 0 1 75.06 0 0 763 <> 0 371 371 111 371 0 "CCD match"  <> <> <>
  372 3 105.866864 113.937872 144.165080 112 L R 24 -0.18000 -0.18000 "LEU " " CD2" 6 0 0 808080  1 1 7 ""  1 ""  <> 0 0 0 0 0 0 1 75.06 0 0 764 <> 0 372 372 111 372 0 "CCD match"  <> <> <>
  373 25 100.948511 116.103414 144.570908 113 A R 38 -0.50000 -0.50000 "ALA " " N  " 7 0 0 2E2EFF  1 1 7 ""  1 ""  <> 0 0 0 0 0 0 1 77.27 0 0 776 <> 0 373 373 112 373 0 "CCD match"  <> <> <>
  374 3 99.489270 116.037387 144.528028 113 A R 24 0.14000 0.14000 "ALA " " CA " 6 0 0 808080  1 1 -1112 "%RT%RN"  2 ""  FFF000  0 0 0 0 0 0 1 77.27 0 0 777 <> 0 374 374 112 374 0 "CCD match"  <> <> <>
  375 2 98.863822 116.711687 143.292520 113 A R 24 0.50000 0.50000 "ALA " " C  " 6 0 0 808080  1 1 7 ""  1 ""  <> 0 0 0 0 0 0 1 77.27 0 0 778 <> 0 375 375 112 375 0 "CCD match"  <> <> <>
  376 15 97.878501 116.194393 142.772895 113 A R 70 -0.50000 -0.50000 "ALA " " O  " 8 0 0 FF2E2E  1 1 7 ""  1 ""  <> 0 0 0 0 0 0 1 77.27 0 0 779 <> 0 376 376 112 376 0 "CCD match"  <> <> <>
  377 3 98.939933 116.632165 145.829701 113 A R 24 -0.18000 -0.18000 "ALA " " CB " 6 0 0 808080  1 1 7 ""  1 ""  <> 0 0 0 0 0 0 1 77.27 0 0 780 <> 0 377 377 112 377 0 "CCD match"  <> <> <>
  378 25 99.471205 117.812317 142.816274 114 L R 38 -0.50000 -0.50000 "LEU " " N  " 7 0 0 2E2EFF  1 1 7 ""  1 ""  <> 0 0 0 0 0 0 1 76.11 0 0 786 <> 0 378 378 113 378 0 "CCD match"  <> <> <>
  379 3 99.086870 118.514028 141.592130 114 L R 24 0.14000 0.14000 "LEU " " CA " 6 0 0 808080  1 1 -1112 "%RT%RN"  2 ""  FFF000  0 0 0 0 0 0 1 76.11 0 0 787 <> 0 379 379 113 379 0 "CCD match"  <> <> <>
  380 2 99.448997 117.722572 140.321862 114 L R 24 0.50000 0.50000 "LEU " " C  " 6 0 0 808080  1 1 7 ""  1 ""  <> 0 0 0 0 0 0 1 76.11 0 0 788 <> 0 380 380 113 380 0 "CCD match"  <> <> <>
  381 15 98.588271 117.574441 139.455156 114 L R 70 -0.50000 -0.50000 "LEU " " O  " 8 0 0 FF2E2E  1 1 7 ""  1 ""  <> 0 0 0 0 0 0 1 76.11 0 0 789 <> 0 381 381 113 381 0 "CCD match"  <> <> <>
  382 3 99.707364 119.931186 141.604031 114 L R 24 -0.12000 -0.12000 "LEU " " CB " 6 0 0 808080  1 1 7 ""  1 ""  <> 0 0 0 0 0 0 1 76.11 0 0 790 <> 0 382 382 113 382 0 "CCD match"  <> <> <>
  383 3 99.399743 120.817846 140.372449 114 L R 24 -0.06000 -0.06000 "LEU " " CG " 6 0 0 808080  1 1 7 ""  1 ""  <> 0 0 0 0 0 0 1 76.11 0 0 791 <> 0 383 383 113 383 0 "CCD match"  <> <> <>
  384 3 97.884791 121.018752 140.153768 114 L R 24 -0.18000 -0.18000 "LEU " " CD1" 6 0 0 808080  1 1 7 ""  1 ""  <> 0 0 0 0 0 0 1 76.11 0 0 792 <> 0 384 384 113 384 0 "CCD match"  <> <> <>
  385 3 100.159749 122.157700 140.460499 114 L R 24 -0.18000 -0.18000 "LEU " " CD2" 6 0 0 808080  1 1 7 ""  1 ""  <> 0 0 0 0 0 0 1 76.11 0 0 793 <> 0 385 385 113 385 0 "CCD match"  <> <> <>
  386 25 100.697085 117.224521 140.233700 115 A R 38 -0.50000 -0.50000 "ALA " " N  " 7 0 0 2E2EFF  1 1 7 ""  1 ""  <> 0 0 0 0 0 0 1 76.01 0 0 805 <> 0 386 386 114 386 0 "CCD match"  <> <> <>
  387 3 101.188827 116.453064 139.087862 115 A R 24 0.14000 0.14000 "ALA " " CA " 6 0 0 808080  1 1 -1112 "%RT%RN"  2 ""  FFF000  0 0 0 0 0 0 1 76.01 0 0 806 <> 0 387 387 114 387 0 "CCD match"  <> <> <>
  388 2 100.460460 115.111710 138.912151 115 A R 24 0.50000 0.50000 "ALA " " C  " 6 0 0 808080  1 1 7 ""  1 ""  <> 0 0 0 0 0 0 1 76.01 0 0 807 <> 0 388 388 114 388 0 "CCD match"  <> <> <>
  389 15 100.044317 114.791223 137.801415 115 A R 70 -0.50000 -0.50000 "ALA " " O  " 8 0 0 FF2E2E  1 1 7 ""  1 ""  <> 0 0 0 0 0 0 1 76.01 0 0 808 <> 0 389 389 114 389 0 "CCD match"  <> <> <>
  390 3 102.708051 116.245594 139.198670 115 A R 24 -0.18000 -0.18000 "ALA " " CB " 6 0 0 808080  1 1 7 ""  1 ""  <> 0 0 0 0 0 0 1 76.01 0 0 809 <> 0 390 390 114 390 0 "CCD match"  <> <> <>
  391 25 100.271448 114.384713 140.022885 116 D R 38 -0.50000 -0.50000 "ASP " " N  " 7 0 1 2E2EFF  1 1 7 ""  1 ""  <> 0 0 0 0 0 0 1 77.71 0 0 815 <> 0 391 391 115 391 0 "CCD match"  <> <> <>
  392 3 99.533902 113.123220 140.093375 116 D R 24 0.14000 0.14000 "ASP " " CA " 6 0 1 808080  1 1 -1112 "%RT%RN"  2 ""  FFF000  0 0 0 0 0 0 1 77.71 0 0 816 <> 0 392 392 115 392 0 "CCD match"  <> <> <>
  393 2 98.035426 113.271949 139.788017 116 D R 24 0.50000 0.50000 "ASP " " C  " 6 0 1 808080  1 1 7 ""  1 ""  <> 0 0 0 0 0 0 1 77.71 0 0 817 <> 0 393 393 115 393 0 "CCD match"  <> <> <>
  394 15 97.483890 112.365979 139.166214 116 D R 70 -0.50000 -0.50000 "ASP " " O  " 8 0 1 FF2E2E  1 1 7 ""  1 ""  <> 0 0 0 0 0 0 1 77.71 0 0 818 <> 0 394 394 115 394 0 "CCD match"  <> <> <>
  395 3 99.744949 112.407929 141.447392 116 D R 24 -0.22000 -0.22000 "ASP " " CB " 6 0 1 808080  1 1 7 ""  1 ""  <> 0 0 0 0 0 0 1 77.71 0 0 819 <> 0 395 395 115 395 0 "CCD match"  <> <> <>
  396 2 101.189784 111.981218 141.752036 116 D R 24 0.70000 0.70000 "ASP " " CG " 6 0 1 808080  1 1 7 "%UT"  24 " 7.16"  <> 0 0 0 0 0 0 1 77.71 0 0 820 <> 0 396 396 115 396 0 "CCD match"  7.16 0.299742463795487 <>
  397 15 101.927759 111.652002 140.798036 116 D R 70 -0.80000 -0.80000 "ASP " " OD1" 8 0 1 FF2E2E  1 1 7 ""  1 ""  <> 0 0 0 0 0 0 1 77.71 0 0 821 <> 0 397 397 115 397 0 "CCD match"  <> <> <>
  398 18 101.499645 111.838425 142.953363 116 D R 70 -0.80000 -0.80000 "ASP " " OD2" 8 -1 1 FF2E2E  1 1 7 ""  1 ""  <> 0 0 0 0 0 0 1 77.71 0 0 822 <> 0 398 398 115 398 0 "CCD match"  <> <> <>
  399 25 97.409652 114.399800 140.178488 117 A R 38 -0.50000 -0.50000 "ALA " " N  " 7 0 0 2E2EFF  1 1 7 ""  1 ""  <> 0 0 0 0 0 0 1 77.18 0 0 827 <> 0 399 399 116 399 0 "CCD match"  <> <> <>
  400 3 96.021838 114.722581 139.826444 117 A R 24 0.14000 0.14000 "ALA " " CA " 6 0 0 808080  1 1 -1112 "%RT%RN"  2 ""  FFF000  0 0 0 0 0 0 1 77.18 0 0 828 <> 0 400 400 116 400 0 "CCD match"  <> <> <>
  401 2 95.821016 114.911967 138.314592 117 A R 24 0.50000 0.50000 "ALA " " C  " 6 0 0 808080  1 1 7 ""  1 ""  <> 0 0 0 0 0 0 1 77.18 0 0 829 <> 0 401 401 116 401 0 "CCD match"  <> <> <>
  402 15 94.836025 114.406466 137.780816 117 A R 70 -0.50000 -0.50000 "ALA " " O  " 8 0 0 FF2E2E  1 1 7 ""  1 ""  <> 0 0 0 0 0 0 1 77.18 0 0 830 <> 0 402 402 116 402 0 "CCD match"  <> <> <>
  403 3 95.544570 115.972557 140.583271 117 A R 24 -0.18000 -0.18000 "ALA " " CB " 6 0 0 808080  1 1 7 ""  1 ""  <> 0 0 0 0 0 0 1 77.18 0 0 831 <> 0 403 403 116 403 0 "CCD match"  <> <> <>
  404 25 96.772878 115.598855 137.658768 118 L R 38 -0.50000 -0.50000 "LEU " " N  " 7 0 0 2E2EFF  1 1 7 ""  1 ""  <> 0 0 0 0 0 0 1 75.2 0 0 837 <> 0 404 404 117 404 0 "CCD match"  <> <> <>
  405 3 96.783833 115.845044 136.215607 118 L R 24 0.14000 0.14000 "LEU " " CA " 6 0 0 808080  1 1 -1112 "%RT%RN"  2 ""  FFF000  0 0 0 0 0 0 1 75.2 0 0 838 <> 0 405 405 117 405 0 "CCD match"  <> <> <>
  406 2 97.107246 114.583367 135.392338 118 L R 24 0.50000 0.50000 "LEU " " C  " 6 0 0 808080  1 1 7 ""  1 ""  <> 0 0 0 0 0 0 1 75.2 0 0 839 <> 0 406 406 117 406 0 "CCD match"  <> <> <>
  407 15 96.503467 114.400912 134.336210 118 L R 70 -0.50000 -0.50000 "LEU " " O  " 8 0 0 FF2E2E  1 1 7 ""  1 ""  <> 0 0 0 0 0 0 1 75.2 0 0 840 <> 0 407 407 117 407 0 "CCD match"  <> <> <>
  408 3 97.776345 116.982577 135.896624 118 L R 24 -0.12000 -0.12000 "LEU " " CB " 6 0 0 808080  1 1 7 ""  1 ""  <> 0 0 0 0 0 0 1 75.2 0 0 841 <> 0 408 408 117 408 0 "CCD match"  <> <> <>
  409 3 97.340009 118.380641 136.389649 118 L R 24 -0.06000 -0.06000 "LEU " " CG " 6 0 0 808080  1 1 7 ""  1 ""  <> 0 0 0 0 0 0 1 75.2 0 0 842 <> 0 409 409 117 409 0 "CCD match"  <> <> <>
  410 3 98.506475 119.389216 136.294436 118 L R 24 -0.18000 -0.18000 "LEU " " CD1" 6 0 0 808080  1 1 7 ""  1 ""  <> 0 0 0 0 0 0 1 75.2 0 0 843 <> 0 410 410 117 410 0 "CCD match"  <> <> <>
  411 3 96.066370 118.879901 135.673205 118 L R 24 -0.18000 -0.18000 "LEU " " CD2" 6 0 0 808080  1 1 7 ""  1 ""  <> 0 0 0 0 0 0 1 75.2 0 0 844 <> 0 411 411 117 411 0 "CCD match"  <> <> <>
  412 25 98.001864 113.716213 135.899607 119 A R 38 -0.50000 -0.50000 "ALA " " N  " 7 0 1 2E2EFF  1 1 7 ""  1 ""  <> 0 0 0 0 0 0 1 78.48 0 0 856 <> 0 412 412 118 412 0 "CCD match"  <> <> <>
  413 3 98.321488 112.412948 135.306413 119 A R 24 0.14000 0.14000 "ALA " " CA " 6 0 1 808080  1 1 -1112 "%RT%RN"  2 ""  FFF000  0 0 0 0 0 0 1 78.48 0 0 857 <> 0 413 413 118 413 0 "CCD match"  <> <> <>
  414 2 97.160629 111.404128 135.390204 119 A R 24 0.50000 0.50000 "ALA " " C  " 6 0 1 808080  1 1 7 ""  1 ""  <> 0 0 0 0 0 0 1 78.48 0 0 858 <> 0 414 414 118 414 0 "CCD match"  <> <> <>
  415 15 97.043285 110.553264 134.509987 119 A R 70 -0.50000 -0.50000 "ALA " " O  " 8 0 1 FF2E2E  1 1 7 ""  1 ""  <> 0 0 0 0 0 0 1 78.48 0 0 859 <> 0 415 415 118 415 0 "CCD match"  <> <> <>
  416 3 99.569826 111.836353 135.991703 119 A R 24 -0.18000 -0.18000 "ALA " " CB " 6 0 1 808080  1 1 7 ""  1 ""  <> 0 0 0 0 0 0 1 78.48 0 0 860 <> 0 416 416 118 416 0 "CCD match"  <> <> <>
  417 25 96.323466 111.526052 136.434081 120 T R 38 -0.50000 -0.50000 "THR " " N  " 7 0 1 2E2EFF  1 1 7 ""  1 ""  <> 0 0 0 0 0 0 1 80.48 0 0 866 <> 0 417 417 119 417 0 "CCD match"  <> <> <>
  418 3 95.144827 110.687404 136.652038 120 T R 24 0.14000 0.14000 "THR " " CA " 6 0 1 808080  1 1 -1113 "%RT%RN"  2 ""  FFFF00  0 0 0 0 0 0 1 80.48 0 0 867 <> 0 418 418 119 418 0 "CCD match"  <> <> <>
  419 2 93.882820 111.245576 135.949399 120 T R 24 0.50000 0.50000 "THR " " C  " 6 0 1 808080  1 1 7 ""  1 ""  <> 0 0 0 0 0 0 1 80.48 0 0 868 <> 0 419 419 119 419 0 "CCD match"  <> <> <>
  420 15 92.961647 110.471666 135.695804 120 T R 70 -0.50000 -0.50000 "THR " " O  " 8 0 1 FF2E2E  1 1 7 ""  1 ""  <> 0 0 0 0 0 0 1 80.48 0 0 869 <> 0 420 420 119 420 0 "CCD match"  <> <> <>
  421 3 94.865516 110.506323 138.170631 120 T R 24 0.20500 0.20500 "THR " " CB " 6 0 1 808080  1 1 7 ""  1 ""  <> 0 0 0 0 0 0 1 80.48 0 0 870 <> 0 421 421 119 421 0 "CCD match"  <> <> <>
  422 16 96.015876 109.975865 138.799734 120 T R 70 -0.68300 -0.68300 "THR " " OG1" 8 0 1 FF2E2E  1 1 7 "%UT"  70 ""  <> 0 0 0 0 0 0 1 80.48 0 0 871 <> 0 422 422 119 422 0 "CCD match"  <> <> <>
  423 3 93.722380 109.543076 138.520642 120 T R 24 -0.18000 -0.18000 "THR " " CG2" 6 0 1 808080  1 1 7 ""  1 ""  <> 0 0 0 0 0 0 1 80.48 0 0 872 <> 0 423 423 119 423 0 "CCD match"  <> <> <>
  424 25 93.868572 112.544852 135.586439 121 S R 38 -0.50000 -0.50000 "SER " " N  " 7 0 0 2E2EFF  1 1 7 ""  1 ""  <> 0 0 0 0 0 0 1 80.53 0 0 880 <> 0 424 424 120 424 0 "CCD match"  <> <> <>
  425 3 92.778929 113.186359 134.832819 121 S R 24 0.14000 0.14000 "SER " " CA " 6 0 0 808080  1 1 -1113 "%RT%RN"  2 ""  FFFF00  0 0 0 0 0 0 1 80.53 0 0 881 <> 0 425 425 120 425 0 "CCD match"  <> <> <>
  426 2 92.669317 112.724745 133.362590 121 S R 24 0.50000 0.50000 "SER " " C  " 6 0 0 808080  1 1 7 ""  1 ""  <> 0 0 0 0 0 0 1 80.53 0 0 882 <> 0 426 426 120 426 0 "CCD match"  <> <> <>
  427 15 91.597205 112.868708 132.776140 121 S R 70 -0.50000 -0.50000 "SER " " O  " 8 0 0 FF2E2E  1 1 7 ""  1 ""  <> 0 0 0 0 0 0 1 80.53 0 0 883 <> 0 427 427 120 427 0 "CCD match"  <> <> <>
  428 3 92.875852 114.725289 134.959105 121 S R 24 0.14500 0.14500 "SER " " CB " 6 0 0 808080  1 1 7 ""  1 ""  <> 0 0 0 0 0 0 1 80.53 0 0 884 <> 0 428 428 120 428 0 "CCD match"  <> <> <>
  429 16 93.804277 115.312617 134.066146 121 S R 70 -0.68300 -0.68300 "SER " " OG " 8 0 0 FF2E2E  1 1 7 "%UT"  70 ""  <> 0 0 0 0 0 0 1 80.53 0 0 885 <> 0 429 429 120 429 0 "CCD match"  <> <> <>
  430 25 93.759637 112.166578 132.808587 122 T R 38 -0.50000 -0.50000 "THR " " N  " 7 0 1 2E2EFF  0 1 7 ""  1 ""  <> 0 0 0 0 0 0 1 81.42 0 0 891 <> 0 430 430 121 430 0 "CCD match"  <> <> <>
  431 3 93.813579 111.572579 131.470998 122 T R 24 0.14000 0.14000 "THR " " CA " 6 0 1 808080  0 1 -1113 "%RT%RN"  2 ""  FFFF00  0 0 0 0 0 0 1 81.42 0 0 892 <> 0 431 431 121 431 0 "CCD match"  <> <> <>
  432 2 93.423545 110.077699 131.465105 122 T R 24 0.50000 0.50000 "THR " " C  " 6 0 1 808080  0 1 7 ""  1 ""  <> 0 0 0 0 0 0 1 81.42 0 0 893 <> 0 432 432 121 432 0 "CCD match"  <> <> <>
  433 15 93.234340 109.526490 130.380707 122 T R 70 -0.50000 -0.50000 "THR " " O  " 8 0 1 FF2E2E  0 1 7 ""  1 ""  <> 0 0 0 0 0 0 1 81.42 0 0 894 <> 0 433 433 121 433 0 "CCD match"  <> <> <>
  434 3 95.241547 111.695842 130.872618 122 T R 24 0.20500 0.20500 "THR " " CB " 6 0 1 808080  0 1 7 ""  1 ""  <> 0 0 0 0 0 0 1 81.42 0 0 895 <> 0 434 434 121 434 0 "CCD match"  <> <> <>
  435 16 96.212049 110.983063 131.616561 122 T R 70 -0.68300 -0.68300 "THR " " OG1" 8 0 1 FF2E2E  0 1 7 "%UT"  70 ""  <> 0 0 0 0 0 0 1 81.42 0 0 896 <> 0 435 435 121 435 0 "CCD match"  <> <> <>
  436 3 95.703290 113.152763 130.729267 122 T R 24 -0.18000 -0.18000 "THR " " CG2" 6 0 1 808080  0 1 7 ""  1 ""  <> 0 0 0 0 0 0 1 81.42 0 0 897 <> 0 436 436 121 436 0 "CCD match"  <> <> <>
  437 25 93.303838 109.448244 132.648806 123 L R 38 -0.50000 -0.50000 "LEU " " N  " 7 0 1 2E2EFF  1 1 7 ""  1 ""  <> 0 0 0 0 0 0 1 81.74 0 0 905 <> 0 437 437 122 437 0 "CCD match"  <> <> <>
  438 3 92.996283 108.024825 132.800074 123 L R 24 0.14000 0.14000 "LEU " " CA " 6 0 1 808080  1 1 -1113 "%RT%RN"  2 ""  FFFF00  0 0 0 0 0 0 1 81.74 0 0 906 <> 0 438 438 122 438 0 "CCD match"  <> <> <>
  439 2 91.577359 107.584010 132.349969 123 L R 24 0.50000 0.50000 "LEU " " C  " 6 0 1 808080  1 1 7 ""  1 ""  <> 0 0 0 0 0 0 1 81.74 0 0 907 <> 0 439 439 122 439 0 "CCD match"  <> <> <>
  440 15 91.486852 106.506302 131.759942 123 L R 70 -0.50000 -0.50000 "LEU " " O  " 8 0 1 FF2E2E  1 1 7 ""  1 ""  <> 0 0 0 0 0 0 1 81.74 0 0 908 <> 0 440 440 122 440 0 "CCD match"  <> <> <>
  441 3 93.364728 107.562541 134.233004 123 L R 24 -0.12000 -0.12000 "LEU " " CB " 6 0 1 808080  1 1 7 ""  1 ""  <> 0 0 0 0 0 0 1 81.74 0 0 909 <> 0 441 441 122 441 0 "CCD match"  <> <> <>
  442 3 93.491257 106.036390 134.434302 123 L R 24 -0.06000 -0.06000 "LEU " " CG " 6 0 1 808080  1 1 7 ""  1 ""  <> 0 0 0 0 0 0 1 81.74 0 0 910 <> 0 442 442 122 442 0 "CCD match"  <> <> <>
  443 3 94.527350 105.413445 133.477645 123 L R 24 -0.18000 -0.18000 "LEU " " CD1" 6 0 1 808080  1 1 7 ""  1 ""  <> 0 0 0 0 0 0 1 81.74 0 0 911 <> 0 443 443 122 443 0 "CCD match"  <> <> <>
  444 3 93.798792 105.696414 135.909193 123 L R 24 -0.18000 -0.18000 "LEU " " CD2" 6 0 1 808080  1 1 7 ""  1 ""  <> 0 0 0 0 0 0 1 81.74 0 0 912 <> 0 444 444 122 444 0 "CCD match"  <> <> <>
  445 25 90.517516 108.418233 132.518250 124 P R 38 -0.14000 -0.14000 "PRO " " N  " 7 0 0 2E2EFF  1 1 7 ""  1 ""  <> 0 0 0 0 0 0 1 80.94 0 0 924 <> 0 445 445 123 445 0 "CCD match"  <> <> <>
  446 3 89.200429 108.168518 131.896504 124 P R 24 0.01000 0.01000 "PRO " " CA " 6 0 0 808080  1 1 -1113 "%RT%RN"  2 ""  FFFF00  0 0 0 0 0 0 1 80.94 0 0 925 <> 0 446 446 123 446 0 "CCD match"  <> <> <>
  447 2 89.182518 108.257422 130.361397 124 P R 24 0.50000 0.50000 "PRO " " C  " 6 0 0 808080  1 1 7 ""  1 ""  <> 0 0 0 0 0 0 1 80.94 0 0 926 <> 0 447 447 123 447 0 "CCD match"  <> <> <>
  448 15 88.425315 107.518381 129.737143 124 P R 70 -0.50000 -0.50000 "PRO " " O  " 8 0 0 FF2E2E  1 1 7 ""  1 ""  <> 0 0 0 0 0 0 1 80.94 0 0 927 <> 0 448 448 123 448 0 "CCD match"  <> <> <>
  449 3 88.268173 109.226447 132.516273 124 P R 24 -0.12000 -0.12000 "PRO " " CB " 6 0 0 808080  1 1 7 ""  1 ""  <> 0 0 0 0 0 0 1 80.94 0 0 928 <> 0 449 449 123 449 0 "CCD match"  <> <> <>
  450 3 88.955378 109.636899 133.802133 124 P R 24 -0.12000 -0.12000 "PRO " " CG " 6 0 0 808080  1 1 7 ""  1 ""  <> 0 0 0 0 0 0 1 80.94 0 0 929 <> 0 450 450 123 450 0 "CCD match"  <> <> <>
  451 3 90.428560 109.554383 133.432326 124 P R 24 -0.05000 -0.05000 "PRO " " CD " 6 0 0 808080  1 1 7 ""  1 ""  <> 0 0 0 0 0 0 1 80.94 0 0 930 <> 0 451 451 123 451 0 "CCD match"  <> <> <>
  452 25 90.007966 109.143209 129.776918 125 F R 38 -0.50000 -0.50000 "PHE " " N  " 7 0 1 2E2EFF  1 1 7 ""  1 ""  <> 0 0 0 0 0 0 1 80.56 0 0 938 <> 0 452 452 124 452 0 "CCD match"  <> <> <>
  453 3 90.111754 109.315773 128.324916 125 F R 24 0.14000 0.14000 "PHE " " CA " 6 0 1 808080  1 1 -1113 "%RT%RN"  2 ""  FFFF00  0 0 0 0 0 0 1 80.56 0 0 939 <> 0 453 453 124 453 0 "CCD match"  <> <> <>
  454 2 90.810749 108.127307 127.640291 125 F R 24 0.50000 0.50000 "PHE " " C  " 6 0 1 808080  1 1 7 ""  1 ""  <> 0 0 0 0 0 0 1 80.56 0 0 940 <> 0 454 454 124 454 0 "CCD match"  <> <> <>
  455 15 90.394706 107.742390 126.548048 125 F R 70 -0.50000 -0.50000 "PHE " " O  " 8 0 1 FF2E2E  1 1 7 ""  1 ""  <> 0 0 0 0 0 0 1 80.56 0 0 941 <> 0 455 455 124 455 0 "CCD match"  <> <> <>
  456 3 90.813217 110.650282 128.000643 125 F R 24 -0.00500 -0.00500 "PHE " " CB " 6 0 1 808080  1 1 7 ""  1 ""  <> 0 0 0 0 0 0 1 80.56 0 0 942 <> 0 456 456 124 456 0 "CCD match"  <> <> <>
  457 2 90.136813 111.910413 128.524387 125 F R 24 -0.11500 -0.11500 "PHE " " CG " 6 0 1 808080  1 1 7 ""  1 ""  <> 0 0 0 0 0 0 1 80.56 0 0 943 <> 0 457 457 124 457 0 "CCD match"  <> <> <>
  458 2 88.739211 112.092176 128.420432 125 F R 24 -0.11500 -0.11500 "PHE " " CD1" 6 0 1 808080  1 1 7 ""  1 ""  <> 0 0 0 0 0 0 1 80.56 0 0 944 <> 0 458 458 124 458 0 "CCD match"  <> <> <>
  459 2 90.926300 112.987846 128.979026 125 F R 24 -0.11500 -0.11500 "PHE " " CD2" 6 0 1 808080  1 1 7 ""  1 ""  <> 0 0 0 0 0 0 1 80.56 0 0 945 <> 0 459 459 124 459 0 "CCD match"  <> <> <>
  460 2 88.158499 113.286854 128.824816 125 F R 24 -0.11500 -0.11500 "PHE " " CE1" 6 0 1 808080  1 1 7 ""  1 ""  <> 0 0 0 0 0 0 1 80.56 0 0 946 <> 0 460 460 124 460 0 "CCD match"  <> <> <>
  461 2 90.328198 114.175181 129.378471 125 F R 24 -0.11500 -0.11500 "PHE " " CE2" 6 0 1 808080  1 1 7 ""  1 ""  <> 0 0 0 0 0 0 1 80.56 0 0 947 <> 0 461 461 124 461 0 "CCD match"  <> <> <>
  462 2 88.948923 114.321844 129.306894 125 F R 24 -0.11500 -0.11500 "PHE " " CZ " 6 0 1 808080  1 1 7 ""  1 ""  <> 0 0 0 0 0 0 1 80.56 0 0 948 <> 0 462 462 124 462 0 "CCD match"  <> <> <>
  463 25 91.809543 107.535000 128.319793 126 Q R 38 -0.50000 -0.50000 "GLN " " N  " 7 0 1 2E2EFF  1 1 7 ""  1 ""  <> 0 0 0 0 0 0 1 82.07 0 0 958 <> 0 463 463 125 463 0 "CCD match"  <> <> <>
  464 3 92.463974 106.283551 127.928412 126 Q R 24 0.14000 0.14000 "GLN " " CA " 6 0 1 808080  1 1 -1113 "%RT%RN"  2 ""  FFFF00  0 0 0 0 0 0 1 82.07 0 0 959 <> 0 464 464 125 464 0 "CCD match"  <> <> <>
  465 2 91.544187 105.054923 128.043484 126 Q R 24 0.50000 0.50000 "GLN " " C  " 6 0 1 808080  1 1 7 ""  1 ""  <> 0 0 0 0 0 0 1 82.07 0 0 960 <> 0 465 465 125 465 0 "CCD match"  <> <> <>
  466 15 91.657646 104.145505 127.221286 126 Q R 70 -0.50000 -0.50000 "GLN " " O  " 8 0 1 FF2E2E  1 1 7 ""  1 ""  <> 0 0 0 0 0 0 1 82.07 0 0 961 <> 0 466 466 125 466 0 "CCD match"  <> <> <>
  467 3 93.737424 106.082878 128.771856 126 Q R 24 -0.12000 -0.12000 "GLN " " CB " 6 0 1 808080  1 1 7 ""  1 ""  <> 0 0 0 0 0 0 1 82.07 0 0 962 <> 0 467 467 125 467 0 "CCD match"  <> <> <>
  468 3 94.859854 107.072911 128.412195 126 Q R 24 -0.12000 -0.12000 "GLN " " CG " 6 0 1 808080  1 1 7 ""  1 ""  <> 0 0 0 0 0 0 1 82.07 0 0 963 <> 0 468 468 125 468 0 "CCD match"  <> <> <>
  469 2 96.085792 106.935904 129.316010 126 Q R 24 0.50000 0.50000 "GLN " " CD " 6 0 1 808080  1 1 7 "%UT"  24 ""  <> 0 0 0 0 0 0 1 82.07 0 0 964 <> 0 469 469 125 469 0 "CCD match"  <> 10.4167192934884 "No Flip" 
  470 15 96.361741 105.868667 129.861253 126 Q R 70 -0.50000 -0.50000 "GLN " " OE1" 8 0 1 FF2E2E  1 1 7 ""  1 ""  <> 0 0 0 0 0 0 1 82.07 0 0 965 <> 0 470 470 125 470 0 "CCD match"  <> <> <>
  471 25 96.848280 108.020267 129.451354 126 Q R 38 -0.76000 -0.76000 "GLN " " NE2" 7 0 1 2E2EFF  1 1 7 ""  1 ""  <> 0 0 0 0 0 0 1 82.07 0 0 966 <> 0 471 471 125 471 0 "CCD match"  <> <> <>
  472 25 90.640286 105.064407 129.039823 127 S R 38 -0.50000 -0.50000 "SER " " N  " 7 0 1 2E2EFF  1 1 7 ""  1 ""  <> 0 0 0 0 0 0 1 83.4 0 0 975 <> 0 472 472 126 472 0 "CCD match"  <> <> <>
  473 3 89.636716 104.022294 129.261801 127 S R 24 0.14000 0.14000 "SER " " CA " 6 0 1 808080  1 1 -1113 "%RT%RN"  2 ""  FFFF00  0 0 0 0 0 0 1 83.4 0 0 976 <> 0 473 473 126 473 0 "CCD match"  <> <> <>
  474 2 88.590992 103.990097 128.133324 127 S R 24 0.50000 0.50000 "SER " " C  " 6 0 1 808080  1 1 7 ""  1 ""  <> 0 0 0 0 0 0 1 83.4 0 0 977 <> 0 474 474 126 474 0 "CCD match"  <> <> <>
  475 15 88.323933 102.915931 127.595893 127 S R 70 -0.50000 -0.50000 "SER " " O  " 8 0 1 FF2E2E  1 1 7 ""  1 ""  <> 0 0 0 0 0 0 1 83.4 0 0 978 <> 0 475 475 126 475 0 "CCD match"  <> <> <>
  476 3 88.967556 104.226375 130.634325 127 S R 24 0.14500 0.14500 "SER " " CB " 6 0 1 808080  1 1 7 ""  1 ""  <> 0 0 0 0 0 0 1 83.4 0 0 979 <> 0 476 476 126 476 0 "CCD match"  <> <> <>
  477 16 89.893541 104.010952 131.674122 127 S R 70 -0.68300 -0.68300 "SER " " OG " 8 0 1 FF2E2E  1 1 7 "%UT"  70 ""  <> 0 0 0 0 0 0 1 83.4 0 0 980 <> 0 477 477 126 477 0 "CCD match"  <> <> <>
  478 25 88.067503 105.171589 127.755989 128 V R 38 -0.50000 -0.50000 "VAL " " N  " 7 0 0 2E2EFF  1 1 7 ""  1 ""  <> 0 0 0 0 0 0 1 83.18 0 0 986 <> 0 478 478 127 478 0 "CCD match"  <> <> <>
  479 3 87.134221 105.350082 126.639250 128 V R 24 0.14000 0.14000 "VAL " " CA " 6 0 0 808080  1 1 -1113 "%RT%RN"  2 ""  FFFF00  0 0 0 0 0 0 1 83.18 0 0 987 <> 0 479 479 127 479 0 "CCD match"  <> <> <>
  480 2 87.746667 104.964346 125.275756 128 V R 24 0.50000 0.50000 "VAL " " C  " 6 0 0 808080  1 1 7 ""  1 ""  <> 0 0 0 0 0 0 1 83.18 0 0 988 <> 0 480 480 127 480 0 "CCD match"  <> <> <>
  481 15 87.034564 104.381962 124.460696 128 V R 70 -0.50000 -0.50000 "VAL " " O  " 8 0 0 FF2E2E  1 1 7 ""  1 ""  <> 0 0 0 0 0 0 1 83.18 0 0 989 <> 0 481 481 127 481 0 "CCD match"  <> <> <>
  482 3 86.580446 106.807545 126.578762 128 V R 24 -0.06000 -0.06000 "VAL " " CB " 6 0 0 808080  1 1 7 ""  1 ""  <> 0 0 0 0 0 0 1 83.18 0 0 990 <> 0 482 482 127 482 0 "CCD match"  <> <> <>
  483 3 85.811132 107.171772 125.287712 128 V R 24 -0.18000 -0.18000 "VAL " " CG1" 6 0 0 808080  1 1 7 ""  1 ""  <> 0 0 0 0 0 0 1 83.18 0 0 991 <> 0 483 483 127 483 0 "CCD match"  <> <> <>
  484 3 85.668723 107.092493 127.786144 128 V R 24 -0.18000 -0.18000 "VAL " " CG2" 6 0 0 808080  1 1 7 ""  1 ""  <> 0 0 0 0 0 0 1 83.18 0 0 992 <> 0 484 484 127 484 0 "CCD match"  <> <> <>
  485 25 89.049135 105.238590 125.070733 129 N R 38 -0.50000 -0.50000 "ASN " " N  " 7 0 1 2E2EFF  1 1 7 ""  1 ""  <> 0 0 0 0 0 0 1 84.12 0 0 1002 <> 0 485 485 128 485 0 "CCD match"  <> <> <>
  486 3 89.787894 104.873287 123.857243 129 N R 24 0.14000 0.14000 "ASN " " CA " 6 0 1 808080  1 1 -1113 "%RT%RN"  2 ""  FFFF00  0 0 0 0 0 0 1 84.12 0 0 1003 <> 0 486 486 128 486 0 "CCD match"  <> <> <>
  487 2 89.847263 103.347246 123.632331 129 N R 24 0.50000 0.50000 "ASN " " C  " 6 0 1 808080  1 1 7 ""  1 ""  <> 0 0 0 0 0 0 1 84.12 0 0 1004 <> 0 487 487 128 487 0 "CCD match"  <> <> <>
  488 15 89.645236 102.911192 122.498800 129 N R 70 -0.50000 -0.50000 "ASN " " O  " 8 0 1 FF2E2E  1 1 7 ""  1 ""  <> 0 0 0 0 0 0 1 84.12 0 0 1005 <> 0 488 488 128 488 0 "CCD match"  <> <> <>
  489 3 91.206798 105.496700 123.898188 129 N R 24 -0.12000 -0.12000 "ASN " " CB " 6 0 1 808080  1 1 7 ""  1 ""  <> 0 0 0 0 0 0 1 84.12 0 0 1006 <> 0 489 489 128 489 0 "CCD match"  <> <> <>
  490 2 91.966523 105.598468 122.562322 129 N R 24 0.50000 0.50000 "ASN " " CG " 6 0 1 808080  1 1 7 "%UT"  24 "Flip"  <> 0 0 0 0 0 0 1 84.12 0 0 1007 <> 0 490 490 128 490 0 "CCD match"  <> 0.979153636419728 "Flip" 
  491 15 93.128447 105.993598 122.560842 129 N R 70 -0.50000 -0.50000 "ASN " " OD1" 8 0 1 FF2E2E  1 1 7 ""  1 ""  <> 0 0 0 0 0 0 1 84.12 0 0 1008 <> 0 491 491 128 491 0 "CCD match"  <> <> <>
  492 25 91.352199 105.270091 121.423104 129 N R 38 -0.76000 -0.76000 "ASN " " ND2" 7 0 1 2E2EFF  1 1 7 ""  1 ""  <> 0 0 0 0 0 0 1 84.12 0 0 1009 <> 0 492 492 128 492 0 "CCD match"  <> <> <>
  493 25 90.071156 102.572411 124.710380 130 Y R 38 -0.50000 -0.50000 "TYR " " N  " 7 0 1 2E2EFF  1 1 7 ""  1 ""  <> 0 0 0 0 0 0 1 84.26 0 0 1016 <> 0 493 493 129 493 0 "CCD match"  <> <> <>
  494 3 90.048175 101.108413 124.679919 130 Y R 24 0.14000 0.14000 "TYR " " CA " 6 0 1 808080  1 1 -1113 "%RT%RN"  2 ""  FFFF00  0 0 0 0 0 0 1 84.26 0 0 1017 <> 0 494 494 129 494 0 "CCD match"  <> <> <>
  495 2 88.636185 100.535664 124.446981 130 Y R 24 0.50000 0.50000 "TYR " " C  " 6 0 1 808080  1 1 7 ""  1 ""  <> 0 0 0 0 0 0 1 84.26 0 0 1018 <> 0 495 495 129 495 0 "CCD match"  <> <> <>
  496 15 88.489990 99.643681 123.611482 130 Y R 70 -0.50000 -0.50000 "TYR " " O  " 8 0 1 FF2E2E  1 1 7 ""  1 ""  <> 0 0 0 0 0 0 1 84.26 0 0 1019 <> 0 496 496 129 496 0 "CCD match"  <> <> <>
  497 3 90.711638 100.532269 125.954618 130 Y R 24 -0.00500 -0.00500 "TYR " " CB " 6 0 1 808080  1 1 7 ""  1 ""  <> 0 0 0 0 0 0 1 84.26 0 0 1020 <> 0 497 497 129 497 0 "CCD match"  <> <> <>
  498 2 90.611920 99.018122 126.089884 130 Y R 24 -0.11500 -0.11500 "TYR " " CG " 6 0 1 808080  1 1 7 ""  1 ""  <> 0 0 0 0 0 0 1 84.26 0 0 1021 <> 0 498 498 129 498 0 "CCD match"  <> <> <>
  499 2 91.277227 98.184475 125.166516 130 Y R 24 -0.11500 -0.11500 "TYR " " CD1" 6 0 1 808080  1 1 7 ""  1 ""  <> 0 0 0 0 0 0 1 84.26 0 0 1022 <> 0 499 499 129 499 0 "CCD match"  <> <> <>
  500 2 89.803309 98.440770 127.092398 130 Y R 24 -0.11500 -0.11500 "TYR " " CD2" 6 0 1 808080  1 1 7 ""  1 ""  <> 0 0 0 0 0 0 1 84.26 0 0 1023 <> 0 500 500 129 500 0 "CCD match"  <> <> <>
  501 2 91.116404 96.786729 125.227783 130 Y R 24 -0.11500 -0.11500 "TYR " " CE1" 6 0 1 808080  1 1 7 ""  1 ""  <> 0 0 0 0 0 0 1 84.26 0 0 1024 <> 0 501 501 129 501 0 "CCD match"  <> <> <>
  502 2 89.644035 97.042513 127.154710 130 Y R 24 -0.11500 -0.11500 "TYR " " CE2" 6 0 1 808080  1 1 7 ""  1 ""  <> 0 0 0 0 0 0 1 84.26 0 0 1025 <> 0 502 502 129 502 0 "CCD match"  <> <> <>
  503 2 90.293143 96.214976 126.216341 130 Y R 24 0.15000 0.15000 "TYR " " CZ " 6 0 1 808080  1 1 7 ""  1 ""  <> 0 0 0 0 0 0 1 84.26 0 0 1026 <> 0 503 503 129 503 0 "CCD match"  <> <> <>
  504 16 90.118317 94.862494 126.254795 130 Y R 70 -0.58500 -0.58500 "TYR " " OH " 8 0 1 FF2E2E  1 1 7 "%UT"  70 " 10.75"  <> 0 0 0 0 0 0 1 84.26 0 0 1027 <> 0 504 504 129 504 0 "CCD match"  10.75 <> <>
  505 25 87.638378 101.049042 125.189368 131 L R 38 -0.50000 -0.50000 "LEU " " N  " 7 0 0 2E2EFF  1 1 7 ""  1 ""  <> 0 0 0 0 0 0 1 86.54 0 0 1037 <> 0 505 505 130 505 0 "CCD match"  <> <> <>
  506 3 86.258594 100.554195 125.178051 131 L R 24 0.14000 0.14000 "LEU " " CA " 6 0 0 808080  1 1 -1113 "%RT%RN"  2 ""  FFFF00  0 0 0 0 0 0 1 86.54 0 0 1038 <> 0 506 506 130 506 0 "CCD match"  <> <> <>
  507 2 85.540044 100.775144 123.835719 131 L R 24 0.50000 0.50000 "LEU " " C  " 6 0 0 808080  1 1 7 ""  1 ""  <> 0 0 0 0 0 0 1 86.54 0 0 1039 <> 0 507 507 130 507 0 "CCD match"  <> <> <>
  508 15 84.886773 99.853373 123.347970 131 L R 70 -0.50000 -0.50000 "LEU " " O  " 8 0 0 FF2E2E  1 1 7 ""  1 ""  <> 0 0 0 0 0 0 1 86.54 0 0 1040 <> 0 508 508 130 508 0 "CCD match"  <> <> <>
  509 3 85.481292 101.193637 126.349605 131 L R 24 -0.12000 -0.12000 "LEU " " CB " 6 0 0 808080  1 1 7 ""  1 ""  <> 0 0 0 0 0 0 1 86.54 0 0 1041 <> 0 509 509 130 509 0 "CCD match"  <> <> <>
  510 3 84.082038 100.591615 126.623259 131 L R 24 -0.06000 -0.06000 "LEU " " CG " 6 0 0 808080  1 1 7 ""  1 ""  <> 0 0 0 0 0 0 1 86.54 0 0 1042 <> 0 510 510 130 510 0 "CCD match"  <> <> <>
  511 3 84.155316 99.096975 127.008875 131 L R 24 -0.18000 -0.18000 "LEU " " CD1" 6 0 0 808080  1 1 7 ""  1 ""  <> 0 0 0 0 0 0 1 86.54 0 0 1043 <> 0 511 511 130 511 0 "CCD match"  <> <> <>
  512 3 83.313601 101.429750 127.666075 131 L R 24 -0.18000 -0.18000 "LEU " " CD2" 6 0 0 808080  1 1 7 ""  1 ""  <> 0 0 0 0 0 0 1 86.54 0 0 1044 <> 0 512 512 130 512 0 "CCD match"  <> <> <>
  513 25 85.690974 101.981780 123.265637 132 M R 38 -0.50000 -0.50000 "MET " " N  " 7 0 0 2E2EFF  1 1 7 ""  1 ""  <> 0 0 0 0 0 0 1 88.99 0 0 1056 <> 0 513 513 131 513 0 "CCD match"  <> <> <>
  514 3 85.140763 102.357786 121.962306 132 M R 24 0.14000 0.14000 "MET " " CA " 6 0 0 808080  1 1 -1113 "%RT%RN"  2 ""  FFFF00  0 0 0 0 0 0 1 88.99 0 0 1057 <> 0 514 514 131 514 0 "CCD match"  <> <> <>
  515 2 85.933903 101.767534 120.783506 132 M R 24 0.50000 0.50000 "MET " " C  " 6 0 0 808080  1 1 7 ""  1 ""  <> 0 0 0 0 0 0 1 88.99 0 0 1058 <> 0 515 515 131 515 0 "CCD match"  <> <> <>
  516 15 85.362038 101.616487 119.704488 132 M R 70 -0.50000 -0.50000 "MET " " O  " 8 0 0 FF2E2E  1 1 7 ""  1 ""  <> 0 0 0 0 0 0 1 88.99 0 0 1059 <> 0 516 516 131 516 0 "CCD match"  <> <> <>
  517 3 85.100800 103.897622 121.846803 132 M R 24 -0.12000 -0.12000 "MET " " CB " 6 0 0 808080  1 1 7 ""  1 ""  <> 0 0 0 0 0 0 1 88.99 0 0 1060 <> 0 517 517 131 517 0 "CCD match"  <> <> <>
  518 3 84.184309 104.598331 122.865375 132 M R 24 0.04750 0.04750 "MET " " CG " 6 0 0 808080  1 1 7 ""  1 ""  <> 0 0 0 0 0 0 1 88.99 0 0 1061 <> 0 518 518 131 518 0 "CCD match"  <> <> <>
  519 49 82.411643 104.240225 122.717892 132 M R 143 -0.33500 -0.33500 "MET " " SD " 16 0 0 FFFF6B  1 1 7 ""  1 ""  <> 0 0 0 0 0 0 1 88.99 0 0 1062 <> 0 519 519 131 519 0 "CCD match"  <> <> <>
  520 3 82.043278 105.038248 121.132381 132 M R 24 -0.01250 -0.01250 "MET " " CE " 6 0 0 808080  1 1 7 ""  1 ""  <> 0 0 0 0 0 0 1 88.99 0 0 1063 <> 0 520 520 131 520 0 "CCD match"  <> <> <>
  521 25 87.230690 101.475545 120.994964 133 G R 38 -0.50000 -0.50000 "GLY " " N  " 7 0 0 2E2EFF  0 1 7 ""  1 ""  <> 0 0 0 0 0 0 1 84.18 0 0 1073 <> 0 521 521 132 521 0 "CCD match"  <> <> <>
  522 3 88.166930 101.050993 119.951449 133 G R 24 0.08000 0.08000 "GLY " " CA " 6 0 0 808080  0 1 -1113 "%RT%RN"  2 ""  FFFF00  0 0 0 0 0 0 1 84.18 0 0 1074 <> 0 522 522 132 522 0 "CCD match"  <> <> <>
  523 2 88.574480 102.214247 119.025551 133 G R 24 0.50000 0.50000 "GLY " " C  " 6 0 0 808080  0 1 7 ""  1 ""  <> 0 0 0 0 0 0 1 84.18 0 0 1075 <> 0 523 523 132 523 0 "CCD match"  <> <> <>
  524 15 89.147994 101.967354 117.965773 133 G R 70 -0.50000 -0.50000 "GLY " " O  " 8 0 0 FF2E2E  0 1 7 ""  1 ""  <> 0 0 0 0 0 0 1 84.18 0 0 1076 <> 0 524 524 132 524 0 "CCD match"  <> <> <>
  525 25 88.265659 103.464609 119.408786 134 T R 38 -0.50000 -0.50000 "THR " " N  " 7 0 1 2E2EFF  0 1 7 ""  1 ""  <> 0 0 0 0 0 0 1 86.29 0 0 1080 <> 0 525 525 133 525 0 "CCD match"  <> <> <>
  526 3 88.492037 104.675836 118.627971 134 T R 24 0.14000 0.14000 "THR " " CA " 6 0 1 808080  0 1 -1113 "%RT%RN"  2 ""  FFFF00  0 0 0 0 0 0 1 86.29 0 0 1081 <> 0 526 526 133 526 0 "CCD match"  <> <> <>
  527 2 88.508370 105.901867 119.563773 134 T R 24 0.50000 0.50000 "THR " " C  " 6 0 1 808080  0 1 7 ""  1 ""  <> 0 0 0 0 0 0 1 86.29 0 0 1082 <> 0 527 527 133 527 0 "CCD match"  <> <> <>
  528 15 88.022636 105.815951 120.693134 134 T R 70 -0.50000 -0.50000 "THR " " O  " 8 0 1 FF2E2E  0 1 7 ""  1 ""  <> 0 0 0 0 0 0 1 86.29 0 0 1083 <> 0 528 528 133 528 0 "CCD match"  <> <> <>
  529 3 87.407552 104.844085 117.518735 134 T R 24 0.20500 0.20500 "THR " " CB " 6 0 1 808080  0 1 7 ""  1 ""  <> 0 0 0 0 0 0 1 86.29 0 0 1084 <> 0 529 529 133 529 0 "CCD match"  <> <> <>
  530 16 87.734845 105.913237 116.651255 134 T R 70 -0.68300 -0.68300 "THR " " OG1" 8 0 1 FF2E2E  0 1 7 "%UT"  70 ""  <> 0 0 0 0 0 0 1 86.29 0 0 1085 <> 0 530 530 133 530 0 "CCD match"  <> <> <>
  531 3 85.976228 105.098313 118.027846 134 T R 24 -0.18000 -0.18000 "THR " " CG2" 6 0 1 808080  0 1 7 ""  1 ""  <> 0 0 0 0 0 0 1 86.29 0 0 1086 <> 0 531 531 133 531 0 "CCD match"  <> <> <>
  532 25 89.083012 107.011187 119.076429 135 W R 38 -0.50000 -0.50000 "TRP " " N  " 7 0 1 2E2EFF  0 1 7 ""  1 ""  <> 0 0 0 0 0 0 1 85.62 0 0 1094 <> 0 532 532 134 532 0 "CCD match"  <> <> <>
  533 3 89.202492 108.283255 119.779281 135 W R 24 0.14000 0.14000 "TRP " " CA " 6 0 1 808080  0 1 -1113 "%RT%RN"  2 ""  FFFF00  0 0 0 0 0 0 1 85.62 0 0 1095 <> 0 533 533 134 533 0 "CCD match"  <> <> <>
  534 2 88.241770 109.316666 119.145630 135 W R 24 0.50000 0.50000 "TRP " " C  " 6 0 1 808080  0 1 7 ""  1 ""  <> 0 0 0 0 0 0 1 85.62 0 0 1096 <> 0 534 534 134 534 0 "CCD match"  <> <> <>
  535 15 88.593564 109.894809 118.115882 135 W R 70 -0.50000 -0.50000 "TRP " " O  " 8 0 1 FF2E2E  0 1 7 ""  1 ""  <> 0 0 0 0 0 0 1 85.62 0 0 1097 <> 0 535 535 134 535 0 "CCD match"  <> <> <>
  536 3 90.675806 108.726676 119.684716 135 W R 24 -0.12000 -0.12000 "TRP " " CB " 6 0 1 808080  0 1 7 ""  1 ""  <> 0 0 0 0 0 0 1 85.62 0 0 1098 <> 0 536 536 134 536 0 "CCD match"  <> <> <>
  537 2 91.011704 110.026866 120.348732 135 W R 24 0.07500 0.07500 "TRP " " CG " 6 0 1 808080  0 1 7 ""  1 ""  <> 0 0 0 0 0 0 1 85.62 0 0 1099 <> 0 537 537 134 537 0 "CCD match"  <> <> <>
  538 2 91.011265 111.242496 119.754499 135 W R 24 -0.11500 -0.11500 "TRP " " CD1" 6 0 1 808080  0 1 7 ""  1 ""  <> 0 0 0 0 0 0 1 85.62 0 0 1100 <> 0 538 538 134 538 0 "CCD match"  <> <> <>
  539 2 91.333347 110.265593 121.750182 135 W R 24 -0.05500 -0.05500 "TRP " " CD2" 6 0 1 808080  0 1 7 ""  1 ""  <> 0 0 0 0 0 0 1 85.62 0 0 1101 <> 0 539 539 134 539 0 "CCD match"  <> <> <>
  540 25 91.345498 112.206492 120.679114 135 W R 38 -0.57000 -0.57000 "TRP " " NE1" 7 0 1 2E2EFF  0 1 7 ""  1 ""  <> 0 0 0 0 0 0 1 85.62 0 0 1102 <> 0 540 540 134 540 0 "CCD match"  <> <> <>
  541 2 91.557826 111.663510 121.929260 135 W R 24 0.13000 0.13000 "TRP " " CE2" 6 0 1 808080  0 1 7 ""  1 ""  <> 0 0 0 0 0 0 1 85.62 0 0 1103 <> 0 541 541 134 541 0 "CCD match"  <> <> <>
  542 2 91.455014 109.442828 122.893211 135 W R 24 -0.11500 -0.11500 "TRP " " CE3" 6 0 1 808080  0 1 7 ""  1 ""  <> 0 0 0 0 0 0 1 85.62 0 0 1104 <> 0 542 542 134 542 0 "CCD match"  <> <> <>
  543 2 91.881562 112.218099 123.178600 135 W R 24 -0.11500 -0.11500 "TRP " " CZ2" 6 0 1 808080  0 1 7 ""  1 ""  <> 0 0 0 0 0 0 1 85.62 0 0 1105 <> 0 543 543 134 543 0 "CCD match"  <> <> <>
  544 2 91.776489 109.986537 124.152246 135 W R 24 -0.11500 -0.11500 "TRP " " CZ3" 6 0 1 808080  0 1 7 ""  1 ""  <> 0 0 0 0 0 0 1 85.62 0 0 1106 <> 0 544 544 134 544 0 "CCD match"  <> <> <>
  545 2 91.984022 111.371812 124.294409 135 W R 24 -0.11500 -0.11500 "TRP " " CH2" 6 0 1 808080  0 1 7 ""  1 ""  <> 0 0 0 0 0 0 1 85.62 0 0 1107 <> 0 545 545 134 545 0 "CCD match"  <> <> <>
  546 25 87.050814 109.542267 119.749715 136 P R 38 -0.14000 -0.14000 "PRO " " N  " 7 0 1 2E2EFF  0 1 7 ""  1 ""  <> 0 0 0 0 0 0 1 85.69 0 0 1118 <> 0 546 546 135 546 0 "CCD match"  <> <> <>
  547 3 86.080077 110.521626 119.224225 136 P R 24 0.01000 0.01000 "PRO " " CA " 6 0 1 808080  0 1 -1113 "%RT%RN"  2 ""  FFFF00  0 0 0 0 0 0 1 85.69 0 0 1119 <> 0 547 547 135 547 0 "CCD match"  <> <> <>
  548 2 86.329665 111.989884 119.638357 136 P R 24 0.50000 0.50000 "PRO " " C  " 6 0 1 808080  0 1 7 ""  1 ""  <> 0 0 0 0 0 0 1 85.69 0 0 1120 <> 0 548 548 135 548 0 "CCD match"  <> <> <>
  549 15 85.632485 112.863994 119.124553 136 P R 70 -0.50000 -0.50000 "PRO " " O  " 8 0 1 FF2E2E  0 1 7 ""  1 ""  <> 0 0 0 0 0 0 1 85.69 0 0 1121 <> 0 549 549 135 549 0 "CCD match"  <> <> <>
  550 3 84.747078 110.004691 119.787994 136 P R 24 -0.12000 -0.12000 "PRO " " CB " 6 0 1 808080  0 1 7 ""  1 ""  <> 0 0 0 0 0 0 1 85.69 0 0 1122 <> 0 550 550 135 550 0 "CCD match"  <> <> <>
  551 3 85.121714 109.421841 121.141709 136 P R 24 -0.12000 -0.12000 "PRO " " CG " 6 0 1 808080  0 1 7 ""  1 ""  <> 0 0 0 0 0 0 1 85.69 0 0 1123 <> 0 551 551 135 551 0 "CCD match"  <> <> <>
  552 3 86.483526 108.790996 120.875132 136 P R 24 -0.05000 -0.05000 "PRO " " CD " 6 0 1 808080  0 1 7 ""  1 ""  <> 0 0 0 0 0 0 1 85.69 0 0 1124 <> 0 552 552 135 552 0 "CCD match"  <> <> <>
  553 25 87.273433 112.240578 120.565542 137 F R 38 -0.50000 -0.50000 "PHE " " N  " 7 0 1 2E2EFF  0 1 7 ""  1 ""  <> 0 0 0 0 0 0 1 82.86 0 0 1132 <> 0 553 553 136 553 0 "CCD match"  <> <> <>
  554 3 87.485962 113.541487 121.216710 137 F R 24 0.14000 0.14000 "PHE " " CA " 6 0 1 808080  0 1 -1114 "%RT%RN"  2 ""  CCFF00  0 0 0 0 0 0 1 82.86 0 0 1133 <> 0 554 554 136 554 0 "CCD match"  <> <> <>
  555 2 88.084119 114.650895 120.322734 137 F R 24 0.50000 0.50000 "PHE " " C  " 6 0 1 808080  0 1 7 ""  1 ""  <> 0 0 0 0 0 0 1 82.86 0 0 1134 <> 0 555 555 136 555 0 "CCD match"  <> <> <>
  556 15 88.055886 115.812107 120.731329 137 F R 70 -0.50000 -0.50000 "PHE " " O  " 8 0 1 FF2E2E  0 1 7 ""  1 ""  <> 0 0 0 0 0 0 1 82.86 0 0 1135 <> 0 556 556 136 556 0 "CCD match"  <> <> <>
  557 3 88.368087 113.353751 122.463744 137 F R 24 -0.00500 -0.00500 "PHE " " CB " 6 0 1 808080  0 1 7 ""  1 ""  <> 0 0 0 0 0 0 1 82.86 0 0 1136 <> 0 557 557 136 557 0 "CCD match"  <> <> <>
  558 2 87.831152 112.446585 123.555661 137 F R 24 -0.11500 -0.11500 "PHE " " CG " 6 0 1 808080  0 1 7 ""  1 ""  <> 0 0 0 0 0 0 1 82.86 0 0 1137 <> 0 558 558 136 558 0 "CCD match"  <> <> <>
  559 2 86.923967 112.943458 124.514380 137 F R 24 -0.11500 -0.11500 "PHE " " CD1" 6 0 1 808080  0 1 7 ""  1 ""  <> 0 0 0 0 0 0 1 82.86 0 0 1138 <> 0 559 559 136 559 0 "CCD match"  <> <> <>
  560 2 88.143831 111.070567 123.556666 137 F R 24 -0.11500 -0.11500 "PHE " " CD2" 6 0 1 808080  0 1 7 ""  1 ""  <> 0 0 0 0 0 0 1 82.86 0 0 1139 <> 0 560 560 136 560 0 "CCD match"  <> <> <>
  561 2 86.418529 112.097175 125.492687 137 F R 24 -0.11500 -0.11500 "PHE " " CE1" 6 0 1 808080  0 1 7 ""  1 ""  <> 0 0 0 0 0 0 1 82.86 0 0 1140 <> 0 561 561 136 561 0 "CCD match"  <> <> <>
  562 2 87.635139 110.242590 124.547207 137 F R 24 -0.11500 -0.11500 "PHE " " CE2" 6 0 1 808080  0 1 7 ""  1 ""  <> 0 0 0 0 0 0 1 82.86 0 0 1141 <> 0 562 562 136 562 0 "CCD match"  <> <> <>
  563 2 86.782202 110.756405 125.515662 137 F R 24 -0.11500 -0.11500 "PHE " " CZ " 6 0 1 808080  0 1 7 ""  1 ""  <> 0 0 0 0 0 0 1 82.86 0 0 1142 <> 0 563 563 136 563 0 "CCD match"  <> <> <>
  564 25 88.606363 114.292965 119.137546 138 G R 38 -0.50000 -0.50000 "GLY " " N  " 7 0 0 2E2EFF  0 1 7 ""  1 ""  <> 0 0 0 0 0 0 1 81 0 0 1152 <> 0 564 564 137 564 0 "CCD match"  <> <> <>
  565 3 89.139040 115.236052 118.153851 138 G R 24 0.08000 0.08000 "GLY " " CA " 6 0 0 808080  0 1 -1114 "%RT%RN"  2 ""  CCFF00  0 0 0 0 0 0 1 81 0 0 1153 <> 0 565 565 137 565 0 "CCD match"  <> <> <>
  566 2 90.644731 115.476761 118.343228 138 G R 24 0.50000 0.50000 "GLY " " C  " 6 0 0 808080  0 1 7 ""  1 ""  <> 0 0 0 0 0 0 1 81 0 0 1154 <> 0 566 566 137 566 0 "CCD match"  <> <> <>
  567 15 91.255707 115.036978 119.319876 138 G R 70 -0.50000 -0.50000 "GLY " " O  " 8 0 0 FF2E2E  0 1 7 ""  1 ""  <> 0 0 0 0 0 0 1 81 0 0 1155 <> 0 567 567 137 567 0 "CCD match"  <> <> <>
  568 25 91.232290 116.175661 117.357763 139 T R 38 -0.50000 -0.50000 "THR " " N  " 7 0 0 2E2EFF  1 1 7 ""  1 ""  <> 0 0 0 0 0 0 1 82.66 0 0 1159 <> 0 568 568 138 568 0 "CCD match"  <> <> <>
  569 3 92.672463 116.401167 117.205362 139 T R 24 0.14000 0.14000 "THR " " CA " 6 0 0 808080  1 1 -1114 "%RT%RN"  2 ""  CCFF00  0 0 0 0 0 0 1 82.66 0 0 1160 <> 0 569 569 138 569 0 "CCD match"  <> <> <>
  570 2 93.294930 117.341385 118.254735 139 T R 24 0.50000 0.50000 "THR " " C  " 6 0 0 808080  1 1 7 ""  1 ""  <> 0 0 0 0 0 0 1 82.66 0 0 1161 <> 0 570 570 138 570 0 "CCD match"  <> <> <>
  571 15 94.419738 117.088335 118.683020 139 T R 70 -0.50000 -0.50000 "THR " " O  " 8 0 0 FF2E2E  1 1 7 ""  1 ""  <> 0 0 0 0 0 0 1 82.66 0 0 1162 <> 0 571 571 138 571 0 "CCD match"  <> <> <>
  572 3 93.006989 116.971255 115.799133 139 T R 24 0.20500 0.20500 "THR " " CB " 6 0 0 808080  1 1 7 ""  1 ""  <> 0 0 0 0 0 0 1 82.66 0 0 1163 <> 0 572 572 138 572 0 "CCD match"  <> <> <>
  573 16 92.363083 116.198805 114.803882 139 T R 70 -0.68300 -0.68300 "THR " " OG1" 8 0 0 FF2E2E  1 1 7 "%UT"  70 ""  <> 0 0 0 0 0 0 1 82.66 0 0 1164 <> 0 573 573 138 573 0 "CCD match"  <> <> <>
  574 3 94.509337 117.013542 115.458695 139 T R 24 -0.18000 -0.18000 "THR " " CG2" 6 0 0 808080  1 1 7 ""  1 ""  <> 0 0 0 0 0 0 1 82.66 0 0 1165 <> 0 574 574 138 574 0 "CCD match"  <> <> <>
  575 25 92.561583 118.390578 118.663885 140 I R 38 -0.50000 -0.50000 "ILE " " N  " 7 0 0 2E2EFF  1 1 7 ""  1 ""  <> 0 0 0 0 0 0 1 80.31 0 0 1173 <> 0 575 575 139 575 0 "CCD match"  <> <> <>
  576 3 93.028744 119.370491 119.648946 140 I R 24 0.14000 0.14000 "ILE " " CA " 6 0 0 808080  1 1 -1114 "%RT%RN"  2 ""  CCFF00  0 0 0 0 0 0 1 80.31 0 0 1174 <> 0 576 576 139 576 0 "CCD match"  <> <> <>
  577 2 93.156694 118.763057 121.059484 140 I R 24 0.50000 0.50000 "ILE " " C  " 6 0 0 808080  1 1 7 ""  1 ""  <> 0 0 0 0 0 0 1 80.31 0 0 1175 <> 0 577 577 139 577 0 "CCD match"  <> <> <>
  578 15 94.169695 119.001013 121.717278 140 I R 70 -0.50000 -0.50000 "ILE " " O  " 8 0 0 FF2E2E  1 1 7 ""  1 ""  <> 0 0 0 0 0 0 1 80.31 0 0 1176 <> 0 578 578 139 578 0 "CCD match"  <> <> <>
  579 3 92.111545 120.630845 119.694720 140 I R 24 -0.06000 -0.06000 "ILE " " CB " 6 0 0 808080  1 1 7 ""  1 ""  <> 0 0 0 0 0 0 1 80.31 0 0 1177 <> 0 579 579 139 579 0 "CCD match"  <> <> <>
  580 3 92.055273 121.352600 118.325668 140 I R 24 -0.12000 -0.12000 "ILE " " CG1" 6 0 0 808080  1 1 7 ""  1 ""  <> 0 0 0 0 0 0 1 80.31 0 0 1178 <> 0 580 580 139 580 0 "CCD match"  <> <> <>
  581 3 92.449935 121.636519 120.820508 140 I R 24 -0.18000 -0.18000 "ILE " " CG2" 6 0 0 808080  1 1 7 ""  1 ""  <> 0 0 0 0 0 0 1 80.31 0 0 1179 <> 0 581 581 139 581 0 "CCD match"  <> <> <>
  582 3 93.413002 121.812037 117.767808 140 I R 24 -0.18000 -0.18000 "ILE " " CD1" 6 0 0 808080  1 1 7 ""  1 ""  <> 0 0 0 0 0 0 1 80.31 0 0 1180 <> 0 582 582 139 582 0 "CCD match"  <> <> <>
  583 25 92.165538 117.949676 121.468685 141 L R 38 -0.50000 -0.50000 "LEU " " N  " 7 0 1 2E2EFF  1 1 7 ""  1 ""  <> 0 0 0 0 0 0 1 80.63 0 0 1192 <> 0 583 583 140 583 0 "CCD match"  <> <> <>
  584 3 92.185656 117.242141 122.748890 141 L R 24 0.14000 0.14000 "LEU " " CA " 6 0 1 808080  1 1 -1114 "%RT%RN"  2 ""  CCFF00  0 0 0 0 0 0 1 80.63 0 0 1193 <> 0 584 584 140 584 0 "CCD match"  <> <> <>
  585 2 93.144346 116.033999 122.749379 141 L R 24 0.50000 0.50000 "LEU " " C  " 6 0 1 808080  1 1 7 ""  1 ""  <> 0 0 0 0 0 0 1 80.63 0 0 1194 <> 0 585 585 140 585 0 "CCD match"  <> <> <>
  586 15 93.655204 115.701176 123.815636 141 L R 70 -0.50000 -0.50000 "LEU " " O  " 8 0 1 FF2E2E  1 1 7 ""  1 ""  <> 0 0 0 0 0 0 1 80.63 0 0 1195 <> 0 586 586 140 586 0 "CCD match"  <> <> <>
  587 3 90.742423 116.878854 123.173999 141 L R 24 -0.12000 -0.12000 "LEU " " CB " 6 0 1 808080  1 1 7 ""  1 ""  <> 0 0 0 0 0 0 1 80.63 0 0 1196 <> 0 587 587 140 587 0 "CCD match"  <> <> <>
  588 3 90.583847 116.442894 124.653681 141 L R 24 -0.06000 -0.06000 "LEU " " CG " 6 0 1 808080  1 1 7 ""  1 ""  <> 0 0 0 0 0 0 1 80.63 0 0 1197 <> 0 588 588 140 588 0 "CCD match"  <> <> <>
  589 3 91.115313 117.509251 125.636919 141 L R 24 -0.18000 -0.18000 "LEU " " CD1" 6 0 1 808080  1 1 7 ""  1 ""  <> 0 0 0 0 0 0 1 80.63 0 0 1198 <> 0 589 589 140 589 0 "CCD match"  <> <> <>
  590 3 89.121070 116.070565 124.975414 141 L R 24 -0.18000 -0.18000 "LEU " " CD2" 6 0 1 808080  1 1 7 ""  1 ""  <> 0 0 0 0 0 0 1 80.63 0 0 1199 <> 0 590 590 140 590 0 "CCD match"  <> <> <>
  591 25 93.428404 115.438633 121.573036 142 C R 38 -0.50000 -0.50000 "CYS " " N  " 7 0 1 2E2EFF  1 1 7 ""  1 ""  <> 0 0 0 0 0 0 1 85.36 0 0 1211 <> 0 591 591 141 591 0 "CCD match"  <> <> <>
  592 3 94.452983 114.399276 121.401517 142 C R 24 0.14000 0.14000 "CYS " " CA " 6 0 1 808080  1 1 -1114 "%RT%RN"  2 ""  CCFF00  0 0 0 0 0 0 1 85.36 0 0 1212 <> 0 592 592 141 592 0 "CCD match"  <> <> <>
  593 2 95.865268 114.898754 121.761207 142 C R 24 0.50000 0.50000 "CYS " " C  " 6 0 1 808080  1 1 7 ""  1 ""  <> 0 0 0 0 0 0 1 85.36 0 0 1213 <> 0 593 593 141 593 0 "CCD match"  <> <> <>
  594 15 96.576711 114.218831 122.501263 142 C R 70 -0.50000 -0.50000 "CYS " " O  " 8 0 1 FF2E2E  1 1 7 ""  1 ""  <> 0 0 0 0 0 0 1 85.36 0 0 1214 <> 0 594 594 141 594 0 "CCD match"  <> <> <>
  595 3 94.411811 113.831275 119.963597 142 C R 24 0.09750 0.09750 "CYS " " CB " 6 0 1 808080  1 1 7 ""  1 ""  <> 0 0 0 0 0 0 1 85.36 0 0 1215 <> 0 595 595 141 595 0 "CCD match"  <> <> <>
  596 49 95.650970 112.560274 119.589504 142 C R 143 -0.21750 -0.21750 "CYS " " SG " 16 0 1 FFFF6B  1 1 7 ""  1 ""  <> 0 0 0 0 0 0 1 85.36 0 0 1216 <> 0 596 596 141 596 0 "CCD match"  <> <> <>
  597 25 96.216056 116.091514 121.250044 143 K R 38 -0.50000 -0.50000 "LYS " " N  " 7 0 1 2E2EFF  1 1 7 ""  1 ""  <> 0 0 0 0 0 0 1 81.26 0 0 1221 <> 0 597 597 142 597 0 "CCD match"  <> <> <>
  598 3 97.487554 116.777725 121.489051 143 K R 24 0.14000 0.14000 "LYS " " CA " 6 0 1 808080  1 1 -1114 "%RT%RN"  2 ""  CCFF00  0 0 0 0 0 0 1 81.26 0 0 1222 <> 0 598 598 142 598 0 "CCD match"  <> <> <>
  599 2 97.710520 117.144877 122.962506 143 K R 24 0.50000 0.50000 "LYS " " C  " 6 0 1 808080  1 1 7 ""  1 ""  <> 0 0 0 0 0 0 1 81.26 0 0 1223 <> 0 599 599 142 599 0 "CCD match"  <> <> <>
  600 15 98.830464 117.008129 123.453063 143 K R 70 -0.50000 -0.50000 "LYS " " O  " 8 0 1 FF2E2E  1 1 7 ""  1 ""  <> 0 0 0 0 0 0 1 81.26 0 0 1224 <> 0 600 600 142 600 0 "CCD match"  <> <> <>
  601 3 97.564267 118.028913 120.590353 143 K R 24 -0.12000 -0.12000 "LYS " " CB " 6 0 1 808080  1 1 7 ""  1 ""  <> 0 0 0 0 0 0 1 81.26 0 0 1225 <> 0 601 601 142 601 0 "CCD match"  <> <> <>
  602 3 97.662941 117.684469 119.094641 143 K R 24 -0.12000 -0.12000 "LYS " " CG " 6 0 1 808080  1 1 7 ""  1 ""  <> 0 0 0 0 0 0 1 81.26 0 0 1226 <> 0 602 602 142 602 0 "CCD match"  <> <> <>
  603 3 97.386737 118.873967 118.156636 143 K R 24 -0.12000 -0.12000 "LYS " " CD " 6 0 1 808080  1 1 7 ""  1 ""  <> 0 0 0 0 0 0 1 81.26 0 0 1227 <> 0 603 603 142 603 0 "CCD match"  <> <> <>
  604 3 98.555542 119.862793 117.997499 143 K R 24 0.19000 0.19000 "LYS " " CE " 6 0 1 808080  1 1 7 ""  1 ""  <> 0 0 0 0 0 0 1 81.26 0 0 1228 <> 0 604 604 142 604 0 "CCD match"  <> <> <>
  605 32 99.640163 119.309606 117.164598 143 K R 38 -0.30000 -0.30000 "LYS " " NZ " 7 1 1 2E2EFF  1 1 7 "%UT"  38 " 10.02"  <> 0 0 0 0 0 0 1 81.26 0 0 1229 <> 0 605 605 142 605 0 "CCD match"  10.02 <> <>
  606 25 96.630135 117.577227 123.630354 144 I R 38 -0.50000 -0.50000 "ILE " " N  " 7 0 1 2E2EFF  1 1 7 ""  1 ""  <> 0 0 0 0 0 0 1 79.87 0 0 1243 <> 0 606 606 143 606 0 "CCD match"  <> <> <>
  607 3 96.611596 117.972269 125.034576 144 I R 24 0.14000 0.14000 "ILE " " CA " 6 0 1 808080  1 1 -1114 "%RT%RN"  2 ""  CCFF00  0 0 0 0 0 0 1 79.87 0 0 1244 <> 0 607 607 143 607 0 "CCD match"  <> <> <>
  608 2 96.731939 116.765723 125.988728 144 I R 24 0.50000 0.50000 "ILE " " C  " 6 0 1 808080  1 1 7 ""  1 ""  <> 0 0 0 0 0 0 1 79.87 0 0 1245 <> 0 608 608 143 608 0 "CCD match"  <> <> <>
  609 15 97.551918 116.820705 126.903166 144 I R 70 -0.50000 -0.50000 "ILE " " O  " 8 0 1 FF2E2E  1 1 7 ""  1 ""  <> 0 0 0 0 0 0 1 79.87 0 0 1246 <> 0 609 609 143 609 0 "CCD match"  <> <> <>
  610 3 95.330579 118.806016 125.347522 144 I R 24 -0.06000 -0.06000 "ILE " " CB " 6 0 1 808080  1 1 7 ""  1 ""  <> 0 0 0 0 0 0 1 79.87 0 0 1247 <> 0 610 610 143 610 0 "CCD match"  <> <> <>
  611 3 95.394900 120.175659 124.628049 144 I R 24 -0.12000 -0.12000 "ILE " " CG1" 6 0 1 808080  1 1 7 ""  1 ""  <> 0 0 0 0 0 0 1 79.87 0 0 1248 <> 0 611 611 143 611 0 "CCD match"  <> <> <>
  612 3 95.023887 119.018457 126.845947 144 I R 24 -0.18000 -0.18000 "ILE " " CG2" 6 0 1 808080  1 1 7 ""  1 ""  <> 0 0 0 0 0 0 1 79.87 0 0 1249 <> 0 612 612 143 612 0 "CCD match"  <> <> <>
  613 3 94.042351 120.896001 124.525038 144 I R 24 -0.18000 -0.18000 "ILE " " CD1" 6 0 1 808080  1 1 7 ""  1 ""  <> 0 0 0 0 0 0 1 79.87 0 0 1250 <> 0 613 613 143 613 0 "CCD match"  <> <> <>
  614 25 95.935295 115.705799 125.758740 145 V R 38 -0.50000 -0.50000 "VAL " " N  " 7 0 1 2E2EFF  1 1 7 ""  1 ""  <> 0 0 0 0 0 0 1 79.25 0 0 1262 <> 0 614 614 144 614 0 "CCD match"  <> <> <>
  615 3 95.856979 114.532376 126.635891 145 V R 24 0.14000 0.14000 "VAL " " CA " 6 0 1 808080  1 1 -1114 "%RT%RN"  2 ""  CCFF00  0 0 0 0 0 0 1 79.25 0 0 1263 <> 0 615 615 144 615 0 "CCD match"  <> <> <>
  616 2 97.132008 113.664897 126.635074 145 V R 24 0.50000 0.50000 "VAL " " C  " 6 0 1 808080  1 1 7 ""  1 ""  <> 0 0 0 0 0 0 1 79.25 0 0 1264 <> 0 616 616 144 616 0 "CCD match"  <> <> <>
  617 15 97.552018 113.252600 127.717750 145 V R 70 -0.50000 -0.50000 "VAL " " O  " 8 0 1 FF2E2E  1 1 7 ""  1 ""  <> 0 0 0 0 0 0 1 79.25 0 0 1265 <> 0 617 617 144 617 0 "CCD match"  <> <> <>
  618 3 94.601087 113.658852 126.333833 145 V R 24 -0.06000 -0.06000 "VAL " " CB " 6 0 1 808080  1 1 7 ""  1 ""  <> 0 0 0 0 0 0 1 79.25 0 0 1266 <> 0 618 618 144 618 0 "CCD match"  <> <> <>
  619 3 94.602217 112.259762 126.985008 145 V R 24 -0.18000 -0.18000 "VAL " " CG1" 6 0 1 808080  1 1 7 ""  1 ""  <> 0 0 0 0 0 0 1 79.25 0 0 1267 <> 0 619 619 144 619 0 "CCD match"  <> <> <>
  620 3 93.325360 114.400595 126.769246 145 V R 24 -0.18000 -0.18000 "VAL " " CG2" 6 0 1 808080  1 1 7 ""  1 ""  <> 0 0 0 0 0 0 1 79.25 0 0 1268 <> 0 620 620 144 620 0 "CCD match"  <> <> <>
  621 25 97.742816 113.428090 125.456363 146 I R 38 -0.50000 -0.50000 "ILE " " N  " 7 0 1 2E2EFF  1 1 7 ""  1 ""  <> 0 0 0 0 0 0 1 79.05 0 0 1278 <> 0 621 621 145 621 0 "CCD match"  <> <> <>
  622 3 99.011137 112.691709 125.359242 146 I R 24 0.14000 0.14000 "ILE " " CA " 6 0 1 808080  1 1 -1114 "%RT%RN"  2 ""  CCFF00  0 0 0 0 0 0 1 79.05 0 0 1279 <> 0 622 622 145 622 0 "CCD match"  <> <> <>
  623 2 100.168421 113.478857 126.014258 146 I R 24 0.50000 0.50000 "ILE " " C  " 6 0 1 808080  1 1 7 ""  1 ""  <> 0 0 0 0 0 0 1 79.05 0 0 1280 <> 0 623 623 145 623 0 "CCD match"  <> <> <>
  624 15 100.947003 112.878649 126.754911 146 I R 70 -0.50000 -0.50000 "ILE " " O  " 8 0 1 FF2E2E  1 1 7 ""  1 ""  <> 0 0 0 0 0 0 1 79.05 0 0 1281 <> 0 624 624 145 624 0 "CCD match"  <> <> <>
  625 3 99.407556 112.301663 123.896711 146 I R 24 -0.06000 -0.06000 "ILE " " CB " 6 0 1 808080  1 1 7 ""  1 ""  <> 0 0 0 0 0 0 1 79.05 0 0 1282 <> 0 625 625 145 625 0 "CCD match"  <> <> <>
  626 3 98.354752 111.366452 123.255467 146 I R 24 -0.12000 -0.12000 "ILE " " CG1" 6 0 1 808080  1 1 7 ""  1 ""  <> 0 0 0 0 0 0 1 79.05 0 0 1283 <> 0 626 626 145 626 0 "CCD match"  <> <> <>
  627 3 100.798701 111.625622 123.809538 146 I R 24 -0.18000 -0.18000 "ILE " " CG2" 6 0 1 808080  1 1 7 ""  1 ""  <> 0 0 0 0 0 0 1 79.05 0 0 1284 <> 0 627 627 145 627 0 "CCD match"  <> <> <>
  628 3 98.505095 111.177770 121.735511 146 I R 24 -0.18000 -0.18000 "ILE " " CD1" 6 0 1 808080  1 1 7 ""  1 ""  <> 0 0 0 0 0 0 1 79.05 0 0 1285 <> 0 628 628 145 628 0 "CCD match"  <> <> <>
  629 25 100.229767 114.802126 125.769512 147 S R 38 -0.50000 -0.50000 "SER " " N  " 7 0 1 2E2EFF  1 1 7 ""  1 ""  <> 0 0 0 0 0 0 1 78 0 0 1297 <> 0 629 629 146 629 0 "CCD match"  <> <> <>
  630 3 101.229238 115.702338 126.349111 147 S R 24 0.14000 0.14000 "SER " " CA " 6 0 1 808080  1 1 -1114 "%RT%RN"  2 ""  CCFF00  0 0 0 0 0 0 1 78 0 0 1298 <> 0 630 630 146 630 0 "CCD match"  <> <> <>
  631 2 101.180403 115.762195 127.882988 147 S R 24 0.50000 0.50000 "SER " " C  " 6 0 1 808080  1 1 7 ""  1 ""  <> 0 0 0 0 0 0 1 78 0 0 1299 <> 0 631 631 146 631 0 "CCD match"  <> <> <>
  632 15 102.233680 115.612684 128.496718 147 S R 70 -0.50000 -0.50000 "SER " " O  " 8 0 1 FF2E2E  1 1 7 ""  1 ""  <> 0 0 0 0 0 0 1 78 0 0 1300 <> 0 632 632 146 632 0 "CCD match"  <> <> <>
  633 3 101.130645 117.094719 125.699778 147 S R 24 0.14500 0.14500 "SER " " CB " 6 0 1 808080  1 1 7 ""  1 ""  <> 0 0 0 0 0 0 1 78 0 0 1301 <> 0 633 633 146 633 0 "CCD match"  <> <> <>
  634 16 102.095019 117.985322 126.226017 147 S R 70 -0.68300 -0.68300 "SER " " OG " 8 0 1 FF2E2E  1 1 7 "%UT"  70 ""  <> 0 0 0 0 0 0 1 78 0 0 1302 <> 0 634 634 146 634 0 "CCD match"  <> <> <>
  635 25 99.975864 115.916164 128.463704 148 I R 38 -0.50000 -0.50000 "ILE " " N  " 7 0 1 2E2EFF  1 1 7 ""  1 ""  <> 0 0 0 0 0 0 1 76.89 0 0 1308 <> 0 635 635 147 635 0 "CCD match"  <> <> <>
  636 3 99.737791 115.922734 129.912246 148 I R 24 0.14000 0.14000 "ILE " " CA " 6 0 1 808080  1 1 -1114 "%RT%RN"  2 ""  CCFF00  0 0 0 0 0 0 1 76.89 0 0 1309 <> 0 636 636 147 636 0 "CCD match"  <> <> <>
  637 2 100.210551 114.636222 130.616235 148 I R 24 0.50000 0.50000 "ILE " " C  " 6 0 1 808080  1 1 7 ""  1 ""  <> 0 0 0 0 0 0 1 76.89 0 0 1310 <> 0 637 637 147 637 0 "CCD match"  <> <> <>
  638 15 100.776148 114.734773 131.703202 148 I R 70 -0.50000 -0.50000 "ILE " " O  " 8 0 1 FF2E2E  1 1 7 ""  1 ""  <> 0 0 0 0 0 0 1 76.89 0 0 1311 <> 0 638 638 147 638 0 "CCD match"  <> <> <>
  639 3 98.237963 116.213916 130.246415 148 I R 24 -0.06000 -0.06000 "ILE " " CB " 6 0 1 808080  1 1 7 ""  1 ""  <> 0 0 0 0 0 0 1 76.89 0 0 1312 <> 0 639 639 147 639 0 "CCD match"  <> <> <>
  640 3 97.939661 117.714441 130.024824 148 I R 24 -0.12000 -0.12000 "ILE " " CG1" 6 0 1 808080  1 1 7 ""  1 ""  <> 0 0 0 0 0 0 1 76.89 0 0 1313 <> 0 640 640 147 640 0 "CCD match"  <> <> <>
  641 3 97.747655 115.799525 131.656766 148 I R 24 -0.18000 -0.18000 "ILE " " CG2" 6 0 1 808080  1 1 7 ""  1 ""  <> 0 0 0 0 0 0 1 76.89 0 0 1314 <> 0 641 641 147 641 0 "CCD match"  <> <> <>
  642 3 96.445525 118.064538 130.027880 148 I R 24 -0.18000 -0.18000 "ILE " " CD1" 6 0 1 808080  1 1 7 ""  1 ""  <> 0 0 0 0 0 0 1 76.89 0 0 1315 <> 0 642 642 147 642 0 "CCD match"  <> <> <>
  643 25 100.008013 113.472316 129.976677 149 D R 38 -0.50000 -0.50000 "ASP " " N  " 7 0 1 2E2EFF  1 1 7 ""  1 ""  <> 0 0 0 0 0 0 1 77.13 0 0 1327 <> 0 643 643 148 643 0 "CCD match"  <> <> <>
  644 3 100.421058 112.168704 130.492919 149 D R 24 0.14000 0.14000 "ASP " " CA " 6 0 1 808080  1 1 -1114 "%RT%RN"  2 ""  CCFF00  0 0 0 0 0 0 1 77.13 0 0 1328 <> 0 644 644 148 644 0 "CCD match"  <> <> <>
  645 2 101.954083 112.060061 130.649879 149 D R 24 0.50000 0.50000 "ASP " " C  " 6 0 1 808080  1 1 7 ""  1 ""  <> 0 0 0 0 0 0 1 77.13 0 0 1329 <> 0 645 645 148 645 0 "CCD match"  <> <> <>
  646 15 102.419584 111.812949 131.762822 149 D R 70 -0.50000 -0.50000 "ASP " " O  " 8 0 1 FF2E2E  1 1 7 ""  1 ""  <> 0 0 0 0 0 0 1 77.13 0 0 1330 <> 0 646 646 148 646 0 "CCD match"  <> <> <>
  647 3 99.819399 111.019817 129.649974 149 D R 24 -0.22000 -0.22000 "ASP " " CB " 6 0 1 808080  1 1 7 ""  1 ""  <> 0 0 0 0 0 0 1 77.13 0 0 1331 <> 0 647 647 148 647 0 "CCD match"  <> <> <>
  648 2 100.106901 109.590254 130.135022 149 D R 24 0.70000 0.70000 "ASP " " CG " 6 0 1 808080  1 1 7 "%UT"  24 " 3.90"  <> 0 0 0 0 0 0 1 77.13 0 0 1332 <> 0 648 648 148 648 0 "CCD match"  3.9 10.2354803452757 <>
  649 15 100.353685 109.388695 131.344749 149 D R 70 -0.80000 -0.80000 "ASP " " OD1" 8 0 1 FF2E2E  1 1 7 ""  1 ""  <> 0 0 0 0 0 0 1 77.13 0 0 1333 <> 0 649 649 148 649 0 "CCD match"  <> <> <>
  650 18 99.926056 108.681419 129.300415 149 D R 70 -0.80000 -0.80000 "ASP " " OD2" 8 -1 1 FF2E2E  1 1 7 ""  1 ""  <> 0 0 0 0 0 0 1 77.13 0 0 1334 <> 0 650 650 148 650 0 "CCD match"  <> <> <>
  651 25 102.702444 112.280177 129.552358 150 Y R 38 -0.50000 -0.50000 "TYR " " N  " 7 0 1 2E2EFF  1 1 7 ""  1 ""  <> 0 0 0 0 0 0 1 73.81 0 0 1339 <> 0 651 651 149 651 0 "CCD match"  <> <> <>
  652 3 104.170150 112.269373 129.551296 150 Y R 24 0.14000 0.14000 "TYR " " CA " 6 0 1 808080  1 1 -1114 "%RT%RN"  2 ""  CCFF00  0 0 0 0 0 0 1 73.81 0 0 1340 <> 0 652 652 149 652 0 "CCD match"  <> <> <>
  653 2 104.782842 113.360552 130.447615 150 Y R 24 0.50000 0.50000 "TYR " " C  " 6 0 1 808080  1 1 7 ""  1 ""  <> 0 0 0 0 0 0 1 73.81 0 0 1341 <> 0 653 653 149 653 0 "CCD match"  <> <> <>
  654 15 105.691622 113.051950 131.214315 150 Y R 70 -0.50000 -0.50000 "TYR " " O  " 8 0 1 FF2E2E  1 1 7 ""  1 ""  <> 0 0 0 0 0 0 1 73.81 0 0 1342 <> 0 654 654 149 654 0 "CCD match"  <> <> <>
  655 3 104.713323 112.367126 128.108406 150 Y R 24 -0.00500 -0.00500 "TYR " " CB " 6 0 1 808080  1 1 7 ""  1 ""  <> 0 0 0 0 0 0 1 73.81 0 0 1343 <> 0 655 655 149 655 0 "CCD match"  <> <> <>
  656 2 104.613532 111.083949 127.298964 150 Y R 24 -0.11500 -0.11500 "TYR " " CG " 6 0 1 808080  1 1 7 ""  1 ""  <> 0 0 0 0 0 0 1 73.81 0 0 1344 <> 0 656 656 149 656 0 "CCD match"  <> <> <>
  657 2 105.466669 109.999329 127.593281 150 Y R 24 -0.11500 -0.11500 "TYR " " CD1" 6 0 1 808080  1 1 7 ""  1 ""  <> 0 0 0 0 0 0 1 73.81 0 0 1345 <> 0 657 657 149 657 0 "CCD match"  <> <> <>
  658 2 103.691415 110.970513 126.238807 150 Y R 24 -0.11500 -0.11500 "TYR " " CD2" 6 0 1 808080  1 1 7 ""  1 ""  <> 0 0 0 0 0 0 1 73.81 0 0 1346 <> 0 658 658 149 658 0 "CCD match"  <> <> <>
  659 2 105.392932 108.811206 126.840079 150 Y R 24 -0.11500 -0.11500 "TYR " " CE1" 6 0 1 808080  1 1 7 ""  1 ""  <> 0 0 0 0 0 0 1 73.81 0 0 1347 <> 0 659 659 149 659 0 "CCD match"  <> <> <>
  660 2 103.618800 109.785491 125.481662 150 Y R 24 -0.11500 -0.11500 "TYR " " CE2" 6 0 1 808080  1 1 7 ""  1 ""  <> 0 0 0 0 0 0 1 73.81 0 0 1348 <> 0 660 660 149 660 0 "CCD match"  <> <> <>
  661 2 104.467936 108.704193 125.782629 150 Y R 24 0.15000 0.15000 "TYR " " CZ " 6 0 1 808080  1 1 7 ""  1 ""  <> 0 0 0 0 0 0 1 73.81 0 0 1349 <> 0 661 661 149 661 0 "CCD match"  <> <> <>
  662 16 104.389867 107.554683 125.052060 150 Y R 70 -0.58500 -0.58500 "TYR " " OH " 8 0 1 FF2E2E  1 1 7 "%UT"  70 " 11.62"  <> 0 0 0 0 0 0 1 73.81 0 0 1350 <> 0 662 662 149 662 0 "CCD match"  11.62 <> <>
  663 25 104.253814 114.592862 130.366741 151 Y R 38 -0.50000 -0.50000 "TYR " " N  " 7 0 1 2E2EFF  1 1 7 ""  1 ""  <> 0 0 0 0 0 0 1 73.35 0 0 1360 <> 0 663 663 150 663 0 "CCD match"  <> <> <>
  664 3 104.700379 115.763196 131.127221 151 Y R 24 0.14000 0.14000 "TYR " " CA " 6 0 1 808080  1 1 -1115 "%RT%RN"  2 ""  99FF00  0 0 0 0 0 0 1 73.35 0 0 1361 <> 0 664 664 150 664 0 "CCD match"  <> <> <>
  665 2 104.660338 115.564767 132.652931 151 Y R 24 0.50000 0.50000 "TYR " " C  " 6 0 1 808080  1 1 7 ""  1 ""  <> 0 0 0 0 0 0 1 73.35 0 0 1362 <> 0 665 665 150 665 0 "CCD match"  <> <> <>
  666 15 105.656852 115.843623 133.319375 151 Y R 70 -0.50000 -0.50000 "TYR " " O  " 8 0 1 FF2E2E  1 1 7 ""  1 ""  <> 0 0 0 0 0 0 1 73.35 0 0 1363 <> 0 666 666 150 666 0 "CCD match"  <> <> <>
  667 3 103.864892 116.982404 130.684005 151 Y R 24 -0.00500 -0.00500 "TYR " " CB " 6 0 1 808080  1 1 7 ""  1 ""  <> 0 0 0 0 0 0 1 73.35 0 0 1364 <> 0 667 667 150 667 0 "CCD match"  <> <> <>
  668 2 104.192697 118.305699 131.347209 151 Y R 24 -0.11500 -0.11500 "TYR " " CG " 6 0 1 808080  1 1 7 ""  1 ""  <> 0 0 0 0 0 0 1 73.35 0 0 1365 <> 0 668 668 150 668 0 "CCD match"  <> <> <>
  669 2 105.405834 118.949618 131.041595 151 Y R 24 -0.11500 -0.11500 "TYR " " CD1" 6 0 1 808080  1 1 7 ""  1 ""  <> 0 0 0 0 0 0 1 73.35 0 0 1366 <> 0 669 669 150 669 0 "CCD match"  <> <> <>
  670 2 103.283937 118.911626 132.240695 151 Y R 24 -0.11500 -0.11500 "TYR " " CD2" 6 0 1 808080  1 1 7 ""  1 ""  <> 0 0 0 0 0 0 1 73.35 0 0 1367 <> 0 670 670 150 670 0 "CCD match"  <> <> <>
  671 2 105.710615 120.192448 131.622540 151 Y R 24 -0.11500 -0.11500 "TYR " " CE1" 6 0 1 808080  1 1 7 ""  1 ""  <> 0 0 0 0 0 0 1 73.35 0 0 1368 <> 0 671 671 150 671 0 "CCD match"  <> <> <>
  672 2 103.585304 120.164387 132.810503 151 Y R 24 -0.11500 -0.11500 "TYR " " CE2" 6 0 1 808080  1 1 7 ""  1 ""  <> 0 0 0 0 0 0 1 73.35 0 0 1369 <> 0 672 672 150 672 0 "CCD match"  <> <> <>
  673 2 104.799462 120.807187 132.497849 151 Y R 24 0.15000 0.15000 "TYR " " CZ " 6 0 1 808080  1 1 7 ""  1 ""  <> 0 0 0 0 0 0 1 73.35 0 0 1370 <> 0 673 673 150 673 0 "CCD match"  <> <> <>
  674 16 105.097676 122.024792 133.035836 151 Y R 70 -0.58500 -0.58500 "TYR " " OH " 8 0 1 FF2E2E  1 1 7 "%UT"  70 " 11.18"  <> 0 0 0 0 0 0 1 73.35 0 0 1371 <> 0 674 674 150 674 0 "CCD match"  11.18 <> <>
  675 25 103.523032 115.065519 133.165079 152 N R 38 -0.50000 -0.50000 "ASN " " N  " 7 0 1 2E2EFF  1 1 7 ""  1 ""  <> 0 0 0 0 0 0 1 75.76 0 0 1381 <> 0 675 675 151 675 0 "CCD match"  <> <> <>
  676 3 103.297717 114.842175 134.595092 152 N R 24 0.14000 0.14000 "ASN " " CA " 6 0 1 808080  1 1 -1115 "%RT%RN"  2 ""  99FF00  0 0 0 0 0 0 1 75.76 0 0 1382 <> 0 676 676 151 676 0 "CCD match"  <> <> <>
  677 2 103.914285 113.535775 135.117823 152 N R 24 0.50000 0.50000 "ASN " " C  " 6 0 1 808080  1 1 7 ""  1 ""  <> 0 0 0 0 0 0 1 75.76 0 0 1383 <> 0 677 677 151 677 0 "CCD match"  <> <> <>
  678 15 104.162420 113.467952 136.321852 152 N R 70 -0.50000 -0.50000 "ASN " " O  " 8 0 1 FF2E2E  1 1 7 ""  1 ""  <> 0 0 0 0 0 0 1 75.76 0 0 1384 <> 0 678 678 151 678 0 "CCD match"  <> <> <>
  679 3 101.791692 114.919081 134.896879 152 N R 24 -0.12000 -0.12000 "ASN " " CB " 6 0 1 808080  1 1 7 ""  1 ""  <> 0 0 0 0 0 0 1 75.76 0 0 1385 <> 0 679 679 151 679 0 "CCD match"  <> <> <>
  680 2 101.269602 116.355844 134.835558 152 N R 24 0.50000 0.50000 "ASN " " CG " 6 0 1 808080  1 1 7 "%UT"  24 "Flip"  <> 0 0 0 0 0 0 1 75.76 0 0 1386 <> 0 680 680 151 680 0 "CCD match"  <> 0.627276339818826 "Flip" 
  681 15 101.564762 117.162256 135.712277 152 N R 70 -0.50000 -0.50000 "ASN " " OD1" 8 0 1 FF2E2E  1 1 7 ""  1 ""  <> 0 0 0 0 0 0 1 75.76 0 0 1387 <> 0 681 681 151 681 0 "CCD match"  <> <> <>
  682 25 100.497775 116.688089 133.803589 152 N R 38 -0.76000 -0.76000 "ASN " " ND2" 7 0 1 2E2EFF  1 1 7 ""  1 ""  <> 0 0 0 0 0 0 1 75.76 0 0 1388 <> 0 682 682 151 682 0 "CCD match"  <> <> <>
  683 25 104.209238 112.560128 134.234709 153 M R 38 -0.50000 -0.50000 "MET " " N  " 7 0 1 2E2EFF  1 1 7 ""  1 ""  <> 0 0 0 0 0 0 1 75.62 0 0 1395 <> 0 683 683 152 683 0 "CCD match"  <> <> <>
  684 3 105.033509 111.390185 134.560557 153 M R 24 0.14000 0.14000 "MET " " CA " 6 0 1 808080  1 1 -1115 "%RT%RN"  2 ""  99FF00  0 0 0 0 0 0 1 75.62 0 0 1396 <> 0 684 684 152 684 0 "CCD match"  <> <> <>
  685 2 106.451281 111.824118 134.967209 153 M R 24 0.50000 0.50000 "MET " " C  " 6 0 1 808080  1 1 7 ""  1 ""  <> 0 0 0 0 0 0 1 75.62 0 0 1397 <> 0 685 685 152 685 0 "CCD match"  <> <> <>
  686 15 106.893605 111.464980 136.057196 153 M R 70 -0.50000 -0.50000 "MET " " O  " 8 0 1 FF2E2E  1 1 7 ""  1 ""  <> 0 0 0 0 0 0 1 75.62 0 0 1398 <> 0 686 686 152 686 0 "CCD match"  <> <> <>
  687 3 105.038962 110.378390 133.389384 153 M R 24 -0.12000 -0.12000 "MET " " CB " 6 0 1 808080  1 1 7 ""  1 ""  <> 0 0 0 0 0 0 1 75.62 0 0 1399 <> 0 687 687 152 687 0 "CCD match"  <> <> <>
  688 3 105.989999 109.174349 133.564248 153 M R 24 0.04750 0.04750 "MET " " CG " 6 0 1 808080  1 1 7 ""  1 ""  <> 0 0 0 0 0 0 1 75.62 0 0 1400 <> 0 688 688 152 688 0 "CCD match"  <> <> <>
  689 49 106.138080 108.095938 132.116709 153 M R 143 -0.33500 -0.33500 "MET " " SD " 16 0 1 FFFF6B  1 1 7 ""  1 ""  <> 0 0 0 0 0 0 1 75.62 0 0 1401 <> 0 689 689 152 689 0 "CCD match"  <> <> <>
  690 3 107.189947 109.115074 131.049500 153 M R 24 -0.01250 -0.01250 "MET " " CE " 6 0 1 808080  1 1 7 ""  1 ""  <> 0 0 0 0 0 0 1 75.62 0 0 1402 <> 0 690 690 152 690 0 "CCD match"  <> <> <>
  691 25 107.103401 112.627331 134.105892 154 F R 38 -0.50000 -0.50000 "PHE " " N  " 7 0 1 2E2EFF  1 1 7 ""  1 ""  <> 0 0 0 0 0 0 1 72.77 0 0 1412 <> 0 691 691 153 691 0 "CCD match"  <> <> <>
  692 3 108.410548 113.221463 134.379176 154 F R 24 0.14000 0.14000 "PHE " " CA " 6 0 1 808080  1 1 -1115 "%RT%RN"  2 ""  99FF00  0 0 0 0 0 0 1 72.77 0 0 1413 <> 0 692 692 153 692 0 "CCD match"  <> <> <>
  693 2 108.424319 114.169722 135.587614 154 F R 24 0.50000 0.50000 "PHE " " C  " 6 0 1 808080  1 1 7 ""  1 ""  <> 0 0 0 0 0 0 1 72.77 0 0 1414 <> 0 693 693 153 693 0 "CCD match"  <> <> <>
  694 15 109.360654 114.079531 136.375582 154 F R 70 -0.50000 -0.50000 "PHE " " O  " 8 0 1 FF2E2E  1 1 7 ""  1 ""  <> 0 0 0 0 0 0 1 72.77 0 0 1415 <> 0 694 694 153 694 0 "CCD match"  <> <> <>
  695 3 108.995486 113.901243 133.122224 154 F R 24 -0.00500 -0.00500 "PHE " " CB " 6 0 1 808080  1 1 7 ""  1 ""  <> 0 0 0 0 0 0 1 72.77 0 0 1416 <> 0 695 695 153 695 0 "CCD match"  <> <> <>
  696 2 109.588518 112.946238 132.100416 154 F R 24 -0.11500 -0.11500 "PHE " " CG " 6 0 1 808080  1 1 7 ""  1 ""  <> 0 0 0 0 0 0 1 72.77 0 0 1417 <> 0 696 696 153 696 0 "CCD match"  <> <> <>
  697 2 110.792140 112.266806 132.382683 154 F R 24 -0.11500 -0.11500 "PHE " " CD1" 6 0 1 808080  1 1 7 ""  1 ""  <> 0 0 0 0 0 0 1 72.77 0 0 1418 <> 0 697 697 153 697 0 "CCD match"  <> <> <>
  698 2 108.907963 112.656011 130.900347 154 F R 24 -0.11500 -0.11500 "PHE " " CD2" 6 0 1 808080  1 1 7 ""  1 ""  <> 0 0 0 0 0 0 1 72.77 0 0 1419 <> 0 698 698 153 698 0 "CCD match"  <> <> <>
  699 2 111.314541 111.371128 131.460241 154 F R 24 -0.11500 -0.11500 "PHE " " CE1" 6 0 1 808080  1 1 7 ""  1 ""  <> 0 0 0 0 0 0 1 72.77 0 0 1420 <> 0 699 699 153 699 0 "CCD match"  <> <> <>
  700 2 109.435165 111.740765 130.000739 154 F R 24 -0.11500 -0.11500 "PHE " " CE2" 6 0 1 808080  1 1 7 ""  1 ""  <> 0 0 0 0 0 0 1 72.77 0 0 1421 <> 0 700 700 153 700 0 "CCD match"  <> <> <>
  701 2 110.640807 111.110050 130.274511 154 F R 24 -0.11500 -0.11500 "PHE " " CZ " 6 0 1 808080  1 1 7 ""  1 ""  <> 0 0 0 0 0 0 1 72.77 0 0 1422 <> 0 701 701 153 701 0 "CCD match"  <> <> <>
  702 25 107.395653 115.026686 135.741228 155 T R 38 -0.50000 -0.50000 "THR " " N  " 7 0 0 2E2EFF  1 1 7 ""  1 ""  <> 0 0 0 0 0 0 1 71.67 0 0 1432 <> 0 702 702 154 702 0 "CCD match"  <> <> <>
  703 3 107.320016 115.998567 136.840609 155 T R 24 0.14000 0.14000 "THR " " CA " 6 0 0 808080  1 1 -1115 "%RT%RN"  2 ""  99FF00  0 0 0 0 0 0 1 71.67 0 0 1433 <> 0 703 703 154 703 0 "CCD match"  <> <> <>
  704 2 107.209454 115.335347 138.223397 155 T R 24 0.50000 0.50000 "THR " " C  " 6 0 0 808080  1 1 7 ""  1 ""  <> 0 0 0 0 0 0 1 71.67 0 0 1434 <> 0 704 704 154 704 0 "CCD match"  <> <> <>
  705 15 107.943156 115.738262 139.124836 155 T R 70 -0.50000 -0.50000 "THR " " O  " 8 0 0 FF2E2E  1 1 7 ""  1 ""  <> 0 0 0 0 0 0 1 71.67 0 0 1435 <> 0 705 705 154 705 0 "CCD match"  <> <> <>
  706 3 106.136047 116.991996 136.713239 155 T R 24 0.20500 0.20500 "THR " " CB " 6 0 0 808080  1 1 7 ""  1 ""  <> 0 0 0 0 0 0 1 71.67 0 0 1436 <> 0 706 706 154 706 0 "CCD match"  <> <> <>
  707 16 106.221918 117.686349 135.484681 155 T R 70 -0.68300 -0.68300 "THR " " OG1" 8 0 0 FF2E2E  1 1 7 "%UT"  70 ""  <> 0 0 0 0 0 0 1 71.67 0 0 1437 <> 0 707 707 154 707 0 "CCD match"  <> <> <>
  708 3 106.068581 118.045225 137.837131 155 T R 24 -0.18000 -0.18000 "THR " " CG2" 6 0 0 808080  1 1 7 ""  1 ""  <> 0 0 0 0 0 0 1 71.67 0 0 1438 <> 0 708 708 154 708 0 "CCD match"  <> <> <>
  709 25 106.327914 114.326999 138.353392 156 S R 38 -0.50000 -0.50000 "SER " " N  " 7 0 1 2E2EFF  1 1 7 ""  1 ""  <> 0 0 0 0 0 0 1 69.84 0 0 1446 <> 0 709 709 155 709 0 "CCD match"  <> <> <>
  710 3 106.149617 113.543181 139.576002 156 S R 24 0.14000 0.14000 "SER " " CA " 6 0 1 808080  1 1 -1115 "%RT%RN"  2 ""  99FF00  0 0 0 0 0 0 1 69.84 0 0 1447 <> 0 710 710 155 710 0 "CCD match"  <> <> <>
  711 2 107.440084 112.817055 139.987616 156 S R 24 0.50000 0.50000 "SER " " C  " 6 0 1 808080  1 1 7 ""  1 ""  <> 0 0 0 0 0 0 1 69.84 0 0 1448 <> 0 711 711 155 711 0 "CCD match"  <> <> <>
  712 15 107.862697 112.954776 141.132845 156 S R 70 -0.50000 -0.50000 "SER " " O  " 8 0 1 FF2E2E  1 1 7 ""  1 ""  <> 0 0 0 0 0 0 1 69.84 0 0 1449 <> 0 712 712 155 712 0 "CCD match"  <> <> <>
  713 3 104.965655 112.571791 139.401750 156 S R 24 0.14500 0.14500 "SER " " CB " 6 0 1 808080  1 1 7 ""  1 ""  <> 0 0 0 0 0 0 1 69.84 0 0 1450 <> 0 713 713 155 713 0 "CCD match"  <> <> <>
  714 16 104.800529 111.751550 140.541658 156 S R 70 -0.68300 -0.68300 "SER " " OG " 8 0 1 FF2E2E  1 1 7 "%UT"  70 ""  <> 0 0 0 0 0 0 1 69.84 0 0 1451 <> 0 714 714 155 714 0 "CCD match"  <> <> <>
  715 25 108.058432 112.110808 139.027693 157 I R 38 -0.50000 -0.50000 "ILE " " N  " 7 0 1 2E2EFF  1 1 7 ""  1 ""  <> 0 0 0 0 0 0 1 69.73 0 0 1457 <> 0 715 715 156 715 0 "CCD match"  <> <> <>
  716 3 109.300661 111.362289 139.207335 157 I R 24 0.14000 0.14000 "ILE " " CA " 6 0 1 808080  1 1 -1115 "%RT%RN"  2 ""  99FF00  0 0 0 0 0 0 1 69.73 0 0 1458 <> 0 716 716 156 716 0 "CCD match"  <> <> <>
  717 2 110.510688 112.262014 139.553933 157 I R 24 0.50000 0.50000 "ILE " " C  " 6 0 1 808080  1 1 7 ""  1 ""  <> 0 0 0 0 0 0 1 69.73 0 0 1459 <> 0 717 717 156 717 0 "CCD match"  <> <> <>
  718 15 111.301095 111.875625 140.413488 157 I R 70 -0.50000 -0.50000 "ILE " " O  " 8 0 1 FF2E2E  1 1 7 ""  1 ""  <> 0 0 0 0 0 0 1 69.73 0 0 1460 <> 0 718 718 156 718 0 "CCD match"  <> <> <>
  719 3 109.591451 110.475588 137.958446 157 I R 24 -0.06000 -0.06000 "ILE " " CB " 6 0 1 808080  1 1 7 ""  1 ""  <> 0 0 0 0 0 0 1 69.73 0 0 1461 <> 0 719 719 156 719 0 "CCD match"  <> <> <>
  720 3 108.523224 109.358569 137.828242 157 I R 24 -0.12000 -0.12000 "ILE " " CG1" 6 0 1 808080  1 1 7 ""  1 ""  <> 0 0 0 0 0 0 1 69.73 0 0 1462 <> 0 720 720 156 720 0 "CCD match"  <> <> <>
  721 3 111.002819 109.856364 137.915817 157 I R 24 -0.18000 -0.18000 "ILE " " CG2" 6 0 1 808080  1 1 7 ""  1 ""  <> 0 0 0 0 0 0 1 69.73 0 0 1463 <> 0 721 721 156 721 0 "CCD match"  <> <> <>
  722 3 108.500214 108.656633 136.463053 157 I R 24 -0.18000 -0.18000 "ILE " " CD1" 6 0 1 808080  1 1 7 ""  1 ""  <> 0 0 0 0 0 0 1 69.73 0 0 1464 <> 0 722 722 156 722 0 "CCD match"  <> <> <>
  723 25 110.607695 113.456028 138.938971 158 F R 38 -0.50000 -0.50000 "PHE " " N  " 7 0 0 2E2EFF  1 1 7 ""  1 ""  <> 0 0 0 0 0 0 1 70.28 0 0 1476 <> 0 723 723 157 723 0 "CCD match"  <> <> <>
  724 3 111.636047 114.456518 139.248890 158 F R 24 0.14000 0.14000 "PHE " " CA " 6 0 0 808080  1 1 -1115 "%RT%RN"  2 ""  99FF00  0 0 0 0 0 0 1 70.28 0 0 1477 <> 0 724 724 157 724 0 "CCD match"  <> <> <>
  725 2 111.434280 115.151383 140.606772 158 F R 24 0.50000 0.50000 "PHE " " C  " 6 0 0 808080  1 1 7 ""  1 ""  <> 0 0 0 0 0 0 1 70.28 0 0 1478 <> 0 725 725 157 725 0 "CCD match"  <> <> <>
  726 15 112.431411 115.516599 141.226131 158 F R 70 -0.50000 -0.50000 "PHE " " O  " 8 0 0 FF2E2E  1 1 7 ""  1 ""  <> 0 0 0 0 0 0 1 70.28 0 0 1479 <> 0 726 726 157 726 0 "CCD match"  <> <> <>
  727 3 111.754613 115.508216 138.121565 158 F R 24 -0.00500 -0.00500 "PHE " " CB " 6 0 0 808080  1 1 7 ""  1 ""  <> 0 0 0 0 0 0 1 70.28 0 0 1480 <> 0 727 727 157 727 0 "CCD match"  <> <> <>
  728 2 112.231922 115.034635 136.752428 158 F R 24 -0.11500 -0.11500 "PHE " " CG " 6 0 0 808080  1 1 7 ""  1 ""  <> 0 0 0 0 0 0 1 70.28 0 0 1481 <> 0 728 728 157 728 0 "CCD match"  <> <> <>
  729 2 113.085047 113.917035 136.593332 158 F R 24 -0.11500 -0.11500 "PHE " " CD1" 6 0 0 808080  1 1 7 ""  1 ""  <> 0 0 0 0 0 0 1 70.28 0 0 1482 <> 0 729 729 157 729 0 "CCD match"  <> <> <>
  730 2 111.945247 115.830309 135.620658 158 F R 24 -0.11500 -0.11500 "PHE " " CD2" 6 0 0 808080  1 1 7 ""  1 ""  <> 0 0 0 0 0 0 1 70.28 0 0 1483 <> 0 730 730 157 730 0 "CCD match"  <> <> <>
  731 2 113.557889 113.574326 135.333285 158 F R 24 -0.11500 -0.11500 "PHE " " CE1" 6 0 0 808080  1 1 7 ""  1 ""  <> 0 0 0 0 0 0 1 70.28 0 0 1484 <> 0 731 731 157 731 0 "CCD match"  <> <> <>
  732 2 112.430996 115.473268 134.370289 158 F R 24 -0.11500 -0.11500 "PHE " " CE2" 6 0 0 808080  1 1 7 ""  1 ""  <> 0 0 0 0 0 0 1 70.28 0 0 1485 <> 0 732 732 157 732 0 "CCD match"  <> <> <>
  733 2 113.228586 114.345409 134.226534 158 F R 24 -0.11500 -0.11500 "PHE " " CZ " 6 0 0 808080  1 1 7 ""  1 ""  <> 0 0 0 0 0 0 1 70.28 0 0 1486 <> 0 733 733 157 733 0 "CCD match"  <> <> <>
  734 25 110.178689 115.294299 141.067640 159 T R 38 -0.50000 -0.50000 "THR " " N  " 7 0 0 2E2EFF  1 1 7 ""  1 ""  <> 0 0 0 0 0 0 1 70.74 0 0 1496 <> 0 734 734 158 734 0 "CCD match"  <> <> <>
  735 3 109.857057 115.827458 142.395853 159 T R 24 0.14000 0.14000 "THR " " CA " 6 0 0 808080  1 1 -1115 "%RT%RN"  2 ""  99FF00  0 0 0 0 0 0 1 70.74 0 0 1497 <> 0 735 735 158 735 0 "CCD match"  <> <> <>
  736 2 110.171800 114.810752 143.515164 159 T R 24 0.50000 0.50000 "THR " " C  " 6 0 0 808080  1 1 7 ""  1 ""  <> 0 0 0 0 0 0 1 70.74 0 0 1498 <> 0 736 736 158 736 0 "CCD match"  <> <> <>
  737 15 110.638279 115.229551 144.571982 159 T R 70 -0.50000 -0.50000 "THR " " O  " 8 0 0 FF2E2E  1 1 7 ""  1 ""  <> 0 0 0 0 0 0 1 70.74 0 0 1499 <> 0 737 737 158 737 0 "CCD match"  <> <> <>
  738 3 108.374926 116.277329 142.507156 159 T R 24 0.20500 0.20500 "THR " " CB " 6 0 0 808080  1 1 7 ""  1 ""  <> 0 0 0 0 0 0 1 70.74 0 0 1500 <> 0 738 738 158 738 0 "CCD match"  <> <> <>
  739 16 108.124910 117.280797 141.542637 159 T R 70 -0.68300 -0.68300 "THR " " OG1" 8 0 0 FF2E2E  1 1 7 "%UT"  70 ""  <> 0 0 0 0 0 0 1 70.74 0 0 1501 <> 0 739 739 158 739 0 "CCD match"  <> <> <>
  740 3 107.951473 116.854305 143.872681 159 T R 24 -0.18000 -0.18000 "THR " " CG2" 6 0 0 808080  1 1 7 ""  1 ""  <> 0 0 0 0 0 0 1 70.74 0 0 1502 <> 0 740 740 158 740 0 "CCD match"  <> <> <>
  741 25 109.994201 113.502426 143.244642 160 L R 38 -0.50000 -0.50000 "LEU " " N  " 7 0 0 2E2EFF  1 1 7 ""  1 ""  <> 0 0 0 0 0 0 1 68.42 0 0 1510 <> 0 741 741 159 741 0 "CCD match"  <> <> <>
  742 3 110.424977 112.400655 144.116445 160 L R 24 0.14000 0.14000 "LEU " " CA " 6 0 0 808080  1 1 -1115 "%RT%RN"  2 ""  99FF00  0 0 0 0 0 0 1 68.42 0 0 1511 <> 0 742 742 159 742 0 "CCD match"  <> <> <>
  743 2 111.959599 112.321378 144.246638 160 L R 24 0.50000 0.50000 "LEU " " C  " 6 0 0 808080  1 1 7 ""  1 ""  <> 0 0 0 0 0 0 1 68.42 0 0 1512 <> 0 743 743 159 743 0 "CCD match"  <> <> <>
  744 15 112.450287 112.055571 145.343636 160 L R 70 -0.50000 -0.50000 "LEU " " O  " 8 0 0 FF2E2E  1 1 7 ""  1 ""  <> 0 0 0 0 0 0 1 68.42 0 0 1513 <> 0 744 744 159 744 0 "CCD match"  <> <> <>
  745 3 109.872978 111.053907 143.588848 160 L R 24 -0.12000 -0.12000 "LEU " " CB " 6 0 0 808080  1 1 7 ""  1 ""  <> 0 0 0 0 0 0 1 68.42 0 0 1514 <> 0 745 745 159 745 0 "CCD match"  <> <> <>
  746 3 108.339618 110.876931 143.681968 160 L R 24 -0.06000 -0.06000 "LEU " " CG " 6 0 0 808080  1 1 7 ""  1 ""  <> 0 0 0 0 0 0 1 68.42 0 0 1515 <> 0 746 746 159 746 0 "CCD match"  <> <> <>
  747 3 107.848450 109.718715 142.785367 160 L R 24 -0.18000 -0.18000 "LEU " " CD1" 6 0 0 808080  1 1 7 ""  1 ""  <> 0 0 0 0 0 0 1 68.42 0 0 1516 <> 0 747 747 159 747 0 "CCD match"  <> <> <>
  748 3 107.847964 110.745997 145.135031 160 L R 24 -0.18000 -0.18000 "LEU " " CD2" 6 0 0 808080  1 1 7 ""  1 ""  <> 0 0 0 0 0 0 1 68.42 0 0 1517 <> 0 748 748 159 748 0 "CCD match"  <> <> <>
  749 25 112.680748 112.583110 143.140118 161 C R 38 -0.50000 -0.50000 "CYS " " N  " 7 0 0 2E2EFF  1 1 7 ""  1 ""  <> 0 0 0 0 0 0 1 70.7 0 0 1529 <> 0 749 749 160 749 0 "CCD match"  <> <> <>
  750 3 114.144444 112.661045 143.086263 161 C R 24 0.14000 0.14000 "CYS " " CA " 6 0 0 808080  1 1 -1115 "%RT%RN"  2 ""  99FF00  0 0 0 0 0 0 1 70.7 0 0 1530 <> 0 750 750 160 750 0 "CCD match"  <> <> <>
  751 2 114.686109 113.876587 143.854063 161 C R 24 0.50000 0.50000 "CYS " " C  " 6 0 0 808080  1 1 7 ""  1 ""  <> 0 0 0 0 0 0 1 70.7 0 0 1531 <> 0 751 751 160 751 0 "CCD match"  <> <> <>
  752 15 115.696026 113.743374 144.543418 161 C R 70 -0.50000 -0.50000 "CYS " " O  " 8 0 0 FF2E2E  1 1 7 ""  1 ""  <> 0 0 0 0 0 0 1 70.7 0 0 1532 <> 0 752 752 160 752 0 "CCD match"  <> <> <>
  753 3 114.669196 112.707801 141.639511 161 C R 24 0.06000 0.06000 "CYS " " CB " 6 0 0 808080  1 1 7 ""  1 ""  <> 0 0 0 0 0 0 1 70.7 0 0 1533 <> 0 753 753 160 753 0 "CCD match"  <> <> <>
  754 49 114.380843 111.119471 140.826243 161 C R 143 -0.33500 -0.33500 "CYS " " SG " 16 0 0 FFFF6B  1 1 7 "%UT"  143 " 11.96"  <> 0 0 0 0 0 0 1 70.7 0 0 1534 <> 0 754 754 160 754 0 "CCD match"  11.96 <> <>
  755 25 113.993484 115.023436 143.742900 162 T R 38 -0.50000 -0.50000 "THR " " N  " 7 0 0 2E2EFF  1 1 7 ""  1 ""  <> 0 0 0 0 0 0 1 69.39 0 0 1540 <> 0 755 755 161 755 0 "CCD match"  <> <> <>
  756 3 114.333617 116.258496 144.447209 162 T R 24 0.14000 0.14000 "THR " " CA " 6 0 0 808080  1 1 -1115 "%RT%RN"  2 ""  99FF00  0 0 0 0 0 0 1 69.39 0 0 1541 <> 0 756 756 161 756 0 "CCD match"  <> <> <>
  757 2 114.089068 116.151395 145.964090 162 T R 24 0.50000 0.50000 "THR " " C  " 6 0 0 808080  1 1 7 ""  1 ""  <> 0 0 0 0 0 0 1 69.39 0 0 1542 <> 0 757 757 161 757 0 "CCD match"  <> <> <>
  758 15 114.926362 116.631220 146.723050 162 T R 70 -0.50000 -0.50000 "THR " " O  " 8 0 0 FF2E2E  1 1 7 ""  1 ""  <> 0 0 0 0 0 0 1 69.39 0 0 1543 <> 0 758 758 161 758 0 "CCD match"  <> <> <>
  759 3 113.538691 117.473770 143.907645 162 T R 24 0.20500 0.20500 "THR " " CB " 6 0 0 808080  1 1 7 ""  1 ""  <> 0 0 0 0 0 0 1 69.39 0 0 1544 <> 0 759 759 161 759 0 "CCD match"  <> <> <>
  760 16 113.824628 117.653572 142.535367 162 T R 70 -0.68300 -0.68300 "THR " " OG1" 8 0 0 FF2E2E  1 1 7 "%UT"  70 ""  <> 0 0 0 0 0 0 1 69.39 0 0 1545 <> 0 760 760 161 760 0 "CCD match"  <> <> <>
  761 3 113.856796 118.806003 144.601118 162 T R 24 -0.18000 -0.18000 "THR " " CG2" 6 0 0 808080  1 1 7 ""  1 ""  <> 0 0 0 0 0 0 1 69.39 0 0 1546 <> 0 761 761 161 761 0 "CCD match"  <> <> <>
  762 25 112.995015 115.484146 146.376169 163 M R 38 -0.50000 -0.50000 "MET " " N  " 7 0 0 2E2EFF  1 1 7 ""  1 ""  <> 0 0 0 0 0 0 1 68.64 0 0 1554 <> 0 762 762 162 762 0 "CCD match"  <> <> <>
  763 3 112.695298 115.177640 147.777586 163 M R 24 0.14000 0.14000 "MET " " CA " 6 0 0 808080  1 1 -1115 "%RT%RN"  2 ""  99FF00  0 0 0 0 0 0 1 68.64 0 0 1555 <> 0 763 763 162 763 0 "CCD match"  <> <> <>
  764 2 113.678790 114.175819 148.404866 163 M R 24 0.50000 0.50000 "MET " " C  " 6 0 0 808080  1 1 7 ""  1 ""  <> 0 0 0 0 0 0 1 68.64 0 0 1556 <> 0 764 764 162 764 0 "CCD match"  <> <> <>
  765 15 113.946615 114.288384 149.598339 163 M R 70 -0.50000 -0.50000 "MET " " O  " 8 0 0 FF2E2E  1 1 7 ""  1 ""  <> 0 0 0 0 0 0 1 68.64 0 0 1557 <> 0 765 765 162 765 0 "CCD match"  <> <> <>
  766 3 111.248435 114.673048 147.923712 163 M R 24 -0.12000 -0.12000 "MET " " CB " 6 0 0 808080  1 1 7 ""  1 ""  <> 0 0 0 0 0 0 1 68.64 0 0 1558 <> 0 766 766 162 766 0 "CCD match"  <> <> <>
  767 3 110.207486 115.795448 147.815650 163 M R 24 0.04750 0.04750 "MET " " CG " 6 0 0 808080  1 1 7 ""  1 ""  <> 0 0 0 0 0 0 1 68.64 0 0 1559 <> 0 767 767 162 767 0 "CCD match"  <> <> <>
  768 49 108.490722 115.225116 147.902899 163 M R 143 -0.33500 -0.33500 "MET " " SD " 16 0 0 FFFF6B  1 1 7 ""  1 ""  <> 0 0 0 0 0 0 1 68.64 0 0 1560 <> 0 768 768 162 768 0 "CCD match"  <> <> <>
  769 3 108.346495 114.844269 149.669868 163 M R 24 -0.01250 -0.01250 "MET " " CE " 6 0 0 808080  1 1 7 ""  1 ""  <> 0 0 0 0 0 0 1 68.64 0 0 1561 <> 0 769 769 162 769 0 "CCD match"  <> <> <>
  770 25 114.221333 113.242222 147.604547 164 S R 38 -0.50000 -0.50000 "SER " " N  " 7 0 0 2E2EFF  1 1 7 ""  1 ""  <> 0 0 0 0 0 0 1 67.2 0 0 1571 <> 0 770 770 163 770 0 "CCD match"  <> <> <>
  771 3 115.251765 112.299459 148.040392 164 S R 24 0.14000 0.14000 "SER " " CA " 6 0 0 808080  1 1 -1115 "%RT%RN"  2 ""  99FF00  0 0 0 0 0 0 1 67.2 0 0 1572 <> 0 771 771 163 771 0 "CCD match"  <> <> <>
  772 2 116.598304 113.000494 148.313440 164 S R 24 0.50000 0.50000 "SER " " C  " 6 0 0 808080  1 1 7 ""  1 ""  <> 0 0 0 0 0 0 1 67.2 0 0 1573 <> 0 772 772 163 772 0 "CCD match"  <> <> <>
  773 15 117.220860 112.717475 149.336085 164 S R 70 -0.50000 -0.50000 "SER " " O  " 8 0 0 FF2E2E  1 1 7 ""  1 ""  <> 0 0 0 0 0 0 1 67.2 0 0 1574 <> 0 773 773 163 773 0 "CCD match"  <> <> <>
  774 3 115.367420 111.158397 147.012182 164 S R 24 0.14500 0.14500 "SER " " CB " 6 0 0 808080  1 1 7 ""  1 ""  <> 0 0 0 0 0 0 1 67.2 0 0 1575 <> 0 774 774 163 774 0 "CCD match"  <> <> <>
  775 16 116.242596 110.152520 147.471506 164 S R 70 -0.68300 -0.68300 "SER " " OG " 8 0 0 FF2E2E  1 1 7 "%UT"  70 ""  <> 0 0 0 0 0 0 1 67.2 0 0 1576 <> 0 775 775 163 775 0 "CCD match"  <> <> <>
  776 25 116.979299 113.942594 147.431634 165 V R 38 -0.50000 -0.50000 "VAL " " N  " 7 0 0 2E2EFF  1 1 7 ""  1 ""  <> 0 0 0 0 0 0 1 67.9 0 0 1582 <> 0 776 776 164 776 0 "CCD match"  <> <> <>
  777 3 118.136814 114.829866 147.584162 165 V R 24 0.14000 0.14000 "VAL " " CA " 6 0 0 808080  1 1 -1116 "%RT%RN"  2 ""  66FF00  0 0 0 0 0 0 1 67.9 0 0 1583 <> 0 777 777 164 777 0 "CCD match"  <> <> <>
  778 2 117.977175 115.822418 148.758833 165 V R 24 0.50000 0.50000 "VAL " " C  " 6 0 0 808080  1 1 7 ""  1 ""  <> 0 0 0 0 0 0 1 67.9 0 0 1584 <> 0 778 778 164 778 0 "CCD match"  <> <> <>
  779 15 118.954418 116.079904 149.458646 165 V R 70 -0.50000 -0.50000 "VAL " " O  " 8 0 0 FF2E2E  1 1 7 ""  1 ""  <> 0 0 0 0 0 0 1 67.9 0 0 1585 <> 0 779 779 164 779 0 "CCD match"  <> <> <>
  780 3 118.408380 115.605745 146.257474 165 V R 24 -0.06000 -0.06000 "VAL " " CB " 6 0 0 808080  1 1 7 ""  1 ""  <> 0 0 0 0 0 0 1 67.9 0 0 1586 <> 0 780 780 164 780 0 "CCD match"  <> <> <>
  781 3 119.338935 116.834047 146.364652 165 V R 24 -0.18000 -0.18000 "VAL " " CG1" 6 0 0 808080  1 1 7 ""  1 ""  <> 0 0 0 0 0 0 1 67.9 0 0 1587 <> 0 781 781 164 781 0 "CCD match"  <> <> <>
  782 3 118.952197 114.652868 145.177285 165 V R 24 -0.18000 -0.18000 "VAL " " CG2" 6 0 0 808080  1 1 7 ""  1 ""  <> 0 0 0 0 0 0 1 67.9 0 0 1588 <> 0 782 782 164 782 0 "CCD match"  <> <> <>
  783 25 116.749803 116.327532 148.968591 166 D R 38 -0.50000 -0.50000 "ASP " " N  " 7 0 0 2E2EFF  1 1 7 ""  1 ""  <> 0 0 0 0 0 0 1 71.13 0 0 1598 <> 0 783 783 165 783 0 "CCD match"  <> <> <>
  784 3 116.370277 117.257794 150.033524 166 D R 24 0.14000 0.14000 "ASP " " CA " 6 0 0 808080  1 1 -1116 "%RT%RN"  2 ""  66FF00  0 0 0 0 0 0 1 71.13 0 0 1599 <> 0 784 784 165 784 0 "CCD match"  <> <> <>
  785 2 116.491775 116.616750 151.432137 166 D R 24 0.50000 0.50000 "ASP " " C  " 6 0 0 808080  1 1 7 ""  1 ""  <> 0 0 0 0 0 0 1 71.13 0 0 1600 <> 0 785 785 165 785 0 "CCD match"  <> <> <>
  786 15 117.094450 117.219359 152.319921 166 D R 70 -0.50000 -0.50000 "ASP " " O  " 8 0 0 FF2E2E  1 1 7 ""  1 ""  <> 0 0 0 0 0 0 1 71.13 0 0 1601 <> 0 786 786 165 786 0 "CCD match"  <> <> <>
  787 3 114.945864 117.813159 149.770407 166 D R 24 -0.22000 -0.22000 "ASP " " CB " 6 0 0 808080  1 1 7 ""  1 ""  <> 0 0 0 0 0 0 1 71.13 0 0 1602 <> 0 787 787 165 787 0 "CCD match"  <> <> <>
  788 2 114.421841 118.910140 150.706532 166 D R 24 0.70000 0.70000 "ASP " " CG " 6 0 0 808080  1 1 7 "%UT"  24 " 5.23"  <> 0 0 0 0 0 0 1 71.13 0 0 1603 <> 0 788 788 165 788 0 "CCD match"  5.23 10 <>
  789 15 115.241860 119.700671 151.222156 166 D R 70 -0.80000 -0.80000 "ASP " " OD1" 8 0 0 FF2E2E  1 1 7 ""  1 ""  <> 0 0 0 0 0 0 1 71.13 0 0 1604 <> 0 789 789 165 789 0 "CCD match"  <> <> <>
  790 18 113.180757 119.025300 150.794354 166 D R 70 -0.80000 -0.80000 "ASP " " OD2" 8 -1 0 FF2E2E  1 1 7 ""  1 ""  <> 0 0 0 0 0 0 1 71.13 0 0 1605 <> 0 790 790 165 790 0 "CCD match"  <> <> <>
  791 25 115.952193 115.393606 151.583136 167 R R 38 -0.50000 -0.50000 "ARG " " N  " 7 0 0 2E2EFF  1 1 7 ""  1 ""  <> 0 0 0 0 0 0 1 69.3 0 0 1610 <> 0 791 791 166 791 0 "CCD match"  <> <> <>
  792 3 116.048572 114.576097 152.796772 167 R R 24 0.14000 0.14000 "ARG " " CA " 6 0 0 808080  1 1 -1116 "%RT%RN"  2 ""  66FF00  0 0 0 0 0 0 1 69.3 0 0 1611 <> 0 792 792 166 792 0 "CCD match"  <> <> <>
  793 2 117.480847 114.078688 153.073811 167 R R 24 0.50000 0.50000 "ARG " " C  " 6 0 0 808080  1 1 7 ""  1 ""  <> 0 0 0 0 0 0 1 69.3 0 0 1612 <> 0 793 793 166 793 0 "CCD match"  <> <> <>
  794 15 117.840755 113.950463 154.244202 167 R R 70 -0.50000 -0.50000 "ARG " " O  " 8 0 0 FF2E2E  1 1 7 ""  1 ""  <> 0 0 0 0 0 0 1 69.3 0 0 1613 <> 0 794 794 166 794 0 "CCD match"  <> <> <>
  795 3 115.062810 113.394010 152.708094 167 R R 24 -0.12000 -0.12000 "ARG " " CB " 6 0 0 808080  1 1 7 ""  1 ""  <> 0 0 0 0 0 0 1 69.3 0 0 1614 <> 0 795 795 166 795 0 "CCD match"  <> <> <>
  796 3 113.585682 113.814022 152.806828 167 R R 24 -0.05000 -0.05000 "ARG " " CG " 6 0 0 808080  1 1 7 ""  1 ""  <> 0 0 0 0 0 0 1 69.3 0 0 1615 <> 0 796 796 166 796 0 "CCD match"  <> <> <>
  797 3 112.628174 112.638904 152.567435 167 R R 24 0.19000 0.19000 "ARG " " CD " 6 0 0 808080  1 1 7 ""  1 ""  <> 0 0 0 0 0 0 1 69.3 0 0 1616 <> 0 797 797 166 797 0 "CCD match"  <> <> <>
  798 25 111.228784 112.989189 152.866749 167 R R 38 -0.69997 -0.69997 "ARG " " NE " 7 0 0 2E2EFF  1 1 7 ""  1 ""  <> 0 0 0 0 0 0 1 69.3 0 0 1617 <> 0 798 798 166 798 0 "CCD match"  <> <> <>
  799 2 110.161213 112.169775 152.805036 167 R R 24 0.63990 0.63990 "ARG " " CZ " 6 0 0 808080  1 1 7 ""  1 ""  <> 0 0 0 0 0 0 1 69.3 0 0 1618 <> 0 799 799 166 799 0 "CCD match"  <> <> <>
  800 25 110.263564 110.889472 152.412965 167 R R 38 -0.79997 -0.79997 "ARG " " NH1" 7 0 0 2E2EFF  1 1 7 ""  1 ""  <> 0 0 0 0 0 0 1 69.3 0 0 1619 <> 0 800 800 166 800 0 "CCD match"  <> <> <>
  801 31 108.957601 112.648159 153.144738 167 R R 38 -0.79997 -0.79997 "ARG " " NH2" 7 1 0 2E2EFF  1 1 7 ""  1 ""  <> 0 0 0 0 0 0 1 69.3 0 0 1620 <> 0 801 801 166 801 0 "CCD match"  <> <> <>
  802 25 118.278204 113.846813 152.014469 168 Y R 38 -0.50000 -0.50000 "TYR " " N  " 7 0 0 2E2EFF  1 1 7 ""  1 ""  <> 0 0 0 0 0 0 1 68.14 0 0 1634 <> 0 802 802 167 802 0 "CCD match"  <> <> <>
  803 3 119.701141 113.518856 152.111490 168 Y R 24 0.14000 0.14000 "TYR " " CA " 6 0 0 808080  1 1 -1116 "%RT%RN"  2 ""  66FF00  0 0 0 0 0 0 1 68.14 0 0 1635 <> 0 803 803 167 803 0 "CCD match"  <> <> <>
  804 2 120.537513 114.690917 152.655589 168 Y R 24 0.50000 0.50000 "TYR " " C  " 6 0 0 808080  1 1 7 ""  1 ""  <> 0 0 0 0 0 0 1 68.14 0 0 1636 <> 0 804 804 167 804 0 "CCD match"  <> <> <>
  805 15 121.305492 114.476602 153.589967 168 Y R 70 -0.50000 -0.50000 "TYR " " O  " 8 0 0 FF2E2E  1 1 7 ""  1 ""  <> 0 0 0 0 0 0 1 68.14 0 0 1637 <> 0 805 805 167 805 0 "CCD match"  <> <> <>
  806 3 120.218047 112.978996 150.759630 168 Y R 24 -0.00500 -0.00500 "TYR " " CB " 6 0 0 808080  1 1 7 ""  1 ""  <> 0 0 0 0 0 0 1 68.14 0 0 1638 <> 0 806 806 167 806 0 "CCD match"  <> <> <>
  807 2 121.725832 112.816583 150.652214 168 Y R 24 -0.11500 -0.11500 "TYR " " CG " 6 0 0 808080  1 1 7 ""  1 ""  <> 0 0 0 0 0 0 1 68.14 0 0 1639 <> 0 807 807 167 807 0 "CCD match"  <> <> <>
  808 2 122.365732 111.735406 151.291719 168 Y R 24 -0.11500 -0.11500 "TYR " " CD1" 6 0 0 808080  1 1 7 ""  1 ""  <> 0 0 0 0 0 0 1 68.14 0 0 1640 <> 0 808 808 167 808 0 "CCD match"  <> <> <>
  809 2 122.496646 113.769742 149.952063 168 Y R 24 -0.11500 -0.11500 "TYR " " CD2" 6 0 0 808080  1 1 7 ""  1 ""  <> 0 0 0 0 0 0 1 68.14 0 0 1641 <> 0 809 809 167 809 0 "CCD match"  <> <> <>
  810 2 123.767875 111.618851 151.246932 168 Y R 24 -0.11500 -0.11500 "TYR " " CE1" 6 0 0 808080  1 1 7 ""  1 ""  <> 0 0 0 0 0 0 1 68.14 0 0 1642 <> 0 810 810 167 810 0 "CCD match"  <> <> <>
  811 2 123.899476 113.653471 149.912222 168 Y R 24 -0.11500 -0.11500 "TYR " " CE2" 6 0 0 808080  1 1 7 ""  1 ""  <> 0 0 0 0 0 0 1 68.14 0 0 1643 <> 0 811 811 167 811 0 "CCD match"  <> <> <>
  812 2 124.536702 112.581496 150.565967 168 Y R 24 0.15000 0.15000 "TYR " " CZ " 6 0 0 808080  1 1 7 ""  1 ""  <> 0 0 0 0 0 0 1 68.14 0 0 1644 <> 0 812 812 167 812 0 "CCD match"  <> <> <>
  813 16 125.897567 112.482282 150.547403 168 Y R 70 -0.58500 -0.58500 "TYR " " OH " 8 0 0 FF2E2E  1 1 7 "%UT"  70 " 10.87"  <> 0 0 0 0 0 0 1 68.14 0 0 1645 <> 0 813 813 167 813 0 "CCD match"  10.87 <> <>
  814 25 120.354760 115.899006 152.091432 169 I R 38 -0.50000 -0.50000 "ILE " " N  " 7 0 0 2E2EFF  1 1 7 ""  1 ""  <> 0 0 0 0 0 0 1 68.07 0 0 1655 <> 0 814 814 168 814 0 "CCD match"  <> <> <>
  815 3 121.025581 117.133311 152.519740 169 I R 24 0.14000 0.14000 "ILE " " CA " 6 0 0 808080  1 1 -1116 "%RT%RN"  2 ""  66FF00  0 0 0 0 0 0 1 68.07 0 0 1656 <> 0 815 815 168 815 0 "CCD match"  <> <> <>
  816 2 120.687406 117.524551 153.973459 169 I R 24 0.50000 0.50000 "ILE " " C  " 6 0 0 808080  1 1 7 ""  1 ""  <> 0 0 0 0 0 0 1 68.07 0 0 1657 <> 0 816 816 168 816 0 "CCD match"  <> <> <>
  817 15 121.594164 117.898283 154.713546 169 I R 70 -0.50000 -0.50000 "ILE " " O  " 8 0 0 FF2E2E  1 1 7 ""  1 ""  <> 0 0 0 0 0 0 1 68.07 0 0 1658 <> 0 817 817 168 817 0 "CCD match"  <> <> <>
  818 3 120.724038 118.318018 151.546200 169 I R 24 -0.06000 -0.06000 "ILE " " CB " 6 0 0 808080  1 1 7 ""  1 ""  <> 0 0 0 0 0 0 1 68.07 0 0 1659 <> 0 818 818 168 818 0 "CCD match"  <> <> <>
  819 3 121.463349 118.105755 150.204183 169 I R 24 -0.12000 -0.12000 "ILE " " CG1" 6 0 0 808080  1 1 7 ""  1 ""  <> 0 0 0 0 0 0 1 68.07 0 0 1660 <> 0 819 819 168 819 0 "CCD match"  <> <> <>
  820 3 121.030333 119.733465 152.093713 169 I R 24 -0.18000 -0.18000 "ILE " " CG2" 6 0 0 808080  1 1 7 ""  1 ""  <> 0 0 0 0 0 0 1 68.07 0 0 1661 <> 0 820 820 168 820 0 "CCD match"  <> <> <>
  821 3 120.902127 118.940375 149.043343 169 I R 24 -0.18000 -0.18000 "ILE " " CD1" 6 0 0 808080  1 1 7 ""  1 ""  <> 0 0 0 0 0 0 1 68.07 0 0 1662 <> 0 821 821 168 821 0 "CCD match"  <> <> <>
  822 25 119.410776 117.367509 154.361703 170 A R 38 -0.50000 -0.50000 "ALA " " N  " 7 0 0 2E2EFF  1 1 7 ""  1 ""  <> 0 0 0 0 0 0 1 69.45 0 0 1674 <> 0 822 822 169 822 0 "CCD match"  <> <> <>
  823 3 118.886554 117.588624 155.711658 170 A R 24 0.14000 0.14000 "ALA " " CA " 6 0 0 808080  1 1 -1116 "%RT%RN"  2 ""  66FF00  0 0 0 0 0 0 1 69.45 0 0 1675 <> 0 823 823 169 823 0 "CCD match"  <> <> <>
  824 2 119.580862 116.785796 156.827461 170 A R 24 0.50000 0.50000 "ALA " " C  " 6 0 0 808080  1 1 7 ""  1 ""  <> 0 0 0 0 0 0 1 69.45 0 0 1676 <> 0 824 824 169 824 0 "CCD match"  <> <> <>
  825 15 119.751684 117.315920 157.926197 170 A R 70 -0.50000 -0.50000 "ALA " " O  " 8 0 0 FF2E2E  1 1 7 ""  1 ""  <> 0 0 0 0 0 0 1 69.45 0 0 1677 <> 0 825 825 169 825 0 "CCD match"  <> <> <>
  826 3 117.380471 117.285580 155.698261 170 A R 24 -0.18000 -0.18000 "ALA " " CB " 6 0 0 808080  1 1 7 ""  1 ""  <> 0 0 0 0 0 0 1 69.45 0 0 1678 <> 0 826 826 169 826 0 "CCD match"  <> <> <>
  827 25 119.951310 115.533070 156.519996 171 V R 38 -0.50000 -0.50000 "VAL " " N  " 7 0 0 2E2EFF  1 1 7 ""  1 ""  <> 0 0 0 0 0 0 1 68.25 0 0 1684 <> 0 827 827 170 827 0 "CCD match"  <> <> <>
  828 3 120.523489 114.577266 157.466146 171 V R 24 0.14000 0.14000 "VAL " " CA " 6 0 0 808080  1 1 -1116 "%RT%RN"  2 ""  66FF00  0 0 0 0 0 0 1 68.25 0 0 1685 <> 0 828 828 170 828 0 "CCD match"  <> <> <>
  829 2 122.062786 114.513485 157.381459 171 V R 24 0.50000 0.50000 "VAL " " C  " 6 0 0 808080  1 1 7 ""  1 ""  <> 0 0 0 0 0 0 1 68.25 0 0 1686 <> 0 829 829 170 829 0 "CCD match"  <> <> <>
  830 15 122.711555 114.436679 158.425227 171 V R 70 -0.50000 -0.50000 "VAL " " O  " 8 0 0 FF2E2E  1 1 7 ""  1 ""  <> 0 0 0 0 0 0 1 68.25 0 0 1687 <> 0 830 830 170 830 0 "CCD match"  <> <> <>
  831 3 119.912812 113.163288 157.221300 171 V R 24 -0.06000 -0.06000 "VAL " " CB " 6 0 0 808080  1 1 7 ""  1 ""  <> 0 0 0 0 0 0 1 68.25 0 0 1688 <> 0 831 831 170 831 0 "CCD match"  <> <> <>
  832 3 120.649508 111.981350 157.882719 171 V R 24 -0.18000 -0.18000 "VAL " " CG1" 6 0 0 808080  1 1 7 ""  1 ""  <> 0 0 0 0 0 0 1 68.25 0 0 1689 <> 0 832 832 170 832 0 "CCD match"  <> <> <>
  833 3 118.433592 113.140044 157.643815 171 V R 24 -0.18000 -0.18000 "VAL " " CG2" 6 0 0 808080  1 1 7 ""  1 ""  <> 0 0 0 0 0 0 1 68.25 0 0 1690 <> 0 833 833 170 833 0 "CCD match"  <> <> <>
  834 25 122.615937 114.526424 156.156615 172 C R 38 -0.50000 -0.50000 "CYS " " N  " 7 0 0 2E2EFF  1 1 7 ""  1 ""  <> 0 0 0 0 0 0 1 71.59 0 0 1700 <> 0 834 834 171 834 0 "CCD match"  <> <> <>
  835 3 124.035847 114.269396 155.892542 172 C R 24 0.14000 0.14000 "CYS " " CA " 6 0 0 808080  1 1 -1116 "%RT%RN"  2 ""  66FF00  0 0 0 0 0 0 1 71.59 0 0 1701 <> 0 835 835 171 835 0 "CCD match"  <> <> <>
  836 2 124.887714 115.547851 155.830234 172 C R 24 0.50000 0.50000 "CYS " " C  " 6 0 0 808080  1 1 7 ""  1 ""  <> 0 0 0 0 0 0 1 71.59 0 0 1702 <> 0 836 836 171 836 0 "CCD match"  <> <> <>
  837 15 126.097951 115.441418 156.026561 172 C R 70 -0.50000 -0.50000 "CYS " " O  " 8 0 0 FF2E2E  1 1 7 ""  1 ""  <> 0 0 0 0 0 0 1 71.59 0 0 1703 <> 0 837 837 171 837 0 "CCD match"  <> <> <>
  838 3 124.239350 113.451575 154.599792 172 C R 24 0.06000 0.06000 "CYS " " CB " 6 0 0 808080  1 1 7 ""  1 ""  <> 0 0 0 0 0 0 1 71.59 0 0 1704 <> 0 838 838 171 838 0 "CCD match"  <> <> <>
  839 49 123.444782 111.824199 154.748487 172 C R 143 -0.33500 -0.33500 "CYS " " SG " 16 0 0 FFFF6B  1 1 7 "%UT"  143 " 10.52"  <> 0 0 0 0 0 0 1 71.59 0 0 1705 <> 0 839 839 171 839 0 "CCD match"  10.52 <> <>
  840 25 124.272818 116.717465 155.572101 173 H R 38 -0.50000 -0.50000 "HIE " " N  " 7 0 0 2E2EFF  0 1 7 ""  1 ""  <> 0 0 0 0 0 0 1 69.87 0 0 1711 <> 0 840 840 172 840 0 "CCD match"  <> <> <>
  841 3 124.963171 118.005424 155.408780 173 H R 24 0.14000 0.14000 "HIE " " CA " 6 0 0 808080  0 1 -1116 "%RT%RN"  2 ""  66FF00  0 0 0 0 0 0 1 69.87 0 0 1712 <> 0 841 841 172 841 0 "CCD match"  <> <> <>
  842 2 124.198154 119.140714 156.127365 173 H R 24 0.50000 0.50000 "HIE " " C  " 6 0 0 808080  0 1 7 ""  1 ""  <> 0 0 0 0 0 0 1 69.87 0 0 1713 <> 0 842 842 172 842 0 "CCD match"  <> <> <>
  843 15 123.728863 120.052750 155.446289 173 H R 70 -0.50000 -0.50000 "HIE " " O  " 8 0 0 FF2E2E  0 1 7 ""  1 ""  <> 0 0 0 0 0 0 1 69.87 0 0 1714 <> 0 843 843 172 843 0 "CCD match"  <> <> <>
  844 3 125.166135 118.296115 153.898550 173 H R 24 -0.29700 -0.29700 "HIE " " CB " 6 0 0 808080  0 1 7 ""  1 ""  <> 0 0 0 0 0 0 1 69.87 0 0 1715 <> 0 844 844 172 844 0 "CCD match"  <> <> <>
  845 2 125.920698 117.238226 153.131215 173 H R 24 0.50400 0.50400 "HIE " " CG " 6 0 0 808080  0 1 7 "%UT"  24 "Flip HIE 5.91"  <> 0 0 0 0 0 0 1 69.87 0 0 1716 <> 0 845 845 172 845 0 "CCD match"  5.91 0.222323272522827 "Flip HIE" 
  846 25 127.315670 117.136955 153.161428 173 H R 38 -0.56400 -0.56400 "HIE " " ND1" 7 0 0 2E2EFF  0 1 7 ""  1 ""  <> 0 0 0 0 0 0 1 69.87 0 0 1717 <> 0 846 846 172 846 0 "CCD match"  <> <> <>
  847 2 125.417576 116.232343 152.330917 173 H R 24 -0.26100 -0.26100 "HIE " " CD2" 6 0 0 808080  0 1 7 ""  1 ""  <> 0 0 0 0 0 0 1 69.87 0 0 1718 <> 0 847 847 172 847 0 "CCD match"  <> <> <>
  848 2 127.595269 116.083909 152.403636 173 H R 24 0.18200 0.18200 "HIE " " CE1" 6 0 0 808080  0 1 7 ""  1 ""  <> 0 0 0 0 0 0 1 69.87 0 0 1719 <> 0 848 848 172 848 0 "CCD match"  <> <> <>
  849 25 126.508700 115.507324 151.887679 173 H R 38 -0.29100 -0.29100 "HIE " " NE2" 7 0 0 2E2EFF  0 1 7 ""  1 ""  <> 0 0 0 0 0 0 1 69.87 0 0 1720 <> 0 849 849 172 849 0 "CCD match"  <> <> <>
  850 25 124.014647 119.058005 157.469566 174 P R 38 -0.14000 -0.14000 "PRO " " N  " 7 0 0 2E2EFF  0 1 7 ""  1 ""  <> 0 0 0 0 0 0 1 68.68 0 0 1728 <> 0 850 850 173 850 0 "CCD match"  <> <> <>
  851 3 123.025895 119.889956 158.190396 174 P R 24 0.01000 0.01000 "PRO " " CA " 6 0 0 808080  0 1 -1116 "%RT%RN"  2 ""  66FF00  0 0 0 0 0 0 1 68.68 0 0 1729 <> 0 851 851 173 851 0 "CCD match"  <> <> <>
  852 2 123.311113 121.405048 158.219485 174 P R 24 0.50000 0.50000 "PRO " " C  " 6 0 0 808080  0 1 7 ""  1 ""  <> 0 0 0 0 0 0 1 68.68 0 0 1730 <> 0 852 852 173 852 0 "CCD match"  <> <> <>
  853 15 122.357946 122.181033 158.245283 174 P R 70 -0.50000 -0.50000 "PRO " " O  " 8 0 0 FF2E2E  0 1 7 ""  1 ""  <> 0 0 0 0 0 0 1 68.68 0 0 1731 <> 0 853 853 173 853 0 "CCD match"  <> <> <>
  854 3 122.969825 119.276564 159.604523 174 P R 24 -0.12000 -0.12000 "PRO " " CB " 6 0 0 808080  0 1 7 ""  1 ""  <> 0 0 0 0 0 0 1 68.68 0 0 1732 <> 0 854 854 173 854 0 "CCD match"  <> <> <>
  855 3 123.592378 117.900265 159.452385 174 P R 24 -0.12000 -0.12000 "PRO " " CG " 6 0 0 808080  0 1 7 ""  1 ""  <> 0 0 0 0 0 0 1 68.68 0 0 1733 <> 0 855 855 173 855 0 "CCD match"  <> <> <>
  856 3 124.660140 118.136040 158.403452 174 P R 24 -0.05000 -0.05000 "PRO " " CD " 6 0 0 808080  0 1 7 ""  1 ""  <> 0 0 0 0 0 0 1 68.68 0 0 1734 <> 0 856 856 173 856 0 "CCD match"  <> <> <>
  857 25 124.595702 121.802609 158.177892 175 V R 38 -0.50000 -0.50000 "VAL " " N  " 7 0 0 2E2EFF  0 1 7 ""  1 ""  <> 0 0 0 0 0 0 1 71.01 0 0 1742 <> 0 857 857 174 857 0 "CCD match"  <> <> <>
  858 3 125.027156 123.205052 158.117869 175 V R 24 0.14000 0.14000 "VAL " " CA " 6 0 0 808080  0 1 -1116 "%RT%RN"  2 ""  66FF00  0 0 0 0 0 0 1 71.01 0 0 1743 <> 0 858 858 174 858 0 "CCD match"  <> <> <>
  859 2 124.654230 123.872867 156.774911 175 V R 24 0.50000 0.50000 "VAL " " C  " 6 0 0 808080  0 1 7 ""  1 ""  <> 0 0 0 0 0 0 1 71.01 0 0 1744 <> 0 859 859 174 859 0 "CCD match"  <> <> <>
  860 15 124.163536 125.001119 156.783370 175 V R 70 -0.50000 -0.50000 "VAL " " O  " 8 0 0 FF2E2E  0 1 7 ""  1 ""  <> 0 0 0 0 0 0 1 71.01 0 0 1745 <> 0 860 860 174 860 0 "CCD match"  <> <> <>
  861 3 126.561190 123.336124 158.365029 175 V R 24 -0.06000 -0.06000 "VAL " " CB " 6 0 0 808080  0 1 7 ""  1 ""  <> 0 0 0 0 0 0 1 71.01 0 0 1746 <> 0 861 861 174 861 0 "CCD match"  <> <> <>
  862 3 127.150546 124.741869 158.114369 175 V R 24 -0.18000 -0.18000 "VAL " " CG1" 6 0 0 808080  0 1 7 ""  1 ""  <> 0 0 0 0 0 0 1 71.01 0 0 1747 <> 0 862 862 174 862 0 "CCD match"  <> <> <>
  863 3 126.930134 122.883854 159.790506 175 V R 24 -0.18000 -0.18000 "VAL " " CG2" 6 0 0 808080  0 1 7 ""  1 ""  <> 0 0 0 0 0 0 1 71.01 0 0 1748 <> 0 863 863 174 863 0 "CCD match"  <> <> <>
  864 25 124.843285 123.142597 155.660911 176 K R 38 -0.50000 -0.50000 "LYS " " N  " 7 0 0 2E2EFF  1 1 7 ""  1 ""  <> 0 0 0 0 0 0 1 71.07 0 0 1758 <> 0 864 864 175 864 0 "CCD match"  <> <> <>
  865 3 124.448559 123.561987 154.311698 176 K R 24 0.14000 0.14000 "LYS " " CA " 6 0 0 808080  1 1 -1116 "%RT%RN"  2 ""  66FF00  0 0 0 0 0 0 1 71.07 0 0 1759 <> 0 865 865 175 865 0 "CCD match"  <> <> <>
  866 2 122.940498 123.401607 154.040732 176 K R 24 0.50000 0.50000 "LYS " " C  " 6 0 0 808080  1 1 7 ""  1 ""  <> 0 0 0 0 0 0 1 71.07 0 0 1760 <> 0 866 866 175 866 0 "CCD match"  <> <> <>
  867 15 122.433128 124.039149 153.117156 176 K R 70 -0.50000 -0.50000 "LYS " " O  " 8 0 0 FF2E2E  1 1 7 ""  1 ""  <> 0 0 0 0 0 0 1 71.07 0 0 1761 <> 0 867 867 175 867 0 "CCD match"  <> <> <>
  868 3 125.284316 122.792450 153.269726 176 K R 24 -0.12000 -0.12000 "LYS " " CB " 6 0 0 808080  1 1 7 ""  1 ""  <> 0 0 0 0 0 0 1 71.07 0 0 1762 <> 0 868 868 175 868 0 "CCD match"  <> <> <>
  869 3 126.772634 123.179715 153.296431 176 K R 24 -0.12000 -0.12000 "LYS " " CG " 6 0 0 808080  1 1 7 ""  1 ""  <> 0 0 0 0 0 0 1 71.07 0 0 1763 <> 0 869 869 175 869 0 "CCD match"  <> <> <>
  870 3 127.585099 122.501438 152.185002 176 K R 24 -0.12000 -0.12000 "LYS " " CD " 6 0 0 808080  1 1 7 ""  1 ""  <> 0 0 0 0 0 0 1 71.07 0 0 1764 <> 0 870 870 175 870 0 "CCD match"  <> <> <>
  871 3 129.056375 122.946913 152.192107 176 K R 24 0.19000 0.19000 "LYS " " CE " 6 0 0 808080  1 1 7 ""  1 ""  <> 0 0 0 0 0 0 1 71.07 0 0 1765 <> 0 871 871 175 871 0 "CCD match"  <> <> <>
  872 32 129.827009 122.310012 151.109769 176 K R 38 -0.30000 -0.30000 "LYS " " NZ " 7 1 0 2E2EFF  1 1 7 "%UT"  38 " 10.47"  <> 0 0 0 0 0 0 1 71.07 0 0 1766 <> 0 872 872 175 872 0 "CCD match"  10.47 <> <>
  873 25 122.243664 122.593068 154.860570 177 A R 38 -0.50000 -0.50000 "ALA " " N  " 7 0 0 2E2EFF  1 1 7 ""  1 ""  <> 0 0 0 0 0 0 1 70.14 0 0 1780 <> 0 873 873 176 873 0 "CCD match"  <> <> <>
  874 3 120.790788 122.437504 154.829315 177 A R 24 0.14000 0.14000 "ALA " " CA " 6 0 0 808080  1 1 -1116 "%RT%RN"  2 ""  66FF00  0 0 0 0 0 0 1 70.14 0 0 1781 <> 0 874 874 176 874 0 "CCD match"  <> <> <>
  875 2 120.032737 123.685988 155.305877 177 A R 24 0.50000 0.50000 "ALA " " C  " 6 0 0 808080  1 1 7 ""  1 ""  <> 0 0 0 0 0 0 1 70.14 0 0 1782 <> 0 875 875 176 875 0 "CCD match"  <> <> <>
  876 15 118.869864 123.823684 154.944395 177 A R 70 -0.50000 -0.50000 "ALA " " O  " 8 0 0 FF2E2E  1 1 7 ""  1 ""  <> 0 0 0 0 0 0 1 70.14 0 0 1783 <> 0 876 876 176 876 0 "CCD match"  <> <> <>
  877 3 120.372307 121.209890 155.648540 177 A R 24 -0.18000 -0.18000 "ALA " " CB " 6 0 0 808080  1 1 7 ""  1 ""  <> 0 0 0 0 0 0 1 70.14 0 0 1784 <> 0 877 877 176 877 0 "CCD match"  <> <> <>
  878 25 120.690546 124.588991 156.056898 178 L R 38 -0.50000 -0.50000 "LEU " " N  " 7 0 0 2E2EFF  1 1 7 ""  1 ""  <> 0 0 0 0 0 0 1 70.63 0 0 1790 <> 0 878 878 177 878 0 "CCD match"  <> <> <>
  879 3 120.140922 125.890807 156.455022 178 L R 24 0.14000 0.14000 "LEU " " CA " 6 0 0 808080  1 1 -1116 "%RT%RN"  2 ""  66FF00  0 0 0 0 0 0 1 70.63 0 0 1791 <> 0 879 879 177 879 0 "CCD match"  <> <> <>
  880 2 119.902089 126.827929 155.252668 178 L R 24 0.50000 0.50000 "LEU " " C  " 6 0 0 808080  1 1 7 ""  1 ""  <> 0 0 0 0 0 0 1 70.63 0 0 1792 <> 0 880 880 177 880 0 "CCD match"  <> <> <>
  881 15 118.954762 127.612060 155.288630 178 L R 70 -0.50000 -0.50000 "LEU " " O  " 8 0 0 FF2E2E  1 1 7 ""  1 ""  <> 0 0 0 0 0 0 1 70.63 0 0 1793 <> 0 881 881 177 881 0 "CCD match"  <> <> <>
  882 3 121.077130 126.565879 157.484180 178 L R 24 -0.12000 -0.12000 "LEU " " CB " 6 0 0 808080  1 1 7 ""  1 ""  <> 0 0 0 0 0 0 1 70.63 0 0 1794 <> 0 882 882 177 882 0 "CCD match"  <> <> <>
  883 3 121.303742 125.767700 158.790039 178 L R 24 -0.06000 -0.06000 "LEU " " CG " 6 0 0 808080  1 1 7 ""  1 ""  <> 0 0 0 0 0 0 1 70.63 0 0 1795 <> 0 883 883 177 883 0 "CCD match"  <> <> <>
  884 3 122.377477 126.442046 159.670232 178 L R 24 -0.18000 -0.18000 "LEU " " CD1" 6 0 0 808080  1 1 7 ""  1 ""  <> 0 0 0 0 0 0 1 70.63 0 0 1796 <> 0 884 884 177 884 0 "CCD match"  <> <> <>
  885 3 119.993423 125.507608 159.563569 178 L R 24 -0.18000 -0.18000 "LEU " " CD2" 6 0 0 808080  1 1 7 ""  1 ""  <> 0 0 0 0 0 0 1 70.63 0 0 1797 <> 0 885 885 177 885 0 "CCD match"  <> <> <>
  886 25 120.740008 126.699835 154.208412 179 D R 38 -0.50000 -0.50000 "ASP " " N  " 7 0 0 2E2EFF  1 1 7 ""  1 ""  <> 0 0 0 0 0 0 1 73.41 0 0 1809 <> 0 886 886 178 886 0 "CCD match"  <> <> <>
  887 3 120.615620 127.411410 152.932528 179 D R 24 0.14000 0.14000 "ASP " " CA " 6 0 0 808080  1 1 -1117 "%RT%RN"  2 ""  33FF00  0 0 0 0 0 0 1 73.41 0 0 1810 <> 0 887 887 178 887 0 "CCD match"  <> <> <>
  888 2 119.619863 126.717878 151.985258 179 D R 24 0.50000 0.50000 "ASP " " C  " 6 0 0 808080  1 1 7 ""  1 ""  <> 0 0 0 0 0 0 1 73.41 0 0 1811 <> 0 888 888 178 888 0 "CCD match"  <> <> <>
  889 15 118.885799 127.411643 151.280311 179 D R 70 -0.50000 -0.50000 "ASP " " O  " 8 0 0 FF2E2E  1 1 7 ""  1 ""  <> 0 0 0 0 0 0 1 73.41 0 0 1812 <> 0 889 889 178 889 0 "CCD match"  <> <> <>
  890 3 121.975480 127.578492 152.200951 179 D R 24 -0.22000 -0.22000 "ASP " " CB " 6 0 0 808080  1 1 7 ""  1 ""  <> 0 0 0 0 0 0 1 73.41 0 0 1813 <> 0 890 890 178 890 0 "CCD match"  <> <> <>
  891 2 123.118897 128.232725 152.998782 179 D R 24 0.70000 0.70000 "ASP " " CG " 6 0 0 808080  1 1 7 "%UT"  24 " 4.10"  <> 0 0 0 0 0 0 1 73.41 0 0 1814 <> 0 891 891 178 891 0 "CCD match"  4.1 10 <>
  892 15 122.832790 129.009705 153.936374 179 D R 70 -0.80000 -0.80000 "ASP " " OD1" 8 0 0 FF2E2E  1 1 7 ""  1 ""  <> 0 0 0 0 0 0 1 73.41 0 0 1815 <> 0 892 892 178 892 0 "CCD match"  <> <> <>
  893 18 124.278510 128.049857 152.567991 179 D R 70 -0.80000 -0.80000 "ASP " " OD2" 8 -1 0 FF2E2E  1 1 7 ""  1 ""  <> 0 0 0 0 0 0 1 73.41 0 0 1816 <> 0 893 893 178 893 0 "CCD match"  <> <> <>
  894 25 119.628611 125.372163 151.967341 180 F R 38 -0.50000 -0.50000 "PHE " " N  " 7 0 0 2E2EFF  1 1 7 ""  1 ""  <> 0 0 0 0 0 0 1 72.06 0 0 1821 <> 0 894 894 179 894 0 "CCD match"  <> <> <>
  895 3 118.858080 124.561564 151.021723 180 F R 24 0.14000 0.14000 "PHE " " CA " 6 0 0 808080  1 1 -1117 "%RT%RN"  2 ""  33FF00  0 0 0 0 0 0 1 72.06 0 0 1822 <> 0 895 895 179 895 0 "CCD match"  <> <> <>
  896 2 117.373469 124.436682 151.415133 180 F R 24 0.50000 0.50000 "PHE " " C  " 6 0 0 808080  1 1 7 ""  1 ""  <> 0 0 0 0 0 0 1 72.06 0 0 1823 <> 0 896 896 179 896 0 "CCD match"  <> <> <>
  897 15 116.511395 124.589317 150.549920 180 F R 70 -0.50000 -0.50000 "PHE " " O  " 8 0 0 FF2E2E  1 1 7 ""  1 ""  <> 0 0 0 0 0 0 1 72.06 0 0 1824 <> 0 897 897 179 897 0 "CCD match"  <> <> <>
  898 3 119.536919 123.183689 150.865048 180 F R 24 -0.00500 -0.00500 "PHE " " CB " 6 0 0 808080  1 1 7 ""  1 ""  <> 0 0 0 0 0 0 1 72.06 0 0 1825 <> 0 898 898 179 898 0 "CCD match"  <> <> <>
  899 2 119.026456 122.344418 149.705575 180 F R 24 -0.11500 -0.11500 "PHE " " CG " 6 0 0 808080  1 1 7 ""  1 ""  <> 0 0 0 0 0 0 1 72.06 0 0 1826 <> 0 899 899 179 899 0 "CCD match"  <> <> <>
  900 2 119.516820 122.582170 148.403986 180 F R 24 -0.11500 -0.11500 "PHE " " CD1" 6 0 0 808080  1 1 7 ""  1 ""  <> 0 0 0 0 0 0 1 72.06 0 0 1827 <> 0 900 900 179 900 0 "CCD match"  <> <> <>
  901 2 117.946513 121.451948 149.875125 180 F R 24 -0.11500 -0.11500 "PHE " " CD2" 6 0 0 808080  1 1 7 ""  1 ""  <> 0 0 0 0 0 0 1 72.06 0 0 1828 <> 0 901 901 179 901 0 "CCD match"  <> <> <>
  902 2 118.985016 121.894377 147.321836 180 F R 24 -0.11500 -0.11500 "PHE " " CE1" 6 0 0 808080  1 1 7 ""  1 ""  <> 0 0 0 0 0 0 1 72.06 0 0 1829 <> 0 902 902 179 902 0 "CCD match"  <> <> <>
  903 2 117.421732 120.783149 148.776369 180 F R 24 -0.11500 -0.11500 "PHE " " CE2" 6 0 0 808080  1 1 7 ""  1 ""  <> 0 0 0 0 0 0 1 72.06 0 0 1830 <> 0 903 903 179 903 0 "CCD match"  <> <> <>
  904 2 117.944221 120.994901 147.508322 180 F R 24 -0.11500 -0.11500 "PHE " " CZ " 6 0 0 808080  1 1 7 ""  1 ""  <> 0 0 0 0 0 0 1 72.06 0 0 1831 <> 0 904 904 179 904 0 "CCD match"  <> <> <>
  905 25 117.101305 124.176954 152.706625 181 R R 38 -0.50000 -0.50000 "ARG " " N  " 7 0 0 2E2EFF  0 1 7 ""  1 ""  <> 0 0 0 0 0 0 1 75.08 0 0 1841 <> 0 905 905 180 905 0 "CCD match"  <> <> <>
  906 3 115.758715 124.038823 153.273050 181 R R 24 0.14000 0.14000 "ARG " " CA " 6 0 0 808080  0 1 -1117 "%RT%RN"  2 ""  33FF00  0 0 0 0 0 0 1 75.08 0 0 1842 <> 0 906 906 180 906 0 "CCD match"  <> <> <>
  907 2 115.211661 125.422495 153.665034 181 R R 24 0.50000 0.50000 "ARG " " C  " 6 0 0 808080  0 1 7 ""  1 ""  <> 0 0 0 0 0 0 1 75.08 0 0 1843 <> 0 907 907 180 907 0 "CCD match"  <> <> <>
  908 15 115.170810 125.767186 154.846118 181 R R 70 -0.50000 -0.50000 "ARG " " O  " 8 0 0 FF2E2E  0 1 7 ""  1 ""  <> 0 0 0 0 0 0 1 75.08 0 0 1844 <> 0 908 908 180 908 0 "CCD match"  <> <> <>
  909 3 115.802712 123.028933 154.448132 181 R R 24 -0.12000 -0.12000 "ARG " " CB " 6 0 0 808080  0 1 7 ""  1 ""  <> 0 0 0 0 0 0 1 75.08 0 0 1845 <> 0 909 909 180 909 0 "CCD match"  <> <> <>
  910 3 114.450677 122.684967 155.112575 181 R R 24 -0.05000 -0.05000 "ARG " " CG " 6 0 0 808080  0 1 7 ""  1 ""  <> 0 0 0 0 0 0 1 75.08 0 0 1846 <> 0 910 910 180 910 0 "CCD match"  <> <> <>
  911 3 113.436880 121.932503 154.227772 181 R R 24 0.19000 0.19000 "ARG " " CD " 6 0 0 808080  0 1 7 ""  1 ""  <> 0 0 0 0 0 0 1 75.08 0 0 1847 <> 0 911 911 180 911 0 "CCD match"  <> <> <>
  912 25 113.863539 120.565947 153.899006 181 R R 38 -0.69997 -0.69997 "ARG " " NE " 7 0 0 2E2EFF  0 1 7 ""  1 ""  <> 0 0 0 0 0 0 1 75.08 0 0 1848 <> 0 912 912 180 912 0 "CCD match"  <> <> <>
  913 2 113.801155 119.464908 154.665819 181 R R 24 0.63990 0.63990 "ARG " " CZ " 6 0 0 808080  0 1 7 ""  1 ""  <> 0 0 0 0 0 0 1 75.08 0 0 1849 <> 0 913 913 180 913 0 "CCD match"  <> <> <>
  914 25 113.311417 119.483866 155.912089 181 R R 38 -0.79997 -0.79997 "ARG " " NH1" 7 0 0 2E2EFF  0 1 7 ""  1 ""  <> 0 0 0 0 0 0 1 75.08 0 0 1850 <> 0 914 914 180 914 0 "CCD match"  <> <> <>
  915 31 114.249409 118.312883 154.159349 181 R R 38 -0.79997 -0.79997 "ARG " " NH2" 7 1 0 2E2EFF  0 1 7 ""  1 ""  <> 0 0 0 0 0 0 1 75.08 0 0 1851 <> 0 915 915 180 915 0 "CCD match"  <> <> <>
  916 25 114.824127 126.194835 152.640949 182 T R 38 -0.50000 -0.50000 "THR " " N  " 7 0 0 2E2EFF  0 1 7 ""  1 ""  <> 0 0 0 0 0 0 1 74.03 0 0 1865 <> 0 916 916 181 916 0 "CCD match"  <> <> <>
  917 3 114.189064 127.505845 152.755938 182 T R 24 0.14000 0.14000 "THR " " CA " 6 0 0 808080  0 1 -1117 "%RT%RN"  2 ""  33FF00  0 0 0 0 0 0 1 74.03 0 0 1866 <> 0 917 917 181 917 0 "CCD match"  <> <> <>
  918 2 113.017335 127.541271 151.745272 182 T R 24 0.50000 0.50000 "THR " " C  " 6 0 0 808080  0 1 7 ""  1 ""  <> 0 0 0 0 0 0 1 74.03 0 0 1867 <> 0 918 918 181 918 0 "CCD match"  <> <> <>
  919 15 113.159361 126.970271 150.659957 182 T R 70 -0.50000 -0.50000 "THR " " O  " 8 0 0 FF2E2E  0 1 7 ""  1 ""  <> 0 0 0 0 0 0 1 74.03 0 0 1868 <> 0 919 919 181 919 0 "CCD match"  <> <> <>
  920 3 115.180549 128.656651 152.413634 182 T R 24 0.20500 0.20500 "THR " " CB " 6 0 0 808080  0 1 7 ""  1 ""  <> 0 0 0 0 0 0 1 74.03 0 0 1869 <> 0 920 920 181 920 0 "CCD match"  <> <> <>
  921 16 115.621935 128.643072 151.068159 182 T R 70 -0.68300 -0.68300 "THR " " OG1" 8 0 0 FF2E2E  0 1 7 "%UT"  70 ""  <> 0 0 0 0 0 0 1 74.03 0 0 1870 <> 0 921 921 181 921 0 "CCD match"  <> <> <>
  922 3 116.411966 128.691976 153.332057 182 T R 24 -0.18000 -0.18000 "THR " " CG2" 6 0 0 808080  0 1 7 ""  1 ""  <> 0 0 0 0 0 0 1 74.03 0 0 1871 <> 0 922 922 181 922 0 "CCD match"  <> <> <>
  923 25 111.873536 128.181876 152.100076 183 P R 38 -0.14000 -0.14000 "PRO " " N  " 7 0 0 2E2EFF  0 1 7 ""  1 ""  <> 0 0 0 0 0 0 1 72.65 0 0 1879 <> 0 923 923 182 923 0 "CCD match"  <> <> <>
  924 3 110.718419 128.325297 151.185476 183 P R 24 0.01000 0.01000 "PRO " " CA " 6 0 0 808080  0 1 -1117 "%RT%RN"  2 ""  33FF00  0 0 0 0 0 0 1 72.65 0 0 1880 <> 0 924 924 182 924 0 "CCD match"  <> <> <>
  925 2 111.009825 128.944842 149.804778 183 P R 24 0.50000 0.50000 "PRO " " C  " 6 0 0 808080  0 1 7 ""  1 ""  <> 0 0 0 0 0 0 1 72.65 0 0 1881 <> 0 925 925 182 925 0 "CCD match"  <> <> <>
  926 15 110.345609 128.566913 148.842292 183 P R 70 -0.50000 -0.50000 "PRO " " O  " 8 0 0 FF2E2E  0 1 7 ""  1 ""  <> 0 0 0 0 0 0 1 72.65 0 0 1882 <> 0 926 926 182 926 0 "CCD match"  <> <> <>
  927 3 109.713427 129.180716 151.974172 183 P R 24 -0.12000 -0.12000 "PRO " " CB " 6 0 0 808080  0 1 7 ""  1 ""  <> 0 0 0 0 0 0 1 72.65 0 0 1883 <> 0 927 927 182 927 0 "CCD match"  <> <> <>
  928 3 110.049735 128.915070 153.427776 183 P R 24 -0.12000 -0.12000 "PRO " " CG " 6 0 0 808080  0 1 7 ""  1 ""  <> 0 0 0 0 0 0 1 72.65 0 0 1884 <> 0 928 928 182 928 0 "CCD match"  <> <> <>
  929 3 111.564459 128.756910 153.412965 183 P R 24 -0.05000 -0.05000 "PRO " " CD " 6 0 0 808080  0 1 7 ""  1 ""  <> 0 0 0 0 0 0 1 72.65 0 0 1885 <> 0 929 929 182 929 0 "CCD match"  <> <> <>
  930 25 112.000821 129.852387 149.727108 184 R R 38 -0.50000 -0.50000 "ARG " " N  " 7 0 0 2E2EFF  0 1 7 ""  1 ""  <> 0 0 0 0 0 0 1 74.51 0 0 1893 <> 0 930 930 183 930 0 "CCD match"  <> <> <>
  931 3 112.456307 130.476462 148.484304 184 R R 24 0.14000 0.14000 "ARG " " CA " 6 0 0 808080  0 1 -1117 "%RT%RN"  2 ""  33FF00  0 0 0 0 0 0 1 74.51 0 0 1894 <> 0 931 931 183 931 0 "CCD match"  <> <> <>
  932 2 113.162810 129.482573 147.544057 184 R R 24 0.50000 0.50000 "ARG " " C  " 6 0 0 808080  0 1 7 ""  1 ""  <> 0 0 0 0 0 0 1 74.51 0 0 1895 <> 0 932 932 183 932 0 "CCD match"  <> <> <>
  933 15 112.805501 129.425336 146.368190 184 R R 70 -0.50000 -0.50000 "ARG " " O  " 8 0 0 FF2E2E  0 1 7 ""  1 ""  <> 0 0 0 0 0 0 1 74.51 0 0 1896 <> 0 933 933 183 933 0 "CCD match"  <> <> <>
  934 3 113.331566 131.707437 148.811449 184 R R 24 -0.12000 -0.12000 "ARG " " CB " 6 0 0 808080  0 1 7 ""  1 ""  <> 0 0 0 0 0 0 1 74.51 0 0 1897 <> 0 934 934 183 934 0 "CCD match"  <> <> <>
  935 3 113.877547 132.440221 147.570413 184 R R 24 -0.05000 -0.05000 "ARG " " CG " 6 0 0 808080  0 1 7 ""  1 ""  <> 0 0 0 0 0 0 1 74.51 0 0 1898 <> 0 935 935 183 935 0 "CCD match"  <> <> <>
  936 3 114.672803 133.707938 147.912651 184 R R 24 0.19000 0.19000 "ARG " " CD " 6 0 0 808080  0 1 7 ""  1 ""  <> 0 0 0 0 0 0 1 74.51 0 0 1899 <> 0 936 936 183 936 0 "CCD match"  <> <> <>
  937 25 115.041229 134.451913 146.694766 184 R R 38 -0.69997 -0.69997 "ARG " " NE " 7 0 0 2E2EFF  0 1 7 ""  1 ""  <> 0 0 0 0 0 0 1 74.51 0 0 1900 <> 0 937 937 183 937 0 "CCD match"  <> <> <>
  938 2 115.806175 135.557261 146.618631 184 R R 24 0.63990 0.63990 "ARG " " CZ " 6 0 0 808080  0 1 7 ""  1 ""  <> 0 0 0 0 0 0 1 74.51 0 0 1901 <> 0 938 938 183 938 0 "CCD match"  <> <> <>
  939 25 116.337486 136.134274 147.708898 184 R R 38 -0.79997 -0.79997 "ARG " " NH1" 7 0 0 2E2EFF  0 1 7 ""  1 ""  <> 0 0 0 0 0 0 1 74.51 0 0 1902 <> 0 939 939 183 939 0 "CCD match"  <> <> <>
  940 31 116.044172 136.095216 145.415192 184 R R 38 -0.79997 -0.79997 "ARG " " NH2" 7 1 0 2E2EFF  0 1 7 ""  1 ""  <> 0 0 0 0 0 0 1 74.51 0 0 1903 <> 0 940 940 183 940 0 "CCD match"  <> <> <>
  941 25 114.139519 128.722218 148.072265 185 N R 38 -0.50000 -0.50000 "ASN " " N  " 7 0 0 2E2EFF  1 1 7 ""  1 ""  <> 0 0 0 0 0 0 1 73.45 0 0 1917 <> 0 941 941 184 941 0 "CCD match"  <> <> <>
  942 3 114.910404 127.735311 147.308066 185 N R 24 0.14000 0.14000 "ASN " " CA " 6 0 0 808080  1 1 -1117 "%RT%RN"  2 ""  33FF00  0 0 0 0 0 0 1 73.45 0 0 1918 <> 0 942 942 184 942 0 "CCD match"  <> <> <>
  943 2 114.058730 126.529413 146.864905 185 N R 24 0.50000 0.50000 "ASN " " C  " 6 0 0 808080  1 1 7 ""  1 ""  <> 0 0 0 0 0 0 1 73.45 0 0 1919 <> 0 943 943 184 943 0 "CCD match"  <> <> <>
  944 15 114.295227 126.006811 145.776639 185 N R 70 -0.50000 -0.50000 "ASN " " O  " 8 0 0 FF2E2E  1 1 7 ""  1 ""  <> 0 0 0 0 0 0 1 73.45 0 0 1920 <> 0 944 944 184 944 0 "CCD match"  <> <> <>
  945 3 116.156608 127.306190 148.119829 185 N R 24 -0.12000 -0.12000 "ASN " " CB " 6 0 0 808080  1 1 7 ""  1 ""  <> 0 0 0 0 0 0 1 73.45 0 0 1921 <> 0 945 945 184 945 0 "CCD match"  <> <> <>
  946 2 117.217666 126.538892 147.318719 185 N R 24 0.50000 0.50000 "ASN " " CG " 6 0 0 808080  1 1 7 "%UT"  24 "Flip"  <> 0 0 0 0 0 0 1 73.45 0 0 1922 <> 0 946 946 184 946 0 "CCD match"  <> 6.95687461216665 "Flip" 
  947 15 117.659855 125.473560 147.737982 185 N R 70 -0.50000 -0.50000 "ASN " " OD1" 8 0 0 FF2E2E  1 1 7 ""  1 ""  <> 0 0 0 0 0 0 1 73.45 0 0 1923 <> 0 947 947 184 947 0 "CCD match"  <> <> <>
  948 25 117.644519 127.072395 146.171377 185 N R 38 -0.76000 -0.76000 "ASN " " ND2" 7 0 0 2E2EFF  1 1 7 ""  1 ""  <> 0 0 0 0 0 0 1 73.45 0 0 1924 <> 0 948 948 184 948 0 "CCD match"  <> <> <>
  949 25 113.053969 126.154223 147.676621 186 A R 38 -0.50000 -0.50000 "ALA " " N  " 7 0 0 2E2EFF  1 1 7 ""  1 ""  <> 0 0 0 0 0 0 1 72.73 0 0 1931 <> 0 949 949 185 949 0 "CCD match"  <> <> <>
  950 3 112.060964 125.134824 147.343171 186 A R 24 0.14000 0.14000 "ALA " " CA " 6 0 0 808080  1 1 -1117 "%RT%RN"  2 ""  33FF00  0 0 0 0 0 0 1 72.73 0 0 1932 <> 0 950 950 185 950 0 "CCD match"  <> <> <>
  951 2 111.197883 125.508202 146.126961 186 A R 24 0.50000 0.50000 "ALA " " C  " 6 0 0 808080  1 1 7 ""  1 ""  <> 0 0 0 0 0 0 1 72.73 0 0 1933 <> 0 951 951 185 951 0 "CCD match"  <> <> <>
  952 15 111.034237 124.671457 145.241713 186 A R 70 -0.50000 -0.50000 "ALA " " O  " 8 0 0 FF2E2E  1 1 7 ""  1 ""  <> 0 0 0 0 0 0 1 72.73 0 0 1934 <> 0 952 952 185 952 0 "CCD match"  <> <> <>
  953 3 111.200318 124.831348 148.577062 186 A R 24 -0.18000 -0.18000 "ALA " " CB " 6 0 0 808080  1 1 7 ""  1 ""  <> 0 0 0 0 0 0 1 72.73 0 0 1935 <> 0 953 953 185 953 0 "CCD match"  <> <> <>
  954 25 110.715773 126.763282 146.072661 187 K R 38 -0.50000 -0.50000 "LYS " " N  " 7 0 0 2E2EFF  1 1 7 ""  1 ""  <> 0 0 0 0 0 0 1 72.84 0 0 1941 <> 0 954 954 186 954 0 "CCD match"  <> <> <>
  955 3 109.971980 127.315636 144.935048 187 K R 24 0.14000 0.14000 "LYS " " CA " 6 0 0 808080  1 1 -1117 "%RT%RN"  2 ""  33FF00  0 0 0 0 0 0 1 72.84 0 0 1942 <> 0 955 955 186 955 0 "CCD match"  <> <> <>
  956 2 110.794845 127.370620 143.635507 187 K R 24 0.50000 0.50000 "LYS " " C  " 6 0 0 808080  1 1 7 ""  1 ""  <> 0 0 0 0 0 0 1 72.84 0 0 1943 <> 0 956 956 186 956 0 "CCD match"  <> <> <>
  957 15 110.257243 127.031164 142.583332 187 K R 70 -0.50000 -0.50000 "LYS " " O  " 8 0 0 FF2E2E  1 1 7 ""  1 ""  <> 0 0 0 0 0 0 1 72.84 0 0 1944 <> 0 957 957 186 957 0 "CCD match"  <> <> <>
  958 3 109.430374 128.714329 145.290616 187 K R 24 -0.12000 -0.12000 "LYS " " CB " 6 0 0 808080  1 1 7 ""  1 ""  <> 0 0 0 0 0 0 1 72.84 0 0 1945 <> 0 958 958 186 958 0 "CCD match"  <> <> <>
  959 3 108.272499 128.690630 146.300120 187 K R 24 -0.12000 -0.12000 "LYS " " CG " 6 0 0 808080  1 1 7 ""  1 ""  <> 0 0 0 0 0 0 1 72.84 0 0 1946 <> 0 959 959 186 959 0 "CCD match"  <> <> <>
  960 3 107.894847 130.102003 146.773979 187 K R 24 -0.12000 -0.12000 "LYS " " CD " 6 0 0 808080  1 1 7 ""  1 ""  <> 0 0 0 0 0 0 1 72.84 0 0 1947 <> 0 960 960 186 960 0 "CCD match"  <> <> <>
  961 3 106.802257 130.091541 147.853842 187 K R 24 0.19000 0.19000 "LYS " " CE " 6 0 0 808080  1 1 7 ""  1 ""  <> 0 0 0 0 0 0 1 72.84 0 0 1948 <> 0 961 961 186 961 0 "CCD match"  <> <> <>
  962 32 106.406788 131.455893 148.245105 187 K R 38 -0.30000 -0.30000 "LYS " " NZ " 7 1 0 2E2EFF  1 1 7 "%UT"  38 " 10.31"  <> 0 0 0 0 0 0 1 72.84 0 0 1949 <> 0 962 962 186 962 0 "CCD match"  10.31 <> <>
  963 25 112.075886 127.768219 143.736855 188 I R 38 -0.50000 -0.50000 "ILE " " N  " 7 0 0 2E2EFF  1 1 7 ""  1 ""  <> 0 0 0 0 0 0 1 70.04 0 0 1963 <> 0 963 963 187 963 0 "CCD match"  <> <> <>
  964 3 113.014857 127.865151 142.614505 188 I R 24 0.14000 0.14000 "ILE " " CA " 6 0 0 808080  1 1 -1117 "%RT%RN"  2 ""  33FF00  0 0 0 0 0 0 1 70.04 0 0 1964 <> 0 964 964 187 964 0 "CCD match"  <> <> <>
  965 2 113.295230 126.504515 141.943808 188 I R 24 0.50000 0.50000 "ILE " " C  " 6 0 0 808080  1 1 7 ""  1 ""  <> 0 0 0 0 0 0 1 70.04 0 0 1965 <> 0 965 965 187 965 0 "CCD match"  <> <> <>
  966 15 113.237093 126.422968 140.716691 188 I R 70 -0.50000 -0.50000 "ILE " " O  " 8 0 0 FF2E2E  1 1 7 ""  1 ""  <> 0 0 0 0 0 0 1 70.04 0 0 1966 <> 0 966 966 187 966 0 "CCD match"  <> <> <>
  967 3 114.352361 128.546966 143.049883 188 I R 24 -0.06000 -0.06000 "ILE " " CB " 6 0 0 808080  1 1 7 ""  1 ""  <> 0 0 0 0 0 0 1 70.04 0 0 1967 <> 0 967 967 187 967 0 "CCD match"  <> <> <>
  968 3 114.120151 130.051805 143.326162 188 I R 24 -0.12000 -0.12000 "ILE " " CG1" 6 0 0 808080  1 1 7 ""  1 ""  <> 0 0 0 0 0 0 1 70.04 0 0 1968 <> 0 968 968 187 968 0 "CCD match"  <> <> <>
  969 3 115.544763 128.370789 142.077685 188 I R 24 -0.18000 -0.18000 "ILE " " CG2" 6 0 0 808080  1 1 7 ""  1 ""  <> 0 0 0 0 0 0 1 70.04 0 0 1969 <> 0 969 969 187 969 0 "CCD match"  <> <> <>
  970 3 115.231334 130.723070 144.147885 188 I R 24 -0.18000 -0.18000 "ILE " " CD1" 6 0 0 808080  1 1 7 ""  1 ""  <> 0 0 0 0 0 0 1 70.04 0 0 1970 <> 0 970 970 187 970 0 "CCD match"  <> <> <>
  971 25 113.570277 125.468807 142.755720 189 I R 38 -0.50000 -0.50000 "ILE " " N  " 7 0 0 2E2EFF  1 1 7 ""  1 ""  <> 0 0 0 0 0 0 1 72.21 0 0 1982 <> 0 971 971 188 971 0 "CCD match"  <> <> <>
  972 3 113.904165 124.125340 142.276212 189 I R 24 0.14000 0.14000 "ILE " " CA " 6 0 0 808080  1 1 -1117 "%RT%RN"  2 ""  33FF00  0 0 0 0 0 0 1 72.21 0 0 1983 <> 0 972 972 188 972 0 "CCD match"  <> <> <>
  973 2 112.675838 123.369737 141.721741 189 I R 24 0.50000 0.50000 "ILE " " C  " 6 0 0 808080  1 1 7 ""  1 ""  <> 0 0 0 0 0 0 1 72.21 0 0 1984 <> 0 973 973 188 973 0 "CCD match"  <> <> <>
  974 15 112.828624 122.649288 140.736028 189 I R 70 -0.50000 -0.50000 "ILE " " O  " 8 0 0 FF2E2E  1 1 7 ""  1 ""  <> 0 0 0 0 0 0 1 72.21 0 0 1985 <> 0 974 974 188 974 0 "CCD match"  <> <> <>
  975 3 114.610288 123.272312 143.373606 189 I R 24 -0.06000 -0.06000 "ILE " " CB " 6 0 0 808080  1 1 7 ""  1 ""  <> 0 0 0 0 0 0 1 72.21 0 0 1986 <> 0 975 975 188 975 0 "CCD match"  <> <> <>
  976 3 115.949405 123.921070 143.802797 189 I R 24 -0.12000 -0.12000 "ILE " " CG1" 6 0 0 808080  1 1 7 ""  1 ""  <> 0 0 0 0 0 0 1 72.21 0 0 1987 <> 0 976 976 188 976 0 "CCD match"  <> <> <>
  977 3 114.869455 121.803888 142.961859 189 I R 24 -0.18000 -0.18000 "ILE " " CG2" 6 0 0 808080  1 1 7 ""  1 ""  <> 0 0 0 0 0 0 1 72.21 0 0 1988 <> 0 977 977 188 977 0 "CCD match"  <> <> <>
  978 3 116.491565 123.399949 145.140836 189 I R 24 -0.18000 -0.18000 "ILE " " CD1" 6 0 0 808080  1 1 7 ""  1 ""  <> 0 0 0 0 0 0 1 72.21 0 0 1989 <> 0 978 978 188 978 0 "CCD match"  <> <> <>
  979 25 111.482141 123.571700 142.313593 190 N R 38 -0.50000 -0.50000 "ASN " " N  " 7 0 0 2E2EFF  1 1 7 ""  1 ""  <> 0 0 0 0 0 0 1 72.04 0 0 2001 <> 0 979 979 189 979 0 "CCD match"  <> <> <>
  980 3 110.221353 123.013749 141.803201 190 N R 24 0.14000 0.14000 "ASN " " CA " 6 0 0 808080  1 1 -1117 "%RT%RN"  2 ""  33FF00  0 0 0 0 0 0 1 72.04 0 0 2002 <> 0 980 980 189 980 0 "CCD match"  <> <> <>
  981 2 109.823811 123.605538 140.445175 190 N R 24 0.50000 0.50000 "ASN " " C  " 6 0 0 808080  1 1 7 ""  1 ""  <> 0 0 0 0 0 0 1 72.04 0 0 2003 <> 0 981 981 189 981 0 "CCD match"  <> <> <>
  982 15 109.404521 122.835274 139.584860 190 N R 70 -0.50000 -0.50000 "ASN " " O  " 8 0 0 FF2E2E  1 1 7 ""  1 ""  <> 0 0 0 0 0 0 1 72.04 0 0 2004 <> 0 982 982 189 982 0 "CCD match"  <> <> <>
  983 3 109.091306 123.190316 142.840020 190 N R 24 -0.12000 -0.12000 "ASN " " CB " 6 0 0 808080  1 1 7 ""  1 ""  <> 0 0 0 0 0 0 1 72.04 0 0 2005 <> 0 983 983 189 983 0 "CCD match"  <> <> <>
  984 2 109.102422 122.109777 143.922954 190 N R 24 0.50000 0.50000 "ASN " " CG " 6 0 0 808080  1 1 7 "%UT"  24 ""  <> 0 0 0 0 0 0 1 72.04 0 0 2006 <> 0 984 984 189 984 0 "CCD match"  <> <> "No Flip" 
  985 15 109.098068 120.919758 143.615780 190 N R 70 -0.50000 -0.50000 "ASN " " OD1" 8 0 0 FF2E2E  1 1 7 ""  1 ""  <> 0 0 0 0 0 0 1 72.04 0 0 2007 <> 0 985 985 189 985 0 "CCD match"  <> <> <>
  986 25 109.068354 122.513050 145.192216 190 N R 38 -0.76000 -0.76000 "ASN " " ND2" 7 0 0 2E2EFF  1 1 7 ""  1 ""  <> 0 0 0 0 0 0 1 72.04 0 0 2008 <> 0 986 986 189 986 0 "CCD match"  <> <> <>
  987 25 110.013159 124.922868 140.246978 191 V R 38 -0.50000 -0.50000 "VAL " " N  " 7 0 0 2E2EFF  1 1 7 ""  1 ""  <> 0 0 0 0 0 0 1 71.21 0 0 2015 <> 0 987 987 190 987 0 "CCD match"  <> <> <>
  988 3 109.831972 125.592787 138.953098 191 V R 24 0.14000 0.14000 "VAL " " CA " 6 0 0 808080  1 1 -1117 "%RT%RN"  2 ""  33FF00  0 0 0 0 0 0 1 71.21 0 0 2016 <> 0 988 988 190 988 0 "CCD match"  <> <> <>
  989 2 110.774120 125.041733 137.859540 191 V R 24 0.50000 0.50000 "VAL " " C  " 6 0 0 808080  1 1 7 ""  1 ""  <> 0 0 0 0 0 0 1 71.21 0 0 2017 <> 0 989 989 190 989 0 "CCD match"  <> <> <>
  990 15 110.340520 124.912720 136.715347 191 V R 70 -0.50000 -0.50000 "VAL " " O  " 8 0 0 FF2E2E  1 1 7 ""  1 ""  <> 0 0 0 0 0 0 1 71.21 0 0 2018 <> 0 990 990 190 990 0 "CCD match"  <> <> <>
  991 3 109.978949 127.139742 139.093763 191 V R 24 -0.06000 -0.06000 "VAL " " CB " 6 0 0 808080  1 1 7 ""  1 ""  <> 0 0 0 0 0 0 1 71.21 0 0 2019 <> 0 991 991 190 991 0 "CCD match"  <> <> <>
  992 3 110.271526 127.923814 137.795639 191 V R 24 -0.18000 -0.18000 "VAL " " CG1" 6 0 0 808080  1 1 7 ""  1 ""  <> 0 0 0 0 0 0 1 71.21 0 0 2020 <> 0 992 992 190 992 0 "CCD match"  <> <> <>
  993 3 108.726072 127.732880 139.763404 191 V R 24 -0.18000 -0.18000 "VAL " " CG2" 6 0 0 808080  1 1 7 ""  1 ""  <> 0 0 0 0 0 0 1 71.21 0 0 2021 <> 0 993 993 190 993 0 "CCD match"  <> <> <>
  994 25 112.005717 124.659204 138.244440 192 C R 38 -0.50000 -0.50000 "CYS " " N  " 7 0 0 2E2EFF  1 1 7 ""  1 ""  <> 0 0 0 0 0 0 1 74.1 0 0 2031 <> 0 994 994 191 994 0 "CCD match"  <> <> <>
  995 3 112.968918 123.983302 137.373271 192 C R 24 0.14000 0.14000 "CYS " " CA " 6 0 0 808080  1 1 -1117 "%RT%RN"  2 ""  33FF00  0 0 0 0 0 0 1 74.1 0 0 2032 <> 0 995 995 191 995 0 "CCD match"  <> <> <>
  996 2 112.532912 122.553116 136.992225 192 C R 24 0.50000 0.50000 "CYS " " C  " 6 0 0 808080  1 1 7 ""  1 ""  <> 0 0 0 0 0 0 1 74.1 0 0 2033 <> 0 996 996 191 996 0 "CCD match"  <> <> <>
  997 15 112.830576 122.145466 135.873491 192 C R 70 -0.50000 -0.50000 "CYS " " O  " 8 0 0 FF2E2E  1 1 7 ""  1 ""  <> 0 0 0 0 0 0 1 74.1 0 0 2034 <> 0 997 997 191 997 0 "CCD match"  <> <> <>
  998 3 114.392954 123.968239 137.962203 192 C R 24 0.06000 0.06000 "CYS " " CB " 6 0 0 808080  1 1 7 ""  1 ""  <> 0 0 0 0 0 0 1 74.1 0 0 2035 <> 0 998 998 191 998 0 "CCD match"  <> <> <>
  999 49 115.044003 125.658139 138.079868 192 C R 143 -0.33500 -0.33500 "CYS " " SG " 16 0 0 FFFF6B  1 1 7 "%UT"  143 " 9.34"  <> 0 0 0 0 0 0 1 74.1 0 0 2036 <> 0 999 999 191 999 0 "CCD match"  9.34 <> <>
  1000 25 111.815604 121.831401 137.877595 193 N R 38 -0.50000 -0.50000 "ASN " " N  " 7 0 0 2E2EFF  1 1 7 ""  1 ""  <> 0 0 0 0 0 0 1 73.39 0 0 2042 <> 0 1000 1000 192 1000 0 "CCD match"  <> <> <>
  1001 3 111.268720 120.492503 137.596293 193 N R 24 0.14000 0.14000 "ASN " " CA " 6 0 0 808080  1 1 -1137 "%RT%RN"  2 ""  33FF33  0 0 0 0 0 0 1 73.39 0 0 2043 <> 0 1001 1001 192 1001 0 "CCD match"  <> <> <>
  1002 2 110.139578 120.526543 136.549874 193 N R 24 0.50000 0.50000 "ASN " " C  " 6 0 0 808080  1 1 7 ""  1 ""  <> 0 0 0 0 0 0 1 73.39 0 0 2044 <> 0 1002 1002 192 1002 0 "CCD match"  <> <> <>
  1003 15 110.134647 119.662932 135.673777 193 N R 70 -0.50000 -0.50000 "ASN " " O  " 8 0 0 FF2E2E  1 1 7 ""  1 ""  <> 0 0 0 0 0 0 1 73.39 0 0 2045 <> 0 1003 1003 192 1003 0 "CCD match"  <> <> <>
  1004 3 110.784310 119.788999 138.890181 193 N R 24 -0.12000 -0.12000 "ASN " " CB " 6 0 0 808080  1 1 7 ""  1 ""  <> 0 0 0 0 0 0 1 73.39 0 0 2046 <> 0 1004 1004 192 1004 0 "CCD match"  <> <> <>
  1005 2 111.891848 119.466540 139.900365 193 N R 24 0.50000 0.50000 "ASN " " CG " 6 0 0 808080  1 1 7 "%UT"  24 ""  <> 0 0 0 0 0 0 1 73.39 0 0 2047 <> 0 1005 1005 192 1005 0 "CCD match"  <> 0.594634703509003 "No Flip" 
  1006 15 113.046850 119.264617 139.532474 193 N R 70 -0.50000 -0.50000 "ASN " " OD1" 8 0 0 FF2E2E  1 1 7 ""  1 ""  <> 0 0 0 0 0 0 1 73.39 0 0 2048 <> 0 1006 1006 192 1006 0 "CCD match"  <> <> <>
  1007 25 111.536232 119.380421 141.183918 193 N R 38 -0.76000 -0.76000 "ASN " " ND2" 7 0 0 2E2EFF  1 1 7 ""  1 ""  <> 0 0 0 0 0 0 1 73.39 0 0 2049 <> 0 1007 1007 192 1007 0 "CCD match"  <> <> <>
  1008 25 109.241497 121.529811 136.620481 194 W R 38 -0.50000 -0.50000 "TRP " " N  " 7 0 0 2E2EFF  1 1 7 ""  1 ""  <> 0 0 0 0 0 0 1 70.8 0 0 2056 <> 0 1008 1008 193 1008 0 "CCD match"  <> <> <>
  1009 3 108.207457 121.772619 135.604603 194 W R 24 0.14000 0.14000 "TRP " " CA " 6 0 0 808080  1 1 -1137 "%RT%RN"  2 ""  33FF33  0 0 0 0 0 0 1 70.8 0 0 2057 <> 0 1009 1009 193 1009 0 "CCD match"  <> <> <>
  1010 2 108.791831 122.201552 134.238605 194 W R 24 0.50000 0.50000 "TRP " " C  " 6 0 0 808080  1 1 7 ""  1 ""  <> 0 0 0 0 0 0 1 70.8 0 0 2058 <> 0 1010 1010 193 1010 0 "CCD match"  <> <> <>
  1011 15 108.228234 121.824157 133.212093 194 W R 70 -0.50000 -0.50000 "TRP " " O  " 8 0 0 FF2E2E  1 1 7 ""  1 ""  <> 0 0 0 0 0 0 1 70.8 0 0 2059 <> 0 1011 1011 193 1011 0 "CCD match"  <> <> <>
  1012 3 107.169974 122.808246 136.101979 194 W R 24 -0.12000 -0.12000 "TRP " " CB " 6 0 0 808080  1 1 7 ""  1 ""  <> 0 0 0 0 0 0 1 70.8 0 0 2060 <> 0 1012 1012 193 1012 0 "CCD match"  <> <> <>
  1013 2 106.282011 122.425581 137.258937 194 W R 24 0.07500 0.07500 "TRP " " CG " 6 0 0 808080  1 1 7 ""  1 ""  <> 0 0 0 0 0 0 1 70.8 0 0 2061 <> 0 1013 1013 193 1013 0 "CCD match"  <> <> <>
  1014 2 106.428895 122.845921 138.535994 194 W R 24 -0.11500 -0.11500 "TRP " " CD1" 6 0 0 808080  1 1 7 ""  1 ""  <> 0 0 0 0 0 0 1 70.8 0 0 2062 <> 0 1014 1014 193 1014 0 "CCD match"  <> <> <>
  1015 2 105.093705 121.569404 137.267684 194 W R 24 -0.05500 -0.05500 "TRP " " CD2" 6 0 0 808080  1 1 7 ""  1 ""  <> 0 0 0 0 0 0 1 70.8 0 0 2063 <> 0 1015 1015 193 1015 0 "CCD match"  <> <> <>
  1016 25 105.443072 122.298443 139.330839 194 W R 38 -0.57000 -0.57000 "TRP " " NE1" 7 0 0 2E2EFF  1 1 7 ""  1 ""  <> 0 0 0 0 0 0 1 70.8 0 0 2064 <> 0 1016 1016 193 1016 0 "CCD match"  <> <> <>
  1017 2 104.582455 121.507673 138.601551 194 W R 24 0.13000 0.13000 "TRP " " CE2" 6 0 0 808080  1 1 7 ""  1 ""  <> 0 0 0 0 0 0 1 70.8 0 0 2065 <> 0 1017 1017 193 1017 0 "CCD match"  <> <> <>
  1018 2 104.380369 120.846105 136.283882 194 W R 24 -0.11500 -0.11500 "TRP " " CE3" 6 0 0 808080  1 1 7 ""  1 ""  <> 0 0 0 0 0 0 1 70.8 0 0 2066 <> 0 1018 1018 193 1018 0 "CCD match"  <> <> <>
  1019 2 103.433359 120.767915 138.939477 194 W R 24 -0.11500 -0.11500 "TRP " " CZ2" 6 0 0 808080  1 1 7 ""  1 ""  <> 0 0 0 0 0 0 1 70.8 0 0 2067 <> 0 1019 1019 193 1019 0 "CCD match"  <> <> <>
  1020 2 103.214758 120.117285 136.603001 194 W R 24 -0.11500 -0.11500 "TRP " " CZ3" 6 0 0 808080  1 1 7 ""  1 ""  <> 0 0 0 0 0 0 1 70.8 0 0 2068 <> 0 1020 1020 193 1020 0 "CCD match"  <> <> <>
  1021 2 102.742473 120.072933 137.929445 194 W R 24 -0.11500 -0.11500 "TRP " " CH2" 6 0 0 808080  1 1 7 ""  1 ""  <> 0 0 0 0 0 0 1 70.8 0 0 2069 <> 0 1021 1021 193 1021 0 "CCD match"  <> <> <>
  1022 25 109.907883 122.955230 134.243471 195 I R 38 -0.50000 -0.50000 "ILE " " N  " 7 0 0 2E2EFF  1 1 7 ""  1 ""  <> 0 0 0 0 0 0 1 70.22 0 0 2080 <> 0 1022 1022 194 1022 0 "CCD match"  <> <> <>
  1023 3 110.612529 123.421427 133.041396 195 I R 24 0.14000 0.14000 "ILE " " CA " 6 0 0 808080  1 1 -1137 "%RT%RN"  2 ""  33FF33  0 0 0 0 0 0 1 70.22 0 0 2081 <> 0 1023 1023 194 1023 0 "CCD match"  <> <> <>
  1024 2 111.430726 122.311021 132.346854 195 I R 24 0.50000 0.50000 "ILE " " C  " 6 0 0 808080  1 1 7 ""  1 ""  <> 0 0 0 0 0 0 1 70.22 0 0 2082 <> 0 1024 1024 194 1024 0 "CCD match"  <> <> <>
  1025 15 111.424968 122.250515 131.117764 195 I R 70 -0.50000 -0.50000 "ILE " " O  " 8 0 0 FF2E2E  1 1 7 ""  1 ""  <> 0 0 0 0 0 0 1 70.22 0 0 2083 <> 0 1025 1025 194 1025 0 "CCD match"  <> <> <>
  1026 3 111.516246 124.656239 133.356881 195 I R 24 -0.06000 -0.06000 "ILE " " CB " 6 0 0 808080  1 1 7 ""  1 ""  <> 0 0 0 0 0 0 1 70.22 0 0 2084 <> 0 1026 1026 194 1026 0 "CCD match"  <> <> <>
  1027 3 110.637490 125.906195 133.600461 195 I R 24 -0.12000 -0.12000 "ILE " " CG1" 6 0 0 808080  1 1 7 ""  1 ""  <> 0 0 0 0 0 0 1 70.22 0 0 2085 <> 0 1027 1027 194 1027 0 "CCD match"  <> <> <>
  1028 3 112.609783 124.983388 132.310689 195 I R 24 -0.18000 -0.18000 "ILE " " CG2" 6 0 0 808080  1 1 7 ""  1 ""  <> 0 0 0 0 0 0 1 70.22 0 0 2086 <> 0 1028 1028 194 1028 0 "CCD match"  <> <> <>
  1029 3 111.366710 127.059369 134.305918 195 I R 24 -0.18000 -0.18000 "ILE " " CD1" 6 0 0 808080  1 1 7 ""  1 ""  <> 0 0 0 0 0 0 1 70.22 0 0 2087 <> 0 1029 1029 194 1029 0 "CCD match"  <> <> <>
  1030 25 112.092583 121.440246 133.128261 196 L R 38 -0.50000 -0.50000 "LEU " " N  " 7 0 0 2E2EFF  1 1 7 ""  1 ""  <> 0 0 0 0 0 0 1 71.73 0 0 2099 <> 0 1030 1030 195 1030 0 "CCD match"  <> <> <>
  1031 3 112.842566 120.282920 132.623912 196 L R 24 0.14000 0.14000 "LEU " " CA " 6 0 0 808080  1 1 -1137 "%RT%RN"  2 ""  33FF33  0 0 0 0 0 0 1 71.73 0 0 2100 <> 0 1031 1031 195 1031 0 "CCD match"  <> <> <>
  1032 2 111.925818 119.186696 132.054653 196 L R 24 0.50000 0.50000 "LEU " " C  " 6 0 0 808080  1 1 7 ""  1 ""  <> 0 0 0 0 0 0 1 71.73 0 0 2101 <> 0 1032 1032 195 1032 0 "CCD match"  <> <> <>
  1033 15 112.326165 118.508920 131.108993 196 L R 70 -0.50000 -0.50000 "LEU " " O  " 8 0 0 FF2E2E  1 1 7 ""  1 ""  <> 0 0 0 0 0 0 1 71.73 0 0 2102 <> 0 1033 1033 195 1033 0 "CCD match"  <> <> <>
  1034 3 113.751464 119.723632 133.739384 196 L R 24 -0.12000 -0.12000 "LEU " " CB " 6 0 0 808080  1 1 7 ""  1 ""  <> 0 0 0 0 0 0 1 71.73 0 0 2103 <> 0 1034 1034 195 1034 0 "CCD match"  <> <> <>
  1035 3 114.998842 120.593802 134.020322 196 L R 24 -0.06000 -0.06000 "LEU " " CG " 6 0 0 808080  1 1 7 ""  1 ""  <> 0 0 0 0 0 0 1 71.73 0 0 2104 <> 0 1035 1035 195 1035 0 "CCD match"  <> <> <>
  1036 3 115.663769 120.202254 135.357873 196 L R 24 -0.18000 -0.18000 "LEU " " CD1" 6 0 0 808080  1 1 7 ""  1 ""  <> 0 0 0 0 0 0 1 71.73 0 0 2105 <> 0 1036 1036 195 1036 0 "CCD match"  <> <> <>
  1037 3 115.992467 120.588173 132.836884 196 L R 24 -0.18000 -0.18000 "LEU " " CD2" 6 0 0 808080  1 1 7 ""  1 ""  <> 0 0 0 0 0 0 1 71.73 0 0 2106 <> 0 1037 1037 195 1037 0 "CCD match"  <> <> <>
  1038 25 110.701189 119.071419 132.594888 197 S R 38 -0.50000 -0.50000 "SER " " N  " 7 0 0 2E2EFF  1 1 7 ""  1 ""  <> 0 0 0 0 0 0 1 71 0 0 2118 <> 0 1038 1038 196 1038 0 "CCD match"  <> <> <>
  1039 3 109.635277 118.231307 132.050576 197 S R 24 0.14000 0.14000 "SER " " CA " 6 0 0 808080  1 1 -1137 "%RT%RN"  2 ""  33FF33  0 0 0 0 0 0 1 71 0 0 2119 <> 0 1039 1039 196 1039 0 "CCD match"  <> <> <>
  1040 2 109.049694 118.782882 130.738145 197 S R 24 0.50000 0.50000 "SER " " C  " 6 0 0 808080  1 1 7 ""  1 ""  <> 0 0 0 0 0 0 1 71 0 0 2120 <> 0 1040 1040 196 1040 0 "CCD match"  <> <> <>
  1041 15 108.574186 117.990604 129.927851 197 S R 70 -0.50000 -0.50000 "SER " " O  " 8 0 0 FF2E2E  1 1 7 ""  1 ""  <> 0 0 0 0 0 0 1 71 0 0 2121 <> 0 1041 1041 196 1041 0 "CCD match"  <> <> <>
  1042 3 108.527827 118.079193 133.104859 197 S R 24 0.14500 0.14500 "SER " " CB " 6 0 0 808080  1 1 7 ""  1 ""  <> 0 0 0 0 0 0 1 71 0 0 2122 <> 0 1042 1042 196 1042 0 "CCD match"  <> <> <>
  1043 16 108.967695 117.222388 134.133110 197 S R 70 -0.68300 -0.68300 "SER " " OG " 8 0 0 FF2E2E  1 1 7 "%UT"  70 ""  <> 0 0 0 0 0 0 1 71 0 0 2123 <> 0 1043 1043 196 1043 0 "CCD match"  <> <> <>
  1044 25 109.103033 120.114226 130.540935 198 S R 38 -0.50000 -0.50000 "SER " " N  " 7 0 0 2E2EFF  1 1 7 ""  1 ""  <> 0 0 0 0 0 0 1 74.27 0 0 2129 <> 0 1044 1044 197 1044 0 "CCD match"  <> <> <>
  1045 3 108.601452 120.806439 129.348854 198 S R 24 0.14000 0.14000 "SER " " CA " 6 0 0 808080  1 1 -1137 "%RT%RN"  2 ""  33FF33  0 0 0 0 0 0 1 74.27 0 0 2130 <> 0 1045 1045 197 1045 0 "CCD match"  <> <> <>
  1046 2 109.496302 120.608577 128.107168 198 S R 24 0.50000 0.50000 "SER " " C  " 6 0 0 808080  1 1 7 ""  1 ""  <> 0 0 0 0 0 0 1 74.27 0 0 2131 <> 0 1046 1046 197 1046 0 "CCD match"  <> <> <>
  1047 15 109.014595 120.815874 126.993703 198 S R 70 -0.50000 -0.50000 "SER " " O  " 8 0 0 FF2E2E  1 1 7 ""  1 ""  <> 0 0 0 0 0 0 1 74.27 0 0 2132 <> 0 1047 1047 197 1047 0 "CCD match"  <> <> <>
  1048 3 108.395736 122.301432 129.679430 198 S R 24 0.14500 0.14500 "SER " " CB " 6 0 0 808080  1 1 7 ""  1 ""  <> 0 0 0 0 0 0 1 74.27 0 0 2133 <> 0 1048 1048 197 1048 0 "CCD match"  <> <> <>
  1049 16 107.648784 122.959583 128.678892 198 S R 70 -0.68300 -0.68300 "SER " " OG " 8 0 0 FF2E2E  1 1 7 "%UT"  70 ""  <> 0 0 0 0 0 0 1 74.27 0 0 2134 <> 0 1049 1049 197 1049 0 "CCD match"  <> <> <>
  1050 25 110.755987 120.177390 128.308998 199 A R 38 -0.50000 -0.50000 "ALA " " N  " 7 0 0 2E2EFF  1 1 7 ""  1 ""  <> 0 0 0 0 0 0 1 74.36 0 0 2140 <> 0 1050 1050 198 1050 0 "CCD match"  <> <> <>
  1051 3 111.703587 119.819781 127.249646 199 A R 24 0.14000 0.14000 "ALA " " CA " 6 0 0 808080  1 1 -1137 "%RT%RN"  2 ""  33FF33  0 0 0 0 0 0 1 74.36 0 0 2141 <> 0 1051 1051 198 1051 0 "CCD match"  <> <> <>
  1052 2 111.272813 118.593115 126.421120 199 A R 24 0.50000 0.50000 "ALA " " C  " 6 0 0 808080  1 1 7 ""  1 ""  <> 0 0 0 0 0 0 1 74.36 0 0 2142 <> 0 1052 1052 198 1052 0 "CCD match"  <> <> <>
  1053 15 111.624580 118.522019 125.245137 199 A R 70 -0.50000 -0.50000 "ALA " " O  " 8 0 0 FF2E2E  1 1 7 ""  1 ""  <> 0 0 0 0 0 0 1 74.36 0 0 2143 <> 0 1053 1053 198 1053 0 "CCD match"  <> <> <>
  1054 3 113.086592 119.589489 127.876646 199 A R 24 -0.18000 -0.18000 "ALA " " CB " 6 0 0 808080  1 1 7 ""  1 ""  <> 0 0 0 0 0 0 1 74.36 0 0 2144 <> 0 1054 1054 198 1054 0 "CCD match"  <> <> <>
  1055 25 110.502619 117.682055 127.040050 200 I R 38 -0.50000 -0.50000 "ILE " " N  " 7 0 1 2E2EFF  1 1 7 ""  1 ""  <> 0 0 0 0 0 0 1 75.71 0 0 2150 <> 0 1055 1055 199 1055 0 "CCD match"  <> <> <>
  1056 3 109.868720 116.523813 126.404638 200 I R 24 0.14000 0.14000 "ILE " " CA " 6 0 1 808080  1 1 -1137 "%RT%RN"  2 ""  33FF33  0 0 0 0 0 0 1 75.71 0 0 2151 <> 0 1056 1056 199 1056 0 "CCD match"  <> <> <>
  1057 2 108.330556 116.678928 126.330849 200 I R 24 0.50000 0.50000 "ILE " " C  " 6 0 1 808080  1 1 7 ""  1 ""  <> 0 0 0 0 0 0 1 75.71 0 0 2152 <> 0 1057 1057 199 1057 0 "CCD match"  <> <> <>
  1058 15 107.699456 115.979452 125.540352 200 I R 70 -0.50000 -0.50000 "ILE " " O  " 8 0 1 FF2E2E  1 1 7 ""  1 ""  <> 0 0 0 0 0 0 1 75.71 0 0 2153 <> 0 1058 1058 199 1058 0 "CCD match"  <> <> <>
  1059 3 110.245728 115.211636 127.155575 200 I R 24 -0.06000 -0.06000 "ILE " " CB " 6 0 1 808080  1 1 7 ""  1 ""  <> 0 0 0 0 0 0 1 75.71 0 0 2154 <> 0 1059 1059 199 1059 0 "CCD match"  <> <> <>
  1060 3 109.753989 113.926585 126.443773 200 I R 24 -0.12000 -0.12000 "ILE " " CG1" 6 0 1 808080  1 1 7 ""  1 ""  <> 0 0 0 0 0 0 1 75.71 0 0 2155 <> 0 1060 1060 199 1060 0 "CCD match"  <> <> <>
  1061 3 109.837353 115.207776 128.643527 200 I R 24 -0.18000 -0.18000 "ILE " " CG2" 6 0 1 808080  1 1 7 ""  1 ""  <> 0 0 0 0 0 0 1 75.71 0 0 2156 <> 0 1061 1061 199 1061 0 "CCD match"  <> <> <>
  1062 3 110.594099 112.677457 126.754843 200 I R 24 -0.18000 -0.18000 "ILE " " CD1" 6 0 1 808080  1 1 7 ""  1 ""  <> 0 0 0 0 0 0 1 75.71 0 0 2157 <> 0 1062 1062 199 1062 0 "CCD match"  <> <> <>
  1063 25 107.756499 117.631587 127.086965 201 G R 38 -0.50000 -0.50000 "GLY " " N  " 7 0 0 2E2EFF  1 1 7 ""  1 ""  <> 0 0 0 0 0 0 1 77.43 0 0 2169 <> 0 1063 1063 200 1063 0 "CCD match"  <> <> <>
  1064 3 106.330987 117.951328 127.068822 201 G R 24 0.08000 0.08000 "GLY " " CA " 6 0 0 808080  1 1 -1137 "%RT%RN"  2 ""  33FF33  0 0 0 0 0 0 1 77.43 0 0 2170 <> 0 1064 1064 200 1064 0 "CCD match"  <> <> <>
  1065 2 105.934193 118.673358 125.772466 201 G R 24 0.50000 0.50000 "GLY " " C  " 6 0 0 808080  1 1 7 ""  1 ""  <> 0 0 0 0 0 0 1 77.43 0 0 2171 <> 0 1065 1065 200 1065 0 "CCD match"  <> <> <>
  1066 15 104.926636 118.301574 125.172559 201 G R 70 -0.50000 -0.50000 "GLY " " O  " 8 0 0 FF2E2E  1 1 7 ""  1 ""  <> 0 0 0 0 0 0 1 77.43 0 0 2172 <> 0 1066 1066 200 1066 0 "CCD match"  <> <> <>
  1067 25 106.721111 119.676935 125.335335 202 L R 38 -0.50000 -0.50000 "LEU " " N  " 7 0 0 2E2EFF  1 1 7 ""  1 ""  <> 0 0 0 0 0 0 1 77.21 0 0 2176 <> 0 1067 1067 201 1067 0 "CCD match"  <> <> <>
  1068 3 106.433451 120.489513 124.146937 202 L R 24 0.14000 0.14000 "LEU " " CA " 6 0 0 808080  1 1 -1137 "%RT%RN"  2 ""  33FF33  0 0 0 0 0 0 1 77.21 0 0 2177 <> 0 1068 1068 201 1068 0 "CCD match"  <> <> <>
  1069 2 106.560600 119.747523 122.795805 202 L R 24 0.50000 0.50000 "LEU " " C  " 6 0 0 808080  1 1 7 ""  1 ""  <> 0 0 0 0 0 0 1 77.21 0 0 2178 <> 0 1069 1069 201 1069 0 "CCD match"  <> <> <>
  1070 15 105.623422 119.879783 122.009940 202 L R 70 -0.50000 -0.50000 "LEU " " O  " 8 0 0 FF2E2E  1 1 7 ""  1 ""  <> 0 0 0 0 0 0 1 77.21 0 0 2179 <> 0 1070 1070 201 1070 0 "CCD match"  <> <> <>
  1071 3 107.249857 121.806570 124.154883 202 L R 24 -0.12000 -0.12000 "LEU " " CB " 6 0 0 808080  1 1 7 ""  1 ""  <> 0 0 0 0 0 0 1 77.21 0 0 2180 <> 0 1071 1071 201 1071 0 "CCD match"  <> <> <>
  1072 3 106.784480 122.857922 125.184926 202 L R 24 -0.06000 -0.06000 "LEU " " CG " 6 0 0 808080  1 1 7 ""  1 ""  <> 0 0 0 0 0 0 1 77.21 0 0 2181 <> 0 1072 1072 201 1072 0 "CCD match"  <> <> <>
  1073 3 107.798704 124.019876 125.276551 202 L R 24 -0.18000 -0.18000 "LEU " " CD1" 6 0 0 808080  1 1 7 ""  1 ""  <> 0 0 0 0 0 0 1 77.21 0 0 2182 <> 0 1073 1073 201 1073 0 "CCD match"  <> <> <>
  1074 3 105.351902 123.363421 124.912545 202 L R 24 -0.18000 -0.18000 "LEU " " CD2" 6 0 0 808080  1 1 7 ""  1 ""  <> 0 0 0 0 0 0 1 77.21 0 0 2183 <> 0 1074 1074 201 1074 0 "CCD match"  <> <> <>
  1075 25 107.629520 118.946978 122.539296 203 P R 38 -0.14000 -0.14000 "PRO " " N  " 7 0 0 2E2EFF  1 1 7 ""  1 ""  <> 0 0 0 0 0 0 1 79.21 0 0 2195 <> 0 1075 1075 202 1075 0 "CCD match"  <> <> <>
  1076 3 107.721431 118.120079 121.314375 203 P R 24 0.01000 0.01000 "PRO " " CA " 6 0 0 808080  1 1 -1137 "%RT%RN"  2 ""  33FF33  0 0 0 0 0 0 1 79.21 0 0 2196 <> 0 1076 1076 202 1076 0 "CCD match"  <> <> <>
  1077 2 106.584007 117.104224 121.119152 203 P R 24 0.50000 0.50000 "PRO " " C  " 6 0 0 808080  1 1 7 ""  1 ""  <> 0 0 0 0 0 0 1 79.21 0 0 2197 <> 0 1077 1077 202 1077 0 "CCD match"  <> <> <>
  1078 15 106.159724 116.897600 119.983778 203 P R 70 -0.50000 -0.50000 "PRO " " O  " 8 0 0 FF2E2E  1 1 7 ""  1 ""  <> 0 0 0 0 0 0 1 79.21 0 0 2198 <> 0 1078 1078 202 1078 0 "CCD match"  <> <> <>
  1079 3 109.082959 117.414577 121.426753 203 P R 24 -0.12000 -0.12000 "PRO " " CB " 6 0 0 808080  1 1 7 ""  1 ""  <> 0 0 0 0 0 0 1 79.21 0 0 2199 <> 0 1079 1079 202 1079 0 "CCD match"  <> <> <>
  1080 3 109.905157 118.328512 122.312177 203 P R 24 -0.12000 -0.12000 "PRO " " CG " 6 0 0 808080  1 1 7 ""  1 ""  <> 0 0 0 0 0 0 1 79.21 0 0 2200 <> 0 1080 1080 202 1080 0 "CCD match"  <> <> <>
  1081 3 108.875143 118.853409 123.302079 203 P R 24 -0.05000 -0.05000 "PRO " " CD " 6 0 0 808080  1 1 7 ""  1 ""  <> 0 0 0 0 0 0 1 79.21 0 0 2201 <> 0 1081 1081 202 1081 0 "CCD match"  <> <> <>
  1082 25 106.099702 116.517660 122.227230 204 V R 38 -0.50000 -0.50000 "VAL " " N  " 7 0 1 2E2EFF  1 1 7 ""  1 ""  <> 0 0 0 0 0 0 1 80.1 0 0 2209 <> 0 1082 1082 203 1082 0 "CCD match"  <> <> <>
  1083 3 104.993629 115.560682 122.253436 204 V R 24 0.14000 0.14000 "VAL " " CA " 6 0 1 808080  1 1 -1137 "%RT%RN"  2 ""  33FF33  0 0 0 0 0 0 1 80.1 0 0 2210 <> 0 1083 1083 203 1083 0 "CCD match"  <> <> <>
  1084 2 103.637060 116.166122 121.823487 204 V R 24 0.50000 0.50000 "VAL " " C  " 6 0 1 808080  1 1 7 ""  1 ""  <> 0 0 0 0 0 0 1 80.1 0 0 2211 <> 0 1084 1084 203 1084 0 "CCD match"  <> <> <>
  1085 15 102.832528 115.430331 121.252764 204 V R 70 -0.50000 -0.50000 "VAL " " O  " 8 0 1 FF2E2E  1 1 7 ""  1 ""  <> 0 0 0 0 0 0 1 80.1 0 0 2212 <> 0 1085 1085 203 1085 0 "CCD match"  <> <> <>
  1086 3 104.900880 114.875964 123.650227 204 V R 24 -0.06000 -0.06000 "VAL " " CB " 6 0 1 808080  1 1 7 ""  1 ""  <> 0 0 0 0 0 0 1 80.1 0 0 2213 <> 0 1086 1086 203 1086 0 "CCD match"  <> <> <>
  1087 3 103.578753 114.157840 123.974158 204 V R 24 -0.18000 -0.18000 "VAL " " CG1" 6 0 1 808080  1 1 7 ""  1 ""  <> 0 0 0 0 0 0 1 80.1 0 0 2214 <> 0 1087 1087 203 1087 0 "CCD match"  <> <> <>
  1088 3 106.056117 113.871778 123.827227 204 V R 24 -0.18000 -0.18000 "VAL " " CG2" 6 0 1 808080  1 1 7 ""  1 ""  <> 0 0 0 0 0 0 1 80.1 0 0 2215 <> 0 1088 1088 203 1088 0 "CCD match"  <> <> <>
  1089 25 103.427569 117.483310 122.029098 205 M R 38 -0.50000 -0.50000 "MET " " N  " 7 0 0 2E2EFF  1 1 7 ""  1 ""  <> 0 0 0 0 0 0 1 81.26 0 0 2225 <> 0 1089 1089 204 1089 0 "CCD match"  <> <> <>
  1090 3 102.274630 118.220078 121.490895 205 M R 24 0.14000 0.14000 "MET " " CA " 6 0 0 808080  1 1 -1137 "%RT%RN"  2 ""  33FF33  0 0 0 0 0 0 1 81.26 0 0 2226 <> 0 1090 1090 204 1090 0 "CCD match"  <> <> <>
  1091 2 102.264354 118.232041 119.954369 205 M R 24 0.50000 0.50000 "MET " " C  " 6 0 0 808080  1 1 7 ""  1 ""  <> 0 0 0 0 0 0 1 81.26 0 0 2227 <> 0 1091 1091 204 1091 0 "CCD match"  <> <> <>
  1092 15 101.227521 117.928727 119.367672 205 M R 70 -0.50000 -0.50000 "MET " " O  " 8 0 0 FF2E2E  1 1 7 ""  1 ""  <> 0 0 0 0 0 0 1 81.26 0 0 2228 <> 0 1092 1092 204 1092 0 "CCD match"  <> <> <>
  1093 3 102.229461 119.676873 122.002443 205 M R 24 -0.12000 -0.12000 "MET " " CB " 6 0 0 808080  1 1 7 ""  1 ""  <> 0 0 0 0 0 0 1 81.26 0 0 2229 <> 0 1093 1093 204 1093 0 "CCD match"  <> <> <>
  1094 3 102.127288 119.824694 123.521756 205 M R 24 0.04750 0.04750 "MET " " CG " 6 0 0 808080  1 1 7 ""  1 ""  <> 0 0 0 0 0 0 1 81.26 0 0 2230 <> 0 1094 1094 204 1094 0 "CCD match"  <> <> <>
  1095 49 102.158465 121.544229 124.088207 205 M R 143 -0.33500 -0.33500 "MET " " SD " 16 0 0 FFFF6B  1 1 7 ""  1 ""  <> 0 0 0 0 0 0 1 81.26 0 0 2231 <> 0 1095 1095 204 1095 0 "CCD match"  <> <> <>
  1096 3 102.159603 121.278696 125.879687 205 M R 24 -0.01250 -0.01250 "MET " " CE " 6 0 0 808080  1 1 7 ""  1 ""  <> 0 0 0 0 0 0 1 81.26 0 0 2232 <> 0 1096 1096 204 1096 0 "CCD match"  <> <> <>
  1097 25 103.416623 118.566526 119.343369 206 F R 38 -0.50000 -0.50000 "PHE " " N  " 7 0 0 2E2EFF  0 1 7 ""  1 ""  <> 0 0 0 0 0 0 1 80.48 0 0 2242 <> 0 1097 1097 205 1097 0 "CCD match"  <> <> <>
  1098 3 103.594885 118.642606 117.891266 206 F R 24 0.14000 0.14000 "PHE " " CA " 6 0 0 808080  0 1 -1137 "%RT%RN"  2 ""  33FF33  0 0 0 0 0 0 1 80.48 0 0 2243 <> 0 1098 1098 205 1098 0 "CCD match"  <> <> <>
  1099 2 103.497545 117.278160 117.188905 206 F R 24 0.50000 0.50000 "PHE " " C  " 6 0 0 808080  0 1 7 ""  1 ""  <> 0 0 0 0 0 0 1 80.48 0 0 2244 <> 0 1099 1099 205 1099 0 "CCD match"  <> <> <>
  1100 15 102.878558 117.204857 116.127599 206 F R 70 -0.50000 -0.50000 "PHE " " O  " 8 0 0 FF2E2E  0 1 7 ""  1 ""  <> 0 0 0 0 0 0 1 80.48 0 0 2245 <> 0 1100 1100 205 1100 0 "CCD match"  <> <> <>
  1101 3 104.924634 119.342950 117.540368 206 F R 24 -0.00500 -0.00500 "PHE " " CB " 6 0 0 808080  0 1 7 ""  1 ""  <> 0 0 0 0 0 0 1 80.48 0 0 2246 <> 0 1101 1101 205 1101 0 "CCD match"  <> <> <>
  1102 2 105.007025 120.803754 117.948923 206 F R 24 -0.11500 -0.11500 "PHE " " CG " 6 0 0 808080  0 1 7 ""  1 ""  <> 0 0 0 0 0 0 1 80.48 0 0 2247 <> 0 1102 1102 205 1102 0 "CCD match"  <> <> <>
  1103 2 104.258461 121.781632 117.260196 206 F R 24 -0.11500 -0.11500 "PHE " " CD1" 6 0 0 808080  0 1 7 ""  1 ""  <> 0 0 0 0 0 0 1 80.48 0 0 2248 <> 0 1103 1103 205 1103 0 "CCD match"  <> <> <>
  1104 2 105.744470 121.183914 119.088986 206 F R 24 -0.11500 -0.11500 "PHE " " CD2" 6 0 0 808080  0 1 7 ""  1 ""  <> 0 0 0 0 0 0 1 80.48 0 0 2249 <> 0 1104 1104 205 1104 0 "CCD match"  <> <> <>
  1105 2 104.286458 123.103672 117.685990 206 F R 24 -0.11500 -0.11500 "PHE " " CE1" 6 0 0 808080  0 1 7 ""  1 ""  <> 0 0 0 0 0 0 1 80.48 0 0 2250 <> 0 1105 1105 205 1105 0 "CCD match"  <> <> <>
  1106 2 105.757154 122.509210 119.501901 206 F R 24 -0.11500 -0.11500 "PHE " " CE2" 6 0 0 808080  0 1 7 ""  1 ""  <> 0 0 0 0 0 0 1 80.48 0 0 2251 <> 0 1106 1106 205 1106 0 "CCD match"  <> <> <>
  1107 2 105.033709 123.465652 118.800440 206 F R 24 -0.11500 -0.11500 "PHE " " CZ " 6 0 0 808080  0 1 7 ""  1 ""  <> 0 0 0 0 0 0 1 80.48 0 0 2252 <> 0 1107 1107 205 1107 0 "CCD match"  <> <> <>
  1108 25 104.085393 116.232450 117.798758 207 M R 38 -0.50000 -0.50000 "MET " " N  " 7 0 0 2E2EFF  0 1 7 ""  1 ""  <> 0 0 0 0 0 0 1 80.05 0 0 2262 <> 0 1108 1108 206 1108 0 "CCD match"  <> <> <>
  1109 3 104.062765 114.859663 117.287134 207 M R 24 0.14000 0.14000 "MET " " CA " 6 0 0 808080  0 1 -1149 "%RT%RN"  2 ""  00FF33  0 0 0 0 0 0 1 80.05 0 0 2263 <> 0 1109 1109 206 1109 0 "CCD match"  <> <> <>
  1110 2 102.676279 114.199615 117.369866 207 M R 24 0.50000 0.50000 "MET " " C  " 6 0 0 808080  0 1 7 ""  1 ""  <> 0 0 0 0 0 0 1 80.05 0 0 2264 <> 0 1110 1110 206 1110 0 "CCD match"  <> <> <>
  1111 15 102.319202 113.480242 116.439271 207 M R 70 -0.50000 -0.50000 "MET " " O  " 8 0 0 FF2E2E  0 1 7 ""  1 ""  <> 0 0 0 0 0 0 1 80.05 0 0 2265 <> 0 1111 1111 206 1111 0 "CCD match"  <> <> <>
  1112 3 105.116290 113.998714 118.012127 207 M R 24 -0.12000 -0.12000 "MET " " CB " 6 0 0 808080  0 1 7 ""  1 ""  <> 0 0 0 0 0 0 1 80.05 0 0 2266 <> 0 1112 1112 206 1112 0 "CCD match"  <> <> <>
  1113 3 106.566169 114.369954 117.667125 207 M R 24 0.04750 0.04750 "MET " " CG " 6 0 0 808080  0 1 7 ""  1 ""  <> 0 0 0 0 0 0 1 80.05 0 0 2267 <> 0 1113 1113 206 1113 0 "CCD match"  <> <> <>
  1114 49 107.821527 113.229764 118.313566 207 M R 143 -0.33500 -0.33500 "MET " " SD " 16 0 0 FFFF6B  0 1 7 ""  1 ""  <> 0 0 0 0 0 0 1 80.05 0 0 2268 <> 0 1114 1114 206 1114 0 "CCD match"  <> <> <>
  1115 3 107.567647 113.380330 120.102498 207 M R 24 -0.01250 -0.01250 "MET " " CE " 6 0 0 808080  0 1 7 ""  1 ""  <> 0 0 0 0 0 0 1 80.05 0 0 2269 <> 0 1115 1115 206 1115 0 "CCD match"  <> <> <>
  1116 25 101.917355 114.454850 118.452100 208 A R 38 -0.50000 -0.50000 "ALA " " N  " 7 0 1 2E2EFF  2 1 7 ""  1 ""  <> 0 0 0 0 0 0 1 81.06 0 0 2279 <> 0 1116 1116 207 1116 0 "CCD match"  <> <> <>
  1117 3 100.565551 113.927596 118.662935 208 A R 24 0.14000 0.14000 "ALA " " CA " 6 0 1 808080  2 1 -1149 "%RT%RN"  2 ""  00FF33  0 0 0 0 0 0 1 81.06 0 0 2280 <> 0 1117 1117 207 1117 0 "CCD match"  <> <> <>
  1118 2 99.596882 114.361722 117.551132 208 A R 24 0.50000 0.50000 "ALA " " C  " 6 0 1 808080  2 1 7 ""  1 ""  <> 0 0 0 0 0 0 1 81.06 0 0 2281 <> 0 1118 1118 207 1118 0 "CCD match"  <> <> <>
  1119 15 99.446953 115.559017 117.309036 208 A R 70 -0.50000 -0.50000 "ALA " " O  " 8 0 1 FF2E2E  2 1 7 ""  1 ""  <> 0 0 0 0 0 0 1 81.06 0 0 2282 <> 0 1119 1119 207 1119 0 "CCD match"  <> <> <>
  1120 3 100.057396 114.364042 120.041771 208 A R 24 -0.18000 -0.18000 "ALA " " CB " 6 0 1 808080  2 1 7 ""  1 ""  <> 0 0 0 0 0 0 1 81.06 0 0 2283 <> 0 1120 1120 207 1120 0 "CCD match"  <> <> <>
  1121 25 99.006019 113.370906 116.866820 209 T R 38 -0.50000 -0.50000 "THR " " N  " 7 0 1 2E2EFF  2 1 7 ""  1 ""  <> 0 0 0 0 0 0 1 83.14 0 0 2289 <> 0 1121 1121 208 1121 0 "CCD match"  <> <> <>
  1122 3 98.169110 113.561411 115.682719 209 T R 24 0.14000 0.14000 "THR " " CA " 6 0 1 808080  2 1 -1149 "%RT%RN"  2 ""  00FF33  0 0 0 0 0 0 1 83.14 0 0 2290 <> 0 1122 1122 208 1122 0 "CCD match"  <> <> <>
  1123 2 97.168478 112.395792 115.572565 209 T R 24 0.50000 0.50000 "THR " " C  " 6 0 1 808080  2 1 7 ""  1 ""  <> 0 0 0 0 0 0 1 83.14 0 0 2291 <> 0 1123 1123 208 1123 0 "CCD match"  <> <> <>
  1124 15 97.504886 111.257940 115.901269 209 T R 70 -0.50000 -0.50000 "THR " " O  " 8 0 1 FF2E2E  2 1 7 ""  1 ""  <> 0 0 0 0 0 0 1 83.14 0 0 2292 <> 0 1124 1124 208 1124 0 "CCD match"  <> <> <>
  1125 3 99.027333 113.600493 114.379465 209 T R 24 0.20500 0.20500 "THR " " CB " 6 0 1 808080  2 1 7 ""  1 ""  <> 0 0 0 0 0 0 1 83.14 0 0 2293 <> 0 1125 1125 208 1125 0 "CCD match"  <> <> <>
  1126 16 99.939638 114.680193 114.412679 209 T R 70 -0.68300 -0.68300 "THR " " OG1" 8 0 1 FF2E2E  2 1 7 "%UT"  70 ""  <> 0 0 0 0 0 0 1 83.14 0 0 2294 <> 0 1126 1126 208 1126 0 "CCD match"  <> <> <>
  1127 3 98.242035 113.733534 113.061158 209 T R 24 -0.18000 -0.18000 "THR " " CG2" 6 0 1 808080  2 1 7 ""  1 ""  <> 0 0 0 0 0 0 1 83.14 0 0 2295 <> 0 1127 1127 208 1127 0 "CCD match"  <> <> <>
  1128 25 95.957047 112.702495 115.087908 210 T R 38 -0.50000 -0.50000 "THR " " N  " 7 0 1 2E2EFF  2 1 7 ""  1 ""  <> 0 0 0 0 0 0 1 89.63 0 0 2303 <> 0 1128 1128 209 1128 0 "CCD match"  <> <> <>
  1129 3 94.909098 111.725794 114.793919 210 T R 24 0.14000 0.14000 "THR " " CA " 6 0 1 808080  2 1 -1149 "%RT%RN"  2 ""  00FF33  0 0 0 0 0 0 1 89.63 0 0 2304 <> 0 1129 1129 209 1129 0 "CCD match"  <> <> <>
  1130 2 95.121668 111.117355 113.392664 210 T R 24 0.50000 0.50000 "THR " " C  " 6 0 1 808080  2 1 7 ""  1 ""  <> 0 0 0 0 0 0 1 89.63 0 0 2305 <> 0 1130 1130 209 1130 0 "CCD match"  <> <> <>
  1131 15 95.257998 111.853928 112.414221 210 T R 70 -0.50000 -0.50000 "THR " " O  " 8 0 1 FF2E2E  2 1 7 ""  1 ""  <> 0 0 0 0 0 0 1 89.63 0 0 2306 <> 0 1131 1131 209 1131 0 "CCD match"  <> <> <>
  1132 3 93.518891 112.406599 114.831333 210 T R 24 0.20500 0.20500 "THR " " CB " 6 0 1 808080  2 1 7 ""  1 ""  <> 0 0 0 0 0 0 1 89.63 0 0 2307 <> 0 1132 1132 209 1132 0 "CCD match"  <> <> <>
  1133 16 93.484269 113.574965 114.029039 210 T R 70 -0.68300 -0.68300 "THR " " OG1" 8 0 1 FF2E2E  2 1 7 "%UT"  70 ""  <> 0 0 0 0 0 0 1 89.63 0 0 2308 <> 0 1133 1133 209 1133 0 "CCD match"  <> <> <>
  1134 3 93.101278 112.773311 116.263124 210 T R 24 -0.18000 -0.18000 "THR " " CG2" 6 0 1 808080  2 1 7 ""  1 ""  <> 0 0 0 0 0 0 1 89.63 0 0 2309 <> 0 1134 1134 209 1134 0 "CCD match"  <> <> <>
  1135 25 95.144606 109.776353 113.341345 211 K R 38 -0.50000 -0.50000 "LYS " " N  " 7 0 0 2E2EFF  2 1 7 ""  1 ""  <> 0 0 0 0 0 0 1 93.6 0 0 2317 <> 0 1135 1135 210 1135 0 "CCD match"  <> <> <>
  1136 3 95.374294 108.982958 112.134590 211 K R 24 0.14000 0.14000 "LYS " " CA " 6 0 0 808080  2 1 -1149 "%RT%RN"  2 ""  00FF33  0 0 0 0 0 0 1 93.6 0 0 2318 <> 0 1136 1136 210 1136 0 "CCD match"  <> <> <>
  1137 2 94.214870 108.002446 111.927312 211 K R 24 0.50000 0.50000 "LYS " " C  " 6 0 0 808080  2 1 7 ""  1 ""  <> 0 0 0 0 0 0 1 93.6 0 0 2319 <> 0 1137 1137 210 1137 0 "CCD match"  <> <> <>
  1138 15 93.837537 107.299051 112.862747 211 K R 70 -0.50000 -0.50000 "LYS " " O  " 8 0 0 FF2E2E  2 1 7 ""  1 ""  <> 0 0 0 0 0 0 1 93.6 0 0 2320 <> 0 1138 1138 210 1138 0 "CCD match"  <> <> <>
  1139 3 96.710262 108.217164 112.275927 211 K R 24 -0.12000 -0.12000 "LYS " " CB " 6 0 0 808080  2 1 7 ""  1 ""  <> 0 0 0 0 0 0 1 93.6 0 0 2321 <> 0 1139 1139 210 1139 0 "CCD match"  <> <> <>
  1140 3 97.970132 109.105328 112.301558 211 K R 24 -0.12000 -0.12000 "LYS " " CG " 6 0 0 808080  2 1 7 ""  1 ""  <> 0 0 0 0 0 0 1 93.6 0 0 2322 <> 0 1140 1140 210 1140 0 "CCD match"  <> <> <>
  1141 3 98.206086 109.882260 110.994897 211 K R 24 -0.12000 -0.12000 "LYS " " CD " 6 0 0 808080  2 1 7 ""  1 ""  <> 0 0 0 0 0 0 1 93.6 0 0 2323 <> 0 1141 1141 210 1141 0 "CCD match"  <> <> <>
  1142 3 99.530093 110.658628 111.005247 211 K R 24 0.19000 0.19000 "LYS " " CE " 6 0 0 808080  2 1 7 ""  1 ""  <> 0 0 0 0 0 0 1 93.6 0 0 2324 <> 0 1142 1142 210 1142 0 "CCD match"  <> <> <>
  1143 32 99.748410 111.390520 109.745690 211 K R 38 -0.30000 -0.30000 "LYS " " NZ " 7 1 0 2E2EFF  2 1 7 "%UT"  38 " 10.29"  <> 0 0 0 0 0 0 1 93.6 0 0 2325 <> 0 1143 1143 210 1143 0 "CCD match"  10.29 <> <>
  1144 25 93.693344 107.958569 110.691536 212 Y R 38 -0.50000 -0.50000 "TYR " " N  " 7 0 0 2E2EFF  2 1 7 ""  1 ""  <> 0 0 0 0 0 0 1 98.47 0 0 2339 <> 0 1144 1144 211 1144 0 "CCD match"  <> <> <>
  1145 3 92.634121 107.041600 110.273363 212 Y R 24 0.14000 0.14000 "TYR " " CA " 6 0 0 808080  2 1 -1149 "%RT%RN"  2 ""  00FF33  0 0 0 0 0 0 1 98.47 0 0 2340 <> 0 1145 1145 211 1145 0 "CCD match"  <> <> <>
  1146 2 93.237693 105.673644 109.920403 212 Y R 24 0.50000 0.50000 "TYR " " C  " 6 0 0 808080  2 1 7 ""  1 ""  <> 0 0 0 0 0 0 1 98.47 0 0 2341 <> 0 1146 1146 211 1146 0 "CCD match"  <> <> <>
  1147 15 94.018822 105.581008 108.973095 212 Y R 70 -0.50000 -0.50000 "TYR " " O  " 8 0 0 FF2E2E  2 1 7 ""  1 ""  <> 0 0 0 0 0 0 1 98.47 0 0 2342 <> 0 1147 1147 211 1147 0 "CCD match"  <> <> <>
  1148 3 91.871776 107.647182 109.077900 212 Y R 24 -0.00500 -0.00500 "TYR " " CB " 6 0 0 808080  2 1 7 ""  1 ""  <> 0 0 0 0 0 0 1 98.47 0 0 2343 <> 0 1148 1148 211 1148 0 "CCD match"  <> <> <>
  1149 2 91.180094 108.964063 109.386117 212 Y R 24 -0.11500 -0.11500 "TYR " " CG " 6 0 0 808080  2 1 7 ""  1 ""  <> 0 0 0 0 0 0 1 98.47 0 0 2344 <> 0 1149 1149 211 1149 0 "CCD match"  <> <> <>
  1150 2 89.919517 108.969553 110.019238 212 Y R 24 -0.11500 -0.11500 "TYR " " CD1" 6 0 0 808080  2 1 7 ""  1 ""  <> 0 0 0 0 0 0 1 98.47 0 0 2345 <> 0 1150 1150 211 1150 0 "CCD match"  <> <> <>
  1151 2 91.799491 110.187192 109.052172 212 Y R 24 -0.11500 -0.11500 "TYR " " CD2" 6 0 0 808080  2 1 7 ""  1 ""  <> 0 0 0 0 0 0 1 98.47 0 0 2346 <> 0 1151 1151 211 1151 0 "CCD match"  <> <> <>
  1152 2 89.281034 110.190394 110.312497 212 Y R 24 -0.11500 -0.11500 "TYR " " CE1" 6 0 0 808080  2 1 7 ""  1 ""  <> 0 0 0 0 0 0 1 98.47 0 0 2347 <> 0 1152 1152 211 1152 0 "CCD match"  <> <> <>
  1153 2 91.164081 111.407382 109.352352 212 Y R 24 -0.11500 -0.11500 "TYR " " CE2" 6 0 0 808080  2 1 7 ""  1 ""  <> 0 0 0 0 0 0 1 98.47 0 0 2348 <> 0 1153 1153 211 1153 0 "CCD match"  <> <> <>
  1154 2 89.905006 111.409985 109.983346 212 Y R 24 0.15000 0.15000 "TYR " " CZ " 6 0 0 808080  2 1 7 ""  1 ""  <> 0 0 0 0 0 0 1 98.47 0 0 2349 <> 0 1154 1154 211 1154 0 "CCD match"  <> <> <>
  1155 16 89.293640 112.593923 110.276149 212 Y R 70 -0.58500 -0.58500 "TYR " " OH " 8 0 0 FF2E2E  2 1 7 "%UT"  70 " 10.14"  <> 0 0 0 0 0 0 1 98.47 0 0 2350 <> 0 1155 1155 211 1155 0 "CCD match"  10.14 <> <>
  1156 25 92.863465 104.648363 110.698403 213 R R 38 -0.50000 -0.50000 "ARG " " N  " 7 0 0 2E2EFF  2 1 7 ""  1 ""  <> 0 0 0 0 0 0 1 99.04 0 0 2360 <> 0 1156 1156 212 1156 0 "CCD match"  <> <> <>
  1157 3 93.342250 103.276325 110.567359 213 R R 24 0.14000 0.14000 "ARG " " CA " 6 0 0 808080  2 1 -1149 "%RT%RN"  2 ""  00FF33  0 0 0 0 0 0 1 99.04 0 0 2361 <> 0 1157 1157 212 1157 0 "CCD match"  <> <> <>
  1158 2 92.160605 102.328448 110.800446 213 R R 24 0.50000 0.50000 "ARG " " C  " 6 0 0 808080  2 1 7 ""  1 ""  <> 0 0 0 0 0 0 1 99.04 0 0 2362 <> 0 1158 1158 212 1158 0 "CCD match"  <> <> <>
  1159 15 91.594176 102.334731 111.891641 213 R R 70 -0.50000 -0.50000 "ARG " " O  " 8 0 0 FF2E2E  2 1 7 ""  1 ""  <> 0 0 0 0 0 0 1 99.04 0 0 2363 <> 0 1159 1159 212 1159 0 "CCD match"  <> <> <>
  1160 3 94.503387 103.050212 111.563934 213 R R 24 -0.12000 -0.12000 "ARG " " CB " 6 0 0 808080  2 1 7 ""  1 ""  <> 0 0 0 0 0 0 1 99.04 0 0 2364 <> 0 1160 1160 212 1160 0 "CCD match"  <> <> <>
  1161 3 95.041761 101.607549 111.609038 213 R R 24 -0.05000 -0.05000 "ARG " " CG " 6 0 0 808080  2 1 7 ""  1 ""  <> 0 0 0 0 0 0 1 99.04 0 0 2365 <> 0 1161 1161 212 1161 0 "CCD match"  <> <> <>
  1162 3 96.211953 101.444686 112.590750 213 R R 24 0.19000 0.19000 "ARG " " CD " 6 0 0 808080  2 1 7 ""  1 ""  <> 0 0 0 0 0 0 1 99.04 0 0 2366 <> 0 1162 1162 212 1162 0 "CCD match"  <> <> <>
  1163 25 96.806863 100.098982 112.506280 213 R R 38 -0.69997 -0.69997 "ARG " " NE " 7 0 0 2E2EFF  2 1 7 ""  1 ""  <> 0 0 0 0 0 0 1 99.04 0 0 2367 <> 0 1163 1163 212 1163 0 "CCD match"  <> <> <>
  1164 2 97.822518 99.611481 113.244071 213 R R 24 0.63990 0.63990 "ARG " " CZ " 6 0 0 808080  2 1 7 ""  1 ""  <> 0 0 0 0 0 0 1 99.04 0 0 2368 <> 0 1164 1164 212 1164 0 "CCD match"  <> <> <>
  1165 25 98.235056 98.356084 113.026544 213 R R 38 -0.79997 -0.79997 "ARG " " NH1" 7 0 0 2E2EFF  2 1 7 ""  1 ""  <> 0 0 0 0 0 0 1 99.04 0 0 2369 <> 0 1165 1165 212 1165 0 "CCD match"  <> <> <>
  1166 31 98.432982 100.341987 114.190702 213 R R 38 -0.79997 -0.79997 "ARG " " NH2" 7 1 0 2E2EFF  2 1 7 ""  1 ""  <> 0 0 0 0 0 0 1 99.04 0 0 2370 <> 0 1166 1166 212 1166 0 "CCD match"  <> <> <>
  1167 25 91.816927 101.529840 109.773386 214 Q R 38 -0.50000 -0.50000 "GLN " " N  " 7 0 0 2E2EFF  0 1 7 ""  1 ""  <> 0 0 0 0 0 0 1 99.25 0 0 2384 <> 0 1167 1167 213 1167 0 "CCD match"  <> <> <>
  1168 3 90.723996 100.542892 109.768251 214 Q R 24 0.14000 0.14000 "GLN " " CA " 6 0 0 808080  0 1 -1149 "%RT%RN"  2 ""  00FF33  0 0 0 0 0 0 1 99.25 0 0 2385 <> 0 1168 1168 213 1168 0 "CCD match"  <> <> <>
  1169 2 89.336789 101.205931 109.970124 214 Q R 24 0.50000 0.50000 "GLN " " C  " 6 0 0 808080  0 1 7 ""  1 ""  <> 0 0 0 0 0 0 1 99.25 0 0 2386 <> 0 1169 1169 213 1169 0 "CCD match"  <> <> <>
  1170 15 88.459178 100.630027 110.611628 214 Q R 70 -0.50000 -0.50000 "GLN " " O  " 8 0 0 FF2E2E  0 1 7 ""  1 ""  <> 0 0 0 0 0 0 1 99.25 0 0 2387 <> 0 1170 1170 213 1170 0 "CCD match"  <> <> <>
  1171 3 91.041681 99.413720 110.786584 214 Q R 24 -0.12000 -0.12000 "GLN " " CB " 6 0 0 808080  0 1 7 ""  1 ""  <> 0 0 0 0 0 0 1 99.25 0 0 2388 <> 0 1171 1171 213 1171 0 "CCD match"  <> <> <>
  1172 3 90.273227 98.091906 110.563729 214 Q R 24 -0.12000 -0.12000 "GLN " " CG " 6 0 0 808080  0 1 7 ""  1 ""  <> 0 0 0 0 0 0 1 99.25 0 0 2389 <> 0 1172 1172 213 1172 0 "CCD match"  <> <> <>
  1173 2 90.651708 96.995824 111.565848 214 Q R 24 0.50000 0.50000 "GLN " " CD " 6 0 0 808080  0 1 7 "%UT"  24 ""  <> 0 0 0 0 0 0 1 99.25 0 0 2390 <> 0 1173 1173 213 1173 0 "CCD match"  <> <> "No Flip" 
  1174 15 91.471154 97.196877 112.460177 214 Q R 70 -0.50000 -0.50000 "GLN " " OE1" 8 0 0 FF2E2E  0 1 7 ""  1 ""  <> 0 0 0 0 0 0 1 99.25 0 0 2391 <> 0 1174 1174 213 1174 0 "CCD match"  <> <> <>
  1175 25 90.046155 95.816374 111.417875 214 Q R 38 -0.76000 -0.76000 "GLN " " NE2" 7 0 0 2E2EFF  0 1 7 ""  1 ""  <> 0 0 0 0 0 0 1 99.25 0 0 2392 <> 0 1175 1175 213 1175 0 "CCD match"  <> <> <>
  1176 25 89.176019 102.431366 109.437588 215 G R 38 -0.50000 -0.50000 "GLY " " N  " 7 0 0 2E2EFF  0 1 7 ""  1 ""  <> 0 0 0 0 0 0 1 99.3 0 0 2401 <> 0 1176 1176 214 1176 0 "CCD match"  <> <> <>
  1177 3 87.968372 103.249975 109.568543 215 G R 24 0.08000 0.08000 "GLY " " CA " 6 0 0 808080  0 1 -1149 "%RT%RN"  2 ""  00FF33  0 0 0 0 0 0 1 99.3 0 0 2402 <> 0 1177 1177 214 1177 0 "CCD match"  <> <> <>
  1178 2 87.821305 103.912151 110.952604 215 G R 24 0.50000 0.50000 "GLY " " C  " 6 0 0 808080  0 1 7 ""  1 ""  <> 0 0 0 0 0 0 1 99.3 0 0 2403 <> 0 1178 1178 214 1178 0 "CCD match"  <> <> <>
  1179 15 86.803457 104.563293 111.183537 215 G R 70 -0.50000 -0.50000 "GLY " " O  " 8 0 0 FF2E2E  0 1 7 ""  1 ""  <> 0 0 0 0 0 0 1 99.3 0 0 2404 <> 0 1179 1179 214 1179 0 "CCD match"  <> <> <>
  1180 25 88.804182 103.754564 111.858088 216 S R 38 -0.50000 -0.50000 "SER " " N  " 7 0 0 2E2EFF  2 1 7 ""  1 ""  <> 0 0 0 0 0 0 1 97.77 0 0 2408 <> 0 1180 1180 215 1180 0 "CCD match"  <> <> <>
  1181 3 88.788434 104.277631 113.223722 216 S R 24 0.14000 0.14000 "SER " " CA " 6 0 0 808080  2 1 -1149 "%RT%RN"  2 ""  00FF33  0 0 0 0 0 0 1 97.77 0 0 2409 <> 0 1181 1181 215 1181 0 "CCD match"  <> <> <>
  1182 2 89.880340 105.344813 113.395342 216 S R 24 0.50000 0.50000 "SER " " C  " 6 0 0 808080  2 1 7 ""  1 ""  <> 0 0 0 0 0 0 1 97.77 0 0 2410 <> 0 1182 1182 215 1182 0 "CCD match"  <> <> <>
  1183 15 90.988343 105.177587 112.884880 216 S R 70 -0.50000 -0.50000 "SER " " O  " 8 0 0 FF2E2E  2 1 7 ""  1 ""  <> 0 0 0 0 0 0 1 97.77 0 0 2411 <> 0 1183 1183 215 1183 0 "CCD match"  <> <> <>
  1184 3 88.933990 103.091539 114.209566 216 S R 24 0.14500 0.14500 "SER " " CB " 6 0 0 808080  2 1 7 ""  1 ""  <> 0 0 0 0 0 0 1 97.77 0 0 2412 <> 0 1184 1184 215 1184 0 "CCD match"  <> <> <>
  1185 16 90.258444 102.625987 114.382939 216 S R 70 -0.68300 -0.68300 "SER " " OG " 8 0 0 FF2E2E  2 1 7 "%UT"  70 ""  <> 0 0 0 0 0 0 1 97.77 0 0 2413 <> 0 1185 1185 215 1185 0 "CCD match"  <> <> <>
  1186 25 89.552694 106.412158 114.139930 217 I R 38 -0.50000 -0.50000 "ILE " " N  " 7 0 1 2E2EFF  2 1 7 ""  1 ""  <> 0 0 0 0 0 0 1 92.51 0 0 2419 <> 0 1186 1186 216 1186 0 "CCD match"  <> <> <>
  1187 3 90.507626 107.443707 114.542119 217 I R 24 0.14000 0.14000 "ILE " " CA " 6 0 1 808080  2 1 -1149 "%RT%RN"  2 ""  00FF33  0 0 0 0 0 0 1 92.51 0 0 2420 <> 0 1187 1187 216 1187 0 "CCD match"  <> <> <>
  1188 2 91.378380 106.914858 115.698076 217 I R 24 0.50000 0.50000 "ILE " " C  " 6 0 1 808080  2 1 7 ""  1 ""  <> 0 0 0 0 0 0 1 92.51 0 0 2421 <> 0 1188 1188 216 1188 0 "CCD match"  <> <> <>
  1189 15 90.838745 106.533886 116.737040 217 I R 70 -0.50000 -0.50000 "ILE " " O  " 8 0 1 FF2E2E  2 1 7 ""  1 ""  <> 0 0 0 0 0 0 1 92.51 0 0 2422 <> 0 1189 1189 216 1189 0 "CCD match"  <> <> <>
  1190 3 89.793688 108.752643 114.995623 217 I R 24 -0.06000 -0.06000 "ILE " " CB " 6 0 1 808080  2 1 7 ""  1 ""  <> 0 0 0 0 0 0 1 92.51 0 0 2423 <> 0 1190 1190 216 1190 0 "CCD match"  <> <> <>
  1191 3 88.997774 109.375209 113.825214 217 I R 24 -0.12000 -0.12000 "ILE " " CG1" 6 0 1 808080  2 1 7 ""  1 ""  <> 0 0 0 0 0 0 1 92.51 0 0 2424 <> 0 1191 1191 216 1191 0 "CCD match"  <> <> <>
  1192 3 90.764014 109.805210 115.578972 217 I R 24 -0.18000 -0.18000 "ILE " " CG2" 6 0 1 808080  2 1 7 ""  1 ""  <> 0 0 0 0 0 0 1 92.51 0 0 2425 <> 0 1192 1192 216 1192 0 "CCD match"  <> <> <>
  1193 3 88.049713 110.509853 114.242358 217 I R 24 -0.18000 -0.18000 "ILE " " CD1" 6 0 1 808080  2 1 7 ""  1 ""  <> 0 0 0 0 0 0 1 92.51 0 0 2426 <> 0 1193 1193 216 1193 0 "CCD match"  <> <> <>
  1194 25 92.700485 106.918523 115.481358 218 D R 38 -0.50000 -0.50000 "ASP " " N  " 7 0 1 2E2EFF  2 1 7 ""  1 ""  <> 0 0 0 0 0 0 1 92.56 0 0 2438 <> 0 1194 1194 217 1194 0 "CCD match"  <> <> <>
  1195 3 93.719101 106.508269 116.440747 218 D R 24 0.14000 0.14000 "ASP " " CA " 6 0 1 808080  2 1 -1149 "%RT%RN"  2 ""  00FF33  0 0 0 0 0 0 1 92.56 0 0 2439 <> 0 1195 1195 217 1195 0 "CCD match"  <> <> <>
  1196 2 94.512029 107.763141 116.834847 218 D R 24 0.50000 0.50000 "ASP " " C  " 6 0 1 808080  2 1 7 ""  1 ""  <> 0 0 0 0 0 0 1 92.56 0 0 2440 <> 0 1196 1196 217 1196 0 "CCD match"  <> <> <>
  1197 15 95.197358 108.341586 115.990571 218 D R 70 -0.50000 -0.50000 "ASP " " O  " 8 0 1 FF2E2E  2 1 7 ""  1 ""  <> 0 0 0 0 0 0 1 92.56 0 0 2441 <> 0 1197 1197 217 1197 0 "CCD match"  <> <> <>
  1198 3 94.632047 105.407955 115.835046 218 D R 24 -0.22000 -0.22000 "ASP " " CB " 6 0 1 808080  2 1 7 ""  1 ""  <> 0 0 0 0 0 0 1 92.56 0 0 2442 <> 0 1198 1198 217 1198 0 "CCD match"  <> <> <>
  1199 2 95.725761 104.812604 116.745012 218 D R 24 0.70000 0.70000 "ASP " " CG " 6 0 1 808080  2 1 7 "%UT"  24 " 4.38"  <> 0 0 0 0 0 0 1 92.56 0 0 2443 <> 0 1199 1199 217 1199 0 "CCD match"  4.38 9.99497542604117 <>
  1200 15 95.616151 104.929883 117.986600 218 D R 70 -0.80000 -0.80000 "ASP " " OD1" 8 0 1 FF2E2E  2 1 7 ""  1 ""  <> 0 0 0 0 0 0 1 92.56 0 0 2444 <> 0 1200 1200 217 1200 0 "CCD match"  <> <> <>
  1201 18 96.614583 104.140897 116.175126 218 D R 70 -0.80000 -0.80000 "ASP " " OD2" 8 -1 1 FF2E2E  2 1 7 ""  1 ""  <> 0 0 0 0 0 0 1 92.56 0 0 2445 <> 0 1201 1201 217 1201 0 "CCD match"  <> <> <>
  1202 25 94.405930 108.142318 118.116294 219 C R 38 -0.50000 -0.50000 "CYS " " N  " 7 0 1 2E2EFF  2 1 7 ""  1 ""  <> 0 0 0 0 0 0 1 87.05 0 0 2450 <> 0 1202 1202 218 1202 0 "CCD match"  <> <> <>
  1203 3 95.191152 109.207841 118.729593 219 C R 24 0.14000 0.14000 "CYS " " CA " 6 0 1 808080  2 1 -1149 "%RT%RN"  2 ""  00FF33  0 0 0 0 0 0 1 87.05 0 0 2451 <> 0 1203 1203 218 1203 0 "CCD match"  <> <> <>
  1204 2 96.530951 108.633608 119.208970 219 C R 24 0.50000 0.50000 "CYS " " C  " 6 0 1 808080  2 1 7 ""  1 ""  <> 0 0 0 0 0 0 1 87.05 0 0 2452 <> 0 1204 1204 218 1204 0 "CCD match"  <> <> <>
  1205 15 96.539764 107.779164 120.094162 219 C R 70 -0.50000 -0.50000 "CYS " " O  " 8 0 1 FF2E2E  2 1 7 ""  1 ""  <> 0 0 0 0 0 0 1 87.05 0 0 2453 <> 0 1205 1205 218 1205 0 "CCD match"  <> <> <>
  1206 3 94.362131 109.830886 119.865294 219 C R 24 0.09750 0.09750 "CYS " " CB " 6 0 1 808080  2 1 7 ""  1 ""  <> 0 0 0 0 0 0 1 87.05 0 0 2454 <> 0 1206 1206 218 1206 0 "CCD match"  <> <> <>
  1207 49 95.198095 111.060901 120.893470 219 C R 143 -0.21750 -0.21750 "CYS " " SG " 16 0 1 FFFF6B  2 1 7 ""  1 ""  <> 0 0 0 0 0 0 1 87.05 0 0 2455 <> 0 1207 1207 218 1207 0 "CCD match"  <> <> <>
  1208 25 97.629871 109.099459 118.598300 220 T R 38 -0.50000 -0.50000 "THR " " N  " 7 0 1 2E2EFF  2 1 7 ""  1 ""  <> 0 0 0 0 0 0 1 84.98 0 0 2460 <> 0 1208 1208 219 1208 0 "CCD match"  <> <> <>
  1209 3 98.965953 108.541254 118.798181 220 T R 24 0.14000 0.14000 "THR " " CA " 6 0 1 808080  2 1 -1149 "%RT%RN"  2 ""  00FF33  0 0 0 0 0 0 1 84.98 0 0 2461 <> 0 1209 1209 219 1209 0 "CCD match"  <> <> <>
  1210 2 100.047236 109.538045 118.330627 220 T R 24 0.50000 0.50000 "THR " " C  " 6 0 1 808080  2 1 7 ""  1 ""  <> 0 0 0 0 0 0 1 84.98 0 0 2462 <> 0 1210 1210 219 1210 0 "CCD match"  <> <> <>
  1211 15 99.757943 110.431933 117.533393 220 T R 70 -0.50000 -0.50000 "THR " " O  " 8 0 1 FF2E2E  2 1 7 ""  1 ""  <> 0 0 0 0 0 0 1 84.98 0 0 2463 <> 0 1211 1211 219 1211 0 "CCD match"  <> <> <>
  1212 3 99.109033 107.180040 118.043932 220 T R 24 0.20500 0.20500 "THR " " CB " 6 0 1 808080  2 1 7 ""  1 ""  <> 0 0 0 0 0 0 1 84.98 0 0 2464 <> 0 1212 1212 219 1212 0 "CCD match"  <> <> <>
  1213 16 100.370070 106.580266 118.277703 220 T R 70 -0.68300 -0.68300 "THR " " OG1" 8 0 1 FF2E2E  2 1 7 "%UT"  70 ""  <> 0 0 0 0 0 0 1 84.98 0 0 2465 <> 0 1213 1213 219 1213 0 "CCD match"  <> <> <>
  1214 3 98.925468 107.266064 116.515184 220 T R 24 -0.18000 -0.18000 "THR " " CG2" 6 0 1 808080  2 1 7 ""  1 ""  <> 0 0 0 0 0 0 1 84.98 0 0 2466 <> 0 1214 1214 219 1214 0 "CCD match"  <> <> <>
  1215 25 101.282676 109.362126 118.829151 221 L R 38 -0.50000 -0.50000 "LEU " " N  " 7 0 1 2E2EFF  2 1 7 ""  1 ""  <> 0 0 0 0 0 0 1 80.02 0 0 2474 <> 0 1215 1215 220 1215 0 "CCD match"  <> <> <>
  1216 3 102.460519 110.106393 118.383142 221 L R 24 0.14000 0.14000 "LEU " " CA " 6 0 1 808080  2 1 -1149 "%RT%RN"  2 ""  00FF33  0 0 0 0 0 0 1 80.02 0 0 2475 <> 0 1216 1216 220 1216 0 "CCD match"  <> <> <>
  1217 2 102.861203 109.693086 116.958545 221 L R 24 0.50000 0.50000 "LEU " " C  " 6 0 1 808080  2 1 7 ""  1 ""  <> 0 0 0 0 0 0 1 80.02 0 0 2476 <> 0 1217 1217 220 1217 0 "CCD match"  <> <> <>
  1218 15 103.063932 108.506866 116.698419 221 L R 70 -0.50000 -0.50000 "LEU " " O  " 8 0 1 FF2E2E  2 1 7 ""  1 ""  <> 0 0 0 0 0 0 1 80.02 0 0 2477 <> 0 1218 1218 220 1218 0 "CCD match"  <> <> <>
  1219 3 103.637448 109.874591 119.357241 221 L R 24 -0.12000 -0.12000 "LEU " " CB " 6 0 1 808080  2 1 7 ""  1 ""  <> 0 0 0 0 0 0 1 80.02 0 0 2478 <> 0 1219 1219 220 1219 0 "CCD match"  <> <> <>
  1220 3 103.448155 110.480194 120.764951 221 L R 24 -0.06000 -0.06000 "LEU " " CG " 6 0 1 808080  2 1 7 ""  1 ""  <> 0 0 0 0 0 0 1 80.02 0 0 2479 <> 0 1220 1220 220 1220 0 "CCD match"  <> <> <>
  1221 3 104.547887 109.987989 121.721444 221 L R 24 -0.18000 -0.18000 "LEU " " CD1" 6 0 1 808080  2 1 7 ""  1 ""  <> 0 0 0 0 0 0 1 80.02 0 0 2480 <> 0 1221 1221 220 1221 0 "CCD match"  <> <> <>
  1222 3 103.390884 112.020540 120.731345 221 L R 24 -0.18000 -0.18000 "LEU " " CD2" 6 0 1 808080  2 1 7 ""  1 ""  <> 0 0 0 0 0 0 1 80.02 0 0 2481 <> 0 1222 1222 220 1222 0 "CCD match"  <> <> <>
  1223 25 102.980056 110.696771 116.080199 222 T R 38 -0.50000 -0.50000 "THR " " N  " 7 0 0 2E2EFF  0 1 7 ""  1 ""  <> 0 0 0 0 0 0 1 78.18 0 0 2493 <> 0 1223 1223 221 1223 0 "CCD match"  <> <> <>
  1224 3 103.437412 110.556829 114.703718 222 T R 24 0.14000 0.14000 "THR " " CA " 6 0 0 808080  0 1 -1149 "%RT%RN"  2 ""  00FF33  0 0 0 0 0 0 1 78.18 0 0 2494 <> 0 1224 1224 221 1224 0 "CCD match"  <> <> <>
  1225 2 104.855366 111.136197 114.612435 222 T R 24 0.50000 0.50000 "THR " " C  " 6 0 0 808080  0 1 7 ""  1 ""  <> 0 0 0 0 0 0 1 78.18 0 0 2495 <> 0 1225 1225 221 1225 0 "CCD match"  <> <> <>
  1226 15 105.062970 112.311542 114.919635 222 T R 70 -0.50000 -0.50000 "THR " " O  " 8 0 0 FF2E2E  0 1 7 ""  1 ""  <> 0 0 0 0 0 0 1 78.18 0 0 2496 <> 0 1226 1226 221 1226 0 "CCD match"  <> <> <>
  1227 3 102.510519 111.334034 113.734013 222 T R 24 0.20500 0.20500 "THR " " CB " 6 0 0 808080  0 1 7 ""  1 ""  <> 0 0 0 0 0 0 1 78.18 0 0 2497 <> 0 1227 1227 221 1227 0 "CCD match"  <> <> <>
  1228 16 101.244433 110.706384 113.762635 222 T R 70 -0.68300 -0.68300 "THR " " OG1" 8 0 0 FF2E2E  0 1 7 "%UT"  70 ""  <> 0 0 0 0 0 0 1 78.18 0 0 2498 <> 0 1228 1228 221 1228 0 "CCD match"  <> <> <>
  1229 3 102.978708 111.391687 112.267547 222 T R 24 -0.18000 -0.18000 "THR " " CG2" 6 0 0 808080  0 1 7 ""  1 ""  <> 0 0 0 0 0 0 1 78.18 0 0 2499 <> 0 1229 1229 221 1229 0 "CCD match"  <> <> <>
  1230 25 105.794561 110.278227 114.193611 223 F R 38 -0.50000 -0.50000 "PHE " " N  " 7 0 0 2E2EFF  0 1 7 ""  1 ""  <> 0 0 0 0 0 0 1 73.24 0 0 2507 <> 0 1230 1230 222 1230 0 "CCD match"  <> <> <>
  1231 3 107.210233 110.599132 114.049233 223 F R 24 0.14000 0.14000 "PHE " " CA " 6 0 0 808080  0 1 -1149 "%RT%RN"  2 ""  00FF33  0 0 0 0 0 0 1 73.24 0 0 2508 <> 0 1231 1231 222 1231 0 "CCD match"  <> <> <>
  1232 2 107.536578 110.856811 112.574796 223 F R 24 0.50000 0.50000 "PHE " " C  " 6 0 0 808080  0 1 7 ""  1 ""  <> 0 0 0 0 0 0 1 73.24 0 0 2509 <> 0 1232 1232 222 1232 0 "CCD match"  <> <> <>
  1233 15 106.984004 110.188952 111.697697 223 F R 70 -0.50000 -0.50000 "PHE " " O  " 8 0 0 FF2E2E  0 1 7 ""  1 ""  <> 0 0 0 0 0 0 1 73.24 0 0 2510 <> 0 1233 1233 222 1233 0 "CCD match"  <> <> <>
  1234 3 108.049558 109.416164 114.573310 223 F R 24 -0.00500 -0.00500 "PHE " " CB " 6 0 0 808080  0 1 7 ""  1 ""  <> 0 0 0 0 0 0 1 73.24 0 0 2511 <> 0 1234 1234 222 1234 0 "CCD match"  <> <> <>
  1235 2 107.856712 109.114235 116.048179 223 F R 24 -0.11500 -0.11500 "PHE " " CG " 6 0 0 808080  0 1 7 ""  1 ""  <> 0 0 0 0 0 0 1 73.24 0 0 2512 <> 0 1235 1235 222 1235 0 "CCD match"  <> <> <>
  1236 2 108.570015 109.846903 117.018675 223 F R 24 -0.11500 -0.11500 "PHE " " CD1" 6 0 0 808080  0 1 7 ""  1 ""  <> 0 0 0 0 0 0 1 73.24 0 0 2513 <> 0 1236 1236 222 1236 0 "CCD match"  <> <> <>
  1237 2 106.837017 108.232731 116.467741 223 F R 24 -0.11500 -0.11500 "PHE " " CD2" 6 0 0 808080  0 1 7 ""  1 ""  <> 0 0 0 0 0 0 1 73.24 0 0 2514 <> 0 1237 1237 222 1237 0 "CCD match"  <> <> <>
  1238 2 108.311929 109.645742 118.367238 223 F R 24 -0.11500 -0.11500 "PHE " " CE1" 6 0 0 808080  0 1 7 ""  1 ""  <> 0 0 0 0 0 0 1 73.24 0 0 2515 <> 0 1238 1238 222 1238 0 "CCD match"  <> <> <>
  1239 2 106.588623 108.051273 117.821136 223 F R 24 -0.11500 -0.11500 "PHE " " CE2" 6 0 0 808080  0 1 7 ""  1 ""  <> 0 0 0 0 0 0 1 73.24 0 0 2516 <> 0 1239 1239 222 1239 0 "CCD match"  <> <> <>
  1240 2 107.326137 108.751477 118.766681 223 F R 24 -0.11500 -0.11500 "PHE " " CZ " 6 0 0 808080  0 1 7 ""  1 ""  <> 0 0 0 0 0 0 1 73.24 0 0 2517 <> 0 1240 1240 222 1240 0 "CCD match"  <> <> <>
  1241 25 108.484353 111.778780 112.343232 224 S R 38 -0.50000 -0.50000 "SER " " N  " 7 0 0 2E2EFF  0 1 7 ""  1 ""  <> 0 0 0 0 0 0 1 69.74 0 0 2527 <> 0 1241 1241 223 1241 0 "CCD match"  <> <> <>
  1242 3 109.107546 112.026889 111.042371 224 S R 24 0.14000 0.14000 "SER " " CA " 6 0 0 808080  0 1 -1149 "%RT%RN"  2 ""  00FF33  0 0 0 0 0 0 1 69.74 0 0 2528 <> 0 1242 1242 223 1242 0 "CCD match"  <> <> <>
  1243 2 109.922689 110.813483 110.554371 224 S R 24 0.50000 0.50000 "SER " " C  " 6 0 0 808080  0 1 7 ""  1 ""  <> 0 0 0 0 0 0 1 69.74 0 0 2529 <> 0 1243 1243 223 1243 0 "CCD match"  <> <> <>
  1244 15 110.365348 110.005739 111.370447 224 S R 70 -0.50000 -0.50000 "SER " " O  " 8 0 0 FF2E2E  0 1 7 ""  1 ""  <> 0 0 0 0 0 0 1 69.74 0 0 2530 <> 0 1244 1244 223 1244 0 "CCD match"  <> <> <>
  1245 3 109.968612 113.304418 111.151474 224 S R 24 0.14500 0.14500 "SER " " CB " 6 0 0 808080  0 1 7 ""  1 ""  <> 0 0 0 0 0 0 1 69.74 0 0 2531 <> 0 1245 1245 223 1245 0 "CCD match"  <> <> <>
  1246 16 111.086047 113.135361 112.005120 224 S R 70 -0.68300 -0.68300 "SER " " OG " 8 0 0 FF2E2E  0 1 7 "%UT"  70 ""  <> 0 0 0 0 0 0 1 69.74 0 0 2532 <> 0 1246 1246 223 1246 0 "CCD match"  <> <> <>
  1247 25 110.116402 110.718989 109.230098 225 H R 38 -0.50000 -0.50000 "HIS " " N  " 7 0 0 2E2EFF  0 1 7 ""  1 ""  <> 0 0 0 0 0 0 1 70.37 0 0 2538 <> 0 1247 1247 224 1247 0 "CCD match"  <> <> <>
  1248 3 110.928972 109.679287 108.596908 225 H R 24 0.14000 0.14000 "HIS " " CA " 6 0 0 808080  0 1 -1150 "%RT%RN"  2 ""  00FF65  0 0 0 0 0 0 1 70.37 0 0 2539 <> 0 1248 1248 224 1248 0 "CCD match"  <> <> <>
  1249 2 112.431829 109.903361 108.900507 225 H R 24 0.50000 0.50000 "HIS " " C  " 6 0 0 808080  0 1 7 ""  1 ""  <> 0 0 0 0 0 0 1 70.37 0 0 2540 <> 0 1249 1249 224 1249 0 "CCD match"  <> <> <>
  1250 15 112.884439 111.041011 108.755781 225 H R 70 -0.50000 -0.50000 "HIS " " O  " 8 0 0 FF2E2E  0 1 7 ""  1 ""  <> 0 0 0 0 0 0 1 70.37 0 0 2541 <> 0 1250 1250 224 1250 0 "CCD match"  <> <> <>
  1251 3 110.650861 109.720327 107.080153 225 H R 24 -0.00500 -0.00500 "HIS " " CB " 6 0 0 808080  0 1 7 ""  1 ""  <> 0 0 0 0 0 0 1 70.37 0 0 2542 <> 0 1251 1251 224 1251 0 "CCD match"  <> <> <>
  1252 2 111.251445 108.564954 106.315634 225 H R 24 0.01500 0.01500 "HIS " " CG " 6 0 0 808080  0 1 7 "%UT"  24 "HIS 6.31"  <> 0 0 0 0 0 0 1 70.37 0 0 2543 <> 0 1252 1252 224 1252 0 "CCD match"  6.31 0.281542807649085 "HIS" 
  1253 25 112.549219 108.573006 105.831276 225 H R 38 -0.57000 -0.57000 "HIS " " ND1" 7 0 0 2E2EFF  0 1 7 ""  1 ""  <> 0 0 0 0 0 0 1 70.37 0 0 2544 <> 0 1253 1253 224 1253 0 "CCD match"  <> <> <>
  1254 2 110.728012 107.343902 105.950297 225 H R 24 -0.01500 -0.01500 "HIS " " CD2" 6 0 0 808080  0 1 7 ""  1 ""  <> 0 0 0 0 0 0 1 70.37 0 0 2545 <> 0 1254 1254 224 1254 0 "CCD match"  <> <> <>
  1255 2 112.754832 107.395987 105.235389 225 H R 24 0.29500 0.29500 "HIS " " CE1" 6 0 0 808080  0 1 7 ""  1 ""  <> 0 0 0 0 0 0 1 70.37 0 0 2546 <> 0 1255 1255 224 1255 0 "CCD match"  <> <> <>
  1256 25 111.694413 106.598050 105.272069 225 H R 38 -0.49000 -0.49000 "HIS " " NE2" 7 0 0 2E2EFF  0 1 7 ""  1 ""  <> 0 0 0 0 0 0 1 70.37 0 0 2547 <> 0 1256 1256 224 1256 0 "CCD match"  <> <> <>
  1257 25 113.197321 108.849193 109.275294 226 P R 38 -0.14000 -0.14000 "PRO " " N  " 7 0 0 2E2EFF  0 1 7 ""  1 ""  <> 0 0 0 0 0 0 1 68.87 0 0 2555 <> 0 1257 1257 225 1257 0 "CCD match"  <> <> <>
  1258 3 112.774591 107.449850 109.488607 226 P R 24 0.01000 0.01000 "PRO " " CA " 6 0 0 808080  0 1 -1150 "%RT%RN"  2 ""  00FF65  0 0 0 0 0 0 1 68.87 0 0 2556 <> 0 1258 1258 225 1258 0 "CCD match"  <> <> <>
  1259 2 112.045865 107.234963 110.829593 226 P R 24 0.50000 0.50000 "PRO " " C  " 6 0 0 808080  0 1 7 ""  1 ""  <> 0 0 0 0 0 0 1 68.87 0 0 2557 <> 0 1259 1259 225 1259 0 "CCD match"  <> <> <>
  1260 15 112.622656 107.493670 111.885757 226 P R 70 -0.50000 -0.50000 "PRO " " O  " 8 0 0 FF2E2E  0 1 7 ""  1 ""  <> 0 0 0 0 0 0 1 68.87 0 0 2558 <> 0 1260 1260 225 1260 0 "CCD match"  <> <> <>
  1261 3 114.100488 106.673829 109.432199 226 P R 24 -0.12000 -0.12000 "PRO " " CB " 6 0 0 808080  0 1 7 ""  1 ""  <> 0 0 0 0 0 0 1 68.87 0 0 2559 <> 0 1261 1261 225 1261 0 "CCD match"  <> <> <>
  1262 3 115.161534 107.654678 109.900926 226 P R 24 -0.12000 -0.12000 "PRO " " CG " 6 0 0 808080  0 1 7 ""  1 ""  <> 0 0 0 0 0 0 1 68.87 0 0 2560 <> 0 1262 1262 225 1262 0 "CCD match"  <> <> <>
  1263 3 114.650524 108.993368 109.391348 226 P R 24 -0.05000 -0.05000 "PRO " " CD " 6 0 0 808080  0 1 7 ""  1 ""  <> 0 0 0 0 0 0 1 68.87 0 0 2561 <> 0 1263 1263 225 1263 0 "CCD match"  <> <> <>
  1264 25 110.790621 106.760208 110.750631 227 T R 38 -0.50000 -0.50000 "THR " " N  " 7 0 0 2E2EFF  0 1 7 ""  1 ""  <> 0 0 0 0 0 0 1 68.65 0 0 2569 <> 0 1264 1264 226 1264 0 "CCD match"  <> <> <>
  1265 3 109.876763 106.547890 111.879942 227 T R 24 0.14000 0.14000 "THR " " CA " 6 0 0 808080  0 1 -1150 "%RT%RN"  2 ""  00FF65  0 0 0 0 0 0 1 68.65 0 0 2570 <> 0 1265 1265 226 1265 0 "CCD match"  <> <> <>
  1266 2 110.413784 105.581189 112.955876 227 T R 24 0.50000 0.50000 "THR " " C  " 6 0 0 808080  0 1 7 ""  1 ""  <> 0 0 0 0 0 0 1 68.65 0 0 2571 <> 0 1266 1266 226 1266 0 "CCD match"  <> <> <>
  1267 15 110.208865 105.846627 114.139709 227 T R 70 -0.50000 -0.50000 "THR " " O  " 8 0 0 FF2E2E  0 1 7 ""  1 ""  <> 0 0 0 0 0 0 1 68.65 0 0 2572 <> 0 1267 1267 226 1267 0 "CCD match"  <> <> <>
  1268 3 108.508836 106.010346 111.373137 227 T R 24 0.20500 0.20500 "THR " " CB " 6 0 0 808080  0 1 7 ""  1 ""  <> 0 0 0 0 0 0 1 68.65 0 0 2573 <> 0 1268 1268 226 1268 0 "CCD match"  <> <> <>
  1269 16 107.946622 106.966752 110.494288 227 T R 70 -0.68300 -0.68300 "THR " " OG1" 8 0 0 FF2E2E  0 1 7 "%UT"  70 ""  <> 0 0 0 0 0 0 1 68.65 0 0 2574 <> 0 1269 1269 226 1269 0 "CCD match"  <> <> <>
  1270 3 107.456425 105.673528 112.449777 227 T R 24 -0.18000 -0.18000 "THR " " CG2" 6 0 0 808080  0 1 7 ""  1 ""  <> 0 0 0 0 0 0 1 68.65 0 0 2575 <> 0 1270 1270 226 1270 0 "CCD match"  <> <> <>
  1271 25 111.118643 104.515604 112.530242 228 W R 38 -0.50000 -0.50000 "TRP " " N  " 7 0 0 2E2EFF  1 1 7 ""  1 ""  <> 0 0 0 0 0 0 1 68.21 0 0 2583 <> 0 1271 1271 227 1271 0 "CCD match"  <> <> <>
  1272 3 111.725566 103.507686 113.406247 228 W R 24 0.14000 0.14000 "TRP " " CA " 6 0 0 808080  1 1 -1150 "%RT%RN"  2 ""  00FF65  0 0 0 0 0 0 1 68.21 0 0 2584 <> 0 1272 1272 227 1272 0 "CCD match"  <> <> <>
  1273 2 112.821559 104.063769 114.333427 228 W R 24 0.50000 0.50000 "TRP " " C  " 6 0 0 808080  1 1 7 ""  1 ""  <> 0 0 0 0 0 0 1 68.21 0 0 2585 <> 0 1273 1273 227 1273 0 "CCD match"  <> <> <>
  1274 15 112.977115 103.548962 115.439692 228 W R 70 -0.50000 -0.50000 "TRP " " O  " 8 0 0 FF2E2E  1 1 7 ""  1 ""  <> 0 0 0 0 0 0 1 68.21 0 0 2586 <> 0 1274 1274 227 1274 0 "CCD match"  <> <> <>
  1275 3 112.263358 102.327764 112.563291 228 W R 24 -0.12000 -0.12000 "TRP " " CB " 6 0 0 808080  1 1 7 ""  1 ""  <> 0 0 0 0 0 0 1 68.21 0 0 2587 <> 0 1275 1275 227 1275 0 "CCD match"  <> <> <>
  1276 2 113.332586 102.625891 111.544855 228 W R 24 0.07500 0.07500 "TRP " " CG " 6 0 0 808080  1 1 7 ""  1 ""  <> 0 0 0 0 0 0 1 68.21 0 0 2588 <> 0 1276 1276 227 1276 0 "CCD match"  <> <> <>
  1277 2 113.108924 102.888770 110.236926 228 W R 24 -0.11500 -0.11500 "TRP " " CD1" 6 0 0 808080  1 1 7 ""  1 ""  <> 0 0 0 0 0 0 1 68.21 0 0 2589 <> 0 1277 1277 227 1277 0 "CCD match"  <> <> <>
  1278 2 114.778162 102.764006 111.735488 228 W R 24 -0.05500 -0.05500 "TRP " " CD2" 6 0 0 808080  1 1 7 ""  1 ""  <> 0 0 0 0 0 0 1 68.21 0 0 2590 <> 0 1278 1278 227 1278 0 "CCD match"  <> <> <>
  1279 25 114.305156 103.154301 109.604172 228 W R 38 -0.57000 -0.57000 "TRP " " NE1" 7 0 0 2E2EFF  1 1 7 ""  1 ""  <> 0 0 0 0 0 0 1 68.21 0 0 2591 <> 0 1279 1279 227 1279 0 "CCD match"  <> <> <>
  1280 2 115.368121 103.113093 110.481894 228 W R 24 0.13000 0.13000 "TRP " " CE2" 6 0 0 808080  1 1 7 ""  1 ""  <> 0 0 0 0 0 0 1 68.21 0 0 2592 <> 0 1280 1280 227 1280 0 "CCD match"  <> <> <>
  1281 2 115.656110 102.637937 112.839748 228 W R 24 -0.11500 -0.11500 "TRP " " CE3" 6 0 0 808080  1 1 7 ""  1 ""  <> 0 0 0 0 0 0 1 68.21 0 0 2593 <> 0 1281 1281 227 1281 0 "CCD match"  <> <> <>
  1282 2 116.748177 103.340209 110.335120 228 W R 24 -0.11500 -0.11500 "TRP " " CZ2" 6 0 0 808080  1 1 7 ""  1 ""  <> 0 0 0 0 0 0 1 68.21 0 0 2594 <> 0 1282 1282 227 1282 0 "CCD match"  <> <> <>
  1283 2 117.040819 102.867321 112.706644 228 W R 24 -0.11500 -0.11500 "TRP " " CZ3" 6 0 0 808080  1 1 7 ""  1 ""  <> 0 0 0 0 0 0 1 68.21 0 0 2595 <> 0 1283 1283 227 1283 0 "CCD match"  <> <> <>
  1284 2 117.587473 103.220852 111.457814 228 W R 24 -0.11500 -0.11500 "TRP " " CH2" 6 0 0 808080  1 1 7 ""  1 ""  <> 0 0 0 0 0 0 1 68.21 0 0 2596 <> 0 1284 1284 227 1284 0 "CCD match"  <> <> <>
  1285 25 113.560678 105.087715 113.872252 229 Y R 38 -0.50000 -0.50000 "TYR " " N  " 7 0 0 2E2EFF  1 1 7 ""  1 ""  <> 0 0 0 0 0 0 1 68.31 0 0 2607 <> 0 1285 1285 228 1285 0 "CCD match"  <> <> <>
  1286 3 114.648688 105.704296 114.624606 229 Y R 24 0.14000 0.14000 "TYR " " CA " 6 0 0 808080  1 1 -1150 "%RT%RN"  2 ""  00FF65  0 0 0 0 0 0 1 68.31 0 0 2608 <> 0 1286 1286 228 1286 0 "CCD match"  <> <> <>
  1287 2 114.113895 106.564947 115.777581 229 Y R 24 0.50000 0.50000 "TYR " " C  " 6 0 0 808080  1 1 7 ""  1 ""  <> 0 0 0 0 0 0 1 68.31 0 0 2609 <> 0 1287 1287 228 1287 0 "CCD match"  <> <> <>
  1288 15 114.461795 106.301123 116.926135 229 Y R 70 -0.50000 -0.50000 "TYR " " O  " 8 0 0 FF2E2E  1 1 7 ""  1 ""  <> 0 0 0 0 0 0 1 68.31 0 0 2610 <> 0 1288 1288 228 1288 0 "CCD match"  <> <> <>
  1289 3 115.562848 106.498759 113.670225 229 Y R 24 -0.00500 -0.00500 "TYR " " CB " 6 0 0 808080  1 1 7 ""  1 ""  <> 0 0 0 0 0 0 1 68.31 0 0 2611 <> 0 1289 1289 228 1289 0 "CCD match"  <> <> <>
  1290 2 116.743626 107.181284 114.339877 229 Y R 24 -0.11500 -0.11500 "TYR " " CG " 6 0 0 808080  1 1 7 ""  1 ""  <> 0 0 0 0 0 0 1 68.31 0 0 2612 <> 0 1290 1290 228 1290 0 "CCD match"  <> <> <>
  1291 2 117.845946 106.417857 114.776888 229 Y R 24 -0.11500 -0.11500 "TYR " " CD1" 6 0 0 808080  1 1 7 ""  1 ""  <> 0 0 0 0 0 0 1 68.31 0 0 2613 <> 0 1291 1291 228 1291 0 "CCD match"  <> <> <>
  1292 2 116.731628 108.575733 114.552084 229 Y R 24 -0.11500 -0.11500 "TYR " " CD2" 6 0 0 808080  1 1 7 ""  1 ""  <> 0 0 0 0 0 0 1 68.31 0 0 2614 <> 0 1292 1292 228 1292 0 "CCD match"  <> <> <>
  1293 2 118.923764 107.043805 115.432937 229 Y R 24 -0.11500 -0.11500 "TYR " " CE1" 6 0 0 808080  1 1 7 ""  1 ""  <> 0 0 0 0 0 0 1 68.31 0 0 2615 <> 0 1293 1293 228 1293 0 "CCD match"  <> <> <>
  1294 2 117.808789 109.201967 115.207147 229 Y R 24 -0.11500 -0.11500 "TYR " " CE2" 6 0 0 808080  1 1 7 ""  1 ""  <> 0 0 0 0 0 0 1 68.31 0 0 2616 <> 0 1294 1294 228 1294 0 "CCD match"  <> <> <>
  1295 2 118.903817 108.435783 115.651770 229 Y R 24 0.15000 0.15000 "TYR " " CZ " 6 0 0 808080  1 1 7 ""  1 ""  <> 0 0 0 0 0 0 1 68.31 0 0 2617 <> 0 1295 1295 228 1295 0 "CCD match"  <> <> <>
  1296 16 119.941492 109.043302 116.296484 229 Y R 70 -0.58500 -0.58500 "TYR " " OH " 8 0 0 FF2E2E  1 1 7 "%UT"  70 " 10.20"  <> 0 0 0 0 0 0 1 68.31 0 0 2618 <> 0 1296 1296 228 1296 0 "CCD match"  10.2 <> <>
  1297 25 113.274535 107.560429 115.443903 230 W R 38 -0.50000 -0.50000 "TRP " " N  " 7 0 0 2E2EFF  1 1 7 ""  1 ""  <> 0 0 0 0 0 0 1 68.18 0 0 2628 <> 0 1297 1297 229 1297 0 "CCD match"  <> <> <>
  1298 3 112.740707 108.544191 116.388041 230 W R 24 0.14000 0.14000 "TRP " " CA " 6 0 0 808080  1 1 -1150 "%RT%RN"  2 ""  00FF65  0 0 0 0 0 0 1 68.18 0 0 2629 <> 0 1298 1298 229 1298 0 "CCD match"  <> <> <>
  1299 2 111.754518 107.971385 117.421718 230 W R 24 0.50000 0.50000 "TRP " " C  " 6 0 0 808080  1 1 7 ""  1 ""  <> 0 0 0 0 0 0 1 68.18 0 0 2630 <> 0 1299 1299 229 1299 0 "CCD match"  <> <> <>
  1300 15 111.712407 108.488757 118.538581 230 W R 70 -0.50000 -0.50000 "TRP " " O  " 8 0 0 FF2E2E  1 1 7 ""  1 ""  <> 0 0 0 0 0 0 1 68.18 0 0 2631 <> 0 1300 1300 229 1300 0 "CCD match"  <> <> <>
  1301 3 112.121995 109.723258 115.617302 230 W R 24 -0.12000 -0.12000 "TRP " " CB " 6 0 0 808080  1 1 7 ""  1 ""  <> 0 0 0 0 0 0 1 68.18 0 0 2632 <> 0 1301 1301 229 1301 0 "CCD match"  <> <> <>
  1302 2 113.064917 110.469730 114.720006 230 W R 24 0.07500 0.07500 "TRP " " CG " 6 0 0 808080  1 1 7 ""  1 ""  <> 0 0 0 0 0 0 1 68.18 0 0 2633 <> 0 1302 1302 229 1302 0 "CCD match"  <> <> <>
  1303 2 113.080553 110.415635 113.369654 230 W R 24 -0.11500 -0.11500 "TRP " " CD1" 6 0 0 808080  1 1 7 ""  1 ""  <> 0 0 0 0 0 0 1 68.18 0 0 2634 <> 0 1303 1303 229 1303 0 "CCD match"  <> <> <>
  1304 2 114.180147 111.333618 115.095293 230 W R 24 -0.05500 -0.05500 "TRP " " CD2" 6 0 0 808080  1 1 7 ""  1 ""  <> 0 0 0 0 0 0 1 68.18 0 0 2635 <> 0 1304 1304 229 1304 0 "CCD match"  <> <> <>
  1305 25 114.103308 111.200515 112.881395 230 W R 38 -0.57000 -0.57000 "TRP " " NE1" 7 0 0 2E2EFF  1 1 7 ""  1 ""  <> 0 0 0 0 0 0 1 68.18 0 0 2636 <> 0 1305 1305 229 1305 0 "CCD match"  <> <> <>
  1306 2 114.817860 111.793016 113.901715 230 W R 24 0.13000 0.13000 "TRP " " CE2" 6 0 0 808080  1 1 7 ""  1 ""  <> 0 0 0 0 0 0 1 68.18 0 0 2637 <> 0 1306 1306 229 1306 0 "CCD match"  <> <> <>
  1307 2 114.726074 111.771662 116.325116 230 W R 24 -0.11500 -0.11500 "TRP " " CE3" 6 0 0 808080  1 1 7 ""  1 ""  <> 0 0 0 0 0 0 1 68.18 0 0 2638 <> 0 1307 1307 229 1307 0 "CCD match"  <> <> <>
  1308 2 115.932091 112.649728 113.927426 230 W R 24 -0.11500 -0.11500 "TRP " " CZ2" 6 0 0 808080  1 1 7 ""  1 ""  <> 0 0 0 0 0 0 1 68.18 0 0 2639 <> 0 1308 1308 229 1308 0 "CCD match"  <> <> <>
  1309 2 115.845573 112.627488 116.363278 230 W R 24 -0.11500 -0.11500 "TRP " " CZ3" 6 0 0 808080  1 1 7 ""  1 ""  <> 0 0 0 0 0 0 1 68.18 0 0 2640 <> 0 1309 1309 229 1309 0 "CCD match"  <> <> <>
  1310 2 116.446805 113.068787 115.168088 230 W R 24 -0.11500 -0.11500 "TRP " " CH2" 6 0 0 808080  1 1 7 ""  1 ""  <> 0 0 0 0 0 0 1 68.18 0 0 2641 <> 0 1310 1310 229 1310 0 "CCD match"  <> <> <>
  1311 25 111.007679 106.913455 117.054650 231 E R 38 -0.50000 -0.50000 "GLU " " N  " 7 0 0 2E2EFF  1 1 7 ""  1 ""  <> 0 0 0 0 0 0 1 69.97 0 0 2652 <> 0 1311 1311 230 1311 0 "CCD match"  <> <> <>
  1312 3 110.081841 106.214713 117.948441 231 E R 24 0.14000 0.14000 "GLU " " CA " 6 0 0 808080  1 1 -1150 "%RT%RN"  2 ""  00FF65  0 0 0 0 0 0 1 69.97 0 0 2653 <> 0 1312 1312 230 1312 0 "CCD match"  <> <> <>
  1313 2 110.799639 105.470871 119.086569 231 E R 24 0.50000 0.50000 "GLU " " C  " 6 0 0 808080  1 1 7 ""  1 ""  <> 0 0 0 0 0 0 1 69.97 0 0 2654 <> 0 1313 1313 230 1313 0 "CCD match"  <> <> <>
  1314 15 110.451103 105.669800 120.250006 231 E R 70 -0.50000 -0.50000 "GLU " " O  " 8 0 0 FF2E2E  1 1 7 ""  1 ""  <> 0 0 0 0 0 0 1 69.97 0 0 2655 <> 0 1314 1314 230 1314 0 "CCD match"  <> <> <>
  1315 3 109.145464 105.297898 117.131154 231 E R 24 -0.12000 -0.12000 "GLU " " CB " 6 0 0 808080  1 1 7 ""  1 ""  <> 0 0 0 0 0 0 1 69.97 0 0 2656 <> 0 1315 1315 230 1315 0 "CCD match"  <> <> <>
  1316 3 108.169481 104.453189 117.986712 231 E R 24 -0.22000 -0.22000 "GLU " " CG " 6 0 0 808080  1 1 7 ""  1 ""  <> 0 0 0 0 0 0 1 69.97 0 0 2657 <> 0 1316 1316 230 1316 0 "CCD match"  <> <> <>
  1317 2 107.141971 103.615411 117.209444 231 E R 24 0.70000 0.70000 "GLU " " CD " 6 0 0 808080  1 1 7 "%UT"  24 " 4.74"  <> 0 0 0 0 0 0 1 69.97 0 0 2658 <> 0 1317 1317 230 1317 0 "CCD match"  4.74 10 <>
  1318 15 107.123326 103.672045 115.958961 231 E R 70 -0.80000 -0.80000 "GLU " " OE1" 8 0 0 FF2E2E  1 1 7 ""  1 ""  <> 0 0 0 0 0 0 1 69.97 0 0 2659 <> 0 1318 1318 230 1318 0 "CCD match"  <> <> <>
  1319 18 106.381035 102.904334 117.903211 231 E R 70 -0.80000 -0.80000 "GLU " " OE2" 8 -1 0 FF2E2E  1 1 7 ""  1 ""  <> 0 0 0 0 0 0 1 69.97 0 0 2660 <> 0 1319 1319 230 1319 0 "CCD match"  <> <> <>
  1320 25 111.792960 104.640672 118.726481 232 N R 38 -0.50000 -0.50000 "ASN " " N  " 7 0 0 2E2EFF  1 1 7 ""  1 ""  <> 0 0 0 0 0 0 1 66.97 0 0 2667 <> 0 1320 1320 231 1320 0 "CCD match"  <> <> <>
  1321 3 112.586251 103.854108 119.676373 232 N R 24 0.14000 0.14000 "ASN " " CA " 6 0 0 808080  1 1 -1150 "%RT%RN"  2 ""  00FF65  0 0 0 0 0 0 1 66.97 0 0 2668 <> 0 1321 1321 231 1321 0 "CCD match"  <> <> <>
  1322 2 113.599911 104.708598 120.456720 232 N R 24 0.50000 0.50000 "ASN " " C  " 6 0 0 808080  1 1 7 ""  1 ""  <> 0 0 0 0 0 0 1 66.97 0 0 2669 <> 0 1322 1322 231 1322 0 "CCD match"  <> <> <>
  1323 15 113.937253 104.328432 121.575516 232 N R 70 -0.50000 -0.50000 "ASN " " O  " 8 0 0 FF2E2E  1 1 7 ""  1 ""  <> 0 0 0 0 0 0 1 66.97 0 0 2670 <> 0 1323 1323 231 1323 0 "CCD match"  <> <> <>
  1324 3 113.263579 102.680387 118.936347 232 N R 24 -0.12000 -0.12000 "ASN " " CB " 6 0 0 808080  1 1 7 ""  1 ""  <> 0 0 0 0 0 0 1 66.97 0 0 2671 <> 0 1324 1324 231 1324 0 "CCD match"  <> <> <>
  1325 2 112.260103 101.613049 118.479290 232 N R 24 0.50000 0.50000 "ASN " " CG " 6 0 0 808080  1 1 7 "%UT"  24 "Flip"  <> 0 0 0 0 0 0 1 66.97 0 0 2672 <> 0 1325 1325 231 1325 0 "CCD match"  <> 0.810162753899906 "Flip" 
  1326 15 111.516675 101.064831 119.290350 232 N R 70 -0.50000 -0.50000 "ASN " " OD1" 8 0 0 FF2E2E  1 1 7 ""  1 ""  <> 0 0 0 0 0 0 1 66.97 0 0 2673 <> 0 1326 1326 231 1326 0 "CCD match"  <> <> <>
  1327 25 112.237715 101.303159 117.182761 232 N R 38 -0.76000 -0.76000 "ASN " " ND2" 7 0 0 2E2EFF  1 1 7 ""  1 ""  <> 0 0 0 0 0 0 1 66.97 0 0 2674 <> 0 1327 1327 231 1327 0 "CCD match"  <> <> <>
  1328 25 114.016357 105.862009 119.902647 233 L R 38 -0.50000 -0.50000 "LEU " " N  " 7 0 0 2E2EFF  1 1 7 ""  1 ""  <> 0 0 0 0 0 0 1 66.8 0 0 2681 <> 0 1328 1328 232 1328 0 "CCD match"  <> <> <>
  1329 3 114.818352 106.876826 120.591847 233 L R 24 0.14000 0.14000 "LEU " " CA " 6 0 0 808080  1 1 -1150 "%RT%RN"  2 ""  00FF65  0 0 0 0 0 0 1 66.8 0 0 2682 <> 0 1329 1329 232 1329 0 "CCD match"  <> <> <>
  1330 2 114.055325 107.516334 121.768000 233 L R 24 0.50000 0.50000 "LEU " " C  " 6 0 0 808080  1 1 7 ""  1 ""  <> 0 0 0 0 0 0 1 66.8 0 0 2683 <> 0 1330 1330 232 1330 0 "CCD match"  <> <> <>
  1331 15 114.661868 107.727787 122.817450 233 L R 70 -0.50000 -0.50000 "LEU " " O  " 8 0 0 FF2E2E  1 1 7 ""  1 ""  <> 0 0 0 0 0 0 1 66.8 0 0 2684 <> 0 1331 1331 232 1331 0 "CCD match"  <> <> <>
  1332 3 115.335410 107.898103 119.549754 233 L R 24 -0.12000 -0.12000 "LEU " " CB " 6 0 0 808080  1 1 7 ""  1 ""  <> 0 0 0 0 0 0 1 66.8 0 0 2685 <> 0 1332 1332 232 1332 0 "CCD match"  <> <> <>
  1333 3 116.277192 109.014996 120.061955 233 L R 24 -0.06000 -0.06000 "LEU " " CG " 6 0 0 808080  1 1 7 ""  1 ""  <> 0 0 0 0 0 0 1 66.8 0 0 2686 <> 0 1333 1333 232 1333 0 "CCD match"  <> <> <>
  1334 3 117.224988 109.476443 118.935066 233 L R 24 -0.18000 -0.18000 "LEU " " CD1" 6 0 0 808080  1 1 7 ""  1 ""  <> 0 0 0 0 0 0 1 66.8 0 0 2687 <> 0 1334 1334 232 1334 0 "CCD match"  <> <> <>
  1335 3 115.511331 110.212434 120.670032 233 L R 24 -0.18000 -0.18000 "LEU " " CD2" 6 0 0 808080  1 1 7 ""  1 ""  <> 0 0 0 0 0 0 1 66.8 0 0 2688 <> 0 1335 1335 232 1335 0 "CCD match"  <> <> <>
  1336 25 112.741960 107.763793 121.593922 234 L R 38 -0.50000 -0.50000 "LEU " " N  " 7 0 1 2E2EFF  1 1 7 ""  1 ""  <> 0 0 0 0 0 0 1 65.42 0 0 2700 <> 0 1336 1336 233 1336 0 "CCD match"  <> <> <>
  1337 3 111.854100 108.260019 122.648798 234 L R 24 0.14000 0.14000 "LEU " " CA " 6 0 1 808080  1 1 -1150 "%RT%RN"  2 ""  00FF65  0 0 0 0 0 0 1 65.42 0 0 2701 <> 0 1337 1337 233 1337 0 "CCD match"  <> <> <>
  1338 2 111.602531 107.214492 123.753395 234 L R 24 0.50000 0.50000 "LEU " " C  " 6 0 1 808080  1 1 7 ""  1 ""  <> 0 0 0 0 0 0 1 65.42 0 0 2702 <> 0 1338 1338 233 1338 0 "CCD match"  <> <> <>
  1339 15 111.581427 107.594581 124.922475 234 L R 70 -0.50000 -0.50000 "LEU " " O  " 8 0 1 FF2E2E  1 1 7 ""  1 ""  <> 0 0 0 0 0 0 1 65.42 0 0 2703 <> 0 1339 1339 233 1339 0 "CCD match"  <> <> <>
  1340 3 110.542468 108.806067 122.028995 234 L R 24 -0.12000 -0.12000 "LEU " " CB " 6 0 1 808080  1 1 7 ""  1 ""  <> 0 0 0 0 0 0 1 65.42 0 0 2704 <> 0 1340 1340 233 1340 0 "CCD match"  <> <> <>
  1341 3 109.524589 109.401890 123.036724 234 L R 24 -0.06000 -0.06000 "LEU " " CG " 6 0 1 808080  1 1 7 ""  1 ""  <> 0 0 0 0 0 0 1 65.42 0 0 2705 <> 0 1341 1341 233 1341 0 "CCD match"  <> <> <>
  1342 3 110.105616 110.601253 123.816409 234 L R 24 -0.18000 -0.18000 "LEU " " CD1" 6 0 1 808080  1 1 7 ""  1 ""  <> 0 0 0 0 0 0 1 65.42 0 0 2706 <> 0 1342 1342 233 1342 0 "CCD match"  <> <> <>
  1343 3 108.200412 109.767411 122.343404 234 L R 24 -0.18000 -0.18000 "LEU " " CD2" 6 0 1 808080  1 1 7 ""  1 ""  <> 0 0 0 0 0 0 1 65.42 0 0 2707 <> 0 1343 1343 233 1343 0 "CCD match"  <> <> <>
  1344 25 111.457748 105.927868 123.382099 235 K R 38 -0.50000 -0.50000 "LYS " " N  " 7 0 1 2E2EFF  1 1 7 ""  1 ""  <> 0 0 0 0 0 0 1 63.64 0 0 2719 <> 0 1344 1344 234 1344 0 "CCD match"  <> <> <>
  1345 3 111.312655 104.807417 124.322935 235 K R 24 0.14000 0.14000 "LYS " " CA " 6 0 1 808080  1 1 -1150 "%RT%RN"  2 ""  00FF65  0 0 0 0 0 0 1 63.64 0 0 2720 <> 0 1345 1345 234 1345 0 "CCD match"  <> <> <>
  1346 2 112.558583 104.593017 125.200104 235 K R 24 0.50000 0.50000 "LYS " " C  " 6 0 1 808080  1 1 7 ""  1 ""  <> 0 0 0 0 0 0 1 63.64 0 0 2721 <> 0 1346 1346 234 1346 0 "CCD match"  <> <> <>
  1347 15 112.408095 104.289569 126.382178 235 K R 70 -0.50000 -0.50000 "LYS " " O  " 8 0 1 FF2E2E  1 1 7 ""  1 ""  <> 0 0 0 0 0 0 1 63.64 0 0 2722 <> 0 1347 1347 234 1347 0 "CCD match"  <> <> <>
  1348 3 110.970976 103.509045 123.565128 235 K R 24 -0.12000 -0.12000 "LYS " " CB " 6 0 1 808080  1 1 7 ""  1 ""  <> 0 0 0 0 0 0 1 63.64 0 0 2723 <> 0 1348 1348 234 1348 0 "CCD match"  <> <> <>
  1349 3 109.573262 103.507686 122.927615 235 K R 24 -0.12000 -0.12000 "LYS " " CG " 6 0 1 808080  1 1 7 ""  1 ""  <> 0 0 0 0 0 0 1 63.64 0 0 2724 <> 0 1349 1349 234 1349 0 "CCD match"  <> <> <>
  1350 3 109.328000 102.250199 122.081581 235 K R 24 -0.12000 -0.12000 "LYS " " CD " 6 0 1 808080  1 1 7 ""  1 ""  <> 0 0 0 0 0 0 1 63.64 0 0 2725 <> 0 1350 1350 234 1350 0 "CCD match"  <> <> <>
  1351 3 107.982638 102.289393 121.341873 235 K R 24 0.19000 0.19000 "LYS " " CE " 6 0 1 808080  1 1 7 ""  1 ""  <> 0 0 0 0 0 0 1 63.64 0 0 2726 <> 0 1351 1351 234 1351 0 "CCD match"  <> <> <>
  1352 32 107.837229 101.151901 120.416439 235 K R 38 -0.30000 -0.30000 "LYS " " NZ " 7 1 1 2E2EFF  1 1 7 "%UT"  38 " 9.96"  <> 0 0 0 0 0 0 1 63.64 0 0 2727 <> 0 1352 1352 234 1352 0 "CCD match"  9.96 <> <>
  1353 25 113.752118 104.786341 124.613101 236 I R 38 -0.50000 -0.50000 "ILE " " N  " 7 0 0 2E2EFF  1 1 7 ""  1 ""  <> 0 0 0 0 0 0 1 64.28 0 0 2741 <> 0 1353 1353 235 1353 0 "CCD match"  <> <> <>
  1354 3 115.043822 104.742154 125.299388 236 I R 24 0.14000 0.14000 "ILE " " CA " 6 0 0 808080  1 1 -1150 "%RT%RN"  2 ""  00FF65  0 0 0 0 0 0 1 64.28 0 0 2742 <> 0 1354 1354 235 1354 0 "CCD match"  <> <> <>
  1355 2 115.243607 105.937084 126.255191 236 I R 24 0.50000 0.50000 "ILE " " C  " 6 0 0 808080  1 1 7 ""  1 ""  <> 0 0 0 0 0 0 1 64.28 0 0 2743 <> 0 1355 1355 235 1355 0 "CCD match"  <> <> <>
  1356 15 115.791406 105.737694 127.337139 236 I R 70 -0.50000 -0.50000 "ILE " " O  " 8 0 0 FF2E2E  1 1 7 ""  1 ""  <> 0 0 0 0 0 0 1 64.28 0 0 2744 <> 0 1356 1356 235 1356 0 "CCD match"  <> <> <>
  1357 3 116.218053 104.647776 124.276292 236 I R 24 -0.06000 -0.06000 "ILE " " CB " 6 0 0 808080  1 1 7 ""  1 ""  <> 0 0 0 0 0 0 1 64.28 0 0 2745 <> 0 1357 1357 235 1357 0 "CCD match"  <> <> <>
  1358 3 116.232289 103.251436 123.609228 236 I R 24 -0.12000 -0.12000 "ILE " " CG1" 6 0 0 808080  1 1 7 ""  1 ""  <> 0 0 0 0 0 0 1 64.28 0 0 2746 <> 0 1358 1358 235 1358 0 "CCD match"  <> <> <>
  1359 3 117.624603 104.968365 124.833358 236 I R 24 -0.18000 -0.18000 "ILE " " CG2" 6 0 0 808080  1 1 7 ""  1 ""  <> 0 0 0 0 0 0 1 64.28 0 0 2747 <> 0 1359 1359 235 1359 0 "CCD match"  <> <> <>
  1360 3 117.014324 103.198236 122.287745 236 I R 24 -0.18000 -0.18000 "ILE " " CD1" 6 0 0 808080  1 1 7 ""  1 ""  <> 0 0 0 0 0 0 1 64.28 0 0 2748 <> 0 1360 1360 235 1360 0 "CCD match"  <> <> <>
  1361 25 114.758484 107.132498 125.871806 237 C R 38 -0.50000 -0.50000 "CYS " " N  " 7 0 1 2E2EFF  1 1 7 ""  1 ""  <> 0 0 0 0 0 0 1 65.35 0 0 2760 <> 0 1361 1361 236 1361 0 "CCD match"  <> <> <>
  1362 3 114.778306 108.336346 126.709342 237 C R 24 0.14000 0.14000 "CYS " " CA " 6 0 1 808080  1 1 -1150 "%RT%RN"  2 ""  00FF65  0 0 0 0 0 0 1 65.35 0 0 2761 <> 0 1362 1362 236 1362 0 "CCD match"  <> <> <>
  1363 2 113.824803 108.222123 127.911510 237 C R 24 0.50000 0.50000 "CYS " " C  " 6 0 1 808080  1 1 7 ""  1 ""  <> 0 0 0 0 0 0 1 65.35 0 0 2762 <> 0 1363 1363 236 1363 0 "CCD match"  <> <> <>
  1364 15 114.212219 108.613891 129.008891 237 C R 70 -0.50000 -0.50000 "CYS " " O  " 8 0 1 FF2E2E  1 1 7 ""  1 ""  <> 0 0 0 0 0 0 1 65.35 0 0 2763 <> 0 1364 1364 236 1364 0 "CCD match"  <> <> <>
  1365 3 114.473123 109.617247 125.911196 237 C R 24 0.06000 0.06000 "CYS " " CB " 6 0 1 808080  1 1 7 ""  1 ""  <> 0 0 0 0 0 0 1 65.35 0 0 2764 <> 0 1365 1365 236 1365 0 "CCD match"  <> <> <>
  1366 49 115.864366 110.005559 124.814975 237 C R 143 -0.33500 -0.33500 "CYS " " SG " 16 0 1 FFFF6B  1 1 7 "%UT"  143 " 9.64"  <> 0 0 0 0 0 0 1 65.35 0 0 2765 <> 0 1366 1366 236 1366 0 "CCD match"  9.64 <> <>
  1367 25 112.624830 107.650964 127.709351 238 V R 38 -0.50000 -0.50000 "VAL " " N  " 7 0 1 2E2EFF  1 1 7 ""  1 ""  <> 0 0 0 0 0 0 1 65.76 0 0 2771 <> 0 1367 1367 237 1367 0 "CCD match"  <> <> <>
  1368 3 111.675375 107.343588 128.783511 238 V R 24 0.14000 0.14000 "VAL " " CA " 6 0 1 808080  1 1 -1150 "%RT%RN"  2 ""  00FF65  0 0 0 0 0 0 1 65.76 0 0 2772 <> 0 1368 1368 237 1368 0 "CCD match"  <> <> <>
  1369 2 112.203627 106.246518 129.732230 238 V R 24 0.50000 0.50000 "VAL " " C  " 6 0 1 808080  1 1 7 ""  1 ""  <> 0 0 0 0 0 0 1 65.76 0 0 2773 <> 0 1369 1369 237 1369 0 "CCD match"  <> <> <>
  1370 15 112.025928 106.372341 130.940694 238 V R 70 -0.50000 -0.50000 "VAL " " O  " 8 0 1 FF2E2E  1 1 7 ""  1 ""  <> 0 0 0 0 0 0 1 65.76 0 0 2774 <> 0 1370 1370 237 1370 0 "CCD match"  <> <> <>
  1371 3 110.272698 106.966115 128.217851 238 V R 24 -0.06000 -0.06000 "VAL " " CB " 6 0 1 808080  1 1 7 ""  1 ""  <> 0 0 0 0 0 0 1 65.76 0 0 2775 <> 0 1371 1371 237 1371 0 "CCD match"  <> <> <>
  1372 3 109.308511 106.293361 129.219334 238 V R 24 -0.18000 -0.18000 "VAL " " CG1" 6 0 1 808080  1 1 7 ""  1 ""  <> 0 0 0 0 0 0 1 65.76 0 0 2776 <> 0 1372 1372 237 1372 0 "CCD match"  <> <> <>
  1373 3 109.581598 108.203681 127.614231 238 V R 24 -0.18000 -0.18000 "VAL " " CG2" 6 0 1 808080  1 1 7 ""  1 ""  <> 0 0 0 0 0 0 1 65.76 0 0 2777 <> 0 1373 1373 237 1373 0 "CCD match"  <> <> <>
  1374 25 112.896853 105.232481 129.188389 239 F R 38 -0.50000 -0.50000 "PHE " " N  " 7 0 1 2E2EFF  1 1 7 ""  1 ""  <> 0 0 0 0 0 0 1 65.89 0 0 2787 <> 0 1374 1374 238 1374 0 "CCD match"  <> <> <>
  1375 3 113.556664 104.184318 129.967065 239 F R 24 0.14000 0.14000 "PHE " " CA " 6 0 1 808080  1 1 -1151 "%RT%RN"  2 ""  00FF99  0 0 0 0 0 0 1 65.89 0 0 2788 <> 0 1375 1375 238 1375 0 "CCD match"  <> <> <>
  1376 2 114.707079 104.717144 130.843944 239 F R 24 0.50000 0.50000 "PHE " " C  " 6 0 1 808080  1 1 7 ""  1 ""  <> 0 0 0 0 0 0 1 65.89 0 0 2789 <> 0 1376 1376 238 1376 0 "CCD match"  <> <> <>
  1377 15 114.792803 104.338125 132.010629 239 F R 70 -0.50000 -0.50000 "PHE " " O  " 8 0 1 FF2E2E  1 1 7 ""  1 ""  <> 0 0 0 0 0 0 1 65.89 0 0 2790 <> 0 1377 1377 238 1377 0 "CCD match"  <> <> <>
  1378 3 113.983543 103.038629 129.025533 239 F R 24 -0.00500 -0.00500 "PHE " " CB " 6 0 1 808080  1 1 7 ""  1 ""  <> 0 0 0 0 0 0 1 65.89 0 0 2791 <> 0 1378 1378 238 1378 0 "CCD match"  <> <> <>
  1379 2 114.629038 101.843031 129.701132 239 F R 24 -0.11500 -0.11500 "PHE " " CG " 6 0 1 808080  1 1 7 ""  1 ""  <> 0 0 0 0 0 0 1 65.89 0 0 2792 <> 0 1379 1379 238 1379 0 "CCD match"  <> <> <>
  1380 2 113.819877 100.891590 130.355523 239 F R 24 -0.11500 -0.11500 "PHE " " CD1" 6 0 1 808080  1 1 7 ""  1 ""  <> 0 0 0 0 0 0 1 65.89 0 0 2793 <> 0 1380 1380 238 1380 0 "CCD match"  <> <> <>
  1381 2 116.031741 101.752121 129.821172 239 F R 24 -0.11500 -0.11500 "PHE " " CD2" 6 0 1 808080  1 1 7 ""  1 ""  <> 0 0 0 0 0 0 1 65.89 0 0 2794 <> 0 1381 1381 238 1381 0 "CCD match"  <> <> <>
  1382 2 114.403403 99.849721 131.062683 239 F R 24 -0.11500 -0.11500 "PHE " " CE1" 6 0 1 808080  1 1 7 ""  1 ""  <> 0 0 0 0 0 0 1 65.89 0 0 2795 <> 0 1382 1382 238 1382 0 "CCD match"  <> <> <>
  1383 2 116.596885 100.698638 130.527121 239 F R 24 -0.11500 -0.11500 "PHE " " CE2" 6 0 1 808080  1 1 7 ""  1 ""  <> 0 0 0 0 0 0 1 65.89 0 0 2796 <> 0 1383 1383 238 1383 0 "CCD match"  <> <> <>
  1384 2 115.786882 99.752138 131.143861 239 F R 24 -0.11500 -0.11500 "PHE " " CZ " 6 0 1 808080  1 1 7 ""  1 ""  <> 0 0 0 0 0 0 1 65.89 0 0 2797 <> 0 1384 1384 238 1384 0 "CCD match"  <> <> <>
  1385 25 115.546704 105.602292 130.280431 240 I R 38 -0.50000 -0.50000 "ILE " " N  " 7 0 0 2E2EFF  1 1 7 ""  1 ""  <> 0 0 0 0 0 0 1 66.84 0 0 2807 <> 0 1385 1385 239 1385 0 "CCD match"  <> <> <>
  1386 3 116.686381 106.203099 130.971220 240 I R 24 0.14000 0.14000 "ILE " " CA " 6 0 0 808080  1 1 -1151 "%RT%RN"  2 ""  00FF99  0 0 0 0 0 0 1 66.84 0 0 2808 <> 0 1386 1386 239 1386 0 "CCD match"  <> <> <>
  1387 2 116.258454 107.258178 132.009850 240 I R 24 0.50000 0.50000 "ILE " " C  " 6 0 0 808080  1 1 7 ""  1 ""  <> 0 0 0 0 0 0 1 66.84 0 0 2809 <> 0 1387 1387 239 1387 0 "CCD match"  <> <> <>
  1388 15 116.549733 107.081848 133.190657 240 I R 70 -0.50000 -0.50000 "ILE " " O  " 8 0 0 FF2E2E  1 1 7 ""  1 ""  <> 0 0 0 0 0 0 1 66.84 0 0 2810 <> 0 1388 1388 239 1388 0 "CCD match"  <> <> <>
  1389 3 117.744365 106.784025 129.980812 240 I R 24 -0.06000 -0.06000 "ILE " " CB " 6 0 0 808080  1 1 7 ""  1 ""  <> 0 0 0 0 0 0 1 66.84 0 0 2811 <> 0 1389 1389 239 1389 0 "CCD match"  <> <> <>
  1390 3 118.463694 105.627420 129.245242 240 I R 24 -0.12000 -0.12000 "ILE " " CG1" 6 0 0 808080  1 1 7 ""  1 ""  <> 0 0 0 0 0 0 1 66.84 0 0 2812 <> 0 1390 1390 239 1390 0 "CCD match"  <> <> <>
  1391 3 118.795582 107.729420 130.615260 240 I R 24 -0.18000 -0.18000 "ILE " " CG2" 6 0 0 808080  1 1 7 ""  1 ""  <> 0 0 0 0 0 0 1 66.84 0 0 2813 <> 0 1391 1391 239 1391 0 "CCD match"  <> <> <>
  1392 3 119.245984 106.065086 127.998721 240 I R 24 -0.18000 -0.18000 "ILE " " CD1" 6 0 0 808080  1 1 7 ""  1 ""  <> 0 0 0 0 0 0 1 66.84 0 0 2814 <> 0 1392 1392 239 1392 0 "CCD match"  <> <> <>
  1393 25 115.590976 108.331561 131.557215 241 F R 38 -0.50000 -0.50000 "PHE " " N  " 7 0 0 2E2EFF  1 1 7 ""  1 ""  <> 0 0 0 0 0 0 1 68.39 0 0 2826 <> 0 1393 1393 240 1393 0 "CCD match"  <> <> <>
  1394 3 115.292781 109.509427 132.376170 241 F R 24 0.14000 0.14000 "PHE " " CA " 6 0 0 808080  1 1 -1151 "%RT%RN"  2 ""  00FF99  0 0 0 0 0 0 1 68.39 0 0 2827 <> 0 1394 1394 240 1394 0 "CCD match"  <> <> <>
  1395 2 114.096111 109.358370 133.333550 241 F R 24 0.50000 0.50000 "PHE " " C  " 6 0 0 808080  1 1 7 ""  1 ""  <> 0 0 0 0 0 0 1 68.39 0 0 2828 <> 0 1395 1395 240 1395 0 "CCD match"  <> <> <>
  1396 15 113.991980 110.174611 134.248896 241 F R 70 -0.50000 -0.50000 "PHE " " O  " 8 0 0 FF2E2E  1 1 7 ""  1 ""  <> 0 0 0 0 0 0 1 68.39 0 0 2829 <> 0 1396 1396 240 1396 0 "CCD match"  <> <> <>
  1397 3 115.151788 110.758666 131.478455 241 F R 24 -0.00500 -0.00500 "PHE " " CB " 6 0 0 808080  1 1 7 ""  1 ""  <> 0 0 0 0 0 0 1 68.39 0 0 2830 <> 0 1397 1397 240 1397 0 "CCD match"  <> <> <>
  1398 2 116.434937 111.180428 130.780119 241 F R 24 -0.11500 -0.11500 "PHE " " CG " 6 0 0 808080  1 1 7 ""  1 ""  <> 0 0 0 0 0 0 1 68.39 0 0 2831 <> 0 1398 1398 240 1398 0 "CCD match"  <> <> <>
  1399 2 117.489658 111.750644 131.524222 241 F R 24 -0.11500 -0.11500 "PHE " " CD1" 6 0 0 808080  1 1 7 ""  1 ""  <> 0 0 0 0 0 0 1 68.39 0 0 2832 <> 0 1399 1399 240 1399 0 "CCD match"  <> <> <>
  1400 2 116.637710 110.902386 129.410772 241 F R 24 -0.11500 -0.11500 "PHE " " CD2" 6 0 0 808080  1 1 7 ""  1 ""  <> 0 0 0 0 0 0 1 68.39 0 0 2833 <> 0 1400 1400 240 1400 0 "CCD match"  <> <> <>
  1401 2 118.690024 112.064058 130.900167 241 F R 24 -0.11500 -0.11500 "PHE " " CE1" 6 0 0 808080  1 1 7 ""  1 ""  <> 0 0 0 0 0 0 1 68.39 0 0 2834 <> 0 1401 1401 240 1401 0 "CCD match"  <> <> <>
  1402 2 117.844742 111.222389 128.805277 241 F R 24 -0.11500 -0.11500 "PHE " " CE2" 6 0 0 808080  1 1 7 ""  1 ""  <> 0 0 0 0 0 0 1 68.39 0 0 2835 <> 0 1402 1402 240 1402 0 "CCD match"  <> <> <>
  1403 2 118.865535 111.803237 129.546687 241 F R 24 -0.11500 -0.11500 "PHE " " CZ " 6 0 0 808080  1 1 7 ""  1 ""  <> 0 0 0 0 0 0 1 68.39 0 0 2836 <> 0 1403 1403 240 1403 0 "CCD match"  <> <> <>
  1404 25 113.236028 108.341109 133.134334 242 A R 38 -0.50000 -0.50000 "ALA " " N  " 7 0 1 2E2EFF  1 1 7 ""  1 ""  <> 0 0 0 0 0 0 1 67.88 0 0 2846 <> 0 1404 1404 241 1404 0 "CCD match"  <> <> <>
  1405 3 112.077074 108.068648 133.994171 242 A R 24 0.14000 0.14000 "ALA " " CA " 6 0 1 808080  1 1 -1151 "%RT%RN"  2 ""  00FF99  0 0 0 0 0 0 1 67.88 0 0 2847 <> 0 1405 1405 241 1405 0 "CCD match"  <> <> <>
  1406 2 112.187431 106.737767 134.762021 242 A R 24 0.50000 0.50000 "ALA " " C  " 6 0 1 808080  1 1 7 ""  1 ""  <> 0 0 0 0 0 0 1 67.88 0 0 2848 <> 0 1406 1406 241 1406 0 "CCD match"  <> <> <>
  1407 15 111.243719 106.420336 135.486428 242 A R 70 -0.50000 -0.50000 "ALA " " O  " 8 0 1 FF2E2E  1 1 7 ""  1 ""  <> 0 0 0 0 0 0 1 67.88 0 0 2849 <> 0 1407 1407 241 1407 0 "CCD match"  <> <> <>
  1408 3 110.775960 108.127366 133.170425 242 A R 24 -0.18000 -0.18000 "ALA " " CB " 6 0 1 808080  1 1 7 ""  1 ""  <> 0 0 0 0 0 0 1 67.88 0 0 2850 <> 0 1408 1408 241 1408 0 "CCD match"  <> <> <>
  1409 25 113.311414 106.000689 134.644438 243 F R 38 -0.50000 -0.50000 "PHE " " N  " 7 0 1 2E2EFF  0 1 7 ""  1 ""  <> 0 0 0 0 0 0 1 69.79 0 0 2856 <> 0 1409 1409 242 1409 0 "CCD match"  <> <> <>
  1410 3 113.510822 104.749883 135.383466 243 F R 24 0.14000 0.14000 "PHE " " CA " 6 0 1 808080  0 1 -1151 "%RT%RN"  2 ""  00FF99  0 0 0 0 0 0 1 69.79 0 0 2857 <> 0 1410 1410 242 1410 0 "CCD match"  <> <> <>
  1411 2 114.955094 104.480078 135.838186 243 F R 24 0.50000 0.50000 "PHE " " C  " 6 0 1 808080  0 1 7 ""  1 ""  <> 0 0 0 0 0 0 1 69.79 0 0 2858 <> 0 1411 1411 242 1411 0 "CCD match"  <> <> <>
  1412 15 115.152705 104.282307 137.035410 243 F R 70 -0.50000 -0.50000 "PHE " " O  " 8 0 1 FF2E2E  0 1 7 ""  1 ""  <> 0 0 0 0 0 0 1 69.79 0 0 2859 <> 0 1412 1412 242 1412 0 "CCD match"  <> <> <>
  1413 3 112.794971 103.566139 134.695204 243 F R 24 -0.00500 -0.00500 "PHE " " CB " 6 0 1 808080  0 1 7 ""  1 ""  <> 0 0 0 0 0 0 1 69.79 0 0 2860 <> 0 1413 1413 242 1413 0 "CCD match"  <> <> <>
  1414 2 113.008050 102.205058 135.328084 243 F R 24 -0.11500 -0.11500 "PHE " " CG " 6 0 1 808080  0 1 7 ""  1 ""  <> 0 0 0 0 0 0 1 69.79 0 0 2861 <> 0 1414 1414 242 1414 0 "CCD match"  <> <> <>
  1415 2 112.409824 101.919333 136.572282 243 F R 24 -0.11500 -0.11500 "PHE " " CD1" 6 0 1 808080  0 1 7 ""  1 ""  <> 0 0 0 0 0 0 1 69.79 0 0 2862 <> 0 1415 1415 242 1415 0 "CCD match"  <> <> <>
  1416 2 113.914781 101.280626 134.767429 243 F R 24 -0.11500 -0.11500 "PHE " " CD2" 6 0 1 808080  0 1 7 ""  1 ""  <> 0 0 0 0 0 0 1 69.79 0 0 2863 <> 0 1416 1416 242 1416 0 "CCD match"  <> <> <>
  1417 2 112.691217 100.724692 137.215610 243 F R 24 -0.11500 -0.11500 "PHE " " CE1" 6 0 1 808080  0 1 7 ""  1 ""  <> 0 0 0 0 0 0 1 69.79 0 0 2864 <> 0 1417 1417 242 1417 0 "CCD match"  <> <> <>
  1418 2 114.168321 100.081390 135.420614 243 F R 24 -0.11500 -0.11500 "PHE " " CE2" 6 0 1 808080  0 1 7 ""  1 ""  <> 0 0 0 0 0 0 1 69.79 0 0 2865 <> 0 1418 1418 242 1418 0 "CCD match"  <> <> <>
  1419 2 113.558341 99.804846 136.638512 243 F R 24 -0.11500 -0.11500 "PHE " " CZ " 6 0 1 808080  0 1 7 ""  1 ""  <> 0 0 0 0 0 0 1 69.79 0 0 2866 <> 0 1419 1419 242 1419 0 "CCD match"  <> <> <>
  1420 25 115.942070 104.490717 134.924018 244 I R 38 -0.50000 -0.50000 "ILE " " N  " 7 0 0 2E2EFF  1 1 7 ""  1 ""  <> 0 0 0 0 0 0 1 68.77 0 0 2876 <> 0 1420 1420 243 1420 0 "CCD match"  <> <> <>
  1421 3 117.348470 104.225555 135.271349 244 I R 24 0.14000 0.14000 "ILE " " CA " 6 0 0 808080  1 1 -1151 "%RT%RN"  2 ""  00FF99  0 0 0 0 0 0 1 68.77 0 0 2877 <> 0 1421 1421 243 1421 0 "CCD match"  <> <> <>
  1422 2 117.958812 105.327135 136.164859 244 I R 24 0.50000 0.50000 "ILE " " C  " 6 0 0 808080  1 1 7 ""  1 ""  <> 0 0 0 0 0 0 1 68.77 0 0 2878 <> 0 1422 1422 243 1422 0 "CCD match"  <> <> <>
  1423 15 118.447038 105.016093 137.250562 244 I R 70 -0.50000 -0.50000 "ILE " " O  " 8 0 0 FF2E2E  1 1 7 ""  1 ""  <> 0 0 0 0 0 0 1 68.77 0 0 2879 <> 0 1423 1423 243 1423 0 "CCD match"  <> <> <>
  1424 3 118.250162 104.011476 134.015270 244 I R 24 -0.06000 -0.06000 "ILE " " CB " 6 0 0 808080  1 1 7 ""  1 ""  <> 0 0 0 0 0 0 1 68.77 0 0 2880 <> 0 1424 1424 243 1424 0 "CCD match"  <> <> <>
  1425 3 117.799401 102.793260 133.174956 244 I R 24 -0.12000 -0.12000 "ILE " " CG1" 6 0 0 808080  1 1 7 ""  1 ""  <> 0 0 0 0 0 0 1 68.77 0 0 2881 <> 0 1425 1425 243 1425 0 "CCD match"  <> <> <>
  1426 3 119.769997 103.938832 134.293744 244 I R 24 -0.18000 -0.18000 "ILE " " CG2" 6 0 0 808080  1 1 7 ""  1 ""  <> 0 0 0 0 0 0 1 68.77 0 0 2882 <> 0 1426 1426 243 1426 0 "CCD match"  <> <> <>
  1427 3 117.841830 101.441070 133.905321 244 I R 24 -0.18000 -0.18000 "ILE " " CD1" 6 0 0 808080  1 1 7 ""  1 ""  <> 0 0 0 0 0 0 1 68.77 0 0 2883 <> 0 1427 1427 243 1427 0 "CCD match"  <> <> <>
  1428 25 117.895878 106.585087 135.698222 245 M R 38 -0.50000 -0.50000 "MET " " N  " 7 0 0 2E2EFF  1 1 7 ""  1 ""  <> 0 0 0 0 0 0 1 69.6 0 0 2895 <> 0 1428 1428 244 1428 0 "CCD match"  <> <> <>
  1429 3 118.425909 107.762616 136.386048 245 M R 24 0.14000 0.14000 "MET " " CA " 6 0 0 808080  1 1 -1151 "%RT%RN"  2 ""  00FF99  0 0 0 0 0 0 1 69.6 0 0 2896 <> 0 1429 1429 244 1429 0 "CCD match"  <> <> <>
  1430 2 117.719880 108.085481 137.729070 245 M R 24 0.50000 0.50000 "MET " " C  " 6 0 0 808080  1 1 7 ""  1 ""  <> 0 0 0 0 0 0 1 69.6 0 0 2897 <> 0 1430 1430 244 1430 0 "CCD match"  <> <> <>
  1431 15 118.435609 108.290774 138.709457 245 M R 70 -0.50000 -0.50000 "MET " " O  " 8 0 0 FF2E2E  1 1 7 ""  1 ""  <> 0 0 0 0 0 0 1 69.6 0 0 2898 <> 0 1431 1431 244 1431 0 "CCD match"  <> <> <>
  1432 3 118.516078 108.937998 135.377402 245 M R 24 -0.12000 -0.12000 "MET " " CB " 6 0 0 808080  1 1 7 ""  1 ""  <> 0 0 0 0 0 0 1 69.6 0 0 2899 <> 0 1432 1432 244 1432 0 "CCD match"  <> <> <>
  1433 3 118.878017 110.319132 135.953702 245 M R 24 0.04750 0.04750 "MET " " CG " 6 0 0 808080  1 1 7 ""  1 ""  <> 0 0 0 0 0 0 1 69.6 0 0 2900 <> 0 1433 1433 244 1433 0 "CCD match"  <> <> <>
  1434 49 120.562101 110.462754 136.611778 245 M R 143 -0.33500 -0.33500 "MET " " SD " 16 0 0 FFFF6B  1 1 7 ""  1 ""  <> 0 0 0 0 0 0 1 69.6 0 0 2901 <> 0 1434 1434 244 1434 0 "CCD match"  <> <> <>
  1435 3 121.504382 110.503967 135.062747 245 M R 24 -0.01250 -0.01250 "MET " " CE " 6 0 0 808080  1 1 7 ""  1 ""  <> 0 0 0 0 0 0 1 69.6 0 0 2902 <> 0 1435 1435 244 1435 0 "CCD match"  <> <> <>
  1436 25 116.364702 108.047436 137.796788 246 P R 38 -0.14000 -0.14000 "PRO " " N  " 7 0 0 2E2EFF  1 1 7 ""  1 ""  <> 0 0 0 0 0 0 1 66.42 0 0 2912 <> 0 1436 1436 245 1436 0 "CCD match"  <> <> <>
  1437 3 115.624169 108.163209 139.066977 246 P R 24 0.01000 0.01000 "PRO " " CA " 6 0 0 808080  1 1 -1151 "%RT%RN"  2 ""  00FF99  0 0 0 0 0 0 1 66.42 0 0 2913 <> 0 1437 1437 245 1437 0 "CCD match"  <> <> <>
  1438 2 115.939377 107.125169 140.151099 246 P R 24 0.50000 0.50000 "PRO " " C  " 6 0 0 808080  1 1 7 ""  1 ""  <> 0 0 0 0 0 0 1 66.42 0 0 2914 <> 0 1438 1438 245 1438 0 "CCD match"  <> <> <>
  1439 15 116.108537 107.532249 141.297431 246 P R 70 -0.50000 -0.50000 "PRO " " O  " 8 0 0 FF2E2E  1 1 7 ""  1 ""  <> 0 0 0 0 0 0 1 66.42 0 0 2915 <> 0 1439 1439 245 1439 0 "CCD match"  <> <> <>
  1440 3 114.148306 108.110798 138.655216 246 P R 24 -0.12000 -0.12000 "PRO " " CB " 6 0 0 808080  1 1 7 ""  1 ""  <> 0 0 0 0 0 0 1 66.42 0 0 2916 <> 0 1440 1440 245 1440 0 "CCD match"  <> <> <>
  1441 3 114.154466 108.706386 137.266261 246 P R 24 -0.12000 -0.12000 "PRO " " CG " 6 0 0 808080  1 1 7 ""  1 ""  <> 0 0 0 0 0 0 1 66.42 0 0 2917 <> 0 1441 1441 245 1441 0 "CCD match"  <> <> <>
  1442 3 115.438740 108.154210 136.669033 246 P R 24 -0.05000 -0.05000 "PRO " " CD " 6 0 0 808080  1 1 7 ""  1 ""  <> 0 0 0 0 0 0 1 66.42 0 0 2918 <> 0 1442 1442 245 1442 0 "CCD match"  <> <> <>
  1443 25 116.033064 105.831313 139.787777 247 V R 38 -0.50000 -0.50000 "VAL " " N  " 7 0 0 2E2EFF  1 1 7 ""  1 ""  <> 0 0 0 0 0 0 1 64.8 0 0 2926 <> 0 1443 1443 246 1443 0 "CCD match"  <> <> <>
  1444 3 116.375762 104.750318 140.722335 247 V R 24 0.14000 0.14000 "VAL " " CA " 6 0 0 808080  1 1 -1151 "%RT%RN"  2 ""  00FF99  0 0 0 0 0 0 1 64.8 0 0 2927 <> 0 1444 1444 246 1444 0 "CCD match"  <> <> <>
  1445 2 117.796251 104.900318 141.306602 247 V R 24 0.50000 0.50000 "VAL " " C  " 6 0 0 808080  1 1 7 ""  1 ""  <> 0 0 0 0 0 0 1 64.8 0 0 2928 <> 0 1445 1445 246 1445 0 "CCD match"  <> <> <>
  1446 15 117.967041 104.654453 142.499129 247 V R 70 -0.50000 -0.50000 "VAL " " O  " 8 0 0 FF2E2E  1 1 7 ""  1 ""  <> 0 0 0 0 0 0 1 64.8 0 0 2929 <> 0 1446 1446 246 1446 0 "CCD match"  <> <> <>
  1447 3 116.196232 103.335700 140.085368 247 V R 24 -0.06000 -0.06000 "VAL " " CB " 6 0 0 808080  1 1 7 ""  1 ""  <> 0 0 0 0 0 0 1 64.8 0 0 2930 <> 0 1447 1447 246 1447 0 "CCD match"  <> <> <>
  1448 3 116.868719 102.163314 140.835890 247 V R 24 -0.18000 -0.18000 "VAL " " CG1" 6 0 0 808080  1 1 7 ""  1 ""  <> 0 0 0 0 0 0 1 64.8 0 0 2931 <> 0 1448 1448 246 1448 0 "CCD match"  <> <> <>
  1449 3 114.703219 103.003342 139.907116 247 V R 24 -0.18000 -0.18000 "VAL " " CG2" 6 0 0 808080  1 1 7 ""  1 ""  <> 0 0 0 0 0 0 1 64.8 0 0 2932 <> 0 1449 1449 246 1449 0 "CCD match"  <> <> <>
  1450 25 118.762716 105.349592 140.484778 248 L R 38 -0.50000 -0.50000 "LEU " " N  " 7 0 0 2E2EFF  1 1 7 ""  1 ""  <> 0 0 0 0 0 0 1 65.55 0 0 2942 <> 0 1450 1450 247 1450 0 "CCD match"  <> <> <>
  1451 3 120.135725 105.646330 140.904494 248 L R 24 0.14000 0.14000 "LEU " " CA " 6 0 0 808080  1 1 -1151 "%RT%RN"  2 ""  00FF99  0 0 0 0 0 0 1 65.55 0 0 2943 <> 0 1451 1451 247 1451 0 "CCD match"  <> <> <>
  1452 2 120.224731 106.813111 141.903776 248 L R 24 0.50000 0.50000 "LEU " " C  " 6 0 0 808080  1 1 7 ""  1 ""  <> 0 0 0 0 0 0 1 65.55 0 0 2944 <> 0 1452 1452 247 1452 0 "CCD match"  <> <> <>
  1453 15 120.988476 106.704309 142.860542 248 L R 70 -0.50000 -0.50000 "LEU " " O  " 8 0 0 FF2E2E  1 1 7 ""  1 ""  <> 0 0 0 0 0 0 1 65.55 0 0 2945 <> 0 1453 1453 247 1453 0 "CCD match"  <> <> <>
  1454 3 121.017368 105.919063 139.666311 248 L R 24 -0.12000 -0.12000 "LEU " " CB " 6 0 0 808080  1 1 7 ""  1 ""  <> 0 0 0 0 0 0 1 65.55 0 0 2946 <> 0 1454 1454 247 1454 0 "CCD match"  <> <> <>
  1455 3 121.374314 104.655192 138.853558 248 L R 24 -0.06000 -0.06000 "LEU " " CG " 6 0 0 808080  1 1 7 ""  1 ""  <> 0 0 0 0 0 0 1 65.55 0 0 2947 <> 0 1455 1455 247 1455 0 "CCD match"  <> <> <>
  1456 3 121.965840 105.028140 137.477984 248 L R 24 -0.18000 -0.18000 "LEU " " CD1" 6 0 0 808080  1 1 7 ""  1 ""  <> 0 0 0 0 0 0 1 65.55 0 0 2948 <> 0 1456 1456 247 1456 0 "CCD match"  <> <> <>
  1457 3 122.284260 103.687486 139.640826 248 L R 24 -0.18000 -0.18000 "LEU " " CD2" 6 0 0 808080  1 1 7 ""  1 ""  <> 0 0 0 0 0 0 1 65.55 0 0 2949 <> 0 1457 1457 247 1457 0 "CCD match"  <> <> <>
  1458 25 119.430118 107.879130 141.697232 249 I R 38 -0.50000 -0.50000 "ILE " " N  " 7 0 0 2E2EFF  1 1 7 ""  1 ""  <> 0 0 0 0 0 0 1 63.81 0 0 2961 <> 0 1458 1458 248 1458 0 "CCD match"  <> <> <>
  1459 3 119.331975 109.015343 142.620404 249 I R 24 0.14000 0.14000 "ILE " " CA " 6 0 0 808080  1 1 -1151 "%RT%RN"  2 ""  00FF99  0 0 0 0 0 0 1 63.81 0 0 2962 <> 0 1459 1459 248 1459 0 "CCD match"  <> <> <>
  1460 2 118.673472 108.603561 143.950873 249 I R 24 0.50000 0.50000 "ILE " " C  " 6 0 0 808080  1 1 7 ""  1 ""  <> 0 0 0 0 0 0 1 63.81 0 0 2963 <> 0 1460 1460 248 1460 0 "CCD match"  <> <> <>
  1461 15 119.254128 108.844316 145.007754 249 I R 70 -0.50000 -0.50000 "ILE " " O  " 8 0 0 FF2E2E  1 1 7 ""  1 ""  <> 0 0 0 0 0 0 1 63.81 0 0 2964 <> 0 1461 1461 248 1461 0 "CCD match"  <> <> <>
  1462 3 118.549188 110.216423 142.000409 249 I R 24 -0.06000 -0.06000 "ILE " " CB " 6 0 0 808080  1 1 7 ""  1 ""  <> 0 0 0 0 0 0 1 63.81 0 0 2965 <> 0 1462 1462 248 1462 0 "CCD match"  <> <> <>
  1463 3 119.325830 110.821418 140.807518 249 I R 24 -0.12000 -0.12000 "ILE " " CG1" 6 0 0 808080  1 1 7 ""  1 ""  <> 0 0 0 0 0 0 1 63.81 0 0 2966 <> 0 1463 1463 248 1463 0 "CCD match"  <> <> <>
  1464 3 118.178736 111.334524 143.008104 249 I R 24 -0.18000 -0.18000 "ILE " " CG2" 6 0 0 808080  1 1 7 ""  1 ""  <> 0 0 0 0 0 0 1 63.81 0 0 2967 <> 0 1464 1464 248 1464 0 "CCD match"  <> <> <>
  1465 3 118.449621 111.642943 139.849984 249 I R 24 -0.18000 -0.18000 "ILE " " CD1" 6 0 0 808080  1 1 7 ""  1 ""  <> 0 0 0 0 0 0 1 63.81 0 0 2968 <> 0 1465 1465 248 1465 0 "CCD match"  <> <> <>
  1466 25 117.487946 107.979756 143.853207 250 I R 38 -0.50000 -0.50000 "ILE " " N  " 7 0 0 2E2EFF  1 1 7 ""  1 ""  <> 0 0 0 0 0 0 1 64.23 0 0 2980 <> 0 1466 1466 249 1466 0 "CCD match"  <> <> <>
  1467 3 116.638382 107.568499 144.969016 250 I R 24 0.14000 0.14000 "ILE " " CA " 6 0 0 808080  1 1 -1151 "%RT%RN"  2 ""  00FF99  0 0 0 0 0 0 1 64.23 0 0 2981 <> 0 1467 1467 249 1467 0 "CCD match"  <> <> <>
  1468 2 117.309382 106.551682 145.913843 250 I R 24 0.50000 0.50000 "ILE " " C  " 6 0 0 808080  1 1 7 ""  1 ""  <> 0 0 0 0 0 0 1 64.23 0 0 2982 <> 0 1468 1468 249 1468 0 "CCD match"  <> <> <>
  1469 15 117.327982 106.790994 147.119672 250 I R 70 -0.50000 -0.50000 "ILE " " O  " 8 0 0 FF2E2E  1 1 7 ""  1 ""  <> 0 0 0 0 0 0 1 64.23 0 0 2983 <> 0 1469 1469 249 1469 0 "CCD match"  <> <> <>
  1470 3 115.249704 107.069843 144.450440 250 I R 24 -0.06000 -0.06000 "ILE " " CB " 6 0 0 808080  1 1 7 ""  1 ""  <> 0 0 0 0 0 0 1 64.23 0 0 2984 <> 0 1470 1470 249 1470 0 "CCD match"  <> <> <>
  1471 3 114.402192 108.281841 143.985753 250 I R 24 -0.12000 -0.12000 "ILE " " CG1" 6 0 0 808080  1 1 7 ""  1 ""  <> 0 0 0 0 0 0 1 64.23 0 0 2985 <> 0 1471 1471 249 1471 0 "CCD match"  <> <> <>
  1472 3 114.420983 106.183108 145.406191 250 I R 24 -0.18000 -0.18000 "ILE " " CG2" 6 0 0 808080  1 1 7 ""  1 ""  <> 0 0 0 0 0 0 1 64.23 0 0 2986 <> 0 1472 1472 249 1472 0 "CCD match"  <> <> <>
  1473 3 113.210012 107.916744 143.089444 250 I R 24 -0.18000 -0.18000 "ILE " " CD1" 6 0 0 808080  1 1 7 ""  1 ""  <> 0 0 0 0 0 0 1 64.23 0 0 2987 <> 0 1473 1473 249 1473 0 "CCD match"  <> <> <>
  1474 25 117.880579 105.469790 145.357179 251 T R 38 -0.50000 -0.50000 "THR " " N  " 7 0 0 2E2EFF  1 1 7 ""  1 ""  <> 0 0 0 0 0 0 1 65.84 0 0 2999 <> 0 1474 1474 250 1474 0 "CCD match"  <> <> <>
  1475 3 118.508310 104.389034 146.126293 251 T R 24 0.14000 0.14000 "THR " " CA " 6 0 0 808080  1 1 -1151 "%RT%RN"  2 ""  00FF99  0 0 0 0 0 0 1 65.84 0 0 3000 <> 0 1475 1475 250 1475 0 "CCD match"  <> <> <>
  1476 2 119.806220 104.813519 146.845917 251 T R 24 0.50000 0.50000 "THR " " C  " 6 0 0 808080  1 1 7 ""  1 ""  <> 0 0 0 0 0 0 1 65.84 0 0 3001 <> 0 1476 1476 250 1476 0 "CCD match"  <> <> <>
  1477 15 120.027787 104.362509 147.968696 251 T R 70 -0.50000 -0.50000 "THR " " O  " 8 0 0 FF2E2E  1 1 7 ""  1 ""  <> 0 0 0 0 0 0 1 65.84 0 0 3002 <> 0 1477 1477 250 1477 0 "CCD match"  <> <> <>
  1478 3 118.819698 103.152904 145.236780 251 T R 24 0.20500 0.20500 "THR " " CB " 6 0 0 808080  1 1 7 ""  1 ""  <> 0 0 0 0 0 0 1 65.84 0 0 3003 <> 0 1478 1478 250 1478 0 "CCD match"  <> <> <>
  1479 16 117.617560 102.690590 144.651206 251 T R 70 -0.68300 -0.68300 "THR " " OG1" 8 0 0 FF2E2E  1 1 7 "%UT"  70 ""  <> 0 0 0 0 0 0 1 65.84 0 0 3004 <> 0 1479 1479 250 1479 0 "CCD match"  <> <> <>
  1480 3 119.469099 101.953227 145.953367 251 T R 24 -0.18000 -0.18000 "THR " " CG2" 6 0 0 808080  1 1 7 ""  1 ""  <> 0 0 0 0 0 0 1 65.84 0 0 3005 <> 0 1480 1480 250 1480 0 "CCD match"  <> <> <>
  1481 25 120.622014 105.676474 146.213597 252 V R 38 -0.50000 -0.50000 "VAL " " N  " 7 0 0 2E2EFF  1 1 7 ""  1 ""  <> 0 0 0 0 0 0 1 68.34 0 0 3013 <> 0 1481 1481 251 1481 0 "CCD match"  <> <> <>
  1482 3 121.883639 106.165319 146.779679 252 V R 24 0.14000 0.14000 "VAL " " CA " 6 0 0 808080  1 1 -1151 "%RT%RN"  2 ""  00FF99  0 0 0 0 0 0 1 68.34 0 0 3014 <> 0 1482 1482 251 1482 0 "CCD match"  <> <> <>
  1483 2 121.663041 107.228202 147.874662 252 V R 24 0.50000 0.50000 "VAL " " C  " 6 0 0 808080  1 1 7 ""  1 ""  <> 0 0 0 0 0 0 1 68.34 0 0 3015 <> 0 1483 1483 251 1483 0 "CCD match"  <> <> <>
  1484 15 122.302678 107.138423 148.921844 252 V R 70 -0.50000 -0.50000 "VAL " " O  " 8 0 0 FF2E2E  1 1 7 ""  1 ""  <> 0 0 0 0 0 0 1 68.34 0 0 3016 <> 0 1484 1484 251 1484 0 "CCD match"  <> <> <>
  1485 3 122.827965 106.725054 145.674714 252 V R 24 -0.06000 -0.06000 "VAL " " CB " 6 0 0 808080  1 1 7 ""  1 ""  <> 0 0 0 0 0 0 1 68.34 0 0 3017 <> 0 1485 1485 251 1485 0 "CCD match"  <> <> <>
  1486 3 124.063381 107.497800 146.185889 252 V R 24 -0.18000 -0.18000 "VAL " " CG1" 6 0 0 808080  1 1 7 ""  1 ""  <> 0 0 0 0 0 0 1 68.34 0 0 3018 <> 0 1486 1486 251 1486 0 "CCD match"  <> <> <>
  1487 3 123.301604 105.590518 144.746553 252 V R 24 -0.18000 -0.18000 "VAL " " CG2" 6 0 0 808080  1 1 7 ""  1 ""  <> 0 0 0 0 0 0 1 68.34 0 0 3019 <> 0 1487 1487 251 1487 0 "CCD match"  <> <> <>
  1488 25 120.754824 108.189798 147.629737 253 C R 38 -0.50000 -0.50000 "CYS " " N  " 7 0 0 2E2EFF  1 1 7 ""  1 ""  <> 0 0 0 0 0 0 1 67 0 0 3029 <> 0 1488 1488 252 1488 0 "CCD match"  <> <> <>
  1489 3 120.428736 109.274928 148.560661 253 C R 24 0.14000 0.14000 "CYS " " CA " 6 0 0 808080  1 1 -1152 "%RT%RN"  2 ""  00FFCC  0 0 0 0 0 0 1 67 0 0 3030 <> 0 1489 1489 252 1489 0 "CCD match"  <> <> <>
  1490 2 119.743079 108.766272 149.841596 253 C R 24 0.50000 0.50000 "CYS " " C  " 6 0 0 808080  1 1 7 ""  1 ""  <> 0 0 0 0 0 0 1 67 0 0 3031 <> 0 1490 1490 252 1490 0 "CCD match"  <> <> <>
  1491 15 120.136982 109.191289 150.927006 253 C R 70 -0.50000 -0.50000 "CYS " " O  " 8 0 0 FF2E2E  1 1 7 ""  1 ""  <> 0 0 0 0 0 0 1 67 0 0 3032 <> 0 1491 1491 252 1491 0 "CCD match"  <> <> <>
  1492 3 119.577359 110.369758 147.894143 253 C R 24 0.06000 0.06000 "CYS " " CB " 6 0 0 808080  1 1 7 ""  1 ""  <> 0 0 0 0 0 0 1 67 0 0 3033 <> 0 1492 1492 252 1492 0 "CCD match"  <> <> <>
  1493 49 120.589401 111.373804 146.773978 253 C R 143 -0.33500 -0.33500 "CYS " " SG " 16 0 0 FFFF6B  1 1 7 "%UT"  143 " 10.04"  <> 0 0 0 0 0 0 1 67 0 0 3034 <> 0 1493 1493 252 1493 0 "CCD match"  10.04 <> <>
  1494 25 118.774449 107.841452 149.706050 254 Y R 38 -0.50000 -0.50000 "TYR " " N  " 7 0 0 2E2EFF  1 1 7 ""  1 ""  <> 0 0 0 0 0 0 1 66.38 0 0 3040 <> 0 1494 1494 253 1494 0 "CCD match"  <> <> <>
  1495 3 118.131280 107.177224 150.844000 254 Y R 24 0.14000 0.14000 "TYR " " CA " 6 0 0 808080  1 1 -1152 "%RT%RN"  2 ""  00FFCC  0 0 0 0 0 0 1 66.38 0 0 3041 <> 0 1495 1495 253 1495 0 "CCD match"  <> <> <>
  1496 2 119.013365 106.108521 151.516069 254 Y R 24 0.50000 0.50000 "TYR " " C  " 6 0 0 808080  1 1 7 ""  1 ""  <> 0 0 0 0 0 0 1 66.38 0 0 3042 <> 0 1496 1496 253 1496 0 "CCD match"  <> <> <>
  1497 15 118.845837 105.885993 152.714146 254 Y R 70 -0.50000 -0.50000 "TYR " " O  " 8 0 0 FF2E2E  1 1 7 ""  1 ""  <> 0 0 0 0 0 0 1 66.38 0 0 3043 <> 0 1497 1497 253 1497 0 "CCD match"  <> <> <>
  1498 3 116.770703 106.581232 150.426782 254 Y R 24 -0.00500 -0.00500 "TYR " " CB " 6 0 0 808080  1 1 7 ""  1 ""  <> 0 0 0 0 0 0 1 66.38 0 0 3044 <> 0 1498 1498 253 1498 0 "CCD match"  <> <> <>
  1499 2 115.633502 107.583183 150.272925 254 Y R 24 -0.11500 -0.11500 "TYR " " CG " 6 0 0 808080  1 1 7 ""  1 ""  <> 0 0 0 0 0 0 1 66.38 0 0 3045 <> 0 1499 1499 253 1499 0 "CCD match"  <> <> <>
  1500 2 115.302348 108.464159 151.325782 254 Y R 24 -0.11500 -0.11500 "TYR " " CD1" 6 0 0 808080  1 1 7 ""  1 ""  <> 0 0 0 0 0 0 1 66.38 0 0 3046 <> 0 1500 1500 253 1500 0 "CCD match"  <> <> <>
  1501 2 114.872934 107.614098 149.087222 254 Y R 24 -0.11500 -0.11500 "TYR " " CD2" 6 0 0 808080  1 1 7 ""  1 ""  <> 0 0 0 0 0 0 1 66.38 0 0 3047 <> 0 1501 1501 253 1501 0 "CCD match"  <> <> <>
  1502 2 114.246465 109.383584 151.178702 254 Y R 24 -0.11500 -0.11500 "TYR " " CE1" 6 0 0 808080  1 1 7 ""  1 ""  <> 0 0 0 0 0 0 1 66.38 0 0 3048 <> 0 1502 1502 253 1502 0 "CCD match"  <> <> <>
  1503 2 113.815739 108.531928 148.937263 254 Y R 24 -0.11500 -0.11500 "TYR " " CE2" 6 0 0 808080  1 1 7 ""  1 ""  <> 0 0 0 0 0 0 1 66.38 0 0 3049 <> 0 1503 1503 253 1503 0 "CCD match"  <> <> <>
  1504 2 113.505215 109.423385 149.981952 254 Y R 24 0.15000 0.15000 "TYR " " CZ " 6 0 0 808080  1 1 7 ""  1 ""  <> 0 0 0 0 0 0 1 66.38 0 0 3050 <> 0 1504 1504 253 1504 0 "CCD match"  <> <> <>
  1505 16 112.487838 110.320459 149.834470 254 Y R 70 -0.58500 -0.58500 "TYR " " OH " 8 0 0 FF2E2E  1 1 7 "%UT"  70 " 11.36"  <> 0 0 0 0 0 0 1 66.38 0 0 3051 <> 0 1505 1505 253 1505 0 "CCD match"  11.36 <> <>
  1506 25 119.934960 105.482629 150.763259 255 G R 38 -0.50000 -0.50000 "GLY " " N  " 7 0 0 2E2EFF  1 1 7 ""  1 ""  <> 0 0 0 0 0 0 1 70.44 0 0 3061 <> 0 1506 1506 254 1506 0 "CCD match"  <> <> <>
  1507 3 120.827602 104.434264 151.262653 255 G R 24 0.08000 0.08000 "GLY " " CA " 6 0 0 808080  1 1 -1152 "%RT%RN"  2 ""  00FFCC  0 0 0 0 0 0 1 70.44 0 0 3062 <> 0 1507 1507 254 1507 0 "CCD match"  <> <> <>
  1508 2 121.897961 105.014344 152.196868 255 G R 24 0.50000 0.50000 "GLY " " C  " 6 0 0 808080  1 1 7 ""  1 ""  <> 0 0 0 0 0 0 1 70.44 0 0 3063 <> 0 1508 1508 254 1508 0 "CCD match"  <> <> <>
  1509 15 122.117918 104.470300 153.278342 255 G R 70 -0.50000 -0.50000 "GLY " " O  " 8 0 0 FF2E2E  1 1 7 ""  1 ""  <> 0 0 0 0 0 0 1 70.44 0 0 3064 <> 0 1509 1509 254 1509 0 "CCD match"  <> <> <>
  1510 25 122.522685 106.137751 151.800501 256 L R 38 -0.50000 -0.50000 "LEU " " N  " 7 0 0 2E2EFF  1 1 7 ""  1 ""  <> 0 0 0 0 0 0 1 70.11 0 0 3068 <> 0 1510 1510 255 1510 0 "CCD match"  <> <> <>
  1511 3 123.489227 106.886845 152.610642 256 L R 24 0.14000 0.14000 "LEU " " CA " 6 0 0 808080  1 1 -1152 "%RT%RN"  2 ""  00FFCC  0 0 0 0 0 0 1 70.11 0 0 3069 <> 0 1511 1511 255 1511 0 "CCD match"  <> <> <>
  1512 2 122.842028 107.590594 153.816853 256 L R 24 0.50000 0.50000 "LEU " " C  " 6 0 0 808080  1 1 7 ""  1 ""  <> 0 0 0 0 0 0 1 70.11 0 0 3070 <> 0 1512 1512 255 1512 0 "CCD match"  <> <> <>
  1513 15 123.508607 107.748788 154.839094 256 L R 70 -0.50000 -0.50000 "LEU " " O  " 8 0 0 FF2E2E  1 1 7 ""  1 ""  <> 0 0 0 0 0 0 1 70.11 0 0 3071 <> 0 1513 1513 255 1513 0 "CCD match"  <> <> <>
  1514 3 124.213635 107.922473 151.724237 256 L R 24 -0.12000 -0.12000 "LEU " " CB " 6 0 0 808080  1 1 7 ""  1 ""  <> 0 0 0 0 0 0 1 70.11 0 0 3072 <> 0 1514 1514 255 1514 0 "CCD match"  <> <> <>
  1515 3 125.188975 107.324095 150.686834 256 L R 24 -0.06000 -0.06000 "LEU " " CG " 6 0 0 808080  1 1 7 ""  1 ""  <> 0 0 0 0 0 0 1 70.11 0 0 3073 <> 0 1515 1515 255 1515 0 "CCD match"  <> <> <>
  1516 3 125.690415 108.413723 149.715840 256 L R 24 -0.18000 -0.18000 "LEU " " CD1" 6 0 0 808080  1 1 7 ""  1 ""  <> 0 0 0 0 0 0 1 70.11 0 0 3074 <> 0 1516 1516 255 1516 0 "CCD match"  <> <> <>
  1517 3 126.353798 106.555133 151.345961 256 L R 24 -0.18000 -0.18000 "LEU " " CD2" 6 0 0 808080  1 1 7 ""  1 ""  <> 0 0 0 0 0 0 1 70.11 0 0 3075 <> 0 1517 1517 255 1517 0 "CCD match"  <> <> <>
  1518 25 121.559169 107.971426 153.688307 257 M R 38 -0.50000 -0.50000 "MET " " N  " 7 0 0 2E2EFF  1 1 7 ""  1 ""  <> 0 0 0 0 0 0 1 70.06 0 0 3087 <> 0 1518 1518 256 1518 0 "CCD match"  <> <> <>
  1519 3 120.752122 108.550253 154.759796 257 M R 24 0.14000 0.14000 "MET " " CA " 6 0 0 808080  1 1 -1152 "%RT%RN"  2 ""  00FFCC  0 0 0 0 0 0 1 70.06 0 0 3088 <> 0 1519 1519 256 1519 0 "CCD match"  <> <> <>
  1520 2 120.483215 107.557242 155.906121 257 M R 24 0.50000 0.50000 "MET " " C  " 6 0 0 808080  1 1 7 ""  1 ""  <> 0 0 0 0 0 0 1 70.06 0 0 3089 <> 0 1520 1520 256 1520 0 "CCD match"  <> <> <>
  1521 15 120.625403 107.954008 157.059219 257 M R 70 -0.50000 -0.50000 "MET " " O  " 8 0 0 FF2E2E  1 1 7 ""  1 ""  <> 0 0 0 0 0 0 1 70.06 0 0 3090 <> 0 1521 1521 256 1521 0 "CCD match"  <> <> <>
  1522 3 119.476477 109.169882 154.152317 257 M R 24 -0.12000 -0.12000 "MET " " CB " 6 0 0 808080  1 1 7 ""  1 ""  <> 0 0 0 0 0 0 1 70.06 0 0 3091 <> 0 1522 1522 256 1522 0 "CCD match"  <> <> <>
  1523 3 118.346113 109.504618 155.134055 257 M R 24 0.04750 0.04750 "MET " " CG " 6 0 0 808080  1 1 7 ""  1 ""  <> 0 0 0 0 0 0 1 70.06 0 0 3092 <> 0 1523 1523 256 1523 0 "CCD match"  <> <> <>
  1524 49 117.019445 110.474384 154.384092 257 M R 143 -0.33500 -0.33500 "MET " " SD " 16 0 0 FFFF6B  1 1 7 ""  1 ""  <> 0 0 0 0 0 0 1 70.06 0 0 3093 <> 0 1524 1524 256 1524 0 "CCD match"  <> <> <>
  1525 3 115.861219 110.509789 155.772151 257 M R 24 -0.01250 -0.01250 "MET " " CE " 6 0 0 808080  1 1 7 ""  1 ""  <> 0 0 0 0 0 0 1 70.06 0 0 3094 <> 0 1525 1525 256 1525 0 "CCD match"  <> <> <>
  1526 25 120.151319 106.291612 155.585029 258 I R 38 -0.50000 -0.50000 "ILE " " N  " 7 0 0 2E2EFF  1 1 7 ""  1 ""  <> 0 0 0 0 0 0 1 71.07 0 0 3104 <> 0 1526 1526 257 1526 0 "CCD match"  <> <> <>
  1527 3 119.949262 105.214295 156.566795 258 I R 24 0.14000 0.14000 "ILE " " CA " 6 0 0 808080  1 1 -1152 "%RT%RN"  2 ""  00FFCC  0 0 0 0 0 0 1 71.07 0 0 3105 <> 0 1527 1527 257 1527 0 "CCD match"  <> <> <>
  1528 2 121.217626 104.917463 157.397965 258 I R 24 0.50000 0.50000 "ILE " " C  " 6 0 0 808080  1 1 7 ""  1 ""  <> 0 0 0 0 0 0 1 71.07 0 0 3106 <> 0 1528 1528 257 1528 0 "CCD match"  <> <> <>
  1529 15 121.107532 104.730949 158.609494 258 I R 70 -0.50000 -0.50000 "ILE " " O  " 8 0 0 FF2E2E  1 1 7 ""  1 ""  <> 0 0 0 0 0 0 1 71.07 0 0 3107 <> 0 1529 1529 257 1529 0 "CCD match"  <> <> <>
  1530 3 119.429537 103.901286 155.895147 258 I R 24 -0.06000 -0.06000 "ILE " " CB " 6 0 0 808080  1 1 7 ""  1 ""  <> 0 0 0 0 0 0 1 71.07 0 0 3108 <> 0 1530 1530 257 1530 0 "CCD match"  <> <> <>
  1531 3 117.977695 104.077974 155.392223 258 I R 24 -0.12000 -0.12000 "ILE " " CG1" 6 0 0 808080  1 1 7 ""  1 ""  <> 0 0 0 0 0 0 1 71.07 0 0 3109 <> 0 1531 1531 257 1531 0 "CCD match"  <> <> <>
  1532 3 119.507240 102.628069 156.773777 258 I R 24 -0.18000 -0.18000 "ILE " " CG2" 6 0 0 808080  1 1 7 ""  1 ""  <> 0 0 0 0 0 0 1 71.07 0 0 3110 <> 0 1532 1532 257 1532 0 "CCD match"  <> <> <>
  1533 3 117.564465 103.068278 154.306197 258 I R 24 -0.18000 -0.18000 "ILE " " CD1" 6 0 0 808080  1 1 7 ""  1 ""  <> 0 0 0 0 0 0 1 71.07 0 0 3111 <> 0 1533 1533 257 1533 0 "CCD match"  <> <> <>
  1534 25 122.390637 104.929572 156.740440 259 L R 38 -0.50000 -0.50000 "LEU " " N  " 7 0 0 2E2EFF  1 1 7 ""  1 ""  <> 0 0 0 0 0 0 1 71.2 0 0 3123 <> 0 1534 1534 258 1534 0 "CCD match"  <> <> <>
  1535 3 123.704790 104.766032 157.368718 259 L R 24 0.14000 0.14000 "LEU " " CA " 6 0 0 808080  1 1 -1152 "%RT%RN"  2 ""  00FFCC  0 0 0 0 0 0 1 71.2 0 0 3124 <> 0 1535 1535 258 1535 0 "CCD match"  <> <> <>
  1536 2 124.069035 105.934424 158.304714 259 L R 24 0.50000 0.50000 "LEU " " C  " 6 0 0 808080  1 1 7 ""  1 ""  <> 0 0 0 0 0 0 1 71.2 0 0 3125 <> 0 1536 1536 258 1536 0 "CCD match"  <> <> <>
  1537 15 124.658686 105.692928 159.358190 259 L R 70 -0.50000 -0.50000 "LEU " " O  " 8 0 0 FF2E2E  1 1 7 ""  1 ""  <> 0 0 0 0 0 0 1 71.2 0 0 3126 <> 0 1537 1537 258 1537 0 "CCD match"  <> <> <>
  1538 3 124.780886 104.601127 156.271362 259 L R 24 -0.12000 -0.12000 "LEU " " CB " 6 0 0 808080  1 1 7 ""  1 ""  <> 0 0 0 0 0 0 1 71.2 0 0 3127 <> 0 1538 1538 258 1538 0 "CCD match"  <> <> <>
  1539 3 124.649573 103.314154 155.425141 259 L R 24 -0.06000 -0.06000 "LEU " " CG " 6 0 0 808080  1 1 7 ""  1 ""  <> 0 0 0 0 0 0 1 71.2 0 0 3128 <> 0 1539 1539 258 1539 0 "CCD match"  <> <> <>
  1540 3 125.551456 103.379586 154.172584 259 L R 24 -0.18000 -0.18000 "LEU " " CD1" 6 0 0 808080  1 1 7 ""  1 ""  <> 0 0 0 0 0 0 1 71.2 0 0 3129 <> 0 1540 1540 258 1540 0 "CCD match"  <> <> <>
  1541 3 124.883100 102.037902 156.262834 259 L R 24 -0.18000 -0.18000 "LEU " " CD2" 6 0 0 808080  1 1 7 ""  1 ""  <> 0 0 0 0 0 0 1 71.2 0 0 3130 <> 0 1541 1541 258 1541 0 "CCD match"  <> <> <>
  1542 25 123.692792 107.167063 157.918923 260 R R 38 -0.50000 -0.50000 "ARG " " N  " 7 0 0 2E2EFF  1 1 7 ""  1 ""  <> 0 0 0 0 0 0 1 71.92 0 0 3142 <> 0 1542 1542 259 1542 0 "CCD match"  <> <> <>
  1543 3 123.930209 108.383250 158.696102 260 R R 24 0.14000 0.14000 "ARG " " CA " 6 0 0 808080  1 1 -1152 "%RT%RN"  2 ""  00FFCC  0 0 0 0 0 0 1 71.92 0 0 3143 <> 0 1543 1543 259 1543 0 "CCD match"  <> <> <>
  1544 2 123.030646 108.489926 159.941452 260 R R 24 0.50000 0.50000 "ARG " " C  " 6 0 0 808080  1 1 7 ""  1 ""  <> 0 0 0 0 0 0 1 71.92 0 0 3144 <> 0 1544 1544 259 1544 0 "CCD match"  <> <> <>
  1545 15 123.516220 108.951714 160.971993 260 R R 70 -0.50000 -0.50000 "ARG " " O  " 8 0 0 FF2E2E  1 1 7 ""  1 ""  <> 0 0 0 0 0 0 1 71.92 0 0 3145 <> 0 1545 1545 259 1545 0 "CCD match"  <> <> <>
  1546 3 123.801745 109.613186 157.772586 260 R R 24 -0.12000 -0.12000 "ARG " " CB " 6 0 0 808080  1 1 7 ""  1 ""  <> 0 0 0 0 0 0 1 71.92 0 0 3146 <> 0 1546 1546 259 1546 0 "CCD match"  <> <> <>
  1547 3 124.108813 110.976296 158.427085 260 R R 24 -0.05000 -0.05000 "ARG " " CG " 6 0 0 808080  1 1 7 ""  1 ""  <> 0 0 0 0 0 0 1 71.92 0 0 3147 <> 0 1547 1547 259 1547 0 "CCD match"  <> <> <>
  1548 3 125.582311 111.169693 158.825016 260 R R 24 0.19000 0.19000 "ARG " " CD " 6 0 0 808080  1 1 7 ""  1 ""  <> 0 0 0 0 0 0 1 71.92 0 0 3148 <> 0 1548 1548 259 1548 0 "CCD match"  <> <> <>
  1549 25 125.806849 112.432449 159.550671 260 R R 38 -0.69997 -0.69997 "ARG " " NE " 7 0 0 2E2EFF  1 1 7 ""  1 ""  <> 0 0 0 0 0 0 1 71.92 0 0 3149 <> 0 1549 1549 259 1549 0 "CCD match"  <> <> <>
  1550 2 125.728960 112.638946 160.879715 260 R R 24 0.63990 0.63990 "ARG " " CZ " 6 0 0 808080  1 1 7 ""  1 ""  <> 0 0 0 0 0 0 1 71.92 0 0 3150 <> 0 1550 1550 259 1550 0 "CCD match"  <> <> <>
  1551 25 126.008379 113.855863 161.362759 260 R R 38 -0.79997 -0.79997 "ARG " " NH1" 7 0 0 2E2EFF  1 1 7 ""  1 ""  <> 0 0 0 0 0 0 1 71.92 0 0 3151 <> 0 1551 1551 259 1551 0 "CCD match"  <> <> <>
  1552 31 125.383110 111.667473 161.738451 260 R R 38 -0.79997 -0.79997 "ARG " " NH2" 7 1 0 2E2EFF  1 1 7 ""  1 ""  <> 0 0 0 0 0 0 1 71.92 0 0 3152 <> 0 1552 1552 259 1552 0 "CCD match"  <> <> <>
  1553 25 121.765805 108.038814 159.841948 261 L R 38 -0.50000 -0.50000 "LEU " " N  " 7 0 0 2E2EFF  1 1 7 ""  1 ""  <> 0 0 0 0 0 0 1 75.37 0 0 3166 <> 0 1553 1553 260 1553 0 "CCD match"  <> <> <>
  1554 3 120.805059 107.992609 160.952335 261 L R 24 0.14000 0.14000 "LEU " " CA " 6 0 0 808080  1 1 -1152 "%RT%RN"  2 ""  00FFCC  0 0 0 0 0 0 1 75.37 0 0 3167 <> 0 1554 1554 260 1554 0 "CCD match"  <> <> <>
  1555 2 121.193934 106.976604 162.043186 261 L R 24 0.50000 0.50000 "LEU " " C  " 6 0 0 808080  1 1 7 ""  1 ""  <> 0 0 0 0 0 0 1 75.37 0 0 3168 <> 0 1555 1555 260 1555 0 "CCD match"  <> <> <>
  1556 15 120.902495 107.220896 163.212363 261 L R 70 -0.50000 -0.50000 "LEU " " O  " 8 0 0 FF2E2E  1 1 7 ""  1 ""  <> 0 0 0 0 0 0 1 75.37 0 0 3169 <> 0 1556 1556 260 1556 0 "CCD match"  <> <> <>
  1557 3 119.388114 107.677402 160.417633 261 L R 24 -0.12000 -0.12000 "LEU " " CB " 6 0 0 808080  1 1 7 ""  1 ""  <> 0 0 0 0 0 0 1 75.37 0 0 3170 <> 0 1557 1557 260 1557 0 "CCD match"  <> <> <>
  1558 3 118.716504 108.794599 159.587003 261 L R 24 -0.06000 -0.06000 "LEU " " CG " 6 0 0 808080  1 1 7 ""  1 ""  <> 0 0 0 0 0 0 1 75.37 0 0 3171 <> 0 1558 1558 260 1558 0 "CCD match"  <> <> <>
  1559 3 117.498089 108.252098 158.812909 261 L R 24 -0.18000 -0.18000 "LEU " " CD1" 6 0 0 808080  1 1 7 ""  1 ""  <> 0 0 0 0 0 0 1 75.37 0 0 3172 <> 0 1559 1559 260 1559 0 "CCD match"  <> <> <>
  1560 3 118.354938 110.036121 160.424664 261 L R 24 -0.18000 -0.18000 "LEU " " CD2" 6 0 0 808080  1 1 7 ""  1 ""  <> 0 0 0 0 0 0 1 75.37 0 0 3173 <> 0 1560 1560 260 1560 0 "CCD match"  <> <> <>
  1561 25 121.870695 105.880132 161.660858 262 K R 38 -0.50000 -0.50000 "LYS " " N  " 7 0 0 2E2EFF  1 1 7 ""  1 ""  <> 0 0 0 0 0 0 1 76.95 0 0 3185 <> 0 1561 1561 261 1561 0 "CCD match"  <> <> <>
  1562 3 122.443773 104.904800 162.593513 262 K R 24 0.14000 0.14000 "LYS " " CA " 6 0 0 808080  1 1 -1152 "%RT%RN"  2 ""  00FFCC  0 0 0 0 0 0 1 76.95 0 0 3186 <> 0 1562 1562 261 1562 0 "CCD match"  <> <> <>
  1563 2 123.650827 105.456520 163.377011 262 K R 24 0.50000 0.50000 "LYS " " C  " 6 0 0 808080  1 1 7 ""  1 ""  <> 0 0 0 0 0 0 1 76.95 0 0 3187 <> 0 1563 1563 261 1563 0 "CCD match"  <> <> <>
  1564 15 123.867782 105.025149 164.508485 262 K R 70 -0.50000 -0.50000 "LYS " " O  " 8 0 0 FF2E2E  1 1 7 ""  1 ""  <> 0 0 0 0 0 0 1 76.95 0 0 3188 <> 0 1564 1564 261 1564 0 "CCD match"  <> <> <>
  1565 3 122.810644 103.619920 161.826472 262 K R 24 -0.12000 -0.12000 "LYS " " CB " 6 0 0 808080  1 1 7 ""  1 ""  <> 0 0 0 0 0 0 1 76.95 0 0 3189 <> 0 1565 1565 261 1565 0 "CCD match"  <> <> <>
  1566 3 121.576670 102.817647 161.382554 262 K R 24 -0.12000 -0.12000 "LYS " " CG " 6 0 0 808080  1 1 7 ""  1 ""  <> 0 0 0 0 0 0 1 76.95 0 0 3190 <> 0 1566 1566 261 1566 0 "CCD match"  <> <> <>
  1567 3 121.940619 101.628223 160.476847 262 K R 24 -0.12000 -0.12000 "LYS " " CD " 6 0 0 808080  1 1 7 ""  1 ""  <> 0 0 0 0 0 0 1 76.95 0 0 3191 <> 0 1567 1567 261 1567 0 "CCD match"  <> <> <>
  1568 3 120.723031 100.846510 159.951250 262 K R 24 0.19000 0.19000 "LYS " " CE " 6 0 0 808080  1 1 7 ""  1 ""  <> 0 0 0 0 0 0 1 76.95 0 0 3192 <> 0 1568 1568 261 1568 0 "CCD match"  <> <> <>
  1569 32 119.996954 100.134301 161.019068 262 K R 38 -0.30000 -0.30000 "LYS " " NZ " 7 1 0 2E2EFF  1 1 7 "%UT"  38 " 10.26"  <> 0 0 0 0 0 0 1 76.95 0 0 3193 <> 0 1569 1569 261 1569 0 "CCD match"  10.26 <> <>
  1570 25 124.385950 106.412926 162.780572 263 S R 38 -0.50000 -0.50000 "SER " " N  " 7 0 0 2E2EFF  1 1 7 ""  1 ""  <> 0 0 0 0 0 0 1 79.12 0 0 3207 <> 0 1570 1570 262 1570 0 "CCD match"  <> <> <>
  1571 3 125.510688 107.112966 163.404615 263 S R 24 0.14000 0.14000 "SER " " CA " 6 0 0 808080  1 1 -1152 "%RT%RN"  2 ""  00FFCC  0 0 0 0 0 0 1 79.12 0 0 3208 <> 0 1571 1571 262 1571 0 "CCD match"  <> <> <>
  1572 2 125.069590 108.220033 164.390754 263 S R 24 0.50000 0.50000 "SER " " C  " 6 0 0 808080  1 1 7 ""  1 ""  <> 0 0 0 0 0 0 1 79.12 0 0 3209 <> 0 1572 1572 262 1572 0 "CCD match"  <> <> <>
  1573 15 125.874255 108.598077 165.242153 263 S R 70 -0.50000 -0.50000 "SER " " O  " 8 0 0 FF2E2E  1 1 7 ""  1 ""  <> 0 0 0 0 0 0 1 79.12 0 0 3210 <> 0 1573 1573 262 1573 0 "CCD match"  <> <> <>
  1574 3 126.430801 107.657427 162.289931 263 S R 24 0.14500 0.14500 "SER " " CB " 6 0 0 808080  1 1 7 ""  1 ""  <> 0 0 0 0 0 0 1 79.12 0 0 3211 <> 0 1574 1574 262 1574 0 "CCD match"  <> <> <>
  1575 16 127.631076 108.199954 162.804312 263 S R 70 -0.68300 -0.68300 "SER " " OG " 8 0 0 FF2E2E  1 1 7 "%UT"  70 ""  <> 0 0 0 0 0 0 1 79.12 0 0 3212 <> 0 1575 1575 262 1575 0 "CCD match"  <> <> <>
  1576 25 123.819997 108.713087 164.279292 264 V R 38 -0.50000 -0.50000 "VAL " " N  " 7 0 0 2E2EFF  0 1 7 ""  1 ""  <> 0 0 0 0 0 0 1 82.89 0 0 3218 <> 0 1576 1576 263 1576 0 "CCD match"  <> <> <>
  1577 3 123.228507 109.691516 165.198815 264 V R 24 0.14000 0.14000 "VAL " " CA " 6 0 0 808080  0 1 -1152 "%RT%RN"  2 ""  00FFCC  0 0 0 0 0 0 1 82.89 0 0 3219 <> 0 1577 1577 263 1577 0 "CCD match"  <> <> <>
  1578 2 122.944061 109.044507 166.572178 264 V R 24 0.50000 0.50000 "VAL " " C  " 6 0 0 808080  0 1 7 ""  1 ""  <> 0 0 0 0 0 0 1 82.89 0 0 3220 <> 0 1578 1578 263 1578 0 "CCD match"  <> <> <>
  1579 15 122.219387 108.049379 166.642546 264 V R 70 -0.50000 -0.50000 "VAL " " O  " 8 0 0 FF2E2E  0 1 7 ""  1 ""  <> 0 0 0 0 0 0 1 82.89 0 0 3221 <> 0 1579 1579 263 1579 0 "CCD match"  <> <> <>
  1580 3 121.916629 110.306520 164.617085 264 V R 24 -0.06000 -0.06000 "VAL " " CB " 6 0 0 808080  0 1 7 ""  1 ""  <> 0 0 0 0 0 0 1 82.89 0 0 3222 <> 0 1580 1580 263 1580 0 "CCD match"  <> <> <>
  1581 3 121.056713 111.100149 165.618833 264 V R 24 -0.18000 -0.18000 "VAL " " CG1" 6 0 0 808080  0 1 7 ""  1 ""  <> 0 0 0 0 0 0 1 82.89 0 0 3223 <> 0 1581 1581 263 1581 0 "CCD match"  <> <> <>
  1582 3 122.206309 111.202735 163.402467 264 V R 24 -0.18000 -0.18000 "VAL " " CG2" 6 0 0 808080  0 1 7 ""  1 ""  <> 0 0 0 0 0 0 1 82.89 0 0 3224 <> 0 1582 1582 263 1582 0 "CCD match"  <> <> <>
  1583 25 123.527684 109.635539 167.630428 265 R R 38 -0.50000 -0.50000 "ARG " " N  " 7 0 0 2E2EFF  0 1 7 ""  1 ""  <> 0 0 0 0 0 0 1 88.75 0 0 3234 <> 0 1583 1583 264 1583 0 "CCD match"  <> <> <>
  1584 3 123.440157 109.159978 169.016921 265 R R 24 0.14000 0.14000 "ARG " " CA " 6 0 0 808080  0 1 -1152 "%RT%RN"  2 ""  00FFCC  0 0 0 0 0 0 1 88.75 0 0 3235 <> 0 1584 1584 264 1584 0 "CCD match"  <> <> <>
  1585 2 122.057672 109.346392 169.668916 265 R R 24 0.50000 0.50000 "ARG " " C  " 6 0 0 808080  0 1 7 ""  1 ""  <> 0 0 0 0 0 0 1 88.75 0 0 3236 <> 0 1585 1585 264 1585 0 "CCD match"  <> <> <>
  1586 15 121.785796 108.674928 170.662174 265 R R 70 -0.50000 -0.50000 "ARG " " O  " 8 0 0 FF2E2E  0 1 7 ""  1 ""  <> 0 0 0 0 0 0 1 88.75 0 0 3237 <> 0 1586 1586 264 1586 0 "CCD match"  <> <> <>
  1587 3 124.577613 109.794288 169.853915 265 R R 24 -0.12000 -0.12000 "ARG " " CB " 6 0 0 808080  0 1 7 ""  1 ""  <> 0 0 0 0 0 0 1 88.75 0 0 3238 <> 0 1587 1587 264 1587 0 "CCD match"  <> <> <>
  1588 3 124.500408 111.321219 170.107784 265 R R 24 -0.05000 -0.05000 "ARG " " CG " 6 0 0 808080  0 1 7 ""  1 ""  <> 0 0 0 0 0 0 1 88.75 0 0 3239 <> 0 1588 1588 264 1588 0 "CCD match"  <> <> <>
  1589 3 123.557249 111.820801 171.227540 265 R R 24 0.19000 0.19000 "ARG " " CD " 6 0 0 808080  0 1 7 ""  1 ""  <> 0 0 0 0 0 0 1 88.75 0 0 3240 <> 0 1589 1589 264 1589 0 "CCD match"  <> <> <>
  1590 25 123.819204 111.224431 172.551194 265 R R 38 -0.69997 -0.69997 "ARG " " NE " 7 0 0 2E2EFF  0 1 7 ""  1 ""  <> 0 0 0 0 0 0 1 88.75 0 0 3241 <> 0 1590 1590 264 1590 0 "CCD match"  <> <> <>
  1591 2 124.836022 111.486207 173.397477 265 R R 24 0.63990 0.63990 "ARG " " CZ " 6 0 0 808080  0 1 7 ""  1 ""  <> 0 0 0 0 0 0 1 88.75 0 0 3242 <> 0 1591 1591 264 1591 0 "CCD match"  <> <> <>
  1592 25 125.812372 112.361859 173.110035 265 R R 38 -0.79997 -0.79997 "ARG " " NH1" 7 0 0 2E2EFF  0 1 7 ""  1 ""  <> 0 0 0 0 0 0 1 88.75 0 0 3243 <> 0 1592 1592 264 1592 0 "CCD match"  <> <> <>
  1593 31 124.873928 110.847620 174.573518 265 R R 38 -0.79997 -0.79997 "ARG " " NH2" 7 1 0 2E2EFF  0 1 7 ""  1 ""  <> 0 0 0 0 0 0 1 88.75 0 0 3244 <> 0 1593 1593 264 1593 0 "CCD match"  <> <> <>
  1594 25 121.225067 110.248209 169.117587 266 M R 38 -0.50000 -0.50000 "MET " " N  " 7 0 0 2E2EFF  0 1 7 ""  1 ""  <> 0 0 0 0 0 0 1 88.84 0 0 3258 <> 0 1594 1594 265 1594 0 "CCD match"  <> <> <>
  1595 3 119.848264 110.495629 169.550659 266 M R 24 0.14000 0.14000 "MET " " CA " 6 0 0 808080  0 1 -1152 "%RT%RN"  2 ""  00FFCC  0 0 0 0 0 0 1 88.84 0 0 3259 <> 0 1595 1595 265 1595 0 "CCD match"  <> <> <>
  1596 2 118.928933 109.307869 169.223055 266 M R 24 0.50000 0.50000 "MET " " C  " 6 0 0 808080  0 1 7 ""  1 ""  <> 0 0 0 0 0 0 1 88.84 0 0 3260 <> 0 1596 1596 265 1596 0 "CCD match"  <> <> <>
  1597 15 118.164919 108.879701 170.083969 266 M R 70 -0.50000 -0.50000 "MET " " O  " 8 0 0 FF2E2E  0 1 7 ""  1 ""  <> 0 0 0 0 0 0 1 88.84 0 0 3261 <> 0 1597 1597 265 1597 0 "CCD match"  <> <> <>
  1598 3 119.351799 111.819927 168.921969 266 M R 24 -0.12000 -0.12000 "MET " " CB " 6 0 0 808080  0 1 7 ""  1 ""  <> 0 0 0 0 0 0 1 88.84 0 0 3262 <> 0 1598 1598 265 1598 0 "CCD match"  <> <> <>
  1599 3 117.855858 112.141318 169.109355 266 M R 24 0.04750 0.04750 "MET " " CG " 6 0 0 808080  0 1 7 ""  1 ""  <> 0 0 0 0 0 0 1 88.84 0 0 3263 <> 0 1599 1599 265 1599 0 "CCD match"  <> <> <>
  1600 49 117.288746 113.599457 168.200662 266 M R 143 -0.33500 -0.33500 "MET " " SD " 16 0 0 FFFF6B  0 1 7 ""  1 ""  <> 0 0 0 0 0 0 1 88.84 0 0 3264 <> 0 1600 1600 265 1600 0 "CCD match"  <> <> <>
  1601 3 117.155132 112.913544 166.526359 266 M R 24 -0.01250 -0.01250 "MET " " CE " 6 0 0 808080  0 1 7 ""  1 ""  <> 0 0 0 0 0 0 1 88.84 0 0 3265 <> 0 1601 1601 265 1601 0 "CCD match"  <> <> <>
  1602 25 119.037398 108.803264 167.984467 267 L R 38 -0.50000 -0.50000 "LEU " " N  " 7 0 0 2E2EFF  0 1 7 ""  1 ""  <> 0 0 0 0 0 0 1 88.28 0 0 3275 <> 0 1602 1602 266 1602 0 "CCD match"  <> <> <>
  1603 3 118.267869 107.675844 167.457316 267 L R 24 0.14000 0.14000 "LEU " " CA " 6 0 0 808080  0 1 -1153 "%RT%RN"  2 ""  00CCFF  0 0 0 0 0 0 1 88.28 0 0 3276 <> 0 1603 1603 266 1603 0 "CCD match"  <> <> <>
  1604 2 118.732064 106.315528 168.009552 267 L R 24 0.50000 0.50000 "LEU " " C  " 6 0 0 808080  0 1 7 ""  1 ""  <> 0 0 0 0 0 0 1 88.28 0 0 3277 <> 0 1604 1604 266 1604 0 "CCD match"  <> <> <>
  1605 15 117.936837 105.378189 168.021573 267 L R 70 -0.50000 -0.50000 "LEU " " O  " 8 0 0 FF2E2E  0 1 7 ""  1 ""  <> 0 0 0 0 0 0 1 88.28 0 0 3278 <> 0 1605 1605 266 1605 0 "CCD match"  <> <> <>
  1606 3 118.341311 107.730253 165.916278 267 L R 24 -0.12000 -0.12000 "LEU " " CB " 6 0 0 808080  0 1 7 ""  1 ""  <> 0 0 0 0 0 0 1 88.28 0 0 3279 <> 0 1606 1606 266 1606 0 "CCD match"  <> <> <>
  1607 3 117.540421 108.905949 165.309343 267 L R 24 -0.06000 -0.06000 "LEU " " CG " 6 0 0 808080  0 1 7 ""  1 ""  <> 0 0 0 0 0 0 1 88.28 0 0 3280 <> 0 1607 1607 266 1607 0 "CCD match"  <> <> <>
  1608 3 117.847542 109.093605 163.812155 267 L R 24 -0.18000 -0.18000 "LEU " " CD1" 6 0 0 808080  0 1 7 ""  1 ""  <> 0 0 0 0 0 0 1 88.28 0 0 3281 <> 0 1608 1608 266 1608 0 "CCD match"  <> <> <>
  1609 3 116.027161 108.777670 165.578656 267 L R 24 -0.18000 -0.18000 "LEU " " CD2" 6 0 0 808080  0 1 7 ""  1 ""  <> 0 0 0 0 0 0 1 88.28 0 0 3282 <> 0 1609 1609 266 1609 0 "CCD match"  <> <> <>
  1610 25 119.980211 106.252502 168.498945 268 S R 38 -0.50000 -0.50000 "SER " " N  " 7 0 0 2E2EFF  0 1 7 ""  1 ""  <> 0 0 0 0 0 0 1 91.77 0 0 3294 <> 0 1610 1610 267 1610 0 "CCD match"  <> <> <>
  1611 3 120.525457 105.141547 169.278162 268 S R 24 0.14000 0.14000 "SER " " CA " 6 0 0 808080  0 1 -1153 "%RT%RN"  2 ""  00CCFF  0 0 0 0 0 0 1 91.77 0 0 3295 <> 0 1611 1611 267 1611 0 "CCD match"  <> <> <>
  1612 2 120.247853 105.350195 170.783331 268 S R 24 0.50000 0.50000 "SER " " C  " 6 0 0 808080  0 1 7 ""  1 ""  <> 0 0 0 0 0 0 1 91.77 0 0 3296 <> 0 1612 1612 267 1612 0 "CCD match"  <> <> <>
  1613 15 119.865286 106.448390 171.190262 268 S R 70 -0.50000 -0.50000 "SER " " O  " 8 0 0 FF2E2E  0 1 7 ""  1 ""  <> 0 0 0 0 0 0 1 91.77 0 0 3297 <> 0 1613 1613 267 1613 0 "CCD match"  <> <> <>
  1614 3 122.040894 105.072949 169.007034 268 S R 24 0.14500 0.14500 "SER " " CB " 6 0 0 808080  0 1 7 ""  1 ""  <> 0 0 0 0 0 0 1 91.77 0 0 3298 <> 0 1614 1614 267 1614 0 "CCD match"  <> <> <>
  1615 16 122.289583 104.628405 167.688467 268 S R 70 -0.68300 -0.68300 "SER " " OG " 8 0 0 FF2E2E  0 1 7 "%UT"  70 ""  <> 0 0 0 0 0 0 1 91.77 0 0 3299 <> 0 1615 1615 267 1615 0 "CCD match"  <> <> <>
  1616 25 120.478938 104.304315 171.593717 269 G R 38 -0.50000 -0.50000 "GLY " " N  " 7 0 0 2E2EFF  0 1 7 ""  1 ""  <> 0 0 0 0 0 0 1 95.34 0 0 3305 <> 0 1616 1616 268 1616 0 "CCD match"  <> <> <>
  1617 3 120.365468 104.377032 173.049933 269 G R 24 0.08000 0.08000 "GLY " " CA " 6 0 0 808080  0 1 -1153 "%RT%RN"  2 ""  00CCFF  0 0 0 0 0 0 1 95.34 0 0 3306 <> 0 1617 1617 268 1617 0 "CCD match"  <> <> <>
  1618 2 119.212551 103.484187 173.507574 269 G R 24 0.50000 0.50000 "GLY " " C  " 6 0 0 808080  0 1 7 ""  1 ""  <> 0 0 0 0 0 0 1 95.34 0 0 3307 <> 0 1618 1618 268 1618 0 "CCD match"  <> <> <>
  1619 15 119.279692 102.267338 173.340361 269 G R 70 -0.50000 -0.50000 "GLY " " O  " 8 0 0 FF2E2E  0 1 7 ""  1 ""  <> 0 0 0 0 0 0 1 95.34 0 0 3308 <> 0 1619 1619 268 1619 0 "CCD match"  <> <> <>
  1620 25 118.196882 104.089336 174.150203 270 S R 38 -0.50000 -0.50000 "SER " " N  " 7 0 0 2E2EFF  0 1 7 ""  1 ""  <> 0 0 0 0 0 0 1 95.12 0 0 3312 <> 0 1620 1620 269 1620 0 "CCD match"  <> <> <>
  1621 3 117.034289 103.402404 174.725526 270 S R 24 0.14000 0.14000 "SER " " CA " 6 0 0 808080  0 1 -1153 "%RT%RN"  2 ""  00CCFF  0 0 0 0 0 0 1 95.12 0 0 3313 <> 0 1621 1621 269 1621 0 "CCD match"  <> <> <>
  1622 2 116.147164 102.712951 173.671657 270 S R 24 0.50000 0.50000 "SER " " C  " 6 0 0 808080  0 1 7 ""  1 ""  <> 0 0 0 0 0 0 1 95.12 0 0 3314 <> 0 1622 1622 269 1622 0 "CCD match"  <> <> <>
  1623 15 116.111035 103.150929 172.522139 270 S R 70 -0.50000 -0.50000 "SER " " O  " 8 0 0 FF2E2E  0 1 7 ""  1 ""  <> 0 0 0 0 0 0 1 95.12 0 0 3315 <> 0 1623 1623 269 1623 0 "CCD match"  <> <> <>
  1624 3 116.233848 104.397838 175.599149 270 S R 24 0.14500 0.14500 "SER " " CB " 6 0 0 808080  0 1 7 ""  1 ""  <> 0 0 0 0 0 0 1 95.12 0 0 3316 <> 0 1624 1624 269 1624 0 "CCD match"  <> <> <>
  1625 16 115.334142 105.203237 174.860162 270 S R 70 -0.68300 -0.68300 "SER " " OG " 8 0 0 FF2E2E  0 1 7 "%UT"  70 ""  <> 0 0 0 0 0 0 1 95.12 0 0 3317 <> 0 1625 1625 269 1625 0 "CCD match"  <> <> <>
  1626 25 115.417302 101.675634 174.117092 271 K R 38 -0.50000 -0.50000 "LYS " " N  " 7 0 0 2E2EFF  1 1 7 ""  1 ""  <> 0 0 0 0 0 0 1 96.57 0 0 3323 <> 0 1626 1626 270 1626 0 "CCD match"  <> <> <>
  1627 3 114.503933 100.853253 173.314900 271 K R 24 0.14000 0.14000 "LYS " " CA " 6 0 0 808080  1 1 -1153 "%RT%RN"  2 ""  00CCFF  0 0 0 0 0 0 1 96.57 0 0 3324 <> 0 1627 1627 270 1627 0 "CCD match"  <> <> <>
  1628 2 113.416191 101.641859 172.561411 271 K R 24 0.50000 0.50000 "LYS " " C  " 6 0 0 808080  1 1 7 ""  1 ""  <> 0 0 0 0 0 0 1 96.57 0 0 3325 <> 0 1628 1628 270 1628 0 "CCD match"  <> <> <>
  1629 15 113.053859 101.237734 171.458809 271 K R 70 -0.50000 -0.50000 "LYS " " O  " 8 0 0 FF2E2E  1 1 7 ""  1 ""  <> 0 0 0 0 0 0 1 96.57 0 0 3326 <> 0 1629 1629 270 1629 0 "CCD match"  <> <> <>
  1630 3 113.832039 99.802075 174.223213 271 K R 24 -0.12000 -0.12000 "LYS " " CB " 6 0 0 808080  1 1 7 ""  1 ""  <> 0 0 0 0 0 0 1 96.57 0 0 3327 <> 0 1630 1630 270 1630 0 "CCD match"  <> <> <>
  1631 3 114.801359 98.779955 174.839105 271 K R 24 -0.12000 -0.12000 "LYS " " CG " 6 0 0 808080  1 1 7 ""  1 ""  <> 0 0 0 0 0 0 1 96.57 0 0 3328 <> 0 1631 1631 270 1631 0 "CCD match"  <> <> <>
  1632 3 114.068469 97.752748 175.715516 271 K R 24 -0.12000 -0.12000 "LYS " " CD " 6 0 0 808080  1 1 7 ""  1 ""  <> 0 0 0 0 0 0 1 96.57 0 0 3329 <> 0 1632 1632 270 1632 0 "CCD match"  <> <> <>
  1633 3 115.019657 96.719110 176.338528 271 K R 24 0.19000 0.19000 "LYS " " CE " 6 0 0 808080  1 1 7 ""  1 ""  <> 0 0 0 0 0 0 1 96.57 0 0 3330 <> 0 1633 1633 270 1633 0 "CCD match"  <> <> <>
  1634 32 114.296073 95.750416 177.181875 271 K R 38 -0.30000 -0.30000 "LYS " " NZ " 7 1 0 2E2EFF  1 1 7 "%UT"  38 " 10.47"  <> 0 0 0 0 0 0 1 96.57 0 0 3331 <> 0 1634 1634 270 1634 0 "CCD match"  10.47 <> <>
  1635 25 112.926949 102.741964 173.159742 272 E R 38 -0.50000 -0.50000 "GLU " " N  " 7 0 0 2E2EFF  1 1 7 ""  1 ""  <> 0 0 0 0 0 0 1 95.24 0 0 3345 <> 0 1635 1635 271 1635 0 "CCD match"  <> <> <>
  1636 3 111.908974 103.620329 172.582670 272 E R 24 0.14000 0.14000 "GLU " " CA " 6 0 0 808080  1 1 -1153 "%RT%RN"  2 ""  00CCFF  0 0 0 0 0 0 1 95.24 0 0 3346 <> 0 1636 1636 271 1636 0 "CCD match"  <> <> <>
  1637 2 112.441642 104.478883 171.419635 272 E R 24 0.50000 0.50000 "GLU " " C  " 6 0 0 808080  1 1 7 ""  1 ""  <> 0 0 0 0 0 0 1 95.24 0 0 3347 <> 0 1637 1637 271 1637 0 "CCD match"  <> <> <>
  1638 15 111.727980 104.665801 170.434205 272 E R 70 -0.50000 -0.50000 "GLU " " O  " 8 0 0 FF2E2E  1 1 7 ""  1 ""  <> 0 0 0 0 0 0 1 95.24 0 0 3348 <> 0 1638 1638 271 1638 0 "CCD match"  <> <> <>
  1639 3 111.280053 104.460831 173.720741 272 E R 24 -0.12000 -0.12000 "GLU " " CB " 6 0 0 808080  1 1 7 ""  1 ""  <> 0 0 0 0 0 0 1 95.24 0 0 3349 <> 0 1639 1639 271 1639 0 "CCD match"  <> <> <>
  1640 3 110.225727 105.518496 173.310326 272 E R 24 -0.22000 -0.22000 "GLU " " CG " 6 0 0 808080  1 1 7 ""  1 ""  <> 0 0 0 0 0 0 1 95.24 0 0 3350 <> 0 1640 1640 271 1640 0 "CCD match"  <> <> <>
  1641 2 108.943852 104.993314 172.641996 272 E R 24 0.70000 0.70000 "GLU " " CD " 6 0 0 808080  1 1 7 "%UT"  24 " 3.68"  <> 0 0 0 0 0 0 1 95.24 0 0 3351 <> 0 1641 1641 271 1641 0 "CCD match"  3.68 10 <>
  1642 15 108.649175 103.780791 172.742649 272 E R 70 -0.80000 -0.80000 "GLU " " OE1" 8 0 0 FF2E2E  1 1 7 ""  1 ""  <> 0 0 0 0 0 0 1 95.24 0 0 3352 <> 0 1642 1642 271 1642 0 "CCD match"  <> <> <>
  1643 18 108.252570 105.834235 172.027275 272 E R 70 -0.80000 -0.80000 "GLU " " OE2" 8 -1 0 FF2E2E  1 1 7 ""  1 ""  <> 0 0 0 0 0 0 1 95.24 0 0 3353 <> 0 1643 1643 271 1643 0 "CCD match"  <> <> <>
  1644 25 113.694363 104.949101 171.539552 273 K R 38 -0.50000 -0.50000 "LYS " " N  " 7 0 0 2E2EFF  1 1 7 ""  1 ""  <> 0 0 0 0 0 0 1 93.69 0 0 3360 <> 0 1644 1644 272 1644 0 "CCD match"  <> <> <>
  1645 3 114.394487 105.706507 170.500262 273 K R 24 0.14000 0.14000 "LYS " " CA " 6 0 0 808080  1 1 -1153 "%RT%RN"  2 ""  00CCFF  0 0 0 0 0 0 1 93.69 0 0 3361 <> 0 1645 1645 272 1645 0 "CCD match"  <> <> <>
  1646 2 114.881329 104.799465 169.352561 273 K R 24 0.50000 0.50000 "LYS " " C  " 6 0 0 808080  1 1 7 ""  1 ""  <> 0 0 0 0 0 0 1 93.69 0 0 3362 <> 0 1646 1646 272 1646 0 "CCD match"  <> <> <>
  1647 15 114.837555 105.231650 168.201412 273 K R 70 -0.50000 -0.50000 "LYS " " O  " 8 0 0 FF2E2E  1 1 7 ""  1 ""  <> 0 0 0 0 0 0 1 93.69 0 0 3363 <> 0 1647 1647 272 1647 0 "CCD match"  <> <> <>
  1648 3 115.550038 106.507294 171.132159 273 K R 24 -0.12000 -0.12000 "LYS " " CB " 6 0 0 808080  1 1 7 ""  1 ""  <> 0 0 0 0 0 0 1 93.69 0 0 3364 <> 0 1648 1648 272 1648 0 "CCD match"  <> <> <>
  1649 3 115.072723 107.541276 172.179078 273 K R 24 -0.12000 -0.12000 "LYS " " CG " 6 0 0 808080  1 1 7 ""  1 ""  <> 0 0 0 0 0 0 1 93.69 0 0 3365 <> 0 1649 1649 272 1649 0 "CCD match"  <> <> <>
  1650 3 116.174621 108.474074 172.713871 273 K R 24 -0.12000 -0.12000 "LYS " " CD " 6 0 0 808080  1 1 7 ""  1 ""  <> 0 0 0 0 0 0 1 93.69 0 0 3366 <> 0 1650 1650 272 1650 0 "CCD match"  <> <> <>
  1651 3 117.379155 107.743719 173.336817 273 K R 24 0.19000 0.19000 "LYS " " CE " 6 0 0 808080  1 1 7 ""  1 ""  <> 0 0 0 0 0 0 1 93.69 0 0 3367 <> 0 1651 1651 272 1651 0 "CCD match"  <> <> <>
  1652 32 118.459357 108.672150 173.703987 273 K R 38 -0.30000 -0.30000 "LYS " " NZ " 7 1 0 2E2EFF  1 1 7 "%UT"  38 " 10.85"  <> 0 0 0 0 0 0 1 93.69 0 0 3368 <> 0 1652 1652 272 1652 0 "CCD match"  10.85 <> <>
  1653 25 115.268208 103.549193 169.673841 274 D R 38 -0.50000 -0.50000 "ASP " " N  " 7 0 0 2E2EFF  1 1 7 ""  1 ""  <> 0 0 0 0 0 0 1 93.27 0 0 3382 <> 0 1653 1653 273 1653 0 "CCD match"  <> <> <>
  1654 3 115.579133 102.479950 168.712979 274 D R 24 0.14000 0.14000 "ASP " " CA " 6 0 0 808080  1 1 -1153 "%RT%RN"  2 ""  00CCFF  0 0 0 0 0 0 1 93.27 0 0 3383 <> 0 1654 1654 273 1654 0 "CCD match"  <> <> <>
  1655 2 114.348194 102.035121 167.902315 274 D R 24 0.50000 0.50000 "ASP " " C  " 6 0 0 808080  1 1 7 ""  1 ""  <> 0 0 0 0 0 0 1 93.27 0 0 3384 <> 0 1655 1655 273 1655 0 "CCD match"  <> <> <>
  1656 15 114.495997 101.713543 166.724335 274 D R 70 -0.50000 -0.50000 "ASP " " O  " 8 0 0 FF2E2E  1 1 7 ""  1 ""  <> 0 0 0 0 0 0 1 93.27 0 0 3385 <> 0 1656 1656 273 1656 0 "CCD match"  <> <> <>
  1657 3 116.215744 101.225140 169.366674 274 D R 24 -0.22000 -0.22000 "ASP " " CB " 6 0 0 808080  1 1 7 ""  1 ""  <> 0 0 0 0 0 0 1 93.27 0 0 3386 <> 0 1657 1657 273 1657 0 "CCD match"  <> <> <>
  1658 2 117.519580 101.427787 170.156472 274 D R 24 0.70000 0.70000 "ASP " " CG " 6 0 0 808080  1 1 7 "%UT"  24 " 4.12"  <> 0 0 0 0 0 0 1 93.27 0 0 3387 <> 0 1658 1658 273 1658 0 "CCD match"  4.12 9.60577065774626 <>
  1659 15 118.232935 102.424103 169.906163 274 D R 70 -0.80000 -0.80000 "ASP " " OD1" 8 0 0 FF2E2E  1 1 7 ""  1 ""  <> 0 0 0 0 0 0 1 93.27 0 0 3388 <> 0 1659 1659 273 1659 0 "CCD match"  <> <> <>
  1660 18 117.850317 100.493537 170.919543 274 D R 70 -0.80000 -0.80000 "ASP " " OD2" 8 -1 0 FF2E2E  1 1 7 ""  1 ""  <> 0 0 0 0 0 0 1 93.27 0 0 3389 <> 0 1660 1660 273 1660 0 "CCD match"  <> <> <>
  1661 25 113.160481 102.040461 168.534147 275 R R 38 -0.50000 -0.50000 "ARG " " N  " 7 0 0 2E2EFF  1 1 7 ""  1 ""  <> 0 0 0 0 0 0 1 91.11 0 0 3394 <> 0 1661 1661 274 1661 0 "CCD match"  <> <> <>
  1662 3 111.872802 101.760333 167.894829 275 R R 24 0.14000 0.14000 "ARG " " CA " 6 0 0 808080  1 1 -1153 "%RT%RN"  2 ""  00CCFF  0 0 0 0 0 0 1 91.11 0 0 3395 <> 0 1662 1662 274 1662 0 "CCD match"  <> <> <>
  1663 2 111.454412 102.877012 166.917058 275 R R 24 0.50000 0.50000 "ARG " " C  " 6 0 0 808080  1 1 7 ""  1 ""  <> 0 0 0 0 0 0 1 91.11 0 0 3396 <> 0 1663 1663 274 1663 0 "CCD match"  <> <> <>
  1664 15 110.857898 102.574871 165.883779 275 R R 70 -0.50000 -0.50000 "ARG " " O  " 8 0 0 FF2E2E  1 1 7 ""  1 ""  <> 0 0 0 0 0 0 1 91.11 0 0 3397 <> 0 1664 1664 274 1664 0 "CCD match"  <> <> <>
  1665 3 110.810819 101.514066 168.988357 275 R R 24 -0.12000 -0.12000 "ARG " " CB " 6 0 0 808080  1 1 7 ""  1 ""  <> 0 0 0 0 0 0 1 91.11 0 0 3398 <> 0 1665 1665 274 1665 0 "CCD match"  <> <> <>
  1666 3 109.448086 101.008192 168.472054 275 R R 24 -0.05000 -0.05000 "ARG " " CG " 6 0 0 808080  1 1 7 ""  1 ""  <> 0 0 0 0 0 0 1 91.11 0 0 3399 <> 0 1666 1666 274 1666 0 "CCD match"  <> <> <>
  1667 3 108.357985 100.935858 169.559107 275 R R 24 0.19000 0.19000 "ARG " " CD " 6 0 0 808080  1 1 7 ""  1 ""  <> 0 0 0 0 0 0 1 91.11 0 0 3400 <> 0 1667 1667 274 1667 0 "CCD match"  <> <> <>
  1668 25 107.855293 102.266450 169.951615 275 R R 38 -0.69997 -0.69997 "ARG " " NE " 7 0 0 2E2EFF  1 1 7 ""  1 ""  <> 0 0 0 0 0 0 1 91.11 0 0 3401 <> 0 1668 1668 274 1668 0 "CCD match"  <> <> <>
  1669 2 106.906911 102.994373 169.331106 275 R R 24 0.63990 0.63990 "ARG " " CZ " 6 0 0 808080  1 1 7 ""  1 ""  <> 0 0 0 0 0 0 1 91.11 0 0 3402 <> 0 1669 1669 274 1669 0 "CCD match"  <> <> <>
  1670 25 106.595339 104.201818 169.815465 275 R R 38 -0.79997 -0.79997 "ARG " " NH1" 7 0 0 2E2EFF  1 1 7 ""  1 ""  <> 0 0 0 0 0 0 1 91.11 0 0 3403 <> 0 1670 1670 274 1670 0 "CCD match"  <> <> <>
  1671 31 106.262087 102.550931 168.240597 275 R R 38 -0.79997 -0.79997 "ARG " " NH2" 7 1 0 2E2EFF  1 1 7 ""  1 ""  <> 0 0 0 0 0 0 1 91.11 0 0 3404 <> 0 1671 1671 274 1671 0 "CCD match"  <> <> <>
  1672 25 111.805424 104.133776 167.243451 276 N R 38 -0.50000 -0.50000 "ASN " " N  " 7 0 0 2E2EFF  1 1 7 ""  1 ""  <> 0 0 0 0 0 0 1 86.27 0 0 3418 <> 0 1672 1672 275 1672 0 "CCD match"  <> <> <>
  1673 3 111.606882 105.301636 166.384288 276 N R 24 0.14000 0.14000 "ASN " " CA " 6 0 0 808080  1 1 -1153 "%RT%RN"  2 ""  00CCFF  0 0 0 0 0 0 1 86.27 0 0 3419 <> 0 1673 1673 275 1673 0 "CCD match"  <> <> <>
  1674 2 112.555114 105.284506 165.166836 276 N R 24 0.50000 0.50000 "ASN " " C  " 6 0 0 808080  1 1 7 ""  1 ""  <> 0 0 0 0 0 0 1 86.27 0 0 3420 <> 0 1674 1674 275 1674 0 "CCD match"  <> <> <>
  1675 15 112.116734 105.611569 164.065573 276 N R 70 -0.50000 -0.50000 "ASN " " O  " 8 0 0 FF2E2E  1 1 7 ""  1 ""  <> 0 0 0 0 0 0 1 86.27 0 0 3421 <> 0 1675 1675 275 1675 0 "CCD match"  <> <> <>
  1676 3 111.778912 106.598896 167.214725 276 N R 24 -0.12000 -0.12000 "ASN " " CB " 6 0 0 808080  1 1 7 ""  1 ""  <> 0 0 0 0 0 0 1 86.27 0 0 3422 <> 0 1676 1676 275 1676 0 "CCD match"  <> <> <>
  1677 2 110.996427 107.809874 166.687795 276 N R 24 0.50000 0.50000 "ASN " " CG " 6 0 0 808080  1 1 7 "%UT"  24 ""  <> 0 0 0 0 0 0 1 86.27 0 0 3423 <> 0 1677 1677 275 1677 0 "CCD match"  <> 102.902223324829 "No Flip" 
  1678 15 110.515751 107.822844 165.557254 276 N R 70 -0.50000 -0.50000 "ASN " " OD1" 8 0 0 FF2E2E  1 1 7 ""  1 ""  <> 0 0 0 0 0 0 1 86.27 0 0 3424 <> 0 1678 1678 275 1678 0 "CCD match"  <> <> <>
  1679 25 110.871299 108.850197 167.513210 276 N R 38 -0.76000 -0.76000 "ASN " " ND2" 7 0 0 2E2EFF  1 1 7 ""  1 ""  <> 0 0 0 0 0 0 1 86.27 0 0 3425 <> 0 1679 1679 275 1679 0 "CCD match"  <> <> <>
  1680 25 113.812944 104.852448 165.371891 277 L R 38 -0.50000 -0.50000 "LEU " " N  " 7 0 0 2E2EFF  1 1 7 ""  1 ""  <> 0 0 0 0 0 0 1 84.53 0 0 3432 <> 0 1680 1680 276 1680 0 "CCD match"  <> <> <>
  1681 3 114.807728 104.639705 164.316941 277 L R 24 0.14000 0.14000 "LEU " " CA " 6 0 0 808080  1 1 -1153 "%RT%RN"  2 ""  00CCFF  0 0 0 0 0 0 1 84.53 0 0 3433 <> 0 1681 1681 276 1681 0 "CCD match"  <> <> <>
  1682 2 114.404039 103.514715 163.344528 277 L R 24 0.50000 0.50000 "LEU " " C  " 6 0 0 808080  1 1 7 ""  1 ""  <> 0 0 0 0 0 0 1 84.53 0 0 3434 <> 0 1682 1682 276 1682 0 "CCD match"  <> <> <>
  1683 15 114.592673 103.672906 162.139251 277 L R 70 -0.50000 -0.50000 "LEU " " O  " 8 0 0 FF2E2E  1 1 7 ""  1 ""  <> 0 0 0 0 0 0 1 84.53 0 0 3435 <> 0 1683 1683 276 1683 0 "CCD match"  <> <> <>
  1684 3 116.186802 104.387846 164.971354 277 L R 24 -0.12000 -0.12000 "LEU " " CB " 6 0 0 808080  1 1 7 ""  1 ""  <> 0 0 0 0 0 0 1 84.53 0 0 3436 <> 0 1684 1684 276 1684 0 "CCD match"  <> <> <>
  1685 3 117.380284 104.166450 164.007698 277 L R 24 -0.06000 -0.06000 "LEU " " CG " 6 0 0 808080  1 1 7 ""  1 ""  <> 0 0 0 0 0 0 1 84.53 0 0 3437 <> 0 1685 1685 276 1685 0 "CCD match"  <> <> <>
  1686 3 117.566107 105.317634 162.996013 277 L R 24 -0.18000 -0.18000 "LEU " " CD1" 6 0 0 808080  1 1 7 ""  1 ""  <> 0 0 0 0 0 0 1 84.53 0 0 3438 <> 0 1686 1686 276 1686 0 "CCD match"  <> <> <>
  1687 3 118.675523 103.873389 164.795234 277 L R 24 -0.18000 -0.18000 "LEU " " CD2" 6 0 0 808080  1 1 7 ""  1 ""  <> 0 0 0 0 0 0 1 84.53 0 0 3439 <> 0 1687 1687 276 1687 0 "CCD match"  <> <> <>
  1688 25 113.821353 102.428658 163.883595 278 R R 38 -0.50000 -0.50000 "ARG " " N  " 7 0 0 2E2EFF  1 1 7 ""  1 ""  <> 0 0 0 0 0 0 1 85.15 0 0 3451 <> 0 1688 1688 277 1688 0 "CCD match"  <> <> <>
  1689 3 113.257061 101.305611 163.133025 278 R R 24 0.14000 0.14000 "ARG " " CA " 6 0 0 808080  1 1 -1153 "%RT%RN"  2 ""  00CCFF  0 0 0 0 0 0 1 85.15 0 0 3452 <> 0 1689 1689 277 1689 0 "CCD match"  <> <> <>
  1690 2 112.062236 101.722391 162.256018 278 R R 24 0.50000 0.50000 "ARG " " C  " 6 0 0 808080  1 1 7 ""  1 ""  <> 0 0 0 0 0 0 1 85.15 0 0 3453 <> 0 1690 1690 277 1690 0 "CCD match"  <> <> <>
  1691 15 111.977139 101.266925 161.117462 278 R R 70 -0.50000 -0.50000 "ARG " " O  " 8 0 0 FF2E2E  1 1 7 ""  1 ""  <> 0 0 0 0 0 0 1 85.15 0 0 3454 <> 0 1691 1691 277 1691 0 "CCD match"  <> <> <>
  1692 3 112.886234 100.179386 164.122958 278 R R 24 -0.12000 -0.12000 "ARG " " CB " 6 0 0 808080  1 1 7 ""  1 ""  <> 0 0 0 0 0 0 1 85.15 0 0 3455 <> 0 1692 1692 277 1692 0 "CCD match"  <> <> <>
  1693 3 112.302831 98.899507 163.483971 278 R R 24 -0.05000 -0.05000 "ARG " " CG " 6 0 0 808080  1 1 7 ""  1 ""  <> 0 0 0 0 0 0 1 85.15 0 0 3456 <> 0 1693 1693 277 1693 0 "CCD match"  <> <> <>
  1694 3 111.858964 97.842028 164.511722 278 R R 24 0.19000 0.19000 "ARG " " CD " 6 0 0 808080  1 1 7 ""  1 ""  <> 0 0 0 0 0 0 1 85.15 0 0 3457 <> 0 1694 1694 277 1694 0 "CCD match"  <> <> <>
  1695 25 112.991995 97.223953 165.224852 278 R R 38 -0.69997 -0.69997 "ARG " " NE " 7 0 0 2E2EFF  1 1 7 ""  1 ""  <> 0 0 0 0 0 0 1 85.15 0 0 3458 <> 0 1695 1695 277 1695 0 "CCD match"  <> <> <>
  1696 2 112.928243 96.321056 166.222273 278 R R 24 0.63990 0.63990 "ARG " " CZ " 6 0 0 808080  1 1 7 ""  1 ""  <> 0 0 0 0 0 0 1 85.15 0 0 3459 <> 0 1696 1696 277 1696 0 "CCD match"  <> <> <>
  1697 25 111.760615 95.853527 166.691622 278 R R 38 -0.79997 -0.79997 "ARG " " NH1" 7 0 0 2E2EFF  1 1 7 ""  1 ""  <> 0 0 0 0 0 0 1 85.15 0 0 3460 <> 0 1697 1697 277 1697 0 "CCD match"  <> <> <>
  1698 31 114.068558 95.876967 166.765279 278 R R 38 -0.79997 -0.79997 "ARG " " NH2" 7 1 0 2E2EFF  1 1 7 ""  1 ""  <> 0 0 0 0 0 0 1 85.15 0 0 3461 <> 0 1698 1698 277 1698 0 "CCD match"  <> <> <>
  1699 25 111.186346 102.591668 162.791596 279 R R 38 -0.50000 -0.50000 "ARG " " N  " 7 0 0 2E2EFF  1 1 7 ""  1 ""  <> 0 0 0 0 0 0 1 80.8 0 0 3475 <> 0 1699 1699 278 1699 0 "CCD match"  <> <> <>
  1700 3 110.032935 103.158574 162.091091 279 R R 24 0.14000 0.14000 "ARG " " CA " 6 0 0 808080  1 1 -1153 "%RT%RN"  2 ""  00CCFF  0 0 0 0 0 0 1 80.8 0 0 3476 <> 0 1700 1700 278 1700 0 "CCD match"  <> <> <>
  1701 2 110.442895 104.063589 160.913678 279 R R 24 0.50000 0.50000 "ARG " " C  " 6 0 0 808080  1 1 7 ""  1 ""  <> 0 0 0 0 0 0 1 80.8 0 0 3477 <> 0 1701 1701 278 1701 0 "CCD match"  <> <> <>
  1702 15 109.838084 103.959916 159.848222 279 R R 70 -0.50000 -0.50000 "ARG " " O  " 8 0 0 FF2E2E  1 1 7 ""  1 ""  <> 0 0 0 0 0 0 1 80.8 0 0 3478 <> 0 1702 1702 278 1702 0 "CCD match"  <> <> <>
  1703 3 109.134749 103.892129 163.110583 279 R R 24 -0.12000 -0.12000 "ARG " " CB " 6 0 0 808080  1 1 7 ""  1 ""  <> 0 0 0 0 0 0 1 80.8 0 0 3479 <> 0 1703 1703 278 1703 0 "CCD match"  <> <> <>
  1704 3 107.837926 104.485904 162.520422 279 R R 24 -0.05000 -0.05000 "ARG " " CG " 6 0 0 808080  1 1 7 ""  1 ""  <> 0 0 0 0 0 0 1 80.8 0 0 3480 <> 0 1704 1704 278 1704 0 "CCD match"  <> <> <>
  1705 3 106.997156 105.285389 163.532473 279 R R 24 0.19000 0.19000 "ARG " " CD " 6 0 0 808080  1 1 7 ""  1 ""  <> 0 0 0 0 0 0 1 80.8 0 0 3481 <> 0 1705 1705 278 1705 0 "CCD match"  <> <> <>
  1706 25 107.622426 106.566647 163.908491 279 R R 38 -0.69997 -0.69997 "ARG " " NE " 7 0 0 2E2EFF  1 1 7 ""  1 ""  <> 0 0 0 0 0 0 1 80.8 0 0 3482 <> 0 1706 1706 278 1706 0 "CCD match"  <> <> <>
  1707 2 107.587286 107.725476 163.223189 279 R R 24 0.63990 0.63990 "ARG " " CZ " 6 0 0 808080  1 1 7 ""  1 ""  <> 0 0 0 0 0 0 1 80.8 0 0 3483 <> 0 1707 1707 278 1707 0 "CCD match"  <> <> <>
  1708 25 106.957836 107.852565 162.044684 279 R R 38 -0.79997 -0.79997 "ARG " " NH1" 7 0 0 2E2EFF  1 1 7 ""  1 ""  <> 0 0 0 0 0 0 1 80.8 0 0 3484 <> 0 1708 1708 278 1708 0 "CCD match"  <> <> <>
  1709 31 108.208604 108.789520 163.738476 279 R R 38 -0.79997 -0.79997 "ARG " " NH2" 7 1 0 2E2EFF  1 1 7 ""  1 ""  <> 0 0 0 0 0 0 1 80.8 0 0 3485 <> 0 1709 1709 278 1709 0 "CCD match"  <> <> <>
  1710 25 111.469971 104.905252 161.122790 280 I R 38 -0.50000 -0.50000 "ILE " " N  " 7 0 0 2E2EFF  1 1 7 ""  1 ""  <> 0 0 0 0 0 0 1 80.27 0 0 3499 <> 0 1710 1710 279 1710 0 "CCD match"  <> <> <>
  1711 3 112.050017 105.792391 160.110454 280 I R 24 0.14000 0.14000 "ILE " " CA " 6 0 0 808080  1 1 -1153 "%RT%RN"  2 ""  00CCFF  0 0 0 0 0 0 1 80.27 0 0 3500 <> 0 1711 1711 279 1711 0 "CCD match"  <> <> <>
  1712 2 112.754284 105.012633 158.981396 280 I R 24 0.50000 0.50000 "ILE " " C  " 6 0 0 808080  1 1 7 ""  1 ""  <> 0 0 0 0 0 0 1 80.27 0 0 3501 <> 0 1712 1712 279 1712 0 "CCD match"  <> <> <>
  1713 15 112.567314 105.355207 157.815016 280 I R 70 -0.50000 -0.50000 "ILE " " O  " 8 0 0 FF2E2E  1 1 7 ""  1 ""  <> 0 0 0 0 0 0 1 80.27 0 0 3502 <> 0 1713 1713 279 1713 0 "CCD match"  <> <> <>
  1714 3 113.036747 106.813291 160.756889 280 I R 24 -0.06000 -0.06000 "ILE " " CB " 6 0 0 808080  1 1 7 ""  1 ""  <> 0 0 0 0 0 0 1 80.27 0 0 3503 <> 0 1714 1714 279 1714 0 "CCD match"  <> <> <>
  1715 3 112.264278 107.831429 161.626442 280 I R 24 -0.12000 -0.12000 "ILE " " CG1" 6 0 0 808080  1 1 7 ""  1 ""  <> 0 0 0 0 0 0 1 80.27 0 0 3504 <> 0 1715 1715 279 1715 0 "CCD match"  <> <> <>
  1716 3 113.958570 107.574242 159.773733 280 I R 24 -0.18000 -0.18000 "ILE " " CG2" 6 0 0 808080  1 1 7 ""  1 ""  <> 0 0 0 0 0 0 1 80.27 0 0 3505 <> 0 1716 1716 279 1716 0 "CCD match"  <> <> <>
  1717 3 113.129737 108.532028 162.683750 280 I R 24 -0.18000 -0.18000 "ILE " " CD1" 6 0 0 808080  1 1 7 ""  1 ""  <> 0 0 0 0 0 0 1 80.27 0 0 3506 <> 0 1717 1717 279 1717 0 "CCD match"  <> <> <>
  1718 25 113.509176 103.960571 159.344405 281 T R 38 -0.50000 -0.50000 "THR " " N  " 7 0 0 2E2EFF  1 1 7 ""  1 ""  <> 0 0 0 0 0 0 1 78.2 0 0 3518 <> 0 1718 1718 280 1718 0 "CCD match"  <> <> <>
  1719 3 114.184256 103.060959 158.404656 281 T R 24 0.14000 0.14000 "THR " " CA " 6 0 0 808080  1 1 -1155 "%RT%RN"  2 ""  0066FF  0 0 0 0 0 0 1 78.2 0 0 3519 <> 0 1719 1719 280 1719 0 "CCD match"  <> <> <>
  1720 2 113.185765 102.235987 157.562579 281 T R 24 0.50000 0.50000 "THR " " C  " 6 0 0 808080  1 1 7 ""  1 ""  <> 0 0 0 0 0 0 1 78.2 0 0 3520 <> 0 1720 1720 280 1720 0 "CCD match"  <> <> <>
  1721 15 113.417171 102.067476 156.366727 281 T R 70 -0.50000 -0.50000 "THR " " O  " 8 0 0 FF2E2E  1 1 7 ""  1 ""  <> 0 0 0 0 0 0 1 78.2 0 0 3521 <> 0 1721 1721 280 1721 0 "CCD match"  <> <> <>
  1722 3 115.149781 102.093108 159.144248 281 T R 24 0.20500 0.20500 "THR " " CB " 6 0 0 808080  1 1 7 ""  1 ""  <> 0 0 0 0 0 0 1 78.2 0 0 3522 <> 0 1722 1722 280 1722 0 "CCD match"  <> <> <>
  1723 16 116.149527 102.846423 159.803899 281 T R 70 -0.68300 -0.68300 "THR " " OG1" 8 0 0 FF2E2E  1 1 7 "%UT"  70 ""  <> 0 0 0 0 0 0 1 78.2 0 0 3523 <> 0 1723 1723 280 1723 0 "CCD match"  <> <> <>
  1724 3 115.868527 101.057681 158.260111 281 T R 24 -0.18000 -0.18000 "THR " " CG2" 6 0 0 808080  1 1 7 ""  1 ""  <> 0 0 0 0 0 0 1 78.2 0 0 3524 <> 0 1724 1724 280 1724 0 "CCD match"  <> <> <>
  1725 25 112.075765 101.793904 158.183140 282 R R 38 -0.50000 -0.50000 "ARG " " N  " 7 0 0 2E2EFF  1 1 7 ""  1 ""  <> 0 0 0 0 0 0 1 76.42 0 0 3532 <> 0 1725 1725 281 1725 0 "CCD match"  <> <> <>
  1726 3 110.960774 101.104803 157.529274 282 R R 24 0.14000 0.14000 "ARG " " CA " 6 0 0 808080  1 1 -1155 "%RT%RN"  2 ""  0066FF  0 0 0 0 0 0 1 76.42 0 0 3533 <> 0 1726 1726 281 1726 0 "CCD match"  <> <> <>
  1727 2 110.229805 102.003001 156.515234 282 R R 24 0.50000 0.50000 "ARG " " C  " 6 0 0 808080  1 1 7 ""  1 ""  <> 0 0 0 0 0 0 1 76.42 0 0 3534 <> 0 1727 1727 281 1727 0 "CCD match"  <> <> <>
  1728 15 109.973147 101.549276 155.402864 282 R R 70 -0.50000 -0.50000 "ARG " " O  " 8 0 0 FF2E2E  1 1 7 ""  1 ""  <> 0 0 0 0 0 0 1 76.42 0 0 3535 <> 0 1728 1728 281 1728 0 "CCD match"  <> <> <>
  1729 3 110.004317 100.548065 158.607316 282 R R 24 -0.12000 -0.12000 "ARG " " CB " 6 0 0 808080  1 1 7 ""  1 ""  <> 0 0 0 0 0 0 1 76.42 0 0 3536 <> 0 1729 1729 281 1729 0 "CCD match"  <> <> <>
  1730 3 108.804204 99.736728 158.069976 282 R R 24 -0.05000 -0.05000 "ARG " " CG " 6 0 0 808080  1 1 7 ""  1 ""  <> 0 0 0 0 0 0 1 76.42 0 0 3537 <> 0 1730 1730 281 1730 0 "CCD match"  <> <> <>
  1731 3 107.814401 99.296675 159.164806 282 R R 24 0.19000 0.19000 "ARG " " CD " 6 0 0 808080  1 1 7 ""  1 ""  <> 0 0 0 0 0 0 1 76.42 0 0 3538 <> 0 1731 1731 281 1731 0 "CCD match"  <> <> <>
  1732 25 107.016108 100.422750 159.688289 282 R R 38 -0.69997 -0.69997 "ARG " " NE " 7 0 0 2E2EFF  1 1 7 ""  1 ""  <> 0 0 0 0 0 0 1 76.42 0 0 3539 <> 0 1732 1732 281 1732 0 "CCD match"  <> <> <>
  1733 2 106.082222 100.379189 160.657658 282 R R 24 0.63990 0.63990 "ARG " " CZ " 6 0 0 808080  1 1 7 ""  1 ""  <> 0 0 0 0 0 0 1 76.42 0 0 3540 <> 0 1733 1733 281 1733 0 "CCD match"  <> <> <>
  1734 25 105.435751 101.505794 160.982346 282 R R 38 -0.79997 -0.79997 "ARG " " NH1" 7 0 0 2E2EFF  1 1 7 ""  1 ""  <> 0 0 0 0 0 0 1 76.42 0 0 3541 <> 0 1734 1734 281 1734 0 "CCD match"  <> <> <>
  1735 31 105.775697 99.244344 161.305507 282 R R 38 -0.79997 -0.79997 "ARG " " NH2" 7 1 0 2E2EFF  1 1 7 ""  1 ""  <> 0 0 0 0 0 0 1 76.42 0 0 3542 <> 0 1735 1735 281 1735 0 "CCD match"  <> <> <>
  1736 25 109.935046 103.256073 156.907907 283 M R 38 -0.50000 -0.50000 "MET " " N  " 7 0 0 2E2EFF  1 1 7 ""  1 ""  <> 0 0 0 0 0 0 1 75.67 0 0 3556 <> 0 1736 1736 282 1736 0 "CCD match"  <> <> <>
  1737 3 109.303128 104.278736 156.066964 283 M R 24 0.14000 0.14000 "MET " " CA " 6 0 0 808080  1 1 -1155 "%RT%RN"  2 ""  0066FF  0 0 0 0 0 0 1 75.67 0 0 3557 <> 0 1737 1737 282 1737 0 "CCD match"  <> <> <>
  1738 2 110.104111 104.601200 154.795269 283 M R 24 0.50000 0.50000 "MET " " C  " 6 0 0 808080  1 1 7 ""  1 ""  <> 0 0 0 0 0 0 1 75.67 0 0 3558 <> 0 1738 1738 282 1738 0 "CCD match"  <> <> <>
  1739 15 109.501785 104.720930 153.729394 283 M R 70 -0.50000 -0.50000 "MET " " O  " 8 0 0 FF2E2E  1 1 7 ""  1 ""  <> 0 0 0 0 0 0 1 75.67 0 0 3559 <> 0 1739 1739 282 1739 0 "CCD match"  <> <> <>
  1740 3 109.066649 105.561697 156.896448 283 M R 24 -0.12000 -0.12000 "MET " " CB " 6 0 0 808080  1 1 7 ""  1 ""  <> 0 0 0 0 0 0 1 75.67 0 0 3560 <> 0 1740 1740 282 1740 0 "CCD match"  <> <> <>
  1741 3 107.766145 105.552984 157.716592 283 M R 24 0.04750 0.04750 "MET " " CG " 6 0 0 808080  1 1 7 ""  1 ""  <> 0 0 0 0 0 0 1 75.67 0 0 3561 <> 0 1741 1741 282 1741 0 "CCD match"  <> <> <>
  1742 49 106.220768 105.540124 156.758577 283 M R 143 -0.33500 -0.33500 "MET " " SD " 16 0 0 FFFF6B  1 1 7 ""  1 ""  <> 0 0 0 0 0 0 1 75.67 0 0 3562 <> 0 1742 1742 282 1742 0 "CCD match"  <> <> <>
  1743 3 106.402810 107.068184 155.798295 283 M R 24 -0.01250 -0.01250 "MET " " CE " 6 0 0 808080  1 1 7 ""  1 ""  <> 0 0 0 0 0 0 1 75.67 0 0 3563 <> 0 1743 1743 282 1743 0 "CCD match"  <> <> <>
  1744 25 111.437005 104.701505 154.930508 284 V R 38 -0.50000 -0.50000 "VAL " " N  " 7 0 0 2E2EFF  1 1 7 ""  1 ""  <> 0 0 0 0 0 0 1 73.89 0 0 3573 <> 0 1744 1744 283 1744 0 "CCD match"  <> <> <>
  1745 3 112.367134 104.934486 153.827283 284 V R 24 0.14000 0.14000 "VAL " " CA " 6 0 0 808080  1 1 -1155 "%RT%RN"  2 ""  0066FF  0 0 0 0 0 0 1 73.89 0 0 3574 <> 0 1745 1745 283 1745 0 "CCD match"  <> <> <>
  1746 2 112.461349 103.733066 152.859747 284 V R 24 0.50000 0.50000 "VAL " " C  " 6 0 0 808080  1 1 7 ""  1 ""  <> 0 0 0 0 0 0 1 73.89 0 0 3575 <> 0 1746 1746 283 1746 0 "CCD match"  <> <> <>
  1747 15 112.486249 103.951924 151.649301 284 V R 70 -0.50000 -0.50000 "VAL " " O  " 8 0 0 FF2E2E  1 1 7 ""  1 ""  <> 0 0 0 0 0 0 1 73.89 0 0 3576 <> 0 1747 1747 283 1747 0 "CCD match"  <> <> <>
  1748 3 113.777337 105.324390 154.362933 284 V R 24 -0.06000 -0.06000 "VAL " " CB " 6 0 0 808080  1 1 7 ""  1 ""  <> 0 0 0 0 0 0 1 73.89 0 0 3577 <> 0 1748 1748 283 1748 0 "CCD match"  <> <> <>
  1749 3 114.904707 105.267896 153.317865 284 V R 24 -0.18000 -0.18000 "VAL " " CG1" 6 0 0 808080  1 1 7 ""  1 ""  <> 0 0 0 0 0 0 1 73.89 0 0 3578 <> 0 1749 1749 283 1749 0 "CCD match"  <> <> <>
  1750 3 113.755082 106.734882 154.982519 284 V R 24 -0.18000 -0.18000 "VAL " " CG2" 6 0 0 808080  1 1 7 ""  1 ""  <> 0 0 0 0 0 0 1 73.89 0 0 3579 <> 0 1750 1750 283 1750 0 "CCD match"  <> <> <>
  1751 25 112.476170 102.498293 153.393767 285 L R 38 -0.50000 -0.50000 "LEU " " N  " 7 0 0 2E2EFF  1 1 7 ""  1 ""  <> 0 0 0 0 0 0 1 72.55 0 0 3589 <> 0 1751 1751 284 1751 0 "CCD match"  <> <> <>
  1752 3 112.515572 101.264990 152.600510 285 L R 24 0.14000 0.14000 "LEU " " CA " 6 0 0 808080  1 1 -1155 "%RT%RN"  2 ""  0066FF  0 0 0 0 0 0 1 72.55 0 0 3590 <> 0 1752 1752 284 1752 0 "CCD match"  <> <> <>
  1753 2 111.224043 101.012116 151.803873 285 L R 24 0.50000 0.50000 "LEU " " C  " 6 0 0 808080  1 1 7 ""  1 ""  <> 0 0 0 0 0 0 1 72.55 0 0 3591 <> 0 1753 1753 284 1753 0 "CCD match"  <> <> <>
  1754 15 111.321569 100.566602 150.661838 285 L R 70 -0.50000 -0.50000 "LEU " " O  " 8 0 0 FF2E2E  1 1 7 ""  1 ""  <> 0 0 0 0 0 0 1 72.55 0 0 3592 <> 0 1754 1754 284 1754 0 "CCD match"  <> <> <>
  1755 3 112.849715 100.059962 153.507228 285 L R 24 -0.12000 -0.12000 "LEU " " CB " 6 0 0 808080  1 1 7 ""  1 ""  <> 0 0 0 0 0 0 1 72.55 0 0 3593 <> 0 1755 1755 284 1755 0 "CCD match"  <> <> <>
  1756 3 114.334786 99.979012 153.926514 285 L R 24 -0.06000 -0.06000 "LEU " " CG " 6 0 0 808080  1 1 7 ""  1 ""  <> 0 0 0 0 0 0 1 72.55 0 0 3594 <> 0 1756 1756 284 1756 0 "CCD match"  <> <> <>
  1757 3 114.542943 98.915386 155.022890 285 L R 24 -0.18000 -0.18000 "LEU " " CD1" 6 0 0 808080  1 1 7 ""  1 ""  <> 0 0 0 0 0 0 1 72.55 0 0 3595 <> 0 1757 1757 284 1757 0 "CCD match"  <> <> <>
  1758 3 115.281246 99.762418 152.726489 285 L R 24 -0.18000 -0.18000 "LEU " " CD2" 6 0 0 808080  1 1 7 ""  1 ""  <> 0 0 0 0 0 0 1 72.55 0 0 3596 <> 0 1758 1758 284 1758 0 "CCD match"  <> <> <>
  1759 25 110.054610 101.327089 152.389679 286 V R 38 -0.50000 -0.50000 "VAL " " N  " 7 0 0 2E2EFF  1 1 7 ""  1 ""  <> 0 0 0 0 0 0 1 71.39 0 0 3608 <> 0 1759 1759 285 1759 0 "CCD match"  <> <> <>
  1760 3 108.751617 101.232898 151.722698 286 V R 24 0.14000 0.14000 "VAL " " CA " 6 0 0 808080  1 1 -1155 "%RT%RN"  2 ""  0066FF  0 0 0 0 0 0 1 71.39 0 0 3609 <> 0 1760 1760 285 1760 0 "CCD match"  <> <> <>
  1761 2 108.576756 102.312219 150.630337 286 V R 24 0.50000 0.50000 "VAL " " C  " 6 0 0 808080  1 1 7 ""  1 ""  <> 0 0 0 0 0 0 1 71.39 0 0 3610 <> 0 1761 1761 285 1761 0 "CCD match"  <> <> <>
  1762 15 107.997443 102.005953 149.590776 286 V R 70 -0.50000 -0.50000 "VAL " " O  " 8 0 0 FF2E2E  1 1 7 ""  1 ""  <> 0 0 0 0 0 0 1 71.39 0 0 3611 <> 0 1762 1762 285 1762 0 "CCD match"  <> <> <>
  1763 3 107.574799 101.287742 152.743426 286 V R 24 -0.06000 -0.06000 "VAL " " CB " 6 0 0 808080  1 1 7 ""  1 ""  <> 0 0 0 0 0 0 1 71.39 0 0 3612 <> 0 1763 1763 285 1763 0 "CCD match"  <> <> <>
  1764 3 106.167354 101.418188 152.120006 286 V R 24 -0.18000 -0.18000 "VAL " " CG1" 6 0 0 808080  1 1 7 ""  1 ""  <> 0 0 0 0 0 0 1 71.39 0 0 3613 <> 0 1764 1764 285 1764 0 "CCD match"  <> <> <>
  1765 3 107.582596 100.040729 153.648143 286 V R 24 -0.18000 -0.18000 "VAL " " CG2" 6 0 0 808080  1 1 7 ""  1 ""  <> 0 0 0 0 0 0 1 71.39 0 0 3614 <> 0 1765 1765 285 1765 0 "CCD match"  <> <> <>
  1766 25 109.137602 103.516926 150.846928 287 V R 38 -0.50000 -0.50000 "VAL " " N  " 7 0 0 2E2EFF  1 1 7 ""  1 ""  <> 0 0 0 0 0 0 1 71.55 0 0 3624 <> 0 1766 1766 286 1766 0 "CCD match"  <> <> <>
  1767 3 109.222386 104.601492 149.860721 287 V R 24 0.14000 0.14000 "VAL " " CA " 6 0 0 808080  1 1 -1155 "%RT%RN"  2 ""  0066FF  0 0 0 0 0 0 1 71.55 0 0 3625 <> 0 1767 1767 286 1767 0 "CCD match"  <> <> <>
  1768 2 109.987046 104.201798 148.579211 287 V R 24 0.50000 0.50000 "VAL " " C  " 6 0 0 808080  1 1 7 ""  1 ""  <> 0 0 0 0 0 0 1 71.55 0 0 3626 <> 0 1768 1768 286 1768 0 "CCD match"  <> <> <>
  1769 15 109.492703 104.459556 147.480540 287 V R 70 -0.50000 -0.50000 "VAL " " O  " 8 0 0 FF2E2E  1 1 7 ""  1 ""  <> 0 0 0 0 0 0 1 71.55 0 0 3627 <> 0 1769 1769 286 1769 0 "CCD match"  <> <> <>
  1770 3 109.822615 105.896661 150.505899 287 V R 24 -0.06000 -0.06000 "VAL " " CB " 6 0 0 808080  1 1 7 ""  1 ""  <> 0 0 0 0 0 0 1 71.55 0 0 3628 <> 0 1770 1770 286 1770 0 "CCD match"  <> <> <>
  1771 3 110.734412 106.780963 149.627697 287 V R 24 -0.18000 -0.18000 "VAL " " CG1" 6 0 0 808080  1 1 7 ""  1 ""  <> 0 0 0 0 0 0 1 71.55 0 0 3629 <> 0 1771 1771 286 1771 0 "CCD match"  <> <> <>
  1772 3 108.711977 106.754327 151.135040 287 V R 24 -0.18000 -0.18000 "VAL " " CG2" 6 0 0 808080  1 1 7 ""  1 ""  <> 0 0 0 0 0 0 1 71.55 0 0 3630 <> 0 1772 1772 286 1772 0 "CCD match"  <> <> <>
  1773 25 111.152038 103.554314 148.751167 288 V R 38 -0.50000 -0.50000 "VAL " " N  " 7 0 0 2E2EFF  1 1 7 ""  1 ""  <> 0 0 0 0 0 0 1 69.08 0 0 3640 <> 0 1773 1773 287 1773 0 "CCD match"  <> <> <>
  1774 3 111.994932 103.057237 147.662245 288 V R 24 0.14000 0.14000 "VAL " " CA " 6 0 0 808080  1 1 -1155 "%RT%RN"  2 ""  0066FF  0 0 0 0 0 0 1 69.08 0 0 3641 <> 0 1774 1774 287 1774 0 "CCD match"  <> <> <>
  1775 2 111.366602 101.838887 146.948161 288 V R 24 0.50000 0.50000 "VAL " " C  " 6 0 0 808080  1 1 7 ""  1 ""  <> 0 0 0 0 0 0 1 69.08 0 0 3642 <> 0 1775 1775 287 1775 0 "CCD match"  <> <> <>
  1776 15 111.414454 101.779355 145.719379 288 V R 70 -0.50000 -0.50000 "VAL " " O  " 8 0 0 FF2E2E  1 1 7 ""  1 ""  <> 0 0 0 0 0 0 1 69.08 0 0 3643 <> 0 1776 1776 287 1776 0 "CCD match"  <> <> <>
  1777 3 113.419888 102.698361 148.185897 288 V R 24 -0.06000 -0.06000 "VAL " " CB " 6 0 0 808080  1 1 7 ""  1 ""  <> 0 0 0 0 0 0 1 69.08 0 0 3644 <> 0 1777 1777 287 1777 0 "CCD match"  <> <> <>
  1778 3 114.317235 101.939029 147.185320 288 V R 24 -0.18000 -0.18000 "VAL " " CG1" 6 0 0 808080  1 1 7 ""  1 ""  <> 0 0 0 0 0 0 1 69.08 0 0 3645 <> 0 1778 1778 287 1778 0 "CCD match"  <> <> <>
  1779 3 114.167121 103.957329 148.665941 288 V R 24 -0.18000 -0.18000 "VAL " " CG2" 6 0 0 808080  1 1 7 ""  1 ""  <> 0 0 0 0 0 0 1 69.08 0 0 3646 <> 0 1779 1779 287 1779 0 "CCD match"  <> <> <>
  1780 25 110.771084 100.914215 147.723931 289 A R 38 -0.50000 -0.50000 "ALA " " N  " 7 0 0 2E2EFF  1 1 7 ""  1 ""  <> 0 0 0 0 0 0 1 69.08 0 0 3656 <> 0 1780 1780 288 1780 0 "CCD match"  <> <> <>
  1781 3 110.144822 99.685817 147.231573 289 A R 24 0.14000 0.14000 "ALA " " CA " 6 0 0 808080  1 1 -1155 "%RT%RN"  2 ""  0066FF  0 0 0 0 0 0 1 69.08 0 0 3657 <> 0 1781 1781 288 1781 0 "CCD match"  <> <> <>
  1782 2 108.886647 99.922524 146.382815 289 A R 24 0.50000 0.50000 "ALA " " C  " 6 0 0 808080  1 1 7 ""  1 ""  <> 0 0 0 0 0 0 1 69.08 0 0 3658 <> 0 1782 1782 288 1782 0 "CCD match"  <> <> <>
  1783 15 108.746814 99.268908 145.352326 289 A R 70 -0.50000 -0.50000 "ALA " " O  " 8 0 0 FF2E2E  1 1 7 ""  1 ""  <> 0 0 0 0 0 0 1 69.08 0 0 3659 <> 0 1783 1783 288 1783 0 "CCD match"  <> <> <>
  1784 3 109.829419 98.756497 148.411963 289 A R 24 -0.18000 -0.18000 "ALA " " CB " 6 0 0 808080  1 1 7 ""  1 ""  <> 0 0 0 0 0 0 1 69.08 0 0 3660 <> 0 1784 1784 288 1784 0 "CCD match"  <> <> <>
  1785 25 108.016068 100.857783 146.803869 290 V R 38 -0.50000 -0.50000 "VAL " " N  " 7 0 0 2E2EFF  1 1 7 ""  1 ""  <> 0 0 0 0 0 0 1 69.22 0 0 3666 <> 0 1785 1785 289 1785 0 "CCD match"  <> <> <>
  1786 3 106.803813 101.253677 146.076424 290 V R 24 0.14000 0.14000 "VAL " " CA " 6 0 0 808080  1 1 -1155 "%RT%RN"  2 ""  0066FF  0 0 0 0 0 0 1 69.22 0 0 3667 <> 0 1786 1786 289 1786 0 "CCD match"  <> <> <>
  1787 2 107.115248 101.891537 144.708311 290 V R 24 0.50000 0.50000 "VAL " " C  " 6 0 0 808080  1 1 7 ""  1 ""  <> 0 0 0 0 0 0 1 69.22 0 0 3668 <> 0 1787 1787 289 1787 0 "CCD match"  <> <> <>
  1788 15 106.418936 101.584947 143.741052 290 V R 70 -0.50000 -0.50000 "VAL " " O  " 8 0 0 FF2E2E  1 1 7 ""  1 ""  <> 0 0 0 0 0 0 1 69.22 0 0 3669 <> 0 1788 1788 289 1788 0 "CCD match"  <> <> <>
  1789 3 105.920146 102.213677 146.930881 290 V R 24 -0.06000 -0.06000 "VAL " " CB " 6 0 0 808080  1 1 7 ""  1 ""  <> 0 0 0 0 0 0 1 69.22 0 0 3670 <> 0 1789 1789 289 1789 0 "CCD match"  <> <> <>
  1790 3 104.874685 103.053613 146.161851 290 V R 24 -0.18000 -0.18000 "VAL " " CG1" 6 0 0 808080  1 1 7 ""  1 ""  <> 0 0 0 0 0 0 1 69.22 0 0 3671 <> 0 1790 1790 289 1790 0 "CCD match"  <> <> <>
  1791 3 105.211149 101.435368 148.054323 290 V R 24 -0.18000 -0.18000 "VAL " " CG2" 6 0 0 808080  1 1 7 ""  1 ""  <> 0 0 0 0 0 0 1 69.22 0 0 3672 <> 0 1791 1791 289 1791 0 "CCD match"  <> <> <>
  1792 25 108.178374 102.713755 144.645220 291 F R 38 -0.50000 -0.50000 "PHE " " N  " 7 0 0 2E2EFF  1 1 7 ""  1 ""  <> 0 0 0 0 0 0 1 67.87 0 0 3682 <> 0 1792 1792 290 1792 0 "CCD match"  <> <> <>
  1793 3 108.673854 103.318355 143.408982 291 F R 24 0.14000 0.14000 "PHE " " CA " 6 0 0 808080  1 1 -1155 "%RT%RN"  2 ""  0066FF  0 0 0 0 0 0 1 67.87 0 0 3683 <> 0 1793 1793 290 1793 0 "CCD match"  <> <> <>
  1794 2 109.194015 102.269384 142.408226 291 F R 24 0.50000 0.50000 "PHE " " C  " 6 0 0 808080  1 1 7 ""  1 ""  <> 0 0 0 0 0 0 1 67.87 0 0 3684 <> 0 1794 1794 290 1794 0 "CCD match"  <> <> <>
  1795 15 108.838891 102.327086 141.231773 291 F R 70 -0.50000 -0.50000 "PHE " " O  " 8 0 0 FF2E2E  1 1 7 ""  1 ""  <> 0 0 0 0 0 0 1 67.87 0 0 3685 <> 0 1795 1795 290 1795 0 "CCD match"  <> <> <>
  1796 3 109.719642 104.403295 143.747041 291 F R 24 -0.00500 -0.00500 "PHE " " CB " 6 0 0 808080  1 1 7 ""  1 ""  <> 0 0 0 0 0 0 1 67.87 0 0 3686 <> 0 1796 1796 290 1796 0 "CCD match"  <> <> <>
  1797 2 110.249862 105.184615 142.556771 291 F R 24 -0.11500 -0.11500 "PHE " " CG " 6 0 0 808080  1 1 7 ""  1 ""  <> 0 0 0 0 0 0 1 67.87 0 0 3687 <> 0 1797 1797 290 1797 0 "CCD match"  <> <> <>
  1798 2 109.481386 106.236923 142.017018 291 F R 24 -0.11500 -0.11500 "PHE " " CD1" 6 0 0 808080  1 1 7 ""  1 ""  <> 0 0 0 0 0 0 1 67.87 0 0 3688 <> 0 1798 1798 290 1798 0 "CCD match"  <> <> <>
  1799 2 111.417461 104.771008 141.878599 291 F R 24 -0.11500 -0.11500 "PHE " " CD2" 6 0 0 808080  1 1 7 ""  1 ""  <> 0 0 0 0 0 0 1 67.87 0 0 3689 <> 0 1799 1799 290 1799 0 "CCD match"  <> <> <>
  1800 2 109.903742 106.886341 140.866337 291 F R 24 -0.11500 -0.11500 "PHE " " CE1" 6 0 0 808080  1 1 7 ""  1 ""  <> 0 0 0 0 0 0 1 67.87 0 0 3690 <> 0 1800 1800 290 1800 0 "CCD match"  <> <> <>
  1801 2 111.819297 105.434045 140.725975 291 F R 24 -0.11500 -0.11500 "PHE " " CE2" 6 0 0 808080  1 1 7 ""  1 ""  <> 0 0 0 0 0 0 1 67.87 0 0 3691 <> 0 1801 1801 290 1801 0 "CCD match"  <> <> <>
  1802 2 111.066849 106.486703 140.222456 291 F R 24 -0.11500 -0.11500 "PHE " " CZ " 6 0 0 808080  1 1 7 ""  1 ""  <> 0 0 0 0 0 0 1 67.87 0 0 3692 <> 0 1802 1802 290 1802 0 "CCD match"  <> <> <>
  1803 25 109.988795 101.308138 142.906803 292 I R 38 -0.50000 -0.50000 "ILE " " N  " 7 0 0 2E2EFF  1 1 7 ""  1 ""  <> 0 0 0 0 0 0 1 68.59 0 0 3702 <> 0 1803 1803 291 1803 0 "CCD match"  <> <> <>
  1804 3 110.538850 100.201360 142.125886 292 I R 24 0.14000 0.14000 "ILE " " CA " 6 0 0 808080  1 1 -1155 "%RT%RN"  2 ""  0066FF  0 0 0 0 0 0 1 68.59 0 0 3703 <> 0 1804 1804 291 1804 0 "CCD match"  <> <> <>
  1805 2 109.447248 99.251268 141.591847 292 I R 24 0.50000 0.50000 "ILE " " C  " 6 0 0 808080  1 1 7 ""  1 ""  <> 0 0 0 0 0 0 1 68.59 0 0 3704 <> 0 1805 1805 291 1805 0 "CCD match"  <> <> <>
  1806 15 109.391144 99.046052 140.382935 292 I R 70 -0.50000 -0.50000 "ILE " " O  " 8 0 0 FF2E2E  1 1 7 ""  1 ""  <> 0 0 0 0 0 0 1 68.59 0 0 3705 <> 0 1806 1806 291 1806 0 "CCD match"  <> <> <>
  1807 3 111.629438 99.426483 142.928372 292 I R 24 -0.06000 -0.06000 "ILE " " CB " 6 0 0 808080  1 1 7 ""  1 ""  <> 0 0 0 0 0 0 1 68.59 0 0 3706 <> 0 1807 1807 291 1807 0 "CCD match"  <> <> <>
  1808 3 112.897047 100.304336 143.068251 292 I R 24 -0.12000 -0.12000 "ILE " " CG1" 6 0 0 808080  1 1 7 ""  1 ""  <> 0 0 0 0 0 0 1 68.59 0 0 3707 <> 0 1808 1808 291 1808 0 "CCD match"  <> <> <>
  1809 3 112.011957 98.035567 142.368105 292 I R 24 -0.18000 -0.18000 "ILE " " CG2" 6 0 0 808080  1 1 7 ""  1 ""  <> 0 0 0 0 0 0 1 68.59 0 0 3708 <> 0 1809 1809 291 1809 0 "CCD match"  <> <> <>
  1810 3 113.881557 99.821452 144.142174 292 I R 24 -0.18000 -0.18000 "ILE " " CD1" 6 0 0 808080  1 1 7 ""  1 ""  <> 0 0 0 0 0 0 1 68.59 0 0 3709 <> 0 1810 1810 291 1810 0 "CCD match"  <> <> <>
  1811 25 108.584409 98.724059 142.476944 293 V R 38 -0.50000 -0.50000 "VAL " " N  " 7 0 0 2E2EFF  1 1 7 ""  1 ""  <> 0 0 0 0 0 0 1 69.26 0 0 3721 <> 0 1811 1811 292 1811 0 "CCD match"  <> <> <>
  1812 3 107.525791 97.760100 142.144831 293 V R 24 0.14000 0.14000 "VAL " " CA " 6 0 0 808080  1 1 -1155 "%RT%RN"  2 ""  0066FF  0 0 0 0 0 0 1 69.26 0 0 3722 <> 0 1812 1812 292 1812 0 "CCD match"  <> <> <>
  1813 2 106.482588 98.284758 141.131135 293 V R 24 0.50000 0.50000 "VAL " " C  " 6 0 0 808080  1 1 7 ""  1 ""  <> 0 0 0 0 0 0 1 69.26 0 0 3723 <> 0 1813 1813 292 1813 0 "CCD match"  <> <> <>
  1814 15 105.993105 97.494674 140.323088 293 V R 70 -0.50000 -0.50000 "VAL " " O  " 8 0 0 FF2E2E  1 1 7 ""  1 ""  <> 0 0 0 0 0 0 1 69.26 0 0 3724 <> 0 1814 1814 292 1814 0 "CCD match"  <> <> <>
  1815 3 106.820425 97.246410 143.439626 293 V R 24 -0.06000 -0.06000 "VAL " " CB " 6 0 0 808080  1 1 7 ""  1 ""  <> 0 0 0 0 0 0 1 69.26 0 0 3725 <> 0 1815 1815 292 1815 0 "CCD match"  <> <> <>
  1816 3 105.470574 96.519385 143.245461 293 V R 24 -0.18000 -0.18000 "VAL " " CG1" 6 0 0 808080  1 1 7 ""  1 ""  <> 0 0 0 0 0 0 1 69.26 0 0 3726 <> 0 1816 1816 292 1816 0 "CCD match"  <> <> <>
  1817 3 107.767341 96.330279 144.238390 293 V R 24 -0.18000 -0.18000 "VAL " " CG2" 6 0 0 808080  1 1 7 ""  1 ""  <> 0 0 0 0 0 0 1 69.26 0 0 3727 <> 0 1817 1817 292 1817 0 "CCD match"  <> <> <>
  1818 25 106.190983 99.596624 141.166329 294 C R 38 -0.50000 -0.50000 "CYS " " N  " 7 0 1 2E2EFF  1 1 7 ""  1 ""  <> 0 0 0 0 0 0 1 73.18 0 0 3737 <> 0 1818 1818 293 1818 0 "CCD match"  <> <> <>
  1819 3 105.249173 100.245378 140.254282 294 C R 24 0.14000 0.14000 "CYS " " CA " 6 0 1 808080  1 1 -1155 "%RT%RN"  2 ""  0066FF  0 0 0 0 0 0 1 73.18 0 0 3738 <> 0 1819 1819 293 1819 0 "CCD match"  <> <> <>
  1820 2 105.829569 100.462582 138.844275 294 C R 24 0.50000 0.50000 "CYS " " C  " 6 0 1 808080  1 1 7 ""  1 ""  <> 0 0 0 0 0 0 1 73.18 0 0 3739 <> 0 1820 1820 293 1820 0 "CCD match"  <> <> <>
  1821 15 105.132603 100.174632 137.870725 294 C R 70 -0.50000 -0.50000 "CYS " " O  " 8 0 1 FF2E2E  1 1 7 ""  1 ""  <> 0 0 0 0 0 0 1 73.18 0 0 3740 <> 0 1821 1821 293 1821 0 "CCD match"  <> <> <>
  1822 3 104.725018 101.577346 140.815376 294 C R 24 0.06000 0.06000 "CYS " " CB " 6 0 1 808080  1 1 7 ""  1 ""  <> 0 0 0 0 0 0 1 73.18 0 0 3741 <> 0 1822 1822 293 1822 0 "CCD match"  <> <> <>
  1823 49 103.583051 101.269660 142.194335 294 C R 143 -0.33500 -0.33500 "CYS " " SG " 16 0 1 FFFF6B  1 1 7 "%UT"  143 " 11.07"  <> 0 0 0 0 0 0 1 73.18 0 0 3742 <> 0 1823 1823 293 1823 0 "CCD match"  11.07 <> <>
  1824 25 107.067694 100.982717 138.754281 295 W R 38 -0.50000 -0.50000 "TRP " " N  " 7 0 1 2E2EFF  1 1 7 ""  1 ""  <> 0 0 0 0 0 0 1 72.86 0 0 3748 <> 0 1824 1824 294 1824 0 "CCD match"  <> <> <>
  1825 3 107.669186 101.409594 137.486645 295 W R 24 0.14000 0.14000 "TRP " " CA " 6 0 1 808080  1 1 -1125 "%RT%RN"  2 ""  2D00FF  0 0 0 0 0 0 1 72.86 0 0 3749 <> 0 1825 1825 294 1825 0 "CCD match"  <> <> <>
  1826 2 108.530070 100.349610 136.775509 295 W R 24 0.50000 0.50000 "TRP " " C  " 6 0 1 808080  1 1 7 ""  1 ""  <> 0 0 0 0 0 0 1 72.86 0 0 3750 <> 0 1826 1826 294 1826 0 "CCD match"  <> <> <>
  1827 15 108.696551 100.478529 135.563386 295 W R 70 -0.50000 -0.50000 "TRP " " O  " 8 0 1 FF2E2E  1 1 7 ""  1 ""  <> 0 0 0 0 0 0 1 72.86 0 0 3751 <> 0 1827 1827 294 1827 0 "CCD match"  <> <> <>
  1828 3 108.446214 102.728212 137.679275 295 W R 24 -0.12000 -0.12000 "TRP " " CB " 6 0 1 808080  1 1 7 ""  1 ""  <> 0 0 0 0 0 0 1 72.86 0 0 3752 <> 0 1828 1828 294 1828 0 "CCD match"  <> <> <>
  1829 2 107.603320 103.934392 137.986172 295 W R 24 0.07500 0.07500 "TRP " " CG " 6 0 1 808080  1 1 7 ""  1 ""  <> 0 0 0 0 0 0 1 72.86 0 0 3753 <> 0 1829 1829 294 1829 0 "CCD match"  <> <> <>
  1830 2 107.577537 104.603874 139.159969 295 W R 24 -0.11500 -0.11500 "TRP " " CD1" 6 0 1 808080  1 1 7 ""  1 ""  <> 0 0 0 0 0 0 1 72.86 0 0 3754 <> 0 1830 1830 294 1830 0 "CCD match"  <> <> <>
  1831 2 106.637575 104.615444 137.122783 295 W R 24 -0.05500 -0.05500 "TRP " " CD2" 6 0 1 808080  1 1 7 ""  1 ""  <> 0 0 0 0 0 0 1 72.86 0 0 3755 <> 0 1831 1831 294 1831 0 "CCD match"  <> <> <>
  1832 25 106.681606 105.647505 139.082213 295 W R 38 -0.57000 -0.57000 "TRP " " NE1" 7 0 1 2E2EFF  1 1 7 ""  1 ""  <> 0 0 0 0 0 0 1 72.86 0 0 3756 <> 0 1832 1832 294 1832 0 "CCD match"  <> <> <>
  1833 2 106.072223 105.708336 137.849504 295 W R 24 0.13000 0.13000 "TRP " " CE2" 6 0 1 808080  1 1 7 ""  1 ""  <> 0 0 0 0 0 0 1 72.86 0 0 3757 <> 0 1833 1833 294 1833 0 "CCD match"  <> <> <>
  1834 2 106.178964 104.426742 135.797049 295 W R 24 -0.11500 -0.11500 "TRP " " CE3" 6 0 1 808080  1 1 7 ""  1 ""  <> 0 0 0 0 0 0 1 72.86 0 0 3758 <> 0 1834 1834 294 1834 0 "CCD match"  <> <> <>
  1835 2 105.113865 106.571620 137.291769 295 W R 24 -0.11500 -0.11500 "TRP " " CZ2" 6 0 1 808080  1 1 7 ""  1 ""  <> 0 0 0 0 0 0 1 72.86 0 0 3759 <> 0 1835 1835 294 1835 0 "CCD match"  <> <> <>
  1836 2 105.226197 105.291832 135.221198 295 W R 24 -0.11500 -0.11500 "TRP " " CZ3" 6 0 1 808080  1 1 7 ""  1 ""  <> 0 0 0 0 0 0 1 72.86 0 0 3760 <> 0 1836 1836 294 1836 0 "CCD match"  <> <> <>
  1837 2 104.693832 106.362066 135.966716 295 W R 24 -0.11500 -0.11500 "TRP " " CH2" 6 0 1 808080  1 1 7 ""  1 ""  <> 0 0 0 0 0 0 1 72.86 0 0 3761 <> 0 1837 1837 294 1837 0 "CCD match"  <> <> <>
  1838 25 109.052879 99.329711 137.481778 296 T R 38 -0.50000 -0.50000 "THR " " N  " 7 0 1 2E2EFF  1 1 7 ""  1 ""  <> 0 0 0 0 0 0 1 72.22 0 0 3772 <> 0 1838 1838 295 1838 0 "CCD match"  <> <> <>
  1839 3 109.903220 98.291156 136.873835 296 T R 24 0.14000 0.14000 "THR " " CA " 6 0 1 808080  1 1 -1125 "%RT%RN"  2 ""  2D00FF  0 0 0 0 0 0 1 72.22 0 0 3773 <> 0 1839 1839 295 1839 0 "CCD match"  <> <> <>
  1840 2 109.209343 97.419415 135.793601 296 T R 24 0.50000 0.50000 "THR " " C  " 6 0 1 808080  1 1 7 ""  1 ""  <> 0 0 0 0 0 0 1 72.22 0 0 3774 <> 0 1840 1840 295 1840 0 "CCD match"  <> <> <>
  1841 15 109.826022 97.242902 134.741534 296 T R 70 -0.50000 -0.50000 "THR " " O  " 8 0 1 FF2E2E  1 1 7 ""  1 ""  <> 0 0 0 0 0 0 1 72.22 0 0 3775 <> 0 1841 1841 295 1841 0 "CCD match"  <> <> <>
  1842 3 110.591841 97.357363 137.917788 296 T R 24 0.20500 0.20500 "THR " " CB " 6 0 1 808080  1 1 7 ""  1 ""  <> 0 0 0 0 0 0 1 72.22 0 0 3776 <> 0 1842 1842 295 1842 0 "CCD match"  <> <> <>
  1843 16 111.429171 98.122830 138.755085 296 T R 70 -0.68300 -0.68300 "THR " " OG1" 8 0 1 FF2E2E  1 1 7 "%UT"  70 ""  <> 0 0 0 0 0 0 1 72.22 0 0 3777 <> 0 1843 1843 295 1843 0 "CCD match"  <> <> <>
  1844 3 111.465467 96.226794 137.347713 296 T R 24 -0.18000 -0.18000 "THR " " CG2" 6 0 1 808080  1 1 7 ""  1 ""  <> 0 0 0 0 0 0 1 72.22 0 0 3778 <> 0 1844 1844 295 1844 0 "CCD match"  <> <> <>
  1845 25 107.959925 96.930323 136.007890 297 P R 38 -0.14000 -0.14000 "PRO " " N  " 7 0 1 2E2EFF  1 1 7 ""  1 ""  <> 0 0 0 0 0 0 1 73.9 0 0 3786 <> 0 1845 1845 296 1845 0 "CCD match"  <> <> <>
  1846 3 107.280949 96.075523 135.011919 297 P R 24 0.01000 0.01000 "PRO " " CA " 6 0 1 808080  1 1 -1125 "%RT%RN"  2 ""  2D00FF  0 0 0 0 0 0 1 73.9 0 0 3787 <> 0 1846 1846 296 1846 0 "CCD match"  <> <> <>
  1847 2 106.930304 96.780304 133.691020 297 P R 24 0.50000 0.50000 "PRO " " C  " 6 0 1 808080  1 1 7 ""  1 ""  <> 0 0 0 0 0 0 1 73.9 0 0 3788 <> 0 1847 1847 296 1847 0 "CCD match"  <> <> <>
  1848 15 107.156428 96.197187 132.633056 297 P R 70 -0.50000 -0.50000 "PRO " " O  " 8 0 1 FF2E2E  1 1 7 ""  1 ""  <> 0 0 0 0 0 0 1 73.9 0 0 3789 <> 0 1848 1848 296 1848 0 "CCD match"  <> <> <>
  1849 3 106.027159 95.553535 135.740564 297 P R 24 -0.12000 -0.12000 "PRO " " CB " 6 0 1 808080  1 1 7 ""  1 ""  <> 0 0 0 0 0 0 1 73.9 0 0 3790 <> 0 1849 1849 296 1849 0 "CCD match"  <> <> <>
  1850 3 106.358984 95.700024 137.214674 297 P R 24 -0.12000 -0.12000 "PRO " " CG " 6 0 1 808080  1 1 7 ""  1 ""  <> 0 0 0 0 0 0 1 73.9 0 0 3791 <> 0 1850 1850 296 1850 0 "CCD match"  <> <> <>
  1851 3 107.171644 96.984020 137.240290 297 P R 24 -0.05000 -0.05000 "PRO " " CD " 6 0 1 808080  1 1 7 ""  1 ""  <> 0 0 0 0 0 0 1 73.9 0 0 3792 <> 0 1851 1851 296 1851 0 "CCD match"  <> <> <>
  1852 25 106.404078 98.014537 133.775793 298 I R 38 -0.50000 -0.50000 "ILE " " N  " 7 0 1 2E2EFF  1 1 7 ""  1 ""  <> 0 0 0 0 0 0 1 72.01 0 0 3800 <> 0 1852 1852 297 1852 0 "CCD match"  <> <> <>
  1853 3 105.974591 98.810308 132.623520 298 I R 24 0.14000 0.14000 "ILE " " CA " 6 0 1 808080  1 1 -1125 "%RT%RN"  2 ""  2D00FF  0 0 0 0 0 0 1 72.01 0 0 3801 <> 0 1853 1853 297 1853 0 "CCD match"  <> <> <>
  1854 2 107.135816 99.308049 131.736796 298 I R 24 0.50000 0.50000 "ILE " " C  " 6 0 1 808080  1 1 7 ""  1 ""  <> 0 0 0 0 0 0 1 72.01 0 0 3802 <> 0 1854 1854 297 1854 0 "CCD match"  <> <> <>
  1855 15 106.995738 99.276605 130.514752 298 I R 70 -0.50000 -0.50000 "ILE " " O  " 8 0 1 FF2E2E  1 1 7 ""  1 ""  <> 0 0 0 0 0 0 1 72.01 0 0 3803 <> 0 1855 1855 297 1855 0 "CCD match"  <> <> <>
  1856 3 105.059805 99.996673 133.056025 298 I R 24 -0.06000 -0.06000 "ILE " " CB " 6 0 1 808080  1 1 7 ""  1 ""  <> 0 0 0 0 0 0 1 72.01 0 0 3804 <> 0 1856 1856 297 1856 0 "CCD match"  <> <> <>
  1857 3 104.472008 100.833798 131.895578 298 I R 24 -0.12000 -0.12000 "ILE " " CG1" 6 0 1 808080  1 1 7 ""  1 ""  <> 0 0 0 0 0 0 1 72.01 0 0 3805 <> 0 1857 1857 297 1857 0 "CCD match"  <> <> <>
  1858 3 105.709963 100.941024 134.086174 298 I R 24 -0.18000 -0.18000 "ILE " " CG2" 6 0 1 808080  1 1 7 ""  1 ""  <> 0 0 0 0 0 0 1 72.01 0 0 3806 <> 0 1858 1858 297 1858 0 "CCD match"  <> <> <>
  1859 3 103.677628 100.039320 130.849857 298 I R 24 -0.18000 -0.18000 "ILE " " CD1" 6 0 1 808080  1 1 7 ""  1 ""  <> 0 0 0 0 0 0 1 72.01 0 0 3807 <> 0 1859 1859 297 1859 0 "CCD match"  <> <> <>
  1860 25 108.268850 99.703476 132.343704 299 H R 38 -0.50000 -0.50000 "HIS " " N  " 7 0 1 2E2EFF  1 1 7 ""  1 ""  <> 0 0 0 0 0 0 1 71.23 0 0 3819 <> 0 1860 1860 298 1860 0 "CCD match"  <> <> <>
  1861 3 109.466163 100.125407 131.612042 299 H R 24 0.14000 0.14000 "HIS " " CA " 6 0 1 808080  1 1 -1125 "%RT%RN"  2 ""  2D00FF  0 0 0 0 0 0 1 71.23 0 0 3820 <> 0 1861 1861 298 1861 0 "CCD match"  <> <> <>
  1862 2 110.178536 98.971465 130.886681 299 H R 24 0.50000 0.50000 "HIS " " C  " 6 0 1 808080  1 1 7 ""  1 ""  <> 0 0 0 0 0 0 1 71.23 0 0 3821 <> 0 1862 1862 298 1862 0 "CCD match"  <> <> <>
  1863 15 110.615220 99.167579 129.753365 299 H R 70 -0.50000 -0.50000 "HIS " " O  " 8 0 1 FF2E2E  1 1 7 ""  1 ""  <> 0 0 0 0 0 0 1 71.23 0 0 3822 <> 0 1863 1863 298 1863 0 "CCD match"  <> <> <>
  1864 3 110.421173 100.898534 132.541177 299 H R 24 -0.00500 -0.00500 "HIS " " CB " 6 0 1 808080  1 1 7 ""  1 ""  <> 0 0 0 0 0 0 1 71.23 0 0 3823 <> 0 1864 1864 298 1864 0 "CCD match"  <> <> <>
  1865 2 110.002441 102.329120 132.768430 299 H R 24 0.01500 0.01500 "HIS " " CG " 6 0 1 808080  1 1 7 "%UT"  24 "HIS 4.55"  <> 0 0 0 0 0 0 1 71.23 0 0 3824 <> 0 1865 1865 298 1865 0 "CCD match"  4.55 3.70362918146656 "HIS" 
  1866 25 109.342643 102.753603 133.906879 299 H R 38 -0.57000 -0.57000 "HIS " " ND1" 7 0 1 2E2EFF  1 1 7 ""  1 ""  <> 0 0 0 0 0 0 1 71.23 0 0 3825 <> 0 1866 1866 298 1866 0 "CCD match"  <> <> <>
  1867 2 110.168292 103.458175 131.997297 299 H R 24 -0.01500 -0.01500 "HIS " " CD2" 6 0 1 808080  1 1 7 ""  1 ""  <> 0 0 0 0 0 0 1 71.23 0 0 3826 <> 0 1867 1867 298 1867 0 "CCD match"  <> <> <>
  1868 2 109.150124 104.069525 133.786308 299 H R 24 0.29500 0.29500 "HIS " " CE1" 6 0 1 808080  1 1 7 ""  1 ""  <> 0 0 0 0 0 0 1 71.23 0 0 3827 <> 0 1868 1868 298 1868 0 "CCD match"  <> <> <>
  1869 25 109.619296 104.563487 132.648136 299 H R 38 -0.49000 -0.49000 "HIS " " NE2" 7 0 1 2E2EFF  1 1 7 ""  1 ""  <> 0 0 0 0 0 0 1 71.23 0 0 3828 <> 0 1869 1869 298 1869 0 "CCD match"  <> <> <>
  1870 25 110.252072 97.790956 131.524982 300 I R 38 -0.50000 -0.50000 "ILE " " N  " 7 0 1 2E2EFF  1 1 7 ""  1 ""  <> 0 0 0 0 0 0 1 71.94 0 0 3836 <> 0 1870 1870 299 1870 0 "CCD match"  <> <> <>
  1871 3 110.853934 96.587620 130.945694 300 I R 24 0.14000 0.14000 "ILE " " CA " 6 0 1 808080  1 1 -1125 "%RT%RN"  2 ""  2D00FF  0 0 0 0 0 0 1 71.94 0 0 3837 <> 0 1871 1871 299 1871 0 "CCD match"  <> <> <>
  1872 2 109.996505 95.962554 129.824818 300 I R 24 0.50000 0.50000 "ILE " " C  " 6 0 1 808080  1 1 7 ""  1 ""  <> 0 0 0 0 0 0 1 71.94 0 0 3838 <> 0 1872 1872 299 1872 0 "CCD match"  <> <> <>
  1873 15 110.562103 95.553077 128.811857 300 I R 70 -0.50000 -0.50000 "ILE " " O  " 8 0 1 FF2E2E  1 1 7 ""  1 ""  <> 0 0 0 0 0 0 1 71.94 0 0 3839 <> 0 1873 1873 299 1873 0 "CCD match"  <> <> <>
  1874 3 111.197588 95.534759 132.046793 300 I R 24 -0.06000 -0.06000 "ILE " " CB " 6 0 1 808080  1 1 7 ""  1 ""  <> 0 0 0 0 0 0 1 71.94 0 0 3840 <> 0 1874 1874 299 1874 0 "CCD match"  <> <> <>
  1875 3 112.411344 96.029806 132.869499 300 I R 24 -0.12000 -0.12000 "ILE " " CG1" 6 0 1 808080  1 1 7 ""  1 ""  <> 0 0 0 0 0 0 1 71.94 0 0 3841 <> 0 1875 1875 299 1875 0 "CCD match"  <> <> <>
  1876 3 111.450726 94.095831 131.538186 300 I R 24 -0.18000 -0.18000 "ILE " " CG2" 6 0 1 808080  1 1 7 ""  1 ""  <> 0 0 0 0 0 0 1 71.94 0 0 3842 <> 0 1876 1876 299 1876 0 "CCD match"  <> <> <>
  1877 3 112.717341 95.193994 134.119754 300 I R 24 -0.18000 -0.18000 "ILE " " CD1" 6 0 1 808080  1 1 7 ""  1 ""  <> 0 0 0 0 0 0 1 71.94 0 0 3843 <> 0 1877 1877 299 1877 0 "CCD match"  <> <> <>
  1878 25 108.664126 95.913066 130.007972 301 Y R 38 -0.50000 -0.50000 "TYR " " N  " 7 0 1 2E2EFF  1 1 7 ""  1 ""  <> 0 0 0 0 0 0 1 74.33 0 0 3855 <> 0 1878 1878 300 1878 0 "CCD match"  <> <> <>
  1879 3 107.733462 95.286163 129.062341 301 Y R 24 0.14000 0.14000 "TYR " " CA " 6 0 1 808080  1 1 -1125 "%RT%RN"  2 ""  2D00FF  0 0 0 0 0 0 1 74.33 0 0 3856 <> 0 1879 1879 300 1879 0 "CCD match"  <> <> <>
  1880 2 107.574066 96.062801 127.739628 301 Y R 24 0.50000 0.50000 "TYR " " C  " 6 0 1 808080  1 1 7 ""  1 ""  <> 0 0 0 0 0 0 1 74.33 0 0 3857 <> 0 1880 1880 300 1880 0 "CCD match"  <> <> <>
  1881 15 107.375474 95.428541 126.704237 301 Y R 70 -0.50000 -0.50000 "TYR " " O  " 8 0 1 FF2E2E  1 1 7 ""  1 ""  <> 0 0 0 0 0 0 1 74.33 0 0 3858 <> 0 1881 1881 300 1881 0 "CCD match"  <> <> <>
  1882 3 106.382428 95.024139 129.763458 301 Y R 24 -0.00500 -0.00500 "TYR " " CB " 6 0 1 808080  1 1 7 ""  1 ""  <> 0 0 0 0 0 0 1 74.33 0 0 3859 <> 0 1882 1882 300 1882 0 "CCD match"  <> <> <>
  1883 2 105.387491 94.156581 129.005125 301 Y R 24 -0.11500 -0.11500 "TYR " " CG " 6 0 1 808080  1 1 7 ""  1 ""  <> 0 0 0 0 0 0 1 74.33 0 0 3860 <> 0 1883 1883 300 1883 0 "CCD match"  <> <> <>
  1884 2 105.755586 92.856919 128.593938 301 Y R 24 -0.11500 -0.11500 "TYR " " CD1" 6 0 1 808080  1 1 7 ""  1 ""  <> 0 0 0 0 0 0 1 74.33 0 0 3861 <> 0 1884 1884 300 1884 0 "CCD match"  <> <> <>
  1885 2 104.080606 94.622217 128.745288 301 Y R 24 -0.11500 -0.11500 "TYR " " CD2" 6 0 1 808080  1 1 7 ""  1 ""  <> 0 0 0 0 0 0 1 74.33 0 0 3862 <> 0 1885 1885 300 1885 0 "CCD match"  <> <> <>
  1886 2 104.830482 92.032008 127.925869 301 Y R 24 -0.11500 -0.11500 "TYR " " CE1" 6 0 1 808080  1 1 7 ""  1 ""  <> 0 0 0 0 0 0 1 74.33 0 0 3863 <> 0 1886 1886 300 1886 0 "CCD match"  <> <> <>
  1887 2 103.152182 93.791521 128.085456 301 Y R 24 -0.11500 -0.11500 "TYR " " CE2" 6 0 1 808080  1 1 7 ""  1 ""  <> 0 0 0 0 0 0 1 74.33 0 0 3864 <> 0 1887 1887 300 1887 0 "CCD match"  <> <> <>
  1888 2 103.525435 92.497228 127.676505 301 Y R 24 0.15000 0.15000 "TYR " " CZ " 6 0 1 808080  1 1 7 ""  1 ""  <> 0 0 0 0 0 0 1 74.33 0 0 3865 <> 0 1888 1888 300 1888 0 "CCD match"  <> <> <>
  1889 16 102.620248 91.692387 127.049621 301 Y R 70 -0.58500 -0.58500 "TYR " " OH " 8 0 1 FF2E2E  1 1 7 "%UT"  70 " 10.79"  <> 0 0 0 0 0 0 1 74.33 0 0 3866 <> 0 1889 1889 300 1889 0 "CCD match"  10.79 <> <>
  1890 25 107.720364 97.400271 127.782947 302 V R 38 -0.50000 -0.50000 "VAL " " N  " 7 0 1 2E2EFF  1 1 7 ""  1 ""  <> 0 0 0 0 0 0 1 69.21 0 0 3876 <> 0 1890 1890 301 1890 0 "CCD match"  <> <> <>
  1891 3 107.765015 98.272988 126.603825 302 V R 24 0.14000 0.14000 "VAL " " CA " 6 0 1 808080  1 1 -1125 "%RT%RN"  2 ""  2D00FF  0 0 0 0 0 0 1 69.21 0 0 3877 <> 0 1891 1891 301 1891 0 "CCD match"  <> <> <>
  1892 2 109.028765 98.044050 125.747119 302 V R 24 0.50000 0.50000 "VAL " " C  " 6 0 1 808080  1 1 7 ""  1 ""  <> 0 0 0 0 0 0 1 69.21 0 0 3878 <> 0 1892 1892 301 1892 0 "CCD match"  <> <> <>
  1893 15 108.918270 98.010921 124.521256 302 V R 70 -0.50000 -0.50000 "VAL " " O  " 8 0 1 FF2E2E  1 1 7 ""  1 ""  <> 0 0 0 0 0 0 1 69.21 0 0 3879 <> 0 1893 1893 301 1893 0 "CCD match"  <> <> <>
  1894 3 107.655926 99.775142 127.014536 302 V R 24 -0.06000 -0.06000 "VAL " " CB " 6 0 1 808080  1 1 7 ""  1 ""  <> 0 0 0 0 0 0 1 69.21 0 0 3880 <> 0 1894 1894 301 1894 0 "CCD match"  <> <> <>
  1895 3 108.122501 100.810730 125.964613 302 V R 24 -0.18000 -0.18000 "VAL " " CG1" 6 0 1 808080  1 1 7 ""  1 ""  <> 0 0 0 0 0 0 1 69.21 0 0 3881 <> 0 1895 1895 301 1895 0 "CCD match"  <> <> <>
  1896 3 106.214142 100.107988 127.437293 302 V R 24 -0.18000 -0.18000 "VAL " " CG2" 6 0 1 808080  1 1 7 ""  1 ""  <> 0 0 0 0 0 0 1 69.21 0 0 3882 <> 0 1896 1896 301 1896 0 "CCD match"  <> <> <>
  1897 25 110.187700 97.863592 126.405284 303 I R 38 -0.50000 -0.50000 "ILE " " N  " 7 0 1 2E2EFF  1 1 7 ""  1 ""  <> 0 0 0 0 0 0 1 68.81 0 0 3892 <> 0 1897 1897 302 1897 0 "CCD match"  <> <> <>
  1898 3 111.471494 97.577162 125.760319 303 I R 24 0.14000 0.14000 "ILE " " CA " 6 0 1 808080  1 1 -1125 "%RT%RN"  2 ""  2D00FF  0 0 0 0 0 0 1 68.81 0 0 3893 <> 0 1898 1898 302 1898 0 "CCD match"  <> <> <>
  1899 2 111.529504 96.156178 125.157134 303 I R 24 0.50000 0.50000 "ILE " " C  " 6 0 1 808080  1 1 7 ""  1 ""  <> 0 0 0 0 0 0 1 68.81 0 0 3894 <> 0 1899 1899 302 1899 0 "CCD match"  <> <> <>
  1900 15 112.060695 96.004918 124.057955 303 I R 70 -0.50000 -0.50000 "ILE " " O  " 8 0 1 FF2E2E  1 1 7 ""  1 ""  <> 0 0 0 0 0 0 1 68.81 0 0 3895 <> 0 1900 1900 302 1900 0 "CCD match"  <> <> <>
  1901 3 112.661279 97.814727 126.742350 303 I R 24 -0.06000 -0.06000 "ILE " " CB " 6 0 1 808080  1 1 7 ""  1 ""  <> 0 0 0 0 0 0 1 68.81 0 0 3896 <> 0 1901 1901 302 1901 0 "CCD match"  <> <> <>
  1902 3 112.801013 99.311007 127.119944 303 I R 24 -0.12000 -0.12000 "ILE " " CG1" 6 0 1 808080  1 1 7 ""  1 ""  <> 0 0 0 0 0 0 1 68.81 0 0 3897 <> 0 1902 1902 302 1902 0 "CCD match"  <> <> <>
  1903 3 114.025741 97.242477 126.297172 303 I R 24 -0.18000 -0.18000 "ILE " " CG2" 6 0 1 808080  1 1 7 ""  1 ""  <> 0 0 0 0 0 0 1 68.81 0 0 3898 <> 0 1903 1903 302 1903 0 "CCD match"  <> <> <>
  1904 3 113.117901 100.271624 125.960772 303 I R 24 -0.18000 -0.18000 "ILE " " CD1" 6 0 1 808080  1 1 7 ""  1 ""  <> 0 0 0 0 0 0 1 68.81 0 0 3899 <> 0 1904 1904 302 1904 0 "CCD match"  <> <> <>
  1905 25 110.932631 95.162795 125.842494 304 I R 38 -0.50000 -0.50000 "ILE " " N  " 7 0 0 2E2EFF  1 1 7 ""  1 ""  <> 0 0 0 0 0 0 1 69.39 0 0 3911 <> 0 1905 1905 303 1905 0 "CCD match"  <> <> <>
  1906 3 110.766700 93.791120 125.345991 304 I R 24 0.14000 0.14000 "ILE " " CA " 6 0 0 808080  1 1 -1125 "%RT%RN"  2 ""  2D00FF  0 0 0 0 0 0 1 69.39 0 0 3912 <> 0 1906 1906 303 1906 0 "CCD match"  <> <> <>
  1907 2 109.872661 93.719041 124.092668 304 I R 24 0.50000 0.50000 "ILE " " C  " 6 0 0 808080  1 1 7 ""  1 ""  <> 0 0 0 0 0 0 1 69.39 0 0 3913 <> 0 1907 1907 303 1907 0 "CCD match"  <> <> <>
  1908 15 110.241310 93.029402 123.144454 304 I R 70 -0.50000 -0.50000 "ILE " " O  " 8 0 0 FF2E2E  1 1 7 ""  1 ""  <> 0 0 0 0 0 0 1 69.39 0 0 3914 <> 0 1908 1908 303 1908 0 "CCD match"  <> <> <>
  1909 3 110.223717 92.832143 126.454423 304 I R 24 -0.06000 -0.06000 "ILE " " CB " 6 0 0 808080  1 1 7 ""  1 ""  <> 0 0 0 0 0 0 1 69.39 0 0 3915 <> 0 1909 1909 303 1909 0 "CCD match"  <> <> <>
  1910 3 111.341414 92.532268 127.479509 304 I R 24 -0.12000 -0.12000 "ILE " " CG1" 6 0 0 808080  1 1 7 ""  1 ""  <> 0 0 0 0 0 0 1 69.39 0 0 3916 <> 0 1910 1910 303 1910 0 "CCD match"  <> <> <>
  1911 3 109.597691 91.504443 125.953929 304 I R 24 -0.18000 -0.18000 "ILE " " CG2" 6 0 0 808080  1 1 7 ""  1 ""  <> 0 0 0 0 0 0 1 69.39 0 0 3917 <> 0 1911 1911 303 1911 0 "CCD match"  <> <> <>
  1912 3 110.848150 91.864710 128.770714 304 I R 24 -0.18000 -0.18000 "ILE " " CD1" 6 0 0 808080  1 1 7 ""  1 ""  <> 0 0 0 0 0 0 1 69.39 0 0 3918 <> 0 1912 1912 303 1912 0 "CCD match"  <> <> <>
  1913 25 108.745636 94.452703 124.106968 305 K R 38 -0.50000 -0.50000 "LYS " " N  " 7 0 0 2E2EFF  1 1 7 ""  1 ""  <> 0 0 0 0 0 0 1 69.81 0 0 3930 <> 0 1913 1913 304 1913 0 "CCD match"  <> <> <>
  1914 3 107.792476 94.554463 122.999190 305 K R 24 0.14000 0.14000 "LYS " " CA " 6 0 0 808080  1 1 -1125 "%RT%RN"  2 ""  2D00FF  0 0 0 0 0 0 1 69.81 0 0 3931 <> 0 1914 1914 304 1914 0 "CCD match"  <> <> <>
  1915 2 108.378686 95.256395 121.756034 305 K R 24 0.50000 0.50000 "LYS " " C  " 6 0 0 808080  1 1 7 ""  1 ""  <> 0 0 0 0 0 0 1 69.81 0 0 3932 <> 0 1915 1915 304 1915 0 "CCD match"  <> <> <>
  1916 15 108.021643 94.885358 120.637934 305 K R 70 -0.50000 -0.50000 "LYS " " O  " 8 0 0 FF2E2E  1 1 7 ""  1 ""  <> 0 0 0 0 0 0 1 69.81 0 0 3933 <> 0 1916 1916 304 1916 0 "CCD match"  <> <> <>
  1917 3 106.511012 95.240004 123.523627 305 K R 24 -0.12000 -0.12000 "LYS " " CB " 6 0 0 808080  1 1 7 ""  1 ""  <> 0 0 0 0 0 0 1 69.81 0 0 3934 <> 0 1917 1917 304 1917 0 "CCD match"  <> <> <>
  1918 3 105.366861 95.370700 122.501839 305 K R 24 -0.12000 -0.12000 "LYS " " CG " 6 0 0 808080  1 1 7 ""  1 ""  <> 0 0 0 0 0 0 1 69.81 0 0 3935 <> 0 1918 1918 304 1918 0 "CCD match"  <> <> <>
  1919 3 104.091105 95.952011 123.128913 305 K R 24 -0.12000 -0.12000 "LYS " " CD " 6 0 0 808080  1 1 7 ""  1 ""  <> 0 0 0 0 0 0 1 69.81 0 0 3936 <> 0 1919 1919 304 1919 0 "CCD match"  <> <> <>
  1920 3 102.940299 96.066841 122.116624 305 K R 24 0.19000 0.19000 "LYS " " CE " 6 0 0 808080  1 1 7 ""  1 ""  <> 0 0 0 0 0 0 1 69.81 0 0 3937 <> 0 1920 1920 304 1920 0 "CCD match"  <> <> <>
  1921 32 101.715783 96.601395 122.738751 305 K R 38 -0.30000 -0.30000 "LYS " " NZ " 7 1 0 2E2EFF  1 1 7 "%UT"  38 " 9.56"  <> 0 0 0 0 0 0 1 69.81 0 0 3938 <> 0 1921 1921 304 1921 0 "CCD match"  9.56 <> <>
  1922 25 109.275014 96.235537 121.974555 306 A R 38 -0.50000 -0.50000 "ALA " " N  " 7 0 0 2E2EFF  1 1 7 ""  1 ""  <> 0 0 0 0 0 0 1 68.77 0 0 3952 <> 0 1922 1922 305 1922 0 "CCD match"  <> <> <>
  1923 3 109.989535 96.961599 120.924744 306 A R 24 0.14000 0.14000 "ALA " " CA " 6 0 0 808080  1 1 -1125 "%RT%RN"  2 ""  2D00FF  0 0 0 0 0 0 1 68.77 0 0 3953 <> 0 1923 1923 305 1923 0 "CCD match"  <> <> <>
  1924 2 111.083522 96.120386 120.243316 306 A R 24 0.50000 0.50000 "ALA " " C  " 6 0 0 808080  1 1 7 ""  1 ""  <> 0 0 0 0 0 0 1 68.77 0 0 3954 <> 0 1924 1924 305 1924 0 "CCD match"  <> <> <>
  1925 15 111.220076 96.203780 119.023272 306 A R 70 -0.50000 -0.50000 "ALA " " O  " 8 0 0 FF2E2E  1 1 7 ""  1 ""  <> 0 0 0 0 0 0 1 68.77 0 0 3955 <> 0 1925 1925 305 1925 0 "CCD match"  <> <> <>
  1926 3 110.583031 98.249311 121.516986 306 A R 24 -0.18000 -0.18000 "ALA " " CB " 6 0 0 808080  1 1 7 ""  1 ""  <> 0 0 0 0 0 0 1 68.77 0 0 3956 <> 0 1926 1926 305 1926 0 "CCD match"  <> <> <>
  1927 25 111.830801 95.329952 121.034706 307 L R 38 -0.50000 -0.50000 "LEU " " N  " 7 0 0 2E2EFF  1 1 7 ""  1 ""  <> 0 0 0 0 0 0 1 70.48 0 0 3962 <> 0 1927 1927 306 1927 0 "CCD match"  <> <> <>
  1928 3 112.910765 94.460542 120.558775 307 L R 24 0.14000 0.14000 "LEU " " CA " 6 0 0 808080  1 1 -1125 "%RT%RN"  2 ""  2D00FF  0 0 0 0 0 0 1 70.48 0 0 3963 <> 0 1928 1928 306 1928 0 "CCD match"  <> <> <>
  1929 2 112.393369 93.184154 119.875899 307 L R 24 0.50000 0.50000 "LEU " " C  " 6 0 0 808080  1 1 7 ""  1 ""  <> 0 0 0 0 0 0 1 70.48 0 0 3964 <> 0 1929 1929 306 1929 0 "CCD match"  <> <> <>
  1930 15 112.951306 92.792930 118.851156 307 L R 70 -0.50000 -0.50000 "LEU " " O  " 8 0 0 FF2E2E  1 1 7 ""  1 ""  <> 0 0 0 0 0 0 1 70.48 0 0 3965 <> 0 1930 1930 306 1930 0 "CCD match"  <> <> <>
  1931 3 113.836509 94.090763 121.740348 307 L R 24 -0.12000 -0.12000 "LEU " " CB " 6 0 0 808080  1 1 7 ""  1 ""  <> 0 0 0 0 0 0 1 70.48 0 0 3966 <> 0 1931 1931 306 1931 0 "CCD match"  <> <> <>
  1932 3 114.753602 95.237815 122.219745 307 L R 24 -0.06000 -0.06000 "LEU " " CG " 6 0 0 808080  1 1 7 ""  1 ""  <> 0 0 0 0 0 0 1 70.48 0 0 3967 <> 0 1932 1932 306 1932 0 "CCD match"  <> <> <>
  1933 3 115.444246 94.872430 123.549580 307 L R 24 -0.18000 -0.18000 "LEU " " CD1" 6 0 0 808080  1 1 7 ""  1 ""  <> 0 0 0 0 0 0 1 70.48 0 0 3968 <> 0 1933 1933 306 1933 0 "CCD match"  <> <> <>
  1934 3 115.769986 95.672032 121.142483 307 L R 24 -0.18000 -0.18000 "LEU " " CD2" 6 0 0 808080  1 1 7 ""  1 ""  <> 0 0 0 0 0 0 1 70.48 0 0 3969 <> 0 1934 1934 306 1934 0 "CCD match"  <> <> <>
  1935 25 111.358255 92.559927 120.459863 308 V R 38 -0.50000 -0.50000 "VAL " " N  " 7 0 0 2E2EFF  0 1 7 ""  1 ""  <> 0 0 0 0 0 0 1 71.88 0 0 3981 <> 0 1935 1935 307 1935 0 "CCD match"  <> <> <>
  1936 3 110.766893 91.309228 119.993256 308 V R 24 0.14000 0.14000 "VAL " " CA " 6 0 0 808080  0 1 -1125 "%RT%RN"  2 ""  2D00FF  0 0 0 0 0 0 1 71.88 0 0 3982 <> 0 1936 1936 307 1936 0 "CCD match"  <> <> <>
  1937 2 109.244955 91.493231 119.915430 308 V R 24 0.50000 0.50000 "VAL " " C  " 6 0 0 808080  0 1 7 ""  1 ""  <> 0 0 0 0 0 0 1 71.88 0 0 3983 <> 0 1937 1937 307 1937 0 "CCD match"  <> <> <>
  1938 15 108.607119 91.760394 120.934851 308 V R 70 -0.50000 -0.50000 "VAL " " O  " 8 0 0 FF2E2E  0 1 7 ""  1 ""  <> 0 0 0 0 0 0 1 71.88 0 0 3984 <> 0 1938 1938 307 1938 0 "CCD match"  <> <> <>
  1939 3 111.087732 90.126765 120.959059 308 V R 24 -0.06000 -0.06000 "VAL " " CB " 6 0 0 808080  0 1 7 ""  1 ""  <> 0 0 0 0 0 0 1 71.88 0 0 3985 <> 0 1939 1939 307 1939 0 "CCD match"  <> <> <>
  1940 3 110.333315 88.817428 120.634698 308 V R 24 -0.18000 -0.18000 "VAL " " CG1" 6 0 0 808080  0 1 7 ""  1 ""  <> 0 0 0 0 0 0 1 71.88 0 0 3986 <> 0 1940 1940 307 1940 0 "CCD match"  <> <> <>
  1941 3 112.600247 89.842870 121.014426 308 V R 24 -0.18000 -0.18000 "VAL " " CG2" 6 0 0 808080  0 1 7 ""  1 ""  <> 0 0 0 0 0 0 1 71.88 0 0 3987 <> 0 1941 1941 307 1941 0 "CCD match"  <> <> <>
  1942 25 108.692429 91.315037 118.704951 309 T R 38 -0.50000 -0.50000 "THR " " N  " 7 0 0 2E2EFF  0 1 7 ""  1 ""  <> 0 0 0 0 0 0 1 75.1 0 0 3997 <> 0 1942 1942 308 1942 0 "CCD match"  <> <> <>
  1943 3 107.251517 91.333010 118.458635 309 T R 24 0.14000 0.14000 "THR " " CA " 6 0 0 808080  0 1 -1125 "%RT%RN"  2 ""  2D00FF  0 0 0 0 0 0 1 75.1 0 0 3998 <> 0 1943 1943 308 1943 0 "CCD match"  <> <> <>
  1944 2 106.606419 90.050323 119.014814 309 T R 24 0.50000 0.50000 "THR " " C  " 6 0 0 808080  0 1 7 ""  1 ""  <> 0 0 0 0 0 0 1 75.1 0 0 3999 <> 0 1944 1944 308 1944 0 "CCD match"  <> <> <>
  1945 15 106.960991 88.951019 118.586829 309 T R 70 -0.50000 -0.50000 "THR " " O  " 8 0 0 FF2E2E  0 1 7 ""  1 ""  <> 0 0 0 0 0 0 1 75.1 0 0 4000 <> 0 1945 1945 308 1945 0 "CCD match"  <> <> <>
  1946 3 106.936787 91.434999 116.942259 309 T R 24 0.20500 0.20500 "THR " " CB " 6 0 0 808080  0 1 7 ""  1 ""  <> 0 0 0 0 0 0 1 75.1 0 0 4001 <> 0 1946 1946 308 1946 0 "CCD match"  <> <> <>
  1947 16 107.419413 92.675913 116.465013 309 T R 70 -0.68300 -0.68300 "THR " " OG1" 8 0 0 FF2E2E  0 1 7 "%UT"  70 ""  <> 0 0 0 0 0 0 1 75.1 0 0 4002 <> 0 1947 1947 308 1947 0 "CCD match"  <> <> <>
  1948 3 105.442799 91.347698 116.570759 309 T R 24 -0.18000 -0.18000 "THR " " CG2" 6 0 0 808080  0 1 7 ""  1 ""  <> 0 0 0 0 0 0 1 75.1 0 0 4003 <> 0 1948 1948 308 1948 0 "CCD match"  <> <> <>
  1949 25 105.679625 90.239129 119.963416 310 I R 38 -0.50000 -0.50000 "ILE " " N  " 7 0 0 2E2EFF  0 1 7 ""  1 ""  <> 0 0 0 0 0 0 1 76.31 0 0 4011 <> 0 1949 1949 309 1949 0 "CCD match"  <> <> <>
  1950 3 104.924654 89.181639 120.630072 310 I R 24 0.14000 0.14000 "ILE " " CA " 6 0 0 808080  0 1 -1125 "%RT%RN"  2 ""  2D00FF  0 0 0 0 0 0 1 76.31 0 0 4012 <> 0 1950 1950 309 1950 0 "CCD match"  <> <> <>
  1951 2 103.471060 89.171361 120.094604 310 I R 24 0.50000 0.50000 "ILE " " C  " 6 0 0 808080  0 1 7 ""  1 ""  <> 0 0 0 0 0 0 1 76.31 0 0 4013 <> 0 1951 1951 309 1951 0 "CCD match"  <> <> <>
  1952 15 102.868281 90.242273 119.994067 310 I R 70 -0.50000 -0.50000 "ILE " " O  " 8 0 0 FF2E2E  0 1 7 ""  1 ""  <> 0 0 0 0 0 0 1 76.31 0 0 4014 <> 0 1952 1952 309 1952 0 "CCD match"  <> <> <>
  1953 3 104.911837 89.413816 122.172339 310 I R 24 -0.06000 -0.06000 "ILE " " CB " 6 0 0 808080  0 1 7 ""  1 ""  <> 0 0 0 0 0 0 1 76.31 0 0 4015 <> 0 1953 1953 309 1953 0 "CCD match"  <> <> <>
  1954 3 104.627056 90.874100 122.617335 310 I R 24 -0.12000 -0.12000 "ILE " " CG1" 6 0 0 808080  0 1 7 ""  1 ""  <> 0 0 0 0 0 0 1 76.31 0 0 4016 <> 0 1954 1954 309 1954 0 "CCD match"  <> <> <>
  1955 3 106.230087 88.906989 122.788783 310 I R 24 -0.18000 -0.18000 "ILE " " CG2" 6 0 0 808080  0 1 7 ""  1 ""  <> 0 0 0 0 0 0 1 76.31 0 0 4017 <> 0 1955 1955 309 1955 0 "CCD match"  <> <> <>
  1956 3 104.370735 91.028580 124.123656 310 I R 24 -0.18000 -0.18000 "ILE " " CD1" 6 0 0 808080  0 1 7 ""  1 ""  <> 0 0 0 0 0 0 1 76.31 0 0 4018 <> 0 1956 1956 309 1956 0 "CCD match"  <> <> <>
  1957 25 102.942870 87.983270 119.705769 311 P R 38 -0.14000 -0.14000 "PRO " " N  " 7 0 0 2E2EFF  0 1 7 ""  1 ""  <> 0 0 0 0 0 0 1 79.3 0 0 4030 <> 0 1957 1957 310 1957 0 "CCD match"  <> <> <>
  1958 3 101.609625 87.871257 119.080908 311 P R 24 0.01000 0.01000 "PRO " " CA " 6 0 0 808080  0 1 -1125 "%RT%RN"  2 ""  2D00FF  0 0 0 0 0 0 1 79.3 0 0 4031 <> 0 1958 1958 310 1958 0 "CCD match"  <> <> <>
  1959 2 100.470176 88.231650 120.049453 311 P R 24 0.50000 0.50000 "PRO " " C  " 6 0 0 808080  0 1 7 ""  1 ""  <> 0 0 0 0 0 0 1 79.3 0 0 4032 <> 0 1959 1959 310 1959 0 "CCD match"  <> <> <>
  1960 15 100.473433 87.764144 121.189918 311 P R 70 -0.50000 -0.50000 "PRO " " O  " 8 0 0 FF2E2E  0 1 7 ""  1 ""  <> 0 0 0 0 0 0 1 79.3 0 0 4033 <> 0 1960 1960 310 1960 0 "CCD match"  <> <> <>
  1961 3 101.541716 86.403511 118.627060 311 P R 24 -0.12000 -0.12000 "PRO " " CB " 6 0 0 808080  0 1 7 ""  1 ""  <> 0 0 0 0 0 0 1 79.3 0 0 4034 <> 0 1961 1961 310 1961 0 "CCD match"  <> <> <>
  1962 3 102.454153 85.658336 119.586284 311 P R 24 -0.12000 -0.12000 "PRO " " CG " 6 0 0 808080  0 1 7 ""  1 ""  <> 0 0 0 0 0 0 1 79.3 0 0 4035 <> 0 1962 1962 310 1962 0 "CCD match"  <> <> <>
  1963 3 103.567974 86.664776 119.849089 311 P R 24 -0.05000 -0.05000 "PRO " " CD " 6 0 0 808080  0 1 7 ""  1 ""  <> 0 0 0 0 0 0 1 79.3 0 0 4036 <> 0 1963 1963 310 1963 0 "CCD match"  <> <> <>
  1964 25 99.541583 89.081718 119.577986 312 E R 38 -0.50000 -0.50000 "GLU " " N  " 7 0 0 2E2EFF  0 1 7 ""  1 ""  <> 0 0 0 0 0 0 1 80.28 0 0 4044 <> 0 1964 1964 311 1964 0 "CCD match"  <> <> <>
  1965 3 98.398583 89.571419 120.348494 312 E R 24 0.14000 0.14000 "GLU " " CA " 6 0 0 808080  0 1 -1128 "%RT%RN"  2 ""  5A00FF  0 0 0 0 0 0 1 80.28 0 0 4045 <> 0 1965 1965 311 1965 0 "CCD match"  <> <> <>
  1966 2 97.436830 88.438996 120.748171 312 E R 24 0.50000 0.50000 "GLU " " C  " 6 0 0 808080  0 1 7 ""  1 ""  <> 0 0 0 0 0 0 1 80.28 0 0 4046 <> 0 1966 1966 311 1966 0 "CCD match"  <> <> <>
  1967 15 96.978196 87.684656 119.890405 312 E R 70 -0.50000 -0.50000 "GLU " " O  " 8 0 0 FF2E2E  0 1 7 ""  1 ""  <> 0 0 0 0 0 0 1 80.28 0 0 4047 <> 0 1967 1967 311 1967 0 "CCD match"  <> <> <>
  1968 3 97.699986 90.713891 119.581659 312 E R 24 -0.12000 -0.12000 "GLU " " CB " 6 0 0 808080  0 1 7 ""  1 ""  <> 0 0 0 0 0 0 1 80.28 0 0 4048 <> 0 1968 1968 311 1968 0 "CCD match"  <> <> <>
  1969 3 96.490736 91.329183 120.331308 312 E R 24 -0.22000 -0.22000 "GLU " " CG " 6 0 0 808080  0 1 7 ""  1 ""  <> 0 0 0 0 0 0 1 80.28 0 0 4049 <> 0 1969 1969 311 1969 0 "CCD match"  <> <> <>
  1970 2 95.848614 92.560196 119.669565 312 E R 24 0.70000 0.70000 "GLU " " CD " 6 0 0 808080  0 1 7 "%UT"  24 " 4.58"  <> 0 0 0 0 0 0 1 80.28 0 0 4050 <> 0 1970 1970 311 1970 0 "CCD match"  4.58 10 <>
  1971 15 96.239364 92.919719 118.535697 312 E R 70 -0.80000 -0.80000 "GLU " " OE1" 8 0 0 FF2E2E  0 1 7 ""  1 ""  <> 0 0 0 0 0 0 1 80.28 0 0 4051 <> 0 1971 1971 311 1971 0 "CCD match"  <> <> <>
  1972 18 94.954132 93.134472 120.328927 312 E R 70 -0.80000 -0.80000 "GLU " " OE2" 8 -1 0 FF2E2E  0 1 7 ""  1 ""  <> 0 0 0 0 0 0 1 80.28 0 0 4052 <> 0 1972 1972 311 1972 0 "CCD match"  <> <> <>
  1973 25 97.170162 88.362722 122.057003 313 T R 38 -0.50000 -0.50000 "THR " " N  " 7 0 0 2E2EFF  0 1 7 ""  1 ""  <> 0 0 0 0 0 0 1 78.08 0 0 4059 <> 0 1973 1973 312 1973 0 "CCD match"  <> <> <>
  1974 3 96.280413 87.401031 122.700791 313 T R 24 0.14000 0.14000 "THR " " CA " 6 0 0 808080  0 1 -1128 "%RT%RN"  2 ""  5A00FF  0 0 0 0 0 0 1 78.08 0 0 4060 <> 0 1974 1974 312 1974 0 "CCD match"  <> <> <>
  1975 2 95.554203 88.109025 123.859256 313 T R 24 0.50000 0.50000 "THR " " C  " 6 0 0 808080  0 1 7 ""  1 ""  <> 0 0 0 0 0 0 1 78.08 0 0 4061 <> 0 1975 1975 312 1975 0 "CCD match"  <> <> <>
  1976 15 95.972145 89.188776 124.280951 313 T R 70 -0.50000 -0.50000 "THR " " O  " 8 0 0 FF2E2E  0 1 7 ""  1 ""  <> 0 0 0 0 0 0 1 78.08 0 0 4062 <> 0 1976 1976 312 1976 0 "CCD match"  <> <> <>
  1977 3 97.071976 86.196322 123.294892 313 T R 24 0.20500 0.20500 "THR " " CB " 6 0 0 808080  0 1 7 ""  1 ""  <> 0 0 0 0 0 0 1 78.08 0 0 4063 <> 0 1977 1977 312 1977 0 "CCD match"  <> <> <>
  1978 16 97.978558 86.595220 124.311134 313 T R 70 -0.68300 -0.68300 "THR " " OG1" 8 0 0 FF2E2E  0 1 7 "%UT"  70 ""  <> 0 0 0 0 0 0 1 78.08 0 0 4064 <> 0 1978 1978 312 1978 0 "CCD match"  <> <> <>
  1979 3 97.835602 85.372466 122.246574 313 T R 24 -0.18000 -0.18000 "THR " " CG2" 6 0 0 808080  0 1 7 ""  1 ""  <> 0 0 0 0 0 0 1 78.08 0 0 4065 <> 0 1979 1979 312 1979 0 "CCD match"  <> <> <>
  1980 25 94.496472 87.460005 124.375268 314 T R 38 -0.50000 -0.50000 "THR " " N  " 7 0 0 2E2EFF  1 1 7 ""  1 ""  <> 0 0 0 0 0 0 1 77.01 0 0 4073 <> 0 1980 1980 313 1980 0 "CCD match"  <> <> <>
  1981 3 93.717506 87.887950 125.543688 314 T R 24 0.14000 0.14000 "THR " " CA " 6 0 0 808080  1 1 -1128 "%RT%RN"  2 ""  5A00FF  0 0 0 0 0 0 1 77.01 0 0 4074 <> 0 1981 1981 313 1981 0 "CCD match"  <> <> <>
  1982 2 94.570100 88.100143 126.815835 314 T R 24 0.50000 0.50000 "THR " " C  " 6 0 0 808080  1 1 7 ""  1 ""  <> 0 0 0 0 0 0 1 77.01 0 0 4075 <> 0 1982 1982 313 1982 0 "CCD match"  <> <> <>
  1983 15 94.280685 89.019170 127.581567 314 T R 70 -0.50000 -0.50000 "THR " " O  " 8 0 0 FF2E2E  1 1 7 ""  1 ""  <> 0 0 0 0 0 0 1 77.01 0 0 4076 <> 0 1983 1983 313 1983 0 "CCD match"  <> <> <>
  1984 3 92.615923 86.841289 125.870119 314 T R 24 0.20500 0.20500 "THR " " CB " 6 0 0 808080  1 1 7 ""  1 ""  <> 0 0 0 0 0 0 1 77.01 0 0 4077 <> 0 1984 1984 313 1984 0 "CCD match"  <> <> <>
  1985 16 91.798921 86.660972 124.729334 314 T R 70 -0.68300 -0.68300 "THR " " OG1" 8 0 0 FF2E2E  1 1 7 "%UT"  70 ""  <> 0 0 0 0 0 0 1 77.01 0 0 4078 <> 0 1985 1985 313 1985 0 "CCD match"  <> <> <>
  1986 3 91.691982 87.182844 127.054463 314 T R 24 -0.18000 -0.18000 "THR " " CG2" 6 0 0 808080  1 1 7 ""  1 ""  <> 0 0 0 0 0 0 1 77.01 0 0 4079 <> 0 1986 1986 313 1986 0 "CCD match"  <> <> <>
  1987 25 95.626821 87.283508 126.986149 315 F R 38 -0.50000 -0.50000 "PHE " " N  " 7 0 0 2E2EFF  1 1 7 ""  1 ""  <> 0 0 0 0 0 0 1 76.59 0 0 4087 <> 0 1987 1987 314 1987 0 "CCD match"  <> <> <>
  1988 3 96.601465 87.404278 128.069178 315 F R 24 0.14000 0.14000 "PHE " " CA " 6 0 0 808080  1 1 -1128 "%RT%RN"  2 ""  5A00FF  0 0 0 0 0 0 1 76.59 0 0 4088 <> 0 1988 1988 314 1988 0 "CCD match"  <> <> <>
  1989 2 97.463915 88.676686 127.963499 315 F R 24 0.50000 0.50000 "PHE " " C  " 6 0 0 808080  1 1 7 ""  1 ""  <> 0 0 0 0 0 0 1 76.59 0 0 4089 <> 0 1989 1989 314 1989 0 "CCD match"  <> <> <>
  1990 15 97.649254 89.344203 128.980264 315 F R 70 -0.50000 -0.50000 "PHE " " O  " 8 0 0 FF2E2E  1 1 7 ""  1 ""  <> 0 0 0 0 0 0 1 76.59 0 0 4090 <> 0 1990 1990 314 1990 0 "CCD match"  <> <> <>
  1991 3 97.439088 86.110481 128.162587 315 F R 24 -0.00500 -0.00500 "PHE " " CB " 6 0 0 808080  1 1 7 ""  1 ""  <> 0 0 0 0 0 0 1 76.59 0 0 4091 <> 0 1991 1991 314 1991 0 "CCD match"  <> <> <>
  1992 2 98.486228 86.091998 129.264345 315 F R 24 -0.11500 -0.11500 "PHE " " CG " 6 0 0 808080  1 1 7 ""  1 ""  <> 0 0 0 0 0 0 1 76.59 0 0 4092 <> 0 1992 1992 314 1992 0 "CCD match"  <> <> <>
  1993 2 98.096696 85.852201 130.599391 315 F R 24 -0.11500 -0.11500 "PHE " " CD1" 6 0 0 808080  1 1 7 ""  1 ""  <> 0 0 0 0 0 0 1 76.59 0 0 4093 <> 0 1993 1993 314 1993 0 "CCD match"  <> <> <>
  1994 2 99.816916 86.481554 128.998951 315 F R 24 -0.11500 -0.11500 "PHE " " CD2" 6 0 0 808080  1 1 7 ""  1 ""  <> 0 0 0 0 0 0 1 76.59 0 0 4094 <> 0 1994 1994 314 1994 0 "CCD match"  <> <> <>
  1995 2 99.030430 85.942395 131.623127 315 F R 24 -0.11500 -0.11500 "PHE " " CE1" 6 0 0 808080  1 1 7 ""  1 ""  <> 0 0 0 0 0 0 1 76.59 0 0 4095 <> 0 1995 1995 314 1995 0 "CCD match"  <> <> <>
  1996 2 100.735208 86.567381 130.036998 315 F R 24 -0.11500 -0.11500 "PHE " " CE2" 6 0 0 808080  1 1 7 ""  1 ""  <> 0 0 0 0 0 0 1 76.59 0 0 4096 <> 0 1996 1996 314 1996 0 "CCD match"  <> <> <>
  1997 2 100.344682 86.293960 131.342023 315 F R 24 -0.11500 -0.11500 "PHE " " CZ " 6 0 0 808080  1 1 7 ""  1 ""  <> 0 0 0 0 0 0 1 76.59 0 0 4097 <> 0 1997 1997 314 1997 0 "CCD match"  <> <> <>
  1998 25 97.933091 89.010927 126.744067 316 Q R 38 -0.50000 -0.50000 "GLN " " N  " 7 0 0 2E2EFF  1 1 7 ""  1 ""  <> 0 0 0 0 0 0 1 74.59 0 0 4107 <> 0 1998 1998 315 1998 0 "CCD match"  <> <> <>
  1999 3 98.649676 90.258982 126.455534 316 Q R 24 0.14000 0.14000 "GLN " " CA " 6 0 0 808080  1 1 -1128 "%RT%RN"  2 ""  5A00FF  0 0 0 0 0 0 1 74.59 0 0 4108 <> 0 1999 1999 315 1999 0 "CCD match"  <> <> <>
  2000 2 97.777421 91.511786 126.650582 316 Q R 24 0.50000 0.50000 "GLN " " C  " 6 0 0 808080  1 1 7 ""  1 ""  <> 0 0 0 0 0 0 1 74.59 0 0 4109 <> 0 2000 2000 315 2000 0 "CCD match"  <> <> <>
  2001 15 98.275892 92.493564 127.195695 316 Q R 70 -0.50000 -0.50000 "GLN " " O  " 8 0 0 FF2E2E  1 1 7 ""  1 ""  <> 0 0 0 0 0 0 1 74.59 0 0 4110 <> 0 2001 2001 315 2001 0 "CCD match"  <> <> <>
  2002 3 99.333384 90.207621 125.064460 316 Q R 24 -0.12000 -0.12000 "GLN " " CB " 6 0 0 808080  1 1 7 ""  1 ""  <> 0 0 0 0 0 0 1 74.59 0 0 4111 <> 0 2002 2002 315 2002 0 "CCD match"  <> <> <>
  2003 3 99.938312 91.563217 124.607750 316 Q R 24 -0.12000 -0.12000 "GLN " " CG " 6 0 0 808080  1 1 7 ""  1 ""  <> 0 0 0 0 0 0 1 74.59 0 0 4112 <> 0 2003 2003 315 2003 0 "CCD match"  <> <> <>
  2004 2 100.835830 91.535509 123.366373 316 Q R 24 0.50000 0.50000 "GLN " " CD " 6 0 0 808080  1 1 7 "%UT"  24 "Flip"  <> 0 0 0 0 0 0 1 74.59 0 0 4113 <> 0 2004 2004 315 2004 0 "CCD match"  <> 0.387790751496521 "Flip" 
  2005 15 101.324083 92.585087 122.951829 316 Q R 70 -0.50000 -0.50000 "GLN " " OE1" 8 0 0 FF2E2E  1 1 7 ""  1 ""  <> 0 0 0 0 0 0 1 74.59 0 0 4114 <> 0 2005 2005 315 2005 0 "CCD match"  <> <> <>
  2006 25 101.072140 90.370316 122.762193 316 Q R 38 -0.76000 -0.76000 "GLN " " NE2" 7 0 0 2E2EFF  1 1 7 ""  1 ""  <> 0 0 0 0 0 0 1 74.59 0 0 4115 <> 0 2006 2006 315 2006 0 "CCD match"  <> <> <>
  2007 25 96.503283 91.449502 126.225440 317 T R 38 -0.50000 -0.50000 "THR " " N  " 7 0 0 2E2EFF  1 1 7 ""  1 ""  <> 0 0 0 0 0 0 1 74.45 0 0 4124 <> 0 2007 2007 316 2007 0 "CCD match"  <> <> <>
  2008 3 95.526042 92.535209 126.351283 317 T R 24 0.14000 0.14000 "THR " " CA " 6 0 0 808080  1 1 -1128 "%RT%RN"  2 ""  5A00FF  0 0 0 0 0 0 1 74.45 0 0 4125 <> 0 2008 2008 316 2008 0 "CCD match"  <> <> <>
  2009 2 95.243823 92.929444 127.817485 317 T R 24 0.50000 0.50000 "THR " " C  " 6 0 0 808080  1 1 7 ""  1 ""  <> 0 0 0 0 0 0 1 74.45 0 0 4126 <> 0 2009 2009 316 2009 0 "CCD match"  <> <> <>
  2010 15 95.115450 94.119078 128.099746 317 T R 70 -0.50000 -0.50000 "THR " " O  " 8 0 0 FF2E2E  1 1 7 ""  1 ""  <> 0 0 0 0 0 0 1 74.45 0 0 4127 <> 0 2010 2010 316 2010 0 "CCD match"  <> <> <>
  2011 3 94.181443 92.166755 125.665229 317 T R 24 0.20500 0.20500 "THR " " CB " 6 0 0 808080  1 1 7 ""  1 ""  <> 0 0 0 0 0 0 1 74.45 0 0 4128 <> 0 2011 2011 316 2011 0 "CCD match"  <> <> <>
  2012 16 94.420048 91.836307 124.310819 317 T R 70 -0.68300 -0.68300 "THR " " OG1" 8 0 0 FF2E2E  1 1 7 "%UT"  70 ""  <> 0 0 0 0 0 0 1 74.45 0 0 4129 <> 0 2012 2012 316 2012 0 "CCD match"  <> <> <>
  2013 3 93.106336 93.268931 125.684593 317 T R 24 -0.18000 -0.18000 "THR " " CG2" 6 0 0 808080  1 1 7 ""  1 ""  <> 0 0 0 0 0 0 1 74.45 0 0 4130 <> 0 2013 2013 316 2013 0 "CCD match"  <> <> <>
  2014 25 95.214242 91.939415 128.726007 318 V R 38 -0.50000 -0.50000 "VAL " " N  " 7 0 0 2E2EFF  1 1 7 ""  1 ""  <> 0 0 0 0 0 0 1 74.26 0 0 4138 <> 0 2014 2014 317 2014 0 "CCD match"  <> <> <>
  2015 3 95.096693 92.156308 130.168449 318 V R 24 0.14000 0.14000 "VAL " " CA " 6 0 0 808080  1 1 -1128 "%RT%RN"  2 ""  5A00FF  0 0 0 0 0 0 1 74.26 0 0 4139 <> 0 2015 2015 317 2015 0 "CCD match"  <> <> <>
  2016 2 96.424453 92.636528 130.792046 318 V R 24 0.50000 0.50000 "VAL " " C  " 6 0 0 808080  1 1 7 ""  1 ""  <> 0 0 0 0 0 0 1 74.26 0 0 4140 <> 0 2016 2016 317 2016 0 "CCD match"  <> <> <>
  2017 15 96.393513 93.586464 131.571420 318 V R 70 -0.50000 -0.50000 "VAL " " O  " 8 0 0 FF2E2E  1 1 7 ""  1 ""  <> 0 0 0 0 0 0 1 74.26 0 0 4141 <> 0 2017 2017 317 2017 0 "CCD match"  <> <> <>
  2018 3 94.594828 90.873048 130.894801 318 V R 24 -0.06000 -0.06000 "VAL " " CB " 6 0 0 808080  1 1 7 ""  1 ""  <> 0 0 0 0 0 0 1 74.26 0 0 4142 <> 0 2018 2018 317 2018 0 "CCD match"  <> <> <>
  2019 3 94.686512 90.908420 132.436522 318 V R 24 -0.18000 -0.18000 "VAL " " CG1" 6 0 0 808080  1 1 7 ""  1 ""  <> 0 0 0 0 0 0 1 74.26 0 0 4143 <> 0 2019 2019 317 2019 0 "CCD match"  <> <> <>
  2020 3 93.144968 90.555863 130.486688 318 V R 24 -0.18000 -0.18000 "VAL " " CG2" 6 0 0 808080  1 1 7 ""  1 ""  <> 0 0 0 0 0 0 1 74.26 0 0 4144 <> 0 2020 2020 317 2020 0 "CCD match"  <> <> <>
  2021 25 97.551237 91.991947 130.433470 319 S R 38 -0.50000 -0.50000 "SER " " N  " 7 0 0 2E2EFF  1 1 7 ""  1 ""  <> 0 0 0 0 0 0 1 72.71 0 0 4154 <> 0 2021 2021 318 2021 0 "CCD match"  <> <> <>
  2022 3 98.889832 92.263566 130.973274 319 S R 24 0.14000 0.14000 "SER " " CA " 6 0 0 808080  1 1 -1128 "%RT%RN"  2 ""  5A00FF  0 0 0 0 0 0 1 72.71 0 0 4155 <> 0 2022 2022 318 2022 0 "CCD match"  <> <> <>
  2023 2 99.422849 93.672193 130.643367 319 S R 24 0.50000 0.50000 "SER " " C  " 6 0 0 808080  1 1 7 ""  1 ""  <> 0 0 0 0 0 0 1 72.71 0 0 4156 <> 0 2023 2023 318 2023 0 "CCD match"  <> <> <>
  2024 15 100.018092 94.302542 131.516031 319 S R 70 -0.50000 -0.50000 "SER " " O  " 8 0 0 FF2E2E  1 1 7 ""  1 ""  <> 0 0 0 0 0 0 1 72.71 0 0 4157 <> 0 2024 2024 318 2024 0 "CCD match"  <> <> <>
  2025 3 99.858419 91.156089 130.502935 319 S R 24 0.14500 0.14500 "SER " " CB " 6 0 0 808080  1 1 7 ""  1 ""  <> 0 0 0 0 0 0 1 72.71 0 0 4158 <> 0 2025 2025 318 2025 0 "CCD match"  <> <> <>
  2026 16 101.159482 91.309762 131.037812 319 S R 70 -0.68300 -0.68300 "SER " " OG " 8 0 0 FF2E2E  1 1 7 "%UT"  70 ""  <> 0 0 0 0 0 0 1 72.71 0 0 4159 <> 0 2026 2026 318 2026 0 "CCD match"  <> <> <>
  2027 25 99.183547 94.139636 129.406540 320 W R 38 -0.50000 -0.50000 "TRP " " N  " 7 0 1 2E2EFF  1 1 7 ""  1 ""  <> 0 0 0 0 0 0 1 73.3 0 0 4165 <> 0 2027 2027 319 2027 0 "CCD match"  <> <> <>
  2028 3 99.563430 95.461882 128.906411 320 W R 24 0.14000 0.14000 "TRP " " CA " 6 0 1 808080  1 1 -1128 "%RT%RN"  2 ""  5A00FF  0 0 0 0 0 0 1 73.3 0 0 4166 <> 0 2028 2028 319 2028 0 "CCD match"  <> <> <>
  2029 2 98.893654 96.607750 129.681639 320 W R 24 0.50000 0.50000 "TRP " " C  " 6 0 1 808080  1 1 7 ""  1 ""  <> 0 0 0 0 0 0 1 73.3 0 0 4167 <> 0 2029 2029 319 2029 0 "CCD match"  <> <> <>
  2030 15 99.597582 97.487143 130.176330 320 W R 70 -0.50000 -0.50000 "TRP " " O  " 8 0 1 FF2E2E  1 1 7 ""  1 ""  <> 0 0 0 0 0 0 1 73.3 0 0 4168 <> 0 2030 2030 319 2030 0 "CCD match"  <> <> <>
  2031 3 99.278115 95.524788 127.390321 320 W R 24 -0.12000 -0.12000 "TRP " " CB " 6 0 1 808080  1 1 7 ""  1 ""  <> 0 0 0 0 0 0 1 73.3 0 0 4169 <> 0 2031 2031 319 2031 0 "CCD match"  <> <> <>
  2032 2 99.500935 96.838776 126.698887 320 W R 24 0.07500 0.07500 "TRP " " CG " 6 0 1 808080  1 1 7 ""  1 ""  <> 0 0 0 0 0 0 1 73.3 0 0 4170 <> 0 2032 2032 319 2032 0 "CCD match"  <> <> <>
  2033 2 98.523060 97.677328 126.287072 320 W R 24 -0.11500 -0.11500 "TRP " " CD1" 6 0 1 808080  1 1 7 ""  1 ""  <> 0 0 0 0 0 0 1 73.3 0 0 4171 <> 0 2033 2033 319 2033 0 "CCD match"  <> <> <>
  2034 2 100.760530 97.502578 126.370669 320 W R 24 -0.05500 -0.05500 "TRP " " CD2" 6 0 1 808080  1 1 7 ""  1 ""  <> 0 0 0 0 0 0 1 73.3 0 0 4172 <> 0 2034 2034 319 2034 0 "CCD match"  <> <> <>
  2035 25 99.084064 98.793096 125.703136 320 W R 38 -0.57000 -0.57000 "TRP " " NE1" 7 0 1 2E2EFF  1 1 7 ""  1 ""  <> 0 0 0 0 0 0 1 73.3 0 0 4173 <> 0 2035 2035 319 2035 0 "CCD match"  <> <> <>
  2036 2 100.462557 98.743992 125.729805 320 W R 24 0.13000 0.13000 "TRP " " CE2" 6 0 1 808080  1 1 7 ""  1 ""  <> 0 0 0 0 0 0 1 73.3 0 0 4174 <> 0 2036 2036 319 2036 0 "CCD match"  <> <> <>
  2037 2 102.128308 97.186512 126.547359 320 W R 24 -0.11500 -0.11500 "TRP " " CE3" 6 0 1 808080  1 1 7 ""  1 ""  <> 0 0 0 0 0 0 1 73.3 0 0 4175 <> 0 2037 2037 319 2037 0 "CCD match"  <> <> <>
  2038 2 101.467876 99.622375 125.287129 320 W R 24 -0.11500 -0.11500 "TRP " " CZ2" 6 0 1 808080  1 1 7 ""  1 ""  <> 0 0 0 0 0 0 1 73.3 0 0 4176 <> 0 2038 2038 319 2038 0 "CCD match"  <> <> <>
  2039 2 103.145970 98.059460 126.112007 320 W R 24 -0.11500 -0.11500 "TRP " " CZ3" 6 0 1 808080  1 1 7 ""  1 ""  <> 0 0 0 0 0 0 1 73.3 0 0 4177 <> 0 2039 2039 319 2039 0 "CCD match"  <> <> <>
  2040 2 102.817437 99.275067 125.481095 320 W R 24 -0.11500 -0.11500 "TRP " " CH2" 6 0 1 808080  1 1 7 ""  1 ""  <> 0 0 0 0 0 0 1 73.3 0 0 4178 <> 0 2040 2040 319 2040 0 "CCD match"  <> <> <>
  2041 25 97.557650 96.544848 129.807450 321 H R 38 -0.50000 -0.50000 "HIS " " N  " 7 0 1 2E2EFF  1 1 7 ""  1 ""  <> 0 0 0 0 0 0 1 76.92 0 0 4189 <> 0 2041 2041 320 2041 0 "CCD match"  <> <> <>
  2042 3 96.758057 97.515169 130.555822 321 H R 24 0.14000 0.14000 "HIS " " CA " 6 0 1 808080  1 1 -1128 "%RT%RN"  2 ""  5A00FF  0 0 0 0 0 0 1 76.92 0 0 4190 <> 0 2042 2042 320 2042 0 "CCD match"  <> <> <>
  2043 2 96.943279 97.427071 132.081519 321 H R 24 0.50000 0.50000 "HIS " " C  " 6 0 1 808080  1 1 7 ""  1 ""  <> 0 0 0 0 0 0 1 76.92 0 0 4191 <> 0 2043 2043 320 2043 0 "CCD match"  <> <> <>
  2044 15 96.792429 98.450889 132.746878 321 H R 70 -0.50000 -0.50000 "HIS " " O  " 8 0 1 FF2E2E  1 1 7 ""  1 ""  <> 0 0 0 0 0 0 1 76.92 0 0 4192 <> 0 2044 2044 320 2044 0 "CCD match"  <> <> <>
  2045 3 95.279310 97.387232 130.149937 321 H R 24 -0.00500 -0.00500 "HIS " " CB " 6 0 1 808080  1 1 7 ""  1 ""  <> 0 0 0 0 0 0 1 76.92 0 0 4193 <> 0 2045 2045 320 2045 0 "CCD match"  <> <> <>
[truncated: 2,628,829 more chars]
