# Supplementary material for: Impact of Intracellular Proteins on μ-Opioid Receptor Structure and Ligand Binding
Source: J Phys Chem B. 2024 Dec 19;129(1):71–87. doi: 10.1021/acs.jpcb.4c05214 (PMC11726672; doi:10.1021/acs.jpcb.4c05214)
Supplement: Supplementary file 1 — jp4c05214_si_002.zip [file jp4c05214_si_002.zip › Docking complexes/Fig12_XtalBU72_5C1M.mae]

{ 
 s_m_m2io_version
 :::
 2.0.0 
} 

f_m_ct { 
 s_m_title
 s_m_entry_id
 s_m_entry_name
 i_m_Source_File_Index
 i_pdb_PDB_CRYST1_z
 r_pdb_PDB_CRYST1_a
 r_pdb_PDB_CRYST1_alpha
 r_pdb_PDB_CRYST1_b
 r_pdb_PDB_CRYST1_beta
 r_pdb_PDB_CRYST1_c
 r_pdb_PDB_CRYST1_gamma
 r_pdb_PDB_EXPDTA_PH
 r_pdb_PDB_EXPDTA_TEMPERATURE
 r_pdb_PDB_R
 r_pdb_PDB_RESOLUTION
 r_pdb_PDB_Rfree
 s_m_Source_File
 s_m_Source_Path
 s_pdb_PDB_CLASSIFICATION
 s_pdb_PDB_CRYST1_Space_Group
 s_pdb_PDB_DEPOSITION_DATE
 s_pdb_PDB_EXPDTA
 s_pdb_PDB_ID
 s_pdb_PDB_REMARK_350_Biomolecule_1_Transform_1_Chains
 s_pdb_PDB_REMARK_350_Biomolecule_1_Transform_1_Matrix_1
 s_pdb_PDB_TITLE
 s_pdb_PDB_format_version
 b_ff_Minimization_Converged
 b_ppw_added_hydrogens
 b_ppw_assigned_bond_orders
 b_ppw_created_disulfur
 b_ppw_prepared
 b_ppw_ran_impref
 b_ppw_ran_protassign
 b_ppw_treated_metals
 i_glide_grid_version
 r_Loopbuilder_GQSSSPY_Homology_Similarity
 r_Loopbuilder_GQSSSPY_Homology_Stem_Beta
 r_Loopbuilder_GQSSSPY_Homology_Stem_Dist
 r_Loopbuilder_GQSSSPY_Homology_Stem_Gamma
 r_ff_Potential_Energy
 r_ff_RMS_Derivative
 r_glide_gridbox_ligxrange
 r_glide_gridbox_ligyrange
 r_glide_gridbox_ligzrange
 r_glide_gridbox_xcent
 r_glide_gridbox_xrange
 r_glide_gridbox_ycent
 r_glide_gridbox_yrange
 r_glide_gridbox_zcent
 r_glide_gridbox_zrange
 r_i_Bend_Energy-OPLS_2005
 r_i_Dihedral_Energy-OPLS_2005
 r_i_El-14_Energy-OPLS_2005
 r_i_Electrostatic_Energy-OPLS_2005
 r_i_LJ-14_Energy-OPLS_2005
 r_i_Max_Derivative-OPLS_2005
 r_i_Potential_Energy-OPLS_2005
 r_i_RMS_Derivative-OPLS_2005
 r_i_Stretch_Energy-OPLS_2005
 r_i_Van_der_Waals_Energy-OPLS_2005
 r_i_target_temperature
 s_Loopbuilder_GQSSSPY_Homology_Loopres
 s_Loopbuilder_GQSSSPY_Homology_Seq
 s_Loopbuilder_GQSSSPY_Homology_Source
 s_Loopbuilder_GQSSSPY_Homology_Stemres
 s_Loopbuilder_GQSSSPY_Seq
 s_ff_OPLSVersion
 s_glide_grid_type
 s_ppw_entry_id_backup
 s_ppw_het_states
 s_ppw_prepared_with_version
 s_psp_EXECUTE_FUNCTION_Input_Structure_Hash
 i_glide_flexr_nflex
 i_glide_flexr_maxaltpos
 b_glide_receptor
 s_m_subgroup_title
 s_m_subgroupid
 b_m_subgroup_collapsed
 i_m_ct_format
 :::
 V2-5C1M 
  10 
  "5c1m.1_mol1 5c1m.1_mol9" 
  2
  8
  44.43
  90
  144
  90
  209.9
  90
  7
  80
  0.199
  2.07
  0.229
  Fig12_XtalBU72_XtalBU72_5C1M.mae 
  /Users/cscott37/Desktop/SuppInfo 
  "SIGNALING PROTEIN/ANTAGONIST" 
  "I 21 21 21" 
  15-JUN-15 
  "X-RAY DIFFRACTION" 
  5C1M 
  "A, B" 
  "1.000000 0.000000 0.000000   0.000000;0.000000 1.000000 0.000000   0.000000;0.000000 0.000000 1.000000   0.000000" 
  "CRYSTAL STRUCTURE OF ACTIVE MU-OPIOID RECEPTOR BOUND TO THE AGONIST BU72" 
  3.30 
  1
  1
  1
  1
  1
  1
  1
  1
  99122
  0
  78.54
  12
  -51.61
  16245.7712022295
  0.196486808317216
  10
  10
  10
  5.57413545454545
  20
  15.1992433939394
  20
  -55.2734492121212
  20
  686.167341609583
  1362.63598805911
  729.052108257358
  -2544.32413957467
  2055.27639550224
  1.33554721738757
  -1585.91358870804
  0.0808798307180469
  175.768641185882
  -4166.25378379447
  298
  A:161_A:167 
  NPERYQS 
  3I6Y 
  A:160_A:168 
  GQSSSPY 
  OPLS4 
  glide 
  538 
  eJztmL1v3EYQxf+Vw7WxLjuzH1zKXaq0QUrDheC4iiKlUIrA8P8e7gyXPx4VfUS4C2zgVAiPj+S+eTPDuSW/7GV/vfsw/ZX6bhc+vtt9KOMMhtCBdKAdxA5SB7mD0sHQQEO2dltW+vptaQ7KfNDYpiVdtOlJF26a0sWbri4HuZ+ZVmqy2mSvwmFa78vXKYoG9r8+3Dx83v35+e7m9uHvazsddr9/urn98Y/72/e7n69+ur/7bffp/q+7h+tdeL/7Zfq/bwvtdU5RGpbcpGHJzgQFqMAITMAMLMABWIGoVdQqahW1ilpNS+I9Yg9WiNvjFKJ3gWNidYXaLREiGpEgkhEZIhtRIIoRA8RgxAhRt3E4sVIxL82/HhFcUc1ctUhP2gKxt0ANS1GqBKAAFRiBCZiBBTgAKxA1RU1RU9QUNUVNUdNCY5gPt+DJ7ER//vyc2xGcuRPBn4dwTKyuSHZLhshGFIhixAAxGFEhqhEjhEWqRKphE8dMoNIu9gzpEbG6wsxpPnnrpKV1MgXKFChToEw7ZNoh0w6Zdii0Q6EdCu1QUCuoFdQKagW1ghrTrjLtKtOuMu0q064y7SrTrjLtKtOuMu0q0676tJsbNVtPZXrKiUK1szVZpsmyNVkuG4LZYuc8yUK+PdW6JtYq1oaZNszWhoVFi3VdkS1BHEU2i85EhLA2HFZruFvsF3NbcFvyVsWJcUMMq0jNfsF+cbc8dKVu1zC3/G4Y9LofE0RqvwqVXwWD3gmdsDj4VTDoXXFMjCd/LHN/LEdd2nHUCpwkrzyIMYYVFsPenHav36bzbU4seZuJGLaEzI7yYcxtwjVPU/jtIPCXHntsNzxpMZrFq7i3+J41F87vLRzK2AZ+85YOMdT82E675iU7+go761qF89uJb7Gjb7OzLk84jx09s51w9uLoQfOY3I0chhTK6jGSx86m68tLzuTtj9EJ67R2Fv5HZ088UWdyNs2+6SCO/P1bPz7rTRZvbcCXZcBHxUAEJmAGFiCZiWQmUvNEYpIAUUuoJdQSagm1hFpCLaGWV5sis+RuBGPuSbDnzgST7k+w6i4Fw+5VsO2OBfPuW0iBuxcS4TkQ0uGZEJLi+RBS41kREuS5EdLkGRKS5XkSUubZEhLnOTvxvmFY2opt7Mg2dmQbO/LSPvLSPvLSPvLSPlb6o9Iflf6oqFXU6rhqCtsrjWyeDHpEQnAelxCiRycE6jEK4XqkQtAerxC6Ry0Y8NgFG+5AMOM+BEvu5sTlqnO5cgg9axMcF7i8w09QgAqMwATMwAIcgKgJaoqaoqaoKWqKmqKmqClqipqiFlGLqEXUImoRtYhaRC2iFlGL9J9n2JMrc56NWF7U/ZznXEi/Z/6YUAg1Im4IRaWd8+J0IhmRN4T2bx1+zivXiWLEwC2DEXVLjNwy9kWF4h65bdCre0wQurqXuCXwomYurq5wL3lLDBsiruIwt8u3Dr/Ym6YTdRuYmYuYi2GzaDQvUbcEkUYPHS/RA8tbgpxGizRSl2h1iZiLFnqsXFH7GjY50iHUoPOWoh9s50fjXx4framfnRu9M76RubEq/2VuXObGZW78l7kRDlXbp7b5VcQPHr8N1/jC3PhBv7/BcdlwXAbHZXC8cXC0b03LN4x+sB0cE//0N9t5cMgrBsc39qZy2XFcBsdlcLxxcOhhSlnfcfSDx987g75icHz8+g8io76W 
  2021-1 
  db3686565f09add0a491de68569fba57e206552614ec12700397976e 
  9
  2
  1
  Fig12_XtalBU72_XtalBU72_5C1M->glide-dock_XP_rigid-deproxtallig_noNterm_pv 
  Fig12_XtalBU72_XtalBU72_5C1M->glide-dock_XP_rigid-deproxtallig_noNterm_pv1 
  0
  2
 m_atom[6508] { 
  # First column is atom index #
  i_m_mmod_type
  r_m_x_coord
  r_m_y_coord
  r_m_z_coord
  i_m_residue_number
  s_m_mmod_res
  s_m_chain_name
  i_m_color
  r_m_charge1
  r_m_charge2
  s_m_pdb_residue_name
  s_m_pdb_atom_name
  s_m_grow_name
  i_m_atomic_number
  i_m_formal_charge
  i_m_visibility
  s_m_color_rgb
  s_m_atom_name
  i_m_secondary_structure
  i_m_ribbon_style
  i_m_ribbon_color
  s_m_label_format
  i_m_label_color
  s_m_label_user_text
  s_m_ribbon_color_rgb
  r_glide_flexr_altx1
  r_glide_flexr_altx2
  r_glide_flexr_alty1
  r_glide_flexr_alty2
  r_glide_flexr_altz1
  r_glide_flexr_altz2
  r_m_pdb_occupancy
  r_m_pdb_tfactor
  i_abo_original_index
  i_glide_flexr_naltpos
  i_i_constraint
  i_i_internal_atom_index
  i_m_ribbon_transparency
  i_pa_atomindex
  i_pdb_PDB_serial
  i_pdb_anisou_u11
  i_pdb_anisou_u12
  i_pdb_anisou_u13
  i_pdb_anisou_u22
  i_pdb_anisou_u23
  i_pdb_anisou_u33
  i_pdb_seqres_index
  i_ppw_anum
  b_glide_flexr_movable
  s_pa_state
  r_pa_state_gap
  r_m_alt_pdb_occupancy
  r_m_alt_pdb_tfactor
  r_pdb_alt_occupancy_A
  r_pdb_alt_occupancy_B
  r_pdb_alt_tfactor_A
  r_pdb_alt_tfactor_B
  r_pdb_alt_x_coord_A
  r_pdb_alt_x_coord_B
  r_pdb_alt_y_coord_A
  r_pdb_alt_y_coord_B
  r_pdb_alt_z_coord_A
  r_pdb_alt_z_coord_B
  i_m_pdb_convert_problem
  i_pdb_alt_PDB_serial
  i_pdb_alt_PDB_serial_A
  i_pdb_alt_PDB_serial_B
  i_pdb_alt_anisou_u11
  i_pdb_alt_anisou_u11_A
  i_pdb_alt_anisou_u11_B
  i_pdb_alt_anisou_u12
  i_pdb_alt_anisou_u12_A
  i_pdb_alt_anisou_u12_B
  i_pdb_alt_anisou_u13
  i_pdb_alt_anisou_u13_A
  i_pdb_alt_anisou_u13_B
  i_pdb_alt_anisou_u22
  i_pdb_alt_anisou_u22_A
  i_pdb_alt_anisou_u22_B
  i_pdb_alt_anisou_u23
  i_pdb_alt_anisou_u23_A
  i_pdb_alt_anisou_u23_B
  i_pdb_alt_anisou_u33
  i_pdb_alt_anisou_u33_A
  i_pdb_alt_anisou_u33_B
  s_pdb_altloc_chars
  i_psp_built_sidechain
  r_psp_loop_rebuilt_sim
  i_psp_loop_rebuilt
  i_psp_added_missing_loops
  :::
  1 32 -10.070494 35.407948 -70.629032 65 M A 38 -0.30000 -0.30000 "MET " " N  " "    " 7 1 0 2E2EFF  "N166"  1 1 7 "%FC"  38 ""  <> 0 0 0 0 0 0 1 86.88 91 0 0 1 0 166 91 15777 -1189 -3547 8343 1914 8891 14 174 0 <> <> <> <> <> <> <> <> <> <> <> <> <> <> <> <> <> <> <> <> <> <> <> <> <> <> <> <> <> <> <> <> <> <> <> <> <> <> <> <> <>
  2 3 -9.822945 36.342370 -69.531896 65 M A 24 0.25000 0.25000 "MET " " CA " "    " 6 0 0 808080  "C167"  1 1 -1109 "%RT%RN"  2 ""  FF9600  0 0 0 0 0 0 1 87.64 92 0 0 2 0 167 92 15987 -1126 -3682 8102 1941 9209 14 175 0 <> <> <> <> <> <> <> <> <> <> <> <> <> <> <> <> <> <> <> <> <> <> <> <> <> <> <> <> <> <> <> <> <> <> <> <> <> <> <> <> <>
  3 2 -10.275018 35.790523 -68.170661 65 M A 24 0.50000 0.50000 "MET " " C  " "    " 6 0 0 808080  "C168"  1 1 7 "%FC"  24 ""  <> 0 0 0 0 0 0 1 82.86 93 0 0 3 0 168 93 14947 -696 -3507 7537 1599 8998 14 176 0 <> <> <> <> <> <> <> <> <> <> <> <> <> <> <> <> <> <> <> <> <> <> <> <> <> <> <> <> <> <> <> <> <> <> <> <> <> <> <> <> <>
  4 15 -9.486943 35.777701 -67.226347 65 M A 70 -0.50000 -0.50000 "MET " " O  " "    " 8 0 0 FF2E2E  "O169"  1 1 7 "%FC"  70 ""  <> 0 0 0 0 0 0 1 79.45 94 0 0 4 0 169 94 14346 -771 -3257 7146 1540 8695 14 177 0 <> <> <> <> <> <> <> <> <> <> <> <> <> <> <> <> <> <> <> <> <> <> <> <> <> <> <> <> <> <> <> <> <> <> <> <> <> <> <> <> <>
  5 3 -10.540979 37.671296 -69.859408 65 M A 24 -0.12000 -0.12000 "MET " " CB " "    " 6 0 0 808080  "C170"  1 1 7 "%FC"  24 ""  <> 0 0 0 0 0 0 1 96.03 95 0 0 5 0 170 95 17497 -1010 -4221 8704 2054 10286 14 178 0 <> <> <> <> <> <> <> <> <> <> <> <> <> <> <> <> <> <> <> <> <> <> <> <> <> <> <> <> <> <> <> <> <> <> <> <> <> <> <> <> <>
  6 3 -10.309329 38.804340 -68.842505 65 M A 24 0.04750 0.04750 "MET " " CG " "    " 6 0 0 808080  "C171"  1 1 7 "%FC"  24 ""  <> 0 0 0 0 0 0 1 105.14 96 0 0 6 0 171 96 18720 -848 -4357 9527 1935 11701 14 179 0 <> <> <> <> <> <> <> <> <> <> <> <> <> <> <> <> <> <> <> <> <> <> <> <> <> <> <> <> <> <> <> <> <> <> <> <> <> <> <> <> <>
  7 49 -8.581126 39.298873 -68.595604 65 M A 143 -0.33500 -0.33500 "MET " " SD " "    " 16 0 0 FFFF6B  "S172"  1 1 7 "%FC"  143 ""  <> 0 0 0 0 0 0 1 112.18 97 0 0 7 0 172 97 19747 -1472 -4175 10437 2161 12440 14 180 0 <> <> <> <> <> <> <> <> <> <> <> <> <> <> <> <> <> <> <> <> <> <> <> <> <> <> <> <> <> <> <> <> <> <> <> <> <> <> <> <> <>
  8 3 -8.218195 40.057900 -70.198234 65 M A 24 -0.01250 -0.01250 "MET " " CE " "    " 6 0 0 808080  "C173"  1 1 7 "%FC"  24 ""  <> 0 0 0 0 0 0 1 103.68 98 0 0 8 0 173 98 19041 -1969 -4376 9361 2460 10990 14 181 0 <> <> <> <> <> <> <> <> <> <> <> <> <> <> <> <> <> <> <> <> <> <> <> <> <> <> <> <> <> <> <> <> <> <> <> <> <> <> <> <> <>
  9 44 -10.648782 35.742625 -71.385559 65 M A 21 0.33000 0.33000 "MET " " H  " "    " 1 0 0 FFFFFF  "H174"  -1 1 7 "%FC"  21 ""  <> 0 0 0 0 0 0 <> <> <> 0 0 9 0 174 <> <> <> <> <> <> <> <> 182 0 <> <> <> <> <> <> <> <> <> <> <> <> <> <> <> <> <> <> <> <> <> <> <> <> <> <> <> <> <> <> <> <> <> <> <> <> <> <> <> <> <>
  10 41 -8.746335 36.516620 -69.490423 65 M A 21 0.06000 0.06000 "MET " " HA " "    " 1 0 0 FFFFFF  "H175"  -1 1 7 "%FC"  21 ""  <> 0 0 0 0 0 0 <> <> <> 0 0 10 0 175 <> <> <> <> <> <> <> <> 183 0 <> <> <> <> <> <> <> <> <> <> <> <> <> <> <> <> <> <> <> <> <> <> <> <> <> <> <> <> <> <> <> <> <> <> <> <> <> <> <> <> <>
  11 41 -11.614730 37.497650 -69.946510 65 M A 21 0.06000 0.06000 "MET " " HB3" "    " 1 0 0 FFFFFF  "H176"  -1 1 7 "%FC"  21 ""  <> 0 0 0 0 0 0 <> <> <> 0 0 11 0 176 <> <> <> <> <> <> <> <> 184 0 <> <> <> <> <> <> <> <> <> <> <> <> <> <> <> <> <> <> <> <> <> <> <> <> <> <> <> <> <> <> <> <> <> <> <> <> <> <> <> <> <>
  12 41 -10.224516 38.014850 -70.844383 65 M A 21 0.06000 0.06000 "MET " " HB2" "    " 1 0 0 FFFFFF  "H177"  -1 1 7 "%FC"  21 ""  <> 0 0 0 0 0 0 <> <> <> 0 0 12 0 177 <> <> <> <> <> <> <> <> 185 0 <> <> <> <> <> <> <> <> <> <> <> <> <> <> <> <> <> <> <> <> <> <> <> <> <> <> <> <> <> <> <> <> <> <> <> <> <> <> <> <> <>
  13 41 -10.720032 38.527482 -67.871854 65 M A 21 0.06000 0.06000 "MET " " HG3" "    " 1 0 0 FFFFFF  "H178"  -1 1 7 "%FC"  21 ""  <> 0 0 0 0 0 0 <> <> <> 0 0 13 0 178 <> <> <> <> <> <> <> <> 186 0 <> <> <> <> <> <> <> <> <> <> <> <> <> <> <> <> <> <> <> <> <> <> <> <> <> <> <> <> <> <> <> <> <> <> <> <> <> <> <> <> <>
  14 41 -10.867576 39.687455 -69.154091 65 M A 21 0.06000 0.06000 "MET " " HG2" "    " 1 0 0 FFFFFF  "H179"  -1 1 7 "%FC"  21 ""  <> 0 0 0 0 0 0 <> <> <> 0 0 14 0 179 <> <> <> <> <> <> <> <> 187 0 <> <> <> <> <> <> <> <> <> <> <> <> <> <> <> <> <> <> <> <> <> <> <> <> <> <> <> <> <> <> <> <> <> <> <> <> <> <> <> <> <>
  15 41 -7.213745 40.480984 -70.190622 65 M A 21 0.06000 0.06000 "MET " " HE1" "    " 1 0 0 FFFFFF  "H180"  -1 1 7 "%FC"  21 ""  <> 0 0 0 0 0 0 <> <> <> 0 0 15 0 180 <> <> <> <> <> <> <> <> 188 0 <> <> <> <> <> <> <> <> <> <> <> <> <> <> <> <> <> <> <> <> <> <> <> <> <> <> <> <> <> <> <> <> <> <> <> <> <> <> <> <> <>
  16 41 -8.270098 39.319386 -70.997794 65 M A 21 0.06000 0.06000 "MET " " HE2" "    " 1 0 0 FFFFFF  "H181"  -1 1 7 "%FC"  21 ""  <> 0 0 0 0 0 0 <> <> <> 0 0 16 0 181 <> <> <> <> <> <> <> <> 189 0 <> <> <> <> <> <> <> <> <> <> <> <> <> <> <> <> <> <> <> <> <> <> <> <> <> <> <> <> <> <> <> <> <> <> <> <> <> <> <> <> <>
  17 41 -8.927496 40.857519 -70.411839 65 M A 21 0.06000 0.06000 "MET " " HE3" "    " 1 0 0 FFFFFF  "H182"  -1 1 7 "%FC"  21 ""  <> 0 0 0 0 0 0 <> <> <> 0 0 17 0 182 <> <> <> <> <> <> <> <> 190 0 <> <> <> <> <> <> <> <> <> <> <> <> <> <> <> <> <> <> <> <> <> <> <> <> <> <> <> <> <> <> <> <> <> <> <> <> <> <> <> <> <>
  18 25 -11.534635 35.332952 -68.084319 66 V A 38 -0.50000 -0.50000 "VAL " " N  " "    " 7 0 0 2E2EFF  "N183"  1 1 7 "%FC"  38 ""  <> 0 0 0 0 0 0 1 83.31 99 0 0 20 0 183 99 14803 -267 -3642 7620 1388 9230 15 191 0 <> <> <> <> <> <> <> <> <> <> <> <> <> <> <> <> <> <> <> <> <> <> <> <> <> <> <> <> <> <> <> <> <> <> <> <> <> <> <> <> <>
  19 3 -12.185405 34.899595 -66.848366 66 V A 24 0.14000 0.14000 "VAL " " CA " "    " 6 0 0 808080  "C184"  1 1 -1109 "%RT%RN"  2 ""  FF9600  0 0 0 0 0 0 1 87.12 100 0 0 21 0 184 100 14889 140 -3522 8156 1093 10057 15 192 0 <> <> <> <> <> <> <> <> <> <> <> <> <> <> <> <> <> <> <> <> <> <> <> <> <> <> <> <> <> <> <> <> <> <> <> <> <> <> <> <> <>
  20 2 -11.546390 33.613152 -66.294243 66 V A 24 0.50000 0.50000 "VAL " " C  " "    " 6 0 0 808080  "C185"  1 1 7 "%FC"  24 ""  <> 0 0 0 0 0 0 1 81.04 101 0 0 22 0 185 101 13689 8 -3006 7752 939 9351 15 193 0 <> <> <> <> <> <> <> <> <> <> <> <> <> <> <> <> <> <> <> <> <> <> <> <> <> <> <> <> <> <> <> <> <> <> <> <> <> <> <> <> <>
  21 15 -11.358503 33.518943 -65.084227 66 V A 70 -0.50000 -0.50000 "VAL " " O  " "    " 8 0 0 FF2E2E  "O186"  1 1 7 "%FC"  70 ""  <> 0 0 0 0 0 0 1 78.67 102 0 0 23 0 186 102 13146 161 -2829 7468 779 9276 15 194 0 <> <> <> <> <> <> <> <> <> <> <> <> <> <> <> <> <> <> <> <> <> <> <> <> <> <> <> <> <> <> <> <> <> <> <> <> <> <> <> <> <>
  22 3 -13.708716 34.708001 -67.099453 66 V A 24 -0.06000 -0.06000 "VAL " " CB " "    " 6 0 0 808080  "C187"  1 1 7 "%FC"  24 ""  <> 0 0 0 0 0 0 1 91.74 103 0 0 24 0 187 103 15303 575 -3786 8782 940 10771 15 195 0 <> <> <> <> <> <> <> <> <> <> <> <> <> <> <> <> <> <> <> <> <> <> <> <> <> <> <> <> <> <> <> <> <> <> <> <> <> <> <> <> <>
  23 3 -14.481071 34.327924 -65.818639 66 V A 24 -0.18000 -0.18000 "VAL " " CG1" "    " 6 0 0 808080  "C188"  1 1 7 "%FC"  24 ""  <> 0 0 0 0 0 0 1 89.29 104 0 0 25 0 188 104 14589 994 -3688 8558 665 10779 15 196 0 <> <> <> <> <> <> <> <> <> <> <> <> <> <> <> <> <> <> <> <> <> <> <> <> <> <> <> <> <> <> <> <> <> <> <> <> <> <> <> <> <>
  24 3 -14.356662 35.959781 -67.725025 66 V A 24 -0.18000 -0.18000 "VAL " " CG2" "    " 6 0 0 808080  "C189"  1 1 7 "%FC"  24 ""  <> 0 0 0 0 0 0 1 98 105 0 0 26 0 189 105 16558 725 -4331 9212 1107 11467 15 197 0 <> <> <> <> <> <> <> <> <> <> <> <> <> <> <> <> <> <> <> <> <> <> <> <> <> <> <> <> <> <> <> <> <> <> <> <> <> <> <> <> <>
  25 43 -12.103059 35.354722 -68.917908 66 V A 21 0.30000 0.30000 "VAL " " H  " "    " 1 0 0 FFFFFF  "H190"  -1 1 7 "%FC"  21 ""  <> 0 0 0 0 0 0 <> <> <> 0 0 27 0 190 <> <> <> <> <> <> <> <> 198 0 <> <> <> <> <> <> <> <> <> <> <> <> <> <> <> <> <> <> <> <> <> <> <> <> <> <> <> <> <> <> <> <> <> <> <> <> <> <> <> <> <>
  26 41 -12.051141 35.689923 -66.106538 66 V A 21 0.06000 0.06000 "VAL " " HA " "    " 1 0 0 FFFFFF  "H191"  -1 1 7 "%FC"  21 ""  <> 0 0 0 0 0 0 <> <> <> 0 0 28 0 191 <> <> <> <> <> <> <> <> 199 0 <> <> <> <> <> <> <> <> <> <> <> <> <> <> <> <> <> <> <> <> <> <> <> <> <> <> <> <> <> <> <> <> <> <> <> <> <> <> <> <> <>
  27 41 -13.838869 33.891411 -67.812280 66 V A 21 0.06000 0.06000 "VAL " " HB " "    " 1 0 0 FFFFFF  "H192"  -1 1 7 "%FC"  21 ""  <> 0 0 0 0 0 0 <> <> <> 0 0 29 0 192 <> <> <> <> <> <> <> <> 200 0 <> <> <> <> <> <> <> <> <> <> <> <> <> <> <> <> <> <> <> <> <> <> <> <> <> <> <> <> <> <> <> <> <> <> <> <> <> <> <> <> <>
  28 41 -15.550141 34.244732 -66.016088 66 V A 21 0.06000 0.06000 "VAL " "HG11" "    " 1 0 0 FFFFFF  "H193"  -1 1 7 "%FC"  21 ""  <> 0 0 0 0 0 0 <> <> <> 0 0 30 0 193 <> <> <> <> <> <> <> <> 201 0 <> <> <> <> <> <> <> <> <> <> <> <> <> <> <> <> <> <> <> <> <> <> <> <> <> <> <> <> <> <> <> <> <> <> <> <> <> <> <> <> <>
  29 41 -14.162005 33.367013 -65.414658 66 V A 21 0.06000 0.06000 "VAL " "HG12" "    " 1 0 0 FFFFFF  "H194"  -1 1 7 "%FC"  21 ""  <> 0 0 0 0 0 0 <> <> <> 0 0 31 0 194 <> <> <> <> <> <> <> <> 202 0 <> <> <> <> <> <> <> <> <> <> <> <> <> <> <> <> <> <> <> <> <> <> <> <> <> <> <> <> <> <> <> <> <> <> <> <> <> <> <> <> <>
  30 41 -14.347301 35.078486 -65.039008 66 V A 21 0.06000 0.06000 "VAL " "HG13" "    " 1 0 0 FFFFFF  "H195"  -1 1 7 "%FC"  21 ""  <> 0 0 0 0 0 0 <> <> <> 0 0 32 0 195 <> <> <> <> <> <> <> <> 203 0 <> <> <> <> <> <> <> <> <> <> <> <> <> <> <> <> <> <> <> <> <> <> <> <> <> <> <> <> <> <> <> <> <> <> <> <> <> <> <> <> <>
  31 41 -15.428132 35.816543 -67.867736 66 V A 21 0.06000 0.06000 "VAL " "HG21" "    " 1 0 0 FFFFFF  "H196"  -1 1 7 "%FC"  21 ""  <> 0 0 0 0 0 0 <> <> <> 0 0 33 0 196 <> <> <> <> <> <> <> <> 204 0 <> <> <> <> <> <> <> <> <> <> <> <> <> <> <> <> <> <> <> <> <> <> <> <> <> <> <> <> <> <> <> <> <> <> <> <> <> <> <> <> <>
  32 41 -14.222742 36.833738 -67.086823 66 V A 21 0.06000 0.06000 "VAL " "HG22" "    " 1 0 0 FFFFFF  "H197"  -1 1 7 "%FC"  21 ""  <> 0 0 0 0 0 0 <> <> <> 0 0 34 0 197 <> <> <> <> <> <> <> <> 205 0 <> <> <> <> <> <> <> <> <> <> <> <> <> <> <> <> <> <> <> <> <> <> <> <> <> <> <> <> <> <> <> <> <> <> <> <> <> <> <> <> <>
  33 41 -13.937987 36.194471 -68.703733 66 V A 21 0.06000 0.06000 "VAL " "HG23" "    " 1 0 0 FFFFFF  "H198"  -1 1 7 "%FC"  21 ""  <> 0 0 0 0 0 0 <> <> <> 0 0 35 0 198 <> <> <> <> <> <> <> <> 206 0 <> <> <> <> <> <> <> <> <> <> <> <> <> <> <> <> <> <> <> <> <> <> <> <> <> <> <> <> <> <> <> <> <> <> <> <> <> <> <> <> <>
  34 25 -11.187272 32.650445 -67.161380 67 T A 38 -0.50000 -0.50000 "THR " " N  " "    " 7 0 0 2E2EFF  "N199"  1 1 7 "%FC"  38 ""  <> 0 0 0 0 0 0 1 80.92 106 0 0 36 0 199 106 13605 -254 -2775 8021 975 9118 16 207 0 <> <> <> <> <> <> <> <> <> <> <> <> <> <> <> <> <> <> <> <> <> <> <> <> <> <> <> <> <> <> <> <> <> <> <> <> <> <> <> <> <>
  35 3 -10.624641 31.354348 -66.772479 67 T A 24 0.14000 0.14000 "THR " " CA " "    " 6 0 0 808080  "C200"  1 1 -1109 "%RT%RN"  2 ""  FF9600  0 0 0 0 0 0 1 73.47 107 0 0 37 0 200 107 12299 -316 -2331 7388 808 8226 16 208 0 <> <> <> <> <> <> <> <> <> <> <> <> <> <> <> <> <> <> <> <> <> <> <> <> <> <> <> <> <> <> <> <> <> <> <> <> <> <> <> <> <>
  36 2 -9.159273 31.462128 -66.319318 67 T A 24 0.50000 0.50000 "THR " " C  " "    " 6 0 0 808080  "C201"  1 1 7 "%FC"  24 ""  <> 0 0 0 0 0 0 1 64.7 108 0 0 38 0 201 108 11179 -564 -2061 6321 893 7082 16 209 0 <> <> <> <> <> <> <> <> <> <> <> <> <> <> <> <> <> <> <> <> <> <> <> <> <> <> <> <> <> <> <> <> <> <> <> <> <> <> <> <> <>
  37 15 -8.776754 30.768654 -65.378376 67 T A 70 -0.50000 -0.50000 "THR " " O  " "    " 8 0 0 FF2E2E  "O202"  1 1 7 "%FC"  70 ""  <> 0 0 0 0 0 0 1 57.65 109 0 0 39 0 202 109 9997 -474 -1808 5524 738 6382 16 210 0 <> <> <> <> <> <> <> <> <> <> <> <> <> <> <> <> <> <> <> <> <> <> <> <> <> <> <> <> <> <> <> <> <> <> <> <> <> <> <> <> <>
  38 3 -10.760429 30.357886 -67.947186 67 T A 24 0.20500 0.20500 "THR " " CB " "    " 6 0 0 808080  "C203"  1 1 7 "%FC"  24 ""  <> 0 0 0 0 0 0 1 72.78 110 0 0 40 0 203 110 12195 -460 -2200 7565 783 7892 16 211 0 <> <> <> <> <> <> <> <> <> <> <> <> <> <> <> <> <> <> <> <> <> <> <> <> <> <> <> <> <> <> <> <> <> <> <> <> <> <> <> <> <>
  39 16 -10.000975 30.739389 -69.079833 67 T A 70 -0.68300 -0.68300 "THR " " OG1" "    " 8 0 0 FF2E2E  "O204"  1 1 7 "%FC"  70 ""  <> 0 0 0 0 0 0 1 85.8 111 0 0 41 0 204 111 14173 -782 -2233 9243 1025 9185 16 212 0 <> <> <> <> <> <> <> <> <> <> <> <> <> <> <> <> <> <> <> <> <> <> <> <> <> <> <> <> <> <> <> <> <> <> <> <> <> <> <> <> <>
  40 3 -12.226552 30.137830 -68.345064 67 T A 24 -0.18000 -0.18000 "THR " " CG2" "    " 6 0 0 808080  "C205"  1 1 7 "%FC"  24 ""  <> 0 0 0 0 0 0 1 57.52 112 0 0 42 0 205 112 10213 -241 -2476 5625 688 6017 16 213 0 <> <> <> <> <> <> <> <> <> <> <> <> <> <> <> <> <> <> <> <> <> <> <> <> <> <> <> <> <> <> <> <> <> <> <> <> <> <> <> <> <>
  41 43 -11.329182 32.809023 -68.149367 67 T A 21 0.30000 0.30000 "THR " " H  " "    " 1 0 0 FFFFFF  "H206"  -1 1 7 "%FC"  21 ""  <> 0 0 0 0 0 0 <> <> <> 0 0 43 0 206 <> <> <> <> <> <> <> <> 214 0 <> <> <> <> <> <> <> <> <> <> <> <> <> <> <> <> <> <> <> <> <> <> <> <> <> <> <> <> <> <> <> <> <> <> <> <> <> <> <> <> <>
  42 41 -11.206466 30.966073 -65.934567 67 T A 21 0.06000 0.06000 "THR " " HA " "    " 1 0 0 FFFFFF  "H207"  -1 1 7 "%FC"  21 ""  <> 0 0 0 0 0 0 <> <> <> 0 0 44 0 207 <> <> <> <> <> <> <> <> 215 0 <> <> <> <> <> <> <> <> <> <> <> <> <> <> <> <> <> <> <> <> <> <> <> <> <> <> <> <> <> <> <> <> <> <> <> <> <> <> <> <> <>
  43 41 -10.358369 29.396238 -67.626758 67 T A 21 0.06000 0.06000 "THR " " HB " "    " 1 0 0 FFFFFF  "H208"  -1 1 7 "%FC"  21 ""  <> 0 0 0 0 0 0 <> <> <> 0 0 45 0 208 <> <> <> <> <> <> <> <> 216 0 <> <> <> <> <> <> <> <> <> <> <> <> <> <> <> <> <> <> <> <> <> <> <> <> <> <> <> <> <> <> <> <> <> <> <> <> <> <> <> <> <>
  44 42 -10.105594 30.078964 -69.747230 67 T A 21 0.41800 0.41800 "THR " " HG1" "    " 1 0 0 FFFFFF  "H209"  -1 1 7 "%FC"  21 ""  <> 0 0 0 0 0 0 <> <> <> 0 0 46 0 209 <> <> <> <> <> <> <> <> 217 0 <> <> <> <> <> <> <> <> <> <> <> <> <> <> <> <> <> <> <> <> <> <> <> <> <> <> <> <> <> <> <> <> <> <> <> <> <> <> <> <> <>
  45 41 -12.310979 29.416925 -69.149945 67 T A 21 0.06000 0.06000 "THR " "HG21" "    " 1 0 0 FFFFFF  "H210"  -1 1 7 "%FC"  21 ""  <> 0 0 0 0 0 0 <> <> <> 0 0 47 0 210 <> <> <> <> <> <> <> <> 218 0 <> <> <> <> <> <> <> <> <> <> <> <> <> <> <> <> <> <> <> <> <> <> <> <> <> <> <> <> <> <> <> <> <> <> <> <> <> <> <> <> <>
  46 41 -12.806188 29.759491 -67.502808 67 T A 21 0.06000 0.06000 "THR " "HG22" "    " 1 0 0 FFFFFF  "H211"  -1 1 7 "%FC"  21 ""  <> 0 0 0 0 0 0 <> <> <> 0 0 48 0 211 <> <> <> <> <> <> <> <> 219 0 <> <> <> <> <> <> <> <> <> <> <> <> <> <> <> <> <> <> <> <> <> <> <> <> <> <> <> <> <> <> <> <> <> <> <> <> <> <> <> <> <>
  47 41 -12.704349 31.056834 -68.682652 67 T A 21 0.06000 0.06000 "THR " "HG23" "    " 1 0 0 FFFFFF  "H212"  -1 1 7 "%FC"  21 ""  <> 0 0 0 0 0 0 <> <> <> 0 0 49 0 212 <> <> <> <> <> <> <> <> 220 0 <> <> <> <> <> <> <> <> <> <> <> <> <> <> <> <> <> <> <> <> <> <> <> <> <> <> <> <> <> <> <> <> <> <> <> <> <> <> <> <> <>
  48 25 -8.364923 32.356308 -66.934908 68 A A 38 -0.50000 -0.50000 "ALA " " N  " "    " 7 0 0 2E2EFF  "N213"  1 1 7 "%FC"  38 ""  <> 0 0 0 0 0 0 1 65.22 113 0 0 50 0 213 113 11548 -903 -2127 6342 1159 6891 17 221 0 <> <> <> <> <> <> <> <> <> <> <> <> <> <> <> <> <> <> <> <> <> <> <> <> <> <> <> <> <> <> <> <> <> <> <> <> <> <> <> <> <>
  49 3 -6.976080 32.621389 -66.564329 68 A A 24 0.14000 0.14000 "ALA " " CA " "    " 6 0 0 808080  "C214"  1 1 -1109 "%RT%RN"  2 ""  FF9600  0 0 0 0 0 0 1 65.95 114 0 0 51 0 214 114 11591 -1193 -1890 6540 1276 6928 17 222 0 <> <> <> <> <> <> <> <> <> <> <> <> <> <> <> <> <> <> <> <> <> <> <> <> <> <> <> <> <> <> <> <> <> <> <> <> <> <> <> <> <>
  50 2 -6.870386 33.320479 -65.201359 68 A A 24 0.50000 0.50000 "ALA " " C  " "    " 6 0 0 808080  "C215"  1 1 7 "%FC"  24 ""  <> 0 0 0 0 0 0 1 66.66 115 0 0 52 0 215 115 11684 -1064 -2009 6345 1231 7301 17 223 0 <> <> <> <> <> <> <> <> <> <> <> <> <> <> <> <> <> <> <> <> <> <> <> <> <> <> <> <> <> <> <> <> <> <> <> <> <> <> <> <> <>
  51 15 -5.998864 32.963157 -64.410404 68 A A 70 -0.50000 -0.50000 "ALA " " O  " "    " 8 0 0 FF2E2E  "O216"  1 1 7 "%FC"  70 ""  <> 0 0 0 0 0 0 1 62.13 116 0 0 53 0 216 116 10870 -1121 -1749 5906 1169 6832 17 224 0 <> <> <> <> <> <> <> <> <> <> <> <> <> <> <> <> <> <> <> <> <> <> <> <> <> <> <> <> <> <> <> <> <> <> <> <> <> <> <> <> <>
  52 3 -6.325616 33.493260 -67.647950 68 A A 24 -0.18000 -0.18000 "ALA " " CB " "    " 6 0 0 808080  "C217"  1 1 7 "%FC"  24 ""  <> 0 0 0 0 0 0 1 70.78 117 0 0 54 0 217 117 12528 -1645 -1978 7190 1615 7177 17 225 0 <> <> <> <> <> <> <> <> <> <> <> <> <> <> <> <> <> <> <> <> <> <> <> <> <> <> <> <> <> <> <> <> <> <> <> <> <> <> <> <> <>
  53 43 -8.746098 32.879780 -67.711891 68 A A 21 0.30000 0.30000 "ALA " " H  " "    " 1 0 0 FFFFFF  "H218"  -1 1 7 "%FC"  21 ""  <> 0 0 0 0 0 0 <> <> <> 0 0 55 0 218 <> <> <> <> <> <> <> <> 226 0 <> <> <> <> <> <> <> <> <> <> <> <> <> <> <> <> <> <> <> <> <> <> <> <> <> <> <> <> <> <> <> <> <> <> <> <> <> <> <> <> <>
  54 41 -6.442325 31.675254 -66.500714 68 A A 21 0.06000 0.06000 "ALA " " HA " "    " 1 0 0 FFFFFF  "H219"  -1 1 7 "%FC"  21 ""  <> 0 0 0 0 0 0 <> <> <> 0 0 56 0 219 <> <> <> <> <> <> <> <> 227 0 <> <> <> <> <> <> <> <> <> <> <> <> <> <> <> <> <> <> <> <> <> <> <> <> <> <> <> <> <> <> <> <> <> <> <> <> <> <> <> <> <>
  55 41 -5.284217 33.711242 -67.408620 68 A A 21 0.06000 0.06000 "ALA " " HB1" "    " 1 0 0 FFFFFF  "H220"  -1 1 7 "%FC"  21 ""  <> 0 0 0 0 0 0 <> <> <> 0 0 57 0 220 <> <> <> <> <> <> <> <> 228 0 <> <> <> <> <> <> <> <> <> <> <> <> <> <> <> <> <> <> <> <> <> <> <> <> <> <> <> <> <> <> <> <> <> <> <> <> <> <> <> <> <>
  56 41 -6.336558 32.986300 -68.613447 68 A A 21 0.06000 0.06000 "ALA " " HB2" "    " 1 0 0 FFFFFF  "H221"  -1 1 7 "%FC"  21 ""  <> 0 0 0 0 0 0 <> <> <> 0 0 58 0 221 <> <> <> <> <> <> <> <> 229 0 <> <> <> <> <> <> <> <> <> <> <> <> <> <> <> <> <> <> <> <> <> <> <> <> <> <> <> <> <> <> <> <> <> <> <> <> <> <> <> <> <>
  57 41 -6.847358 34.444100 -67.768637 68 A A 21 0.06000 0.06000 "ALA " " HB3" "    " 1 0 0 FFFFFF  "H222"  -1 1 7 "%FC"  21 ""  <> 0 0 0 0 0 0 <> <> <> 0 0 59 0 222 <> <> <> <> <> <> <> <> 230 0 <> <> <> <> <> <> <> <> <> <> <> <> <> <> <> <> <> <> <> <> <> <> <> <> <> <> <> <> <> <> <> <> <> <> <> <> <> <> <> <> <>
  58 25 -7.790682 34.257157 -64.904965 69 I A 38 -0.50000 -0.50000 "ILE " " N  " "    " 7 0 0 2E2EFF  "N223"  1 1 7 "%FC"  38 ""  <> 0 0 0 0 0 0 1 69.34 118 0 0 60 0 223 118 12306 -856 -2418 6288 1247 7750 18 231 0 <> <> <> <> <> <> <> <> <> <> <> <> <> <> <> <> <> <> <> <> <> <> <> <> <> <> <> <> <> <> <> <> <> <> <> <> <> <> <> <> <>
  59 3 -7.912557 34.930001 -63.609280 69 I A 24 0.14000 0.14000 "ILE " " CA " "    " 6 0 0 808080  "C224"  1 1 -1109 "%RT%RN"  2 ""  FF9600  0 0 0 0 0 0 1 67.41 119 0 0 61 0 224 119 12109 -660 -2555 5755 1155 7750 18 232 0 <> <> <> <> <> <> <> <> <> <> <> <> <> <> <> <> <> <> <> <> <> <> <> <> <> <> <> <> <> <> <> <> <> <> <> <> <> <> <> <> <>
  60 2 -8.448077 33.965124 -62.531872 69 I A 24 0.50000 0.50000 "ILE " " C  " "    " 6 0 0 808080  "C225"  1 1 7 "%FC"  24 ""  <> 0 0 0 0 0 0 1 64.05 120 0 0 62 0 225 120 11236 -304 -2303 5509 842 7591 18 233 0 <> <> <> <> <> <> <> <> <> <> <> <> <> <> <> <> <> <> <> <> <> <> <> <> <> <> <> <> <> <> <> <> <> <> <> <> <> <> <> <> <>
  61 15 -7.994816 34.054201 -61.393823 69 I A 70 -0.50000 -0.50000 "ILE " " O  " "    " 8 0 0 FF2E2E  "O226"  1 1 7 "%FC"  70 ""  <> 0 0 0 0 0 0 1 61.98 121 0 0 63 0 226 121 10849 -281 -2170 5229 758 7472 18 234 0 <> <> <> <> <> <> <> <> <> <> <> <> <> <> <> <> <> <> <> <> <> <> <> <> <> <> <> <> <> <> <> <> <> <> <> <> <> <> <> <> <>
  62 3 -8.815987 36.194566 -63.749499 69 I A 24 -0.06000 -0.06000 "ILE " " CB " "    " 6 0 0 808080  "C227"  1 1 7 "%FC"  24 ""  <> 0 0 0 0 0 0 1 66.3 122 0 0 64 0 227 122 12401 -423 -3073 5149 1203 7642 18 235 0 <> <> <> <> <> <> <> <> <> <> <> <> <> <> <> <> <> <> <> <> <> <> <> <> <> <> <> <> <> <> <> <> <> <> <> <> <> <> <> <> <>
  63 3 -8.117071 37.263586 -64.625179 69 I A 24 -0.12000 -0.12000 "ILE " " CG1" "    " 6 0 0 808080  "C228"  1 1 7 "%FC"  24 ""  <> 0 0 0 0 0 0 1 66.14 123 0 0 65 0 228 123 12895 -848 -3361 4897 1560 7337 18 236 0 <> <> <> <> <> <> <> <> <> <> <> <> <> <> <> <> <> <> <> <> <> <> <> <> <> <> <> <> <> <> <> <> <> <> <> <> <> <> <> <> <>
  64 3 -9.216936 36.816819 -62.388238 69 I A 24 -0.18000 -0.18000 "ILE " " CG2" "    " 6 0 0 808080  "C229"  1 1 7 "%FC"  24 ""  <> 0 0 0 0 0 0 1 66.51 124 0 0 66 0 229 124 12494 -130 -3213 4882 1044 7897 18 237 0 <> <> <> <> <> <> <> <> <> <> <> <> <> <> <> <> <> <> <> <> <> <> <> <> <> <> <> <> <> <> <> <> <> <> <> <> <> <> <> <> <>
  65 3 -9.020567 38.430948 -65.048430 69 I A 24 -0.18000 -0.18000 "ILE " " CD1" "    " 6 0 0 808080  "C230"  1 1 7 "%FC"  24 ""  <> 0 0 0 0 0 0 1 71.79 125 0 0 67 0 230 125 14021 -607 -3867 5180 1556 8077 18 238 0 <> <> <> <> <> <> <> <> <> <> <> <> <> <> <> <> <> <> <> <> <> <> <> <> <> <> <> <> <> <> <> <> <> <> <> <> <> <> <> <> <>
  66 43 -8.467592 34.499844 -65.615884 69 I A 21 0.30000 0.30000 "ILE " " H  " "    " 1 0 0 FFFFFF  "H231"  -1 1 7 "%FC"  21 ""  <> 0 0 0 0 0 0 <> <> <> 0 0 68 0 231 <> <> <> <> <> <> <> <> 239 0 <> <> <> <> <> <> <> <> <> <> <> <> <> <> <> <> <> <> <> <> <> <> <> <> <> <> <> <> <> <> <> <> <> <> <> <> <> <> <> <> <>
  67 41 -6.918497 35.252468 -63.293904 69 I A 21 0.06000 0.06000 "ILE " " HA " "    " 1 0 0 FFFFFF  "H232"  -1 1 7 "%FC"  21 ""  <> 0 0 0 0 0 0 <> <> <> 0 0 69 0 232 <> <> <> <> <> <> <> <> 240 0 <> <> <> <> <> <> <> <> <> <> <> <> <> <> <> <> <> <> <> <> <> <> <> <> <> <> <> <> <> <> <> <> <> <> <> <> <> <> <> <> <>
  68 41 -9.736540 35.894619 -64.254105 69 I A 21 0.06000 0.06000 "ILE " " HB " "    " 1 0 0 FFFFFF  "H233"  -1 1 7 "%FC"  21 ""  <> 0 0 0 0 0 0 <> <> <> 0 0 70 0 233 <> <> <> <> <> <> <> <> 241 0 <> <> <> <> <> <> <> <> <> <> <> <> <> <> <> <> <> <> <> <> <> <> <> <> <> <> <> <> <> <> <> <> <> <> <> <> <> <> <> <> <>
  69 41 -7.723248 36.807446 -65.532968 69 I A 21 0.06000 0.06000 "ILE " "HG13" "    " 1 0 0 FFFFFF  "H234"  -1 1 7 "%FC"  21 ""  <> 0 0 0 0 0 0 <> <> <> 0 0 71 0 234 <> <> <> <> <> <> <> <> 242 0 <> <> <> <> <> <> <> <> <> <> <> <> <> <> <> <> <> <> <> <> <> <> <> <> <> <> <> <> <> <> <> <> <> <> <> <> <> <> <> <> <>
  70 41 -7.247212 37.656309 -64.097405 69 I A 21 0.06000 0.06000 "ILE " "HG12" "    " 1 0 0 FFFFFF  "H235"  -1 1 7 "%FC"  21 ""  <> 0 0 0 0 0 0 <> <> <> 0 0 72 0 235 <> <> <> <> <> <> <> <> 243 0 <> <> <> <> <> <> <> <> <> <> <> <> <> <> <> <> <> <> <> <> <> <> <> <> <> <> <> <> <> <> <> <> <> <> <> <> <> <> <> <> <>
  71 41 -9.824685 37.711407 -62.509829 69 I A 21 0.06000 0.06000 "ILE " "HG21" "    " 1 0 0 FFFFFF  "H236"  -1 1 7 "%FC"  21 ""  <> 0 0 0 0 0 0 <> <> <> 0 0 73 0 236 <> <> <> <> <> <> <> <> 244 0 <> <> <> <> <> <> <> <> <> <> <> <> <> <> <> <> <> <> <> <> <> <> <> <> <> <> <> <> <> <> <> <> <> <> <> <> <> <> <> <> <>
  72 41 -9.821776 36.139892 -61.785291 69 I A 21 0.06000 0.06000 "ILE " "HG22" "    " 1 0 0 FFFFFF  "H237"  -1 1 7 "%FC"  21 ""  <> 0 0 0 0 0 0 <> <> <> 0 0 74 0 237 <> <> <> <> <> <> <> <> 245 0 <> <> <> <> <> <> <> <> <> <> <> <> <> <> <> <> <> <> <> <> <> <> <> <> <> <> <> <> <> <> <> <> <> <> <> <> <> <> <> <> <>
  73 41 -8.337909 37.091071 -61.804053 69 I A 21 0.06000 0.06000 "ILE " "HG23" "    " 1 0 0 FFFFFF  "H238"  -1 1 7 "%FC"  21 ""  <> 0 0 0 0 0 0 <> <> <> 0 0 75 0 238 <> <> <> <> <> <> <> <> 246 0 <> <> <> <> <> <> <> <> <> <> <> <> <> <> <> <> <> <> <> <> <> <> <> <> <> <> <> <> <> <> <> <> <> <> <> <> <> <> <> <> <>
  74 41 -8.479120 39.105264 -65.710042 69 I A 21 0.06000 0.06000 "ILE " "HD11" "    " 1 0 0 FFFFFF  "H239"  -1 1 7 "%FC"  21 ""  <> 0 0 0 0 0 0 <> <> <> 0 0 76 0 239 <> <> <> <> <> <> <> <> 247 0 <> <> <> <> <> <> <> <> <> <> <> <> <> <> <> <> <> <> <> <> <> <> <> <> <> <> <> <> <> <> <> <> <> <> <> <> <> <> <> <> <>
  75 41 -9.902001 38.074945 -65.581697 69 I A 21 0.06000 0.06000 "ILE " "HD12" "    " 1 0 0 FFFFFF  "H240"  -1 1 7 "%FC"  21 ""  <> 0 0 0 0 0 0 <> <> <> 0 0 77 0 240 <> <> <> <> <> <> <> <> 248 0 <> <> <> <> <> <> <> <> <> <> <> <> <> <> <> <> <> <> <> <> <> <> <> <> <> <> <> <> <> <> <> <> <> <> <> <> <> <> <> <> <>
  76 41 -9.354107 39.028103 -64.201356 69 I A 21 0.06000 0.06000 "ILE " "HD13" "    " 1 0 0 FFFFFF  "H241"  -1 1 7 "%FC"  21 ""  <> 0 0 0 0 0 0 <> <> <> 0 0 78 0 241 <> <> <> <> <> <> <> <> 249 0 <> <> <> <> <> <> <> <> <> <> <> <> <> <> <> <> <> <> <> <> <> <> <> <> <> <> <> <> <> <> <> <> <> <> <> <> <> <> <> <> <>
  77 25 -9.373524 33.045613 -62.869182 70 T A 38 -0.50000 -0.50000 "THR " " N  " "    " 7 0 0 2E2EFF  "N242"  1 1 7 "%FC"  38 ""  <> 0 0 0 0 0 0 1 59.61 126 0 0 79 0 242 126 10442 -63 -2254 5128 685 7080 19 250 0 <> <> <> <> <> <> <> <> <> <> <> <> <> <> <> <> <> <> <> <> <> <> <> <> <> <> <> <> <> <> <> <> <> <> <> <> <> <> <> <> <>
  78 3 -9.961159 32.079730 -61.930114 70 T A 24 0.14000 0.14000 "THR " " CA " "    " 6 0 0 808080  "C243"  1 1 -1109 "%RT%RN"  2 ""  FF9600  0 0 0 0 0 0 1 62.79 127 0 0 80 0 243 127 10430 210 -2035 5722 426 7706 19 251 0 <> <> <> <> <> <> <> <> <> <> <> <> <> <> <> <> <> <> <> <> <> <> <> <> <> <> <> <> <> <> <> <> <> <> <> <> <> <> <> <> <>
  79 2 -8.918058 31.043198 -61.479246 70 T A 24 0.50000 0.50000 "THR " " C  " "    " 6 0 0 808080  "C244"  1 1 7 "%FC"  24 ""  <> 0 0 0 0 0 0 1 53.25 128 0 0 81 0 244 128 8969 5 -1631 4760 387 6502 19 252 0 <> <> <> <> <> <> <> <> <> <> <> <> <> <> <> <> <> <> <> <> <> <> <> <> <> <> <> <> <> <> <> <> <> <> <> <> <> <> <> <> <>
  80 15 -8.837447 30.759832 -60.285856 70 T A 70 -0.50000 -0.50000 "THR " " O  " "    " 8 0 0 FF2E2E  "O245"  1 1 7 "%FC"  70 ""  <> 0 0 0 0 0 0 1 54.69 129 0 0 82 0 245 129 8966 112 -1492 4959 266 6856 19 253 0 <> <> <> <> <> <> <> <> <> <> <> <> <> <> <> <> <> <> <> <> <> <> <> <> <> <> <> <> <> <> <> <> <> <> <> <> <> <> <> <> <>
  81 3 -11.182704 31.373680 -62.578052 70 T A 24 0.20500 0.20500 "THR " " CB " "    " 6 0 0 808080  "C246"  1 1 7 "%FC"  24 ""  <> 0 0 0 0 0 0 1 66.88 130 0 0 83 0 246 130 10760 392 -2085 6416 318 8236 19 254 0 <> <> <> <> <> <> <> <> <> <> <> <> <> <> <> <> <> <> <> <> <> <> <> <> <> <> <> <> <> <> <> <> <> <> <> <> <> <> <> <> <>
  82 16 -12.231230 32.312576 -62.702190 70 T A 70 -0.68300 -0.68300 "THR " " OG1" "    " 8 0 0 FF2E2E  "O247"  1 1 7 "%FC"  70 ""  <> 0 0 0 0 0 0 1 74.48 131 0 0 84 0 247 131 11916 640 -2484 7176 346 9209 19 255 0 <> <> <> <> <> <> <> <> <> <> <> <> <> <> <> <> <> <> <> <> <> <> <> <> <> <> <> <> <> <> <> <> <> <> <> <> <> <> <> <> <>
  83 3 -11.774493 30.210394 -61.756633 70 T A 24 -0.18000 -0.18000 "THR " " CG2" "    " 6 0 0 808080  "C248"  1 1 7 "%FC"  24 ""  <> 0 0 0 0 0 0 1 63.88 132 0 0 85 0 248 132 9959 593 -1875 6253 93 8061 19 256 0 <> <> <> <> <> <> <> <> <> <> <> <> <> <> <> <> <> <> <> <> <> <> <> <> <> <> <> <> <> <> <> <> <> <> <> <> <> <> <> <> <>
  84 43 -9.708967 33.031003 -63.822817 70 T A 21 0.30000 0.30000 "THR " " H  " "    " 1 0 0 FFFFFF  "H249"  -1 1 7 "%FC"  21 ""  <> 0 0 0 0 0 0 <> <> <> 0 0 86 0 249 <> <> <> <> <> <> <> <> 257 0 <> <> <> <> <> <> <> <> <> <> <> <> <> <> <> <> <> <> <> <> <> <> <> <> <> <> <> <> <> <> <> <> <> <> <> <> <> <> <> <> <>
  85 41 -10.297688 32.617732 -61.041101 70 T A 21 0.06000 0.06000 "THR " " HA " "    " 1 0 0 FFFFFF  "H250"  -1 1 7 "%FC"  21 ""  <> 0 0 0 0 0 0 <> <> <> 0 0 87 0 250 <> <> <> <> <> <> <> <> 258 0 <> <> <> <> <> <> <> <> <> <> <> <> <> <> <> <> <> <> <> <> <> <> <> <> <> <> <> <> <> <> <> <> <> <> <> <> <> <> <> <> <>
  86 41 -10.925106 31.006096 -63.571407 70 T A 21 0.06000 0.06000 "THR " " HB " "    " 1 0 0 FFFFFF  "H251"  -1 1 7 "%FC"  21 ""  <> 0 0 0 0 0 0 <> <> <> 0 0 88 0 251 <> <> <> <> <> <> <> <> 259 0 <> <> <> <> <> <> <> <> <> <> <> <> <> <> <> <> <> <> <> <> <> <> <> <> <> <> <> <> <> <> <> <> <> <> <> <> <> <> <> <> <>
  87 42 -11.975417 32.961726 -63.343795 70 T A 21 0.41800 0.41800 "THR " " HG1" "    " 1 0 0 FFFFFF  "H252"  -1 1 7 "%FC"  21 ""  <> 0 0 0 0 0 0 <> <> <> 0 0 89 0 252 <> <> <> <> <> <> <> <> 260 0 <> <> <> <> <> <> <> <> <> <> <> <> <> <> <> <> <> <> <> <> <> <> <> <> <> <> <> <> <> <> <> <> <> <> <> <> <> <> <> <> <>
  88 41 -12.689982 29.834781 -62.215259 70 T A 21 0.06000 0.06000 "THR " "HG21" "    " 1 0 0 FFFFFF  "H253"  -1 1 7 "%FC"  21 ""  <> 0 0 0 0 0 0 <> <> <> 0 0 90 0 253 <> <> <> <> <> <> <> <> 261 0 <> <> <> <> <> <> <> <> <> <> <> <> <> <> <> <> <> <> <> <> <> <> <> <> <> <> <> <> <> <> <> <> <> <> <> <> <> <> <> <> <>
  89 41 -11.088828 29.365177 -61.691306 70 T A 21 0.06000 0.06000 "THR " "HG22" "    " 1 0 0 FFFFFF  "H254"  -1 1 7 "%FC"  21 ""  <> 0 0 0 0 0 0 <> <> <> 0 0 91 0 254 <> <> <> <> <> <> <> <> 262 0 <> <> <> <> <> <> <> <> <> <> <> <> <> <> <> <> <> <> <> <> <> <> <> <> <> <> <> <> <> <> <> <> <> <> <> <> <> <> <> <> <>
  90 41 -12.017188 30.524342 -60.740700 70 T A 21 0.06000 0.06000 "THR " "HG23" "    " 1 0 0 FFFFFF  "H255"  -1 1 7 "%FC"  21 ""  <> 0 0 0 0 0 0 <> <> <> 0 0 92 0 255 <> <> <> <> <> <> <> <> 263 0 <> <> <> <> <> <> <> <> <> <> <> <> <> <> <> <> <> <> <> <> <> <> <> <> <> <> <> <> <> <> <> <> <> <> <> <> <> <> <> <> <>
  91 25 -8.109025 30.507396 -62.411553 71 I A 38 -0.50000 -0.50000 "ILE " " N  " "    " 7 0 0 2E2EFF  "N256"  1 1 7 "%FC"  38 ""  <> 0 0 0 0 0 0 1 53.94 133 0 0 93 0 256 133 9056 -261 -1447 5056 482 6381 20 264 0 <> <> <> <> <> <> <> <> <> <> <> <> <> <> <> <> <> <> <> <> <> <> <> <> <> <> <> <> <> <> <> <> <> <> <> <> <> <> <> <> <>
  92 3 -7.023641 29.564970 -62.124282 71 I A 24 0.14000 0.14000 "ILE " " CA " "    " 6 0 0 808080  "C257"  1 1 -1109 "%RT%RN"  2 ""  FF9600  0 0 0 0 0 0 1 58.39 134 0 0 94 0 257 134 9384 -395 -1081 5874 436 6928 20 265 0 <> <> <> <> <> <> <> <> <> <> <> <> <> <> <> <> <> <> <> <> <> <> <> <> <> <> <> <> <> <> <> <> <> <> <> <> <> <> <> <> <>
  93 2 -5.891323 30.252081 -61.336339 71 I A 24 0.50000 0.50000 "ILE " " C  " "    " 6 0 0 808080  "C258"  1 1 7 "%FC"  24 ""  <> 0 0 0 0 0 0 1 59.04 135 0 0 95 0 258 135 9502 -569 -1040 5889 549 7042 20 266 0 <> <> <> <> <> <> <> <> <> <> <> <> <> <> <> <> <> <> <> <> <> <> <> <> <> <> <> <> <> <> <> <> <> <> <> <> <> <> <> <> <>
  94 15 -5.337561 29.633030 -60.428891 71 I A 70 -0.50000 -0.50000 "ILE " " O  " "    " 8 0 0 FF2E2E  "O259"  1 1 7 "%FC"  70 ""  <> 0 0 0 0 0 0 1 54.06 136 0 0 96 0 259 136 8634 -541 -821 5374 455 6530 20 267 0 <> <> <> <> <> <> <> <> <> <> <> <> <> <> <> <> <> <> <> <> <> <> <> <> <> <> <> <> <> <> <> <> <> <> <> <> <> <> <> <> <>
  95 3 -6.529441 28.895875 -63.440443 71 I A 24 -0.06000 -0.06000 "ILE " " CB " "    " 6 0 0 808080  "C260"  1 1 7 "%FC"  24 ""  <> 0 0 0 0 0 0 1 57.59 137 0 0 97 0 260 137 9306 -590 -911 6032 499 6544 20 268 0 <> <> <> <> <> <> <> <> <> <> <> <> <> <> <> <> <> <> <> <> <> <> <> <> <> <> <> <> <> <> <> <> <> <> <> <> <> <> <> <> <>
  96 3 -7.636381 27.986704 -64.033103 71 I A 24 -0.12000 -0.12000 "ILE " " CG1" "    " 6 0 0 808080  "C261"  1 1 7 "%FC"  24 ""  <> 0 0 0 0 0 0 1 51.97 138 0 0 98 0 261 138 8581 -433 -981 5362 365 5804 20 269 0 <> <> <> <> <> <> <> <> <> <> <> <> <> <> <> <> <> <> <> <> <> <> <> <> <> <> <> <> <> <> <> <> <> <> <> <> <> <> <> <> <>
  97 3 -5.237593 28.071031 -63.239044 71 I A 24 -0.18000 -0.18000 "ILE " " CG2" "    " 6 0 0 808080  "C262"  1 1 7 "%FC"  24 ""  <> 0 0 0 0 0 0 1 51.59 139 0 0 99 0 262 139 8304 -664 -549 5551 441 5746 20 270 0 <> <> <> <> <> <> <> <> <> <> <> <> <> <> <> <> <> <> <> <> <> <> <> <> <> <> <> <> <> <> <> <> <> <> <> <> <> <> <> <> <>
  98 3 -7.426378 27.611951 -65.506356 71 I A 24 -0.18000 -0.18000 "ILE " " CD1" "    " 6 0 0 808080  "C263"  1 1 7 "%FC"  24 ""  <> 0 0 0 0 0 0 1 53.42 140 0 0 100 0 263 140 8853 -582 -848 5774 391 5670 20 271 0 <> <> <> <> <> <> <> <> <> <> <> <> <> <> <> <> <> <> <> <> <> <> <> <> <> <> <> <> <> <> <> <> <> <> <> <> <> <> <> <> <>
  99 43 -8.238387 30.780622 -63.377235 71 I A 21 0.30000 0.30000 "ILE " " H  " "    " 1 0 0 FFFFFF  "H264"  -1 1 7 "%FC"  21 ""  <> 0 0 0 0 0 0 <> <> <> 0 0 101 0 264 <> <> <> <> <> <> <> <> 272 0 <> <> <> <> <> <> <> <> <> <> <> <> <> <> <> <> <> <> <> <> <> <> <> <> <> <> <> <> <> <> <> <> <> <> <> <> <> <> <> <> <>
  100 41 -7.414615 28.775875 -61.484573 71 I A 21 0.06000 0.06000 "ILE " " HA " "    " 1 0 0 FFFFFF  "H265"  -1 1 7 "%FC"  21 ""  <> 0 0 0 0 0 0 <> <> <> 0 0 102 0 265 <> <> <> <> <> <> <> <> 273 0 <> <> <> <> <> <> <> <> <> <> <> <> <> <> <> <> <> <> <> <> <> <> <> <> <> <> <> <> <> <> <> <> <> <> <> <> <> <> <> <> <>
  101 41 -6.313027 29.686408 -64.161513 71 I A 21 0.06000 0.06000 "ILE " " HB " "    " 1 0 0 FFFFFF  "H266"  -1 1 7 "%FC"  21 ""  <> 0 0 0 0 0 0 <> <> <> 0 0 103 0 266 <> <> <> <> <> <> <> <> 274 0 <> <> <> <> <> <> <> <> <> <> <> <> <> <> <> <> <> <> <> <> <> <> <> <> <> <> <> <> <> <> <> <> <> <> <> <> <> <> <> <> <>
  102 41 -8.608323 28.474014 -63.961441 71 I A 21 0.06000 0.06000 "ILE " "HG13" "    " 1 0 0 FFFFFF  "H267"  -1 1 7 "%FC"  21 ""  <> 0 0 0 0 0 0 <> <> <> 0 0 104 0 267 <> <> <> <> <> <> <> <> 275 0 <> <> <> <> <> <> <> <> <> <> <> <> <> <> <> <> <> <> <> <> <> <> <> <> <> <> <> <> <> <> <> <> <> <> <> <> <> <> <> <> <>
  103 41 -7.725810 27.079875 -63.434319 71 I A 21 0.06000 0.06000 "ILE " "HG12" "    " 1 0 0 FFFFFF  "H268"  -1 1 7 "%FC"  21 ""  <> 0 0 0 0 0 0 <> <> <> 0 0 105 0 268 <> <> <> <> <> <> <> <> 276 0 <> <> <> <> <> <> <> <> <> <> <> <> <> <> <> <> <> <> <> <> <> <> <> <> <> <> <> <> <> <> <> <> <> <> <> <> <> <> <> <> <>
  104 41 -4.954957 27.520022 -64.133935 71 I A 21 0.06000 0.06000 "ILE " "HG21" "    " 1 0 0 FFFFFF  "H269"  -1 1 7 "%FC"  21 ""  <> 0 0 0 0 0 0 <> <> <> 0 0 106 0 269 <> <> <> <> <> <> <> <> 277 0 <> <> <> <> <> <> <> <> <> <> <> <> <> <> <> <> <> <> <> <> <> <> <> <> <> <> <> <> <> <> <> <> <> <> <> <> <> <> <> <> <>
  105 41 -4.384341 28.700510 -62.988270 71 I A 21 0.06000 0.06000 "ILE " "HG22" "    " 1 0 0 FFFFFF  "H270"  -1 1 7 "%FC"  21 ""  <> 0 0 0 0 0 0 <> <> <> 0 0 107 0 270 <> <> <> <> <> <> <> <> 278 0 <> <> <> <> <> <> <> <> <> <> <> <> <> <> <> <> <> <> <> <> <> <> <> <> <> <> <> <> <> <> <> <> <> <> <> <> <> <> <> <> <>
  106 41 -5.360745 27.347505 -62.434889 71 I A 21 0.06000 0.06000 "ILE " "HG23" "    " 1 0 0 FFFFFF  "H271"  -1 1 7 "%FC"  21 ""  <> 0 0 0 0 0 0 <> <> <> 0 0 108 0 271 <> <> <> <> <> <> <> <> 279 0 <> <> <> <> <> <> <> <> <> <> <> <> <> <> <> <> <> <> <> <> <> <> <> <> <> <> <> <> <> <> <> <> <> <> <> <> <> <> <> <> <>
  107 41 -8.238441 26.983290 -65.864965 71 I A 21 0.06000 0.06000 "ILE " "HD11" "    " 1 0 0 FFFFFF  "H272"  -1 1 7 "%FC"  21 ""  <> 0 0 0 0 0 0 <> <> <> 0 0 109 0 272 <> <> <> <> <> <> <> <> 280 0 <> <> <> <> <> <> <> <> <> <> <> <> <> <> <> <> <> <> <> <> <> <> <> <> <> <> <> <> <> <> <> <> <> <> <> <> <> <> <> <> <>
  108 41 -7.412716 28.501598 -66.133356 71 I A 21 0.06000 0.06000 "ILE " "HD12" "    " 1 0 0 FFFFFF  "H273"  -1 1 7 "%FC"  21 ""  <> 0 0 0 0 0 0 <> <> <> 0 0 110 0 273 <> <> <> <> <> <> <> <> 281 0 <> <> <> <> <> <> <> <> <> <> <> <> <> <> <> <> <> <> <> <> <> <> <> <> <> <> <> <> <> <> <> <> <> <> <> <> <> <> <> <> <>
  109 41 -6.499746 27.065452 -65.670366 71 I A 21 0.06000 0.06000 "ILE " "HD13" "    " 1 0 0 FFFFFF  "H274"  -1 1 7 "%FC"  21 ""  <> 0 0 0 0 0 0 <> <> <> 0 0 111 0 274 <> <> <> <> <> <> <> <> 282 0 <> <> <> <> <> <> <> <> <> <> <> <> <> <> <> <> <> <> <> <> <> <> <> <> <> <> <> <> <> <> <> <> <> <> <> <> <> <> <> <> <>
  110 25 -5.586387 31.530488 -61.621783 72 M A 38 -0.50000 -0.50000 "MET " " N  " "    " 7 0 0 2E2EFF  "N275"  1 1 7 "%FC"  38 ""  <> 0 0 0 0 0 0 1 52.9 141 0 0 112 0 275 141 9047 -773 -1288 4902 765 6151 21 283 0 <> <> <> <> <> <> <> <> <> <> <> <> <> <> <> <> <> <> <> <> <> <> <> <> <> <> <> <> <> <> <> <> <> <> <> <> <> <> <> <> <>
  111 3 -4.591754 32.298519 -60.873694 72 M A 24 0.14000 0.14000 "MET " " CA " "    " 6 0 0 808080  "C276"  1 1 -1109 "%RT%RN"  2 ""  FF9600  0 0 0 0 0 0 1 57.12 142 0 0 113 0 276 142 9665 -997 -1322 5334 896 6705 21 284 0 <> <> <> <> <> <> <> <> <> <> <> <> <> <> <> <> <> <> <> <> <> <> <> <> <> <> <> <> <> <> <> <> <> <> <> <> <> <> <> <> <>
  112 2 -5.059238 32.660017 -59.459159 72 M A 24 0.50000 0.50000 "MET " " C  " "    " 6 0 0 808080  "C277"  1 1 7 "%FC"  24 ""  <> 0 0 0 0 0 0 1 55.1 143 0 0 114 0 277 143 9374 -714 -1415 4846 717 6714 21 285 0 <> <> <> <> <> <> <> <> <> <> <> <> <> <> <> <> <> <> <> <> <> <> <> <> <> <> <> <> <> <> <> <> <> <> <> <> <> <> <> <> <>
  113 15 -4.253382 32.587865 -58.533248 72 M A 70 -0.50000 -0.50000 "MET " " O  " "    " 8 0 0 FF2E2E  "O278"  1 1 7 "%FC"  70 ""  <> 0 0 0 0 0 0 1 49.99 144 0 0 115 0 278 144 8558 -777 -1257 4281 680 6155 21 286 0 <> <> <> <> <> <> <> <> <> <> <> <> <> <> <> <> <> <> <> <> <> <> <> <> <> <> <> <> <> <> <> <> <> <> <> <> <> <> <> <> <>
  114 3 -4.221519 33.587261 -61.636757 72 M A 24 -0.12000 -0.12000 "MET " " CB " "    " 6 0 0 808080  "C279"  1 1 7 "%FC"  24 ""  <> 0 0 0 0 0 0 1 66.43 145 0 0 116 0 279 145 11277 -1315 -1637 6277 1187 7688 21 287 0 <> <> <> <> <> <> <> <> <> <> <> <> <> <> <> <> <> <> <> <> <> <> <> <> <> <> <> <> <> <> <> <> <> <> <> <> <> <> <> <> <>
  115 3 -3.124742 33.357491 -62.687471 72 M A 24 0.04750 0.04750 "MET " " CG " "    " 6 0 0 808080  "C280"  1 1 7 "%FC"  24 ""  <> 0 0 0 0 0 0 1 88.45 146 0 0 117 0 280 146 14026 -1767 -1451 9404 1435 10177 21 288 0 <> <> <> <> <> <> <> <> <> <> <> <> <> <> <> <> <> <> <> <> <> <> <> <> <> <> <> <> <> <> <> <> <> <> <> <> <> <> <> <> <>
  116 49 -1.593941 32.594724 -62.068996 72 M A 143 -0.33500 -0.33500 "MET " " SD " "    " 16 0 0 FFFF6B  "S281"  1 1 7 "%FC"  143 ""  <> 0 0 0 0 0 0 1 103.04 147 0 0 118 0 281 147 15372 -1844 -1000 11700 1351 12079 21 289 0 <> <> <> <> <> <> <> <> <> <> <> <> <> <> <> <> <> <> <> <> <> <> <> <> <> <> <> <> <> <> <> <> <> <> <> <> <> <> <> <> <>
  117 3 -1.136155 33.734194 -60.735095 72 M A 24 -0.01250 -0.01250 "MET " " CE " "    " 6 0 0 808080  "C282"  1 1 7 "%FC"  24 ""  <> 0 0 0 0 0 0 1 106.69 148 0 0 119 0 282 148 15993 -2060 -1228 11870 1475 12676 21 290 0 <> <> <> <> <> <> <> <> <> <> <> <> <> <> <> <> <> <> <> <> <> <> <> <> <> <> <> <> <> <> <> <> <> <> <> <> <> <> <> <> <>
  118 43 -6.067789 31.992562 -62.381171 72 M A 21 0.30000 0.30000 "MET " " H  " "    " 1 0 0 FFFFFF  "H283"  -1 1 7 "%FC"  21 ""  <> 0 0 0 0 0 0 <> <> <> 0 0 120 0 283 <> <> <> <> <> <> <> <> 291 0 <> <> <> <> <> <> <> <> <> <> <> <> <> <> <> <> <> <> <> <> <> <> <> <> <> <> <> <> <> <> <> <> <> <> <> <> <> <> <> <> <>
  119 41 -3.714705 31.666315 -60.738330 72 M A 21 0.06000 0.06000 "MET " " HA " "    " 1 0 0 FFFFFF  "H284"  -1 1 7 "%FC"  21 ""  <> 0 0 0 0 0 0 <> <> <> 0 0 121 0 284 <> <> <> <> <> <> <> <> 292 0 <> <> <> <> <> <> <> <> <> <> <> <> <> <> <> <> <> <> <> <> <> <> <> <> <> <> <> <> <> <> <> <> <> <> <> <> <> <> <> <> <>
  120 41 -3.863472 34.351733 -60.945667 72 M A 21 0.06000 0.06000 "MET " " HB3" "    " 1 0 0 FFFFFF  "H285"  -1 1 7 "%FC"  21 ""  <> 0 0 0 0 0 0 <> <> <> 0 0 122 0 285 <> <> <> <> <> <> <> <> 293 0 <> <> <> <> <> <> <> <> <> <> <> <> <> <> <> <> <> <> <> <> <> <> <> <> <> <> <> <> <> <> <> <> <> <> <> <> <> <> <> <> <>
  121 41 -5.105369 34.022095 -62.103576 72 M A 21 0.06000 0.06000 "MET " " HB2" "    " 1 0 0 FFFFFF  "H286"  -1 1 7 "%FC"  21 ""  <> 0 0 0 0 0 0 <> <> <> 0 0 123 0 286 <> <> <> <> <> <> <> <> 294 0 <> <> <> <> <> <> <> <> <> <> <> <> <> <> <> <> <> <> <> <> <> <> <> <> <> <> <> <> <> <> <> <> <> <> <> <> <> <> <> <> <>
  122 41 -2.867508 34.306643 -63.157916 72 M A 21 0.06000 0.06000 "MET " " HG3" "    " 1 0 0 FFFFFF  "H287"  -1 1 7 "%FC"  21 ""  <> 0 0 0 0 0 0 <> <> <> 0 0 124 0 287 <> <> <> <> <> <> <> <> 295 0 <> <> <> <> <> <> <> <> <> <> <> <> <> <> <> <> <> <> <> <> <> <> <> <> <> <> <> <> <> <> <> <> <> <> <> <> <> <> <> <> <>
  123 41 -3.506036 32.716359 -63.482309 72 M A 21 0.06000 0.06000 "MET " " HG2" "    " 1 0 0 FFFFFF  "H288"  -1 1 7 "%FC"  21 ""  <> 0 0 0 0 0 0 <> <> <> 0 0 125 0 288 <> <> <> <> <> <> <> <> 296 0 <> <> <> <> <> <> <> <> <> <> <> <> <> <> <> <> <> <> <> <> <> <> <> <> <> <> <> <> <> <> <> <> <> <> <> <> <> <> <> <> <>
  124 41 -0.146758 33.479474 -60.354926 72 M A 21 0.06000 0.06000 "MET " " HE1" "    " 1 0 0 FFFFFF  "H289"  -1 1 7 "%FC"  21 ""  <> 0 0 0 0 0 0 <> <> <> 0 0 126 0 289 <> <> <> <> <> <> <> <> 297 0 <> <> <> <> <> <> <> <> <> <> <> <> <> <> <> <> <> <> <> <> <> <> <> <> <> <> <> <> <> <> <> <> <> <> <> <> <> <> <> <> <>
  125 41 -1.112229 34.760918 -61.100126 72 M A 21 0.06000 0.06000 "MET " " HE2" "    " 1 0 0 FFFFFF  "H290"  -1 1 7 "%FC"  21 ""  <> 0 0 0 0 0 0 <> <> <> 0 0 127 0 290 <> <> <> <> <> <> <> <> 298 0 <> <> <> <> <> <> <> <> <> <> <> <> <> <> <> <> <> <> <> <> <> <> <> <> <> <> <> <> <> <> <> <> <> <> <> <> <> <> <> <> <>
  126 41 -1.844014 33.668334 -59.909291 72 M A 21 0.06000 0.06000 "MET " " HE3" "    " 1 0 0 FFFFFF  "H291"  -1 1 7 "%FC"  21 ""  <> 0 0 0 0 0 0 <> <> <> 0 0 128 0 291 <> <> <> <> <> <> <> <> 299 0 <> <> <> <> <> <> <> <> <> <> <> <> <> <> <> <> <> <> <> <> <> <> <> <> <> <> <> <> <> <> <> <> <> <> <> <> <> <> <> <> <>
  127 25 -6.352384 32.977568 -59.281529 73 A A 38 -0.50000 -0.50000 "ALA " " N  " "    " 7 0 0 2E2EFF  "N292"  1 1 7 "%FC"  38 ""  <> 0 0 0 0 0 0 1 58.28 149 0 0 129 0 292 149 9927 -382 -1677 4991 599 7225 22 300 0 <> <> <> <> <> <> <> <> <> <> <> <> <> <> <> <> <> <> <> <> <> <> <> <> <> <> <> <> <> <> <> <> <> <> <> <> <> <> <> <> <>
  128 3 -6.981566 33.214832 -57.985706 73 A A 24 0.14000 0.14000 "ALA " " CA " "    " 6 0 0 808080  "C293"  1 1 -1109 "%RT%RN"  2 ""  FF9600  0 0 0 0 0 0 1 56.01 150 0 0 130 0 293 150 9581 -54 -1737 4552 395 7148 22 301 0 <> <> <> <> <> <> <> <> <> <> <> <> <> <> <> <> <> <> <> <> <> <> <> <> <> <> <> <> <> <> <> <> <> <> <> <> <> <> <> <> <>
  129 2 -7.051659 31.929305 -57.146144 73 A A 24 0.50000 0.50000 "ALA " " C  " "    " 6 0 0 808080  "C294"  1 1 7 "%FC"  24 ""  <> 0 0 0 0 0 0 1 53.49 151 0 0 131 0 294 151 8821 84 -1392 4538 201 6964 22 302 0 <> <> <> <> <> <> <> <> <> <> <> <> <> <> <> <> <> <> <> <> <> <> <> <> <> <> <> <> <> <> <> <> <> <> <> <> <> <> <> <> <>
  130 15 -6.852125 32.006862 -55.938542 73 A A 70 -0.50000 -0.50000 "ALA " " O  " "    " 8 0 0 FF2E2E  "O295"  1 1 7 "%FC"  70 ""  <> 0 0 0 0 0 0 1 55.46 152 0 0 132 0 295 152 8980 187 -1328 4761 90 7333 22 303 0 <> <> <> <> <> <> <> <> <> <> <> <> <> <> <> <> <> <> <> <> <> <> <> <> <> <> <> <> <> <> <> <> <> <> <> <> <> <> <> <> <>
  131 3 -8.396502 33.772912 -58.199326 73 A A 24 -0.18000 -0.18000 "ALA " " CB " "    " 6 0 0 808080  "C296"  1 1 7 "%FC"  24 ""  <> 0 0 0 0 0 0 1 56.84 153 0 0 133 0 296 153 9851 341 -2051 4430 284 7314 22 304 0 <> <> <> <> <> <> <> <> <> <> <> <> <> <> <> <> <> <> <> <> <> <> <> <> <> <> <> <> <> <> <> <> <> <> <> <> <> <> <> <> <>
  132 43 -6.947459 33.035575 -60.098168 73 A A 21 0.30000 0.30000 "ALA " " H  " "    " 1 0 0 FFFFFF  "H297"  -1 1 7 "%FC"  21 ""  <> 0 0 0 0 0 0 <> <> <> 0 0 134 0 297 <> <> <> <> <> <> <> <> 305 0 <> <> <> <> <> <> <> <> <> <> <> <> <> <> <> <> <> <> <> <> <> <> <> <> <> <> <> <> <> <> <> <> <> <> <> <> <> <> <> <> <>
  133 41 -6.392559 33.955145 -57.441554 73 A A 21 0.06000 0.06000 "ALA " " HA " "    " 1 0 0 FFFFFF  "H298"  -1 1 7 "%FC"  21 ""  <> 0 0 0 0 0 0 <> <> <> 0 0 135 0 298 <> <> <> <> <> <> <> <> 306 0 <> <> <> <> <> <> <> <> <> <> <> <> <> <> <> <> <> <> <> <> <> <> <> <> <> <> <> <> <> <> <> <> <> <> <> <> <> <> <> <> <>
  134 41 -8.895203 33.960243 -57.247701 73 A A 21 0.06000 0.06000 "ALA " " HB1" "    " 1 0 0 FFFFFF  "H299"  -1 1 7 "%FC"  21 ""  <> 0 0 0 0 0 0 <> <> <> 0 0 136 0 299 <> <> <> <> <> <> <> <> 307 0 <> <> <> <> <> <> <> <> <> <> <> <> <> <> <> <> <> <> <> <> <> <> <> <> <> <> <> <> <> <> <> <> <> <> <> <> <> <> <> <> <>
  135 41 -8.364694 34.719292 -58.739556 73 A A 21 0.06000 0.06000 "ALA " " HB2" "    " 1 0 0 FFFFFF  "H300"  -1 1 7 "%FC"  21 ""  <> 0 0 0 0 0 0 <> <> <> 0 0 137 0 300 <> <> <> <> <> <> <> <> 308 0 <> <> <> <> <> <> <> <> <> <> <> <> <> <> <> <> <> <> <> <> <> <> <> <> <> <> <> <> <> <> <> <> <> <> <> <> <> <> <> <> <>
  136 41 -9.020737 33.085670 -58.771751 73 A A 21 0.06000 0.06000 "ALA " " HB3" "    " 1 0 0 FFFFFF  "H301"  -1 1 7 "%FC"  21 ""  <> 0 0 0 0 0 0 <> <> <> 0 0 138 0 301 <> <> <> <> <> <> <> <> 309 0 <> <> <> <> <> <> <> <> <> <> <> <> <> <> <> <> <> <> <> <> <> <> <> <> <> <> <> <> <> <> <> <> <> <> <> <> <> <> <> <> <>
  137 25 -7.252893 30.753460 -57.773925 74 L A 38 -0.50000 -0.50000 "LEU " " N  " "    " 7 0 0 2E2EFF  "N302"  1 1 7 "%FC"  38 ""  <> 0 0 0 0 0 0 1 52.68 154 0 0 139 0 302 154 8489 72 -1193 4704 164 6824 23 310 0 <> <> <> <> <> <> <> <> <> <> <> <> <> <> <> <> <> <> <> <> <> <> <> <> <> <> <> <> <> <> <> <> <> <> <> <> <> <> <> <> <>
  138 3 -7.219330 29.437667 -57.126812 74 L A 24 0.14000 0.14000 "LEU " " CA " "    " 6 0 0 808080  "C303"  1 1 -1109 "%RT%RN"  2 ""  FF9600  0 0 0 0 0 0 1 54.76 155 0 0 140 0 303 155 8402 160 -906 5211 6 7194 23 311 0 <> <> <> <> <> <> <> <> <> <> <> <> <> <> <> <> <> <> <> <> <> <> <> <> <> <> <> <> <> <> <> <> <> <> <> <> <> <> <> <> <>
  139 2 -5.845337 29.129129 -56.520658 74 L A 24 0.50000 0.50000 "LEU " " C  " "    " 6 0 0 808080  "C304"  1 1 7 "%FC"  24 ""  <> 0 0 0 0 0 0 1 44 156 0 0 141 0 304 156 6935 -29 -694 3948 50 5834 23 312 0 <> <> <> <> <> <> <> <> <> <> <> <> <> <> <> <> <> <> <> <> <> <> <> <> <> <> <> <> <> <> <> <> <> <> <> <> <> <> <> <> <>
  140 15 -5.770828 28.843416 -55.327654 74 L A 70 -0.50000 -0.50000 "LEU " " O  " "    " 8 0 0 FF2E2E  "O305"  1 1 7 "%FC"  70 ""  <> 0 0 0 0 0 0 1 46.36 157 0 0 142 0 305 157 7097 76 -612 4253 -55 6264 23 313 0 <> <> <> <> <> <> <> <> <> <> <> <> <> <> <> <> <> <> <> <> <> <> <> <> <> <> <> <> <> <> <> <> <> <> <> <> <> <> <> <> <>
  141 3 -7.609361 28.317408 -58.121326 74 L A 24 -0.12000 -0.12000 "LEU " " CB " "    " 6 0 0 808080  "C306"  1 1 7 "%FC"  24 ""  <> 0 0 0 0 0 0 1 59.23 158 0 0 143 0 306 158 8847 135 -789 5981 -24 7678 23 314 0 <> <> <> <> <> <> <> <> <> <> <> <> <> <> <> <> <> <> <> <> <> <> <> <> <> <> <> <> <> <> <> <> <> <> <> <> <> <> <> <> <>
  142 3 -9.123250 28.070349 -58.242358 74 L A 24 -0.06000 -0.06000 "LEU " " CG " "    " 6 0 0 808080  "C307"  1 1 7 "%FC"  24 ""  <> 0 0 0 0 0 0 1 63.81 159 0 0 144 0 307 159 9269 365 -856 6622 -168 8353 23 315 0 <> <> <> <> <> <> <> <> <> <> <> <> <> <> <> <> <> <> <> <> <> <> <> <> <> <> <> <> <> <> <> <> <> <> <> <> <> <> <> <> <>
  143 3 -9.448250 27.294336 -59.528460 74 L A 24 -0.18000 -0.18000 "LEU " " CD1" "    " 6 0 0 808080  "C308"  1 1 7 "%FC"  24 ""  <> 0 0 0 0 0 0 1 60.68 160 0 0 145 0 308 160 8834 268 -783 6381 -181 7840 23 316 0 <> <> <> <> <> <> <> <> <> <> <> <> <> <> <> <> <> <> <> <> <> <> <> <> <> <> <> <> <> <> <> <> <> <> <> <> <> <> <> <> <>
  144 3 -9.679208 27.325761 -57.015425 74 L A 24 -0.18000 -0.18000 "LEU " " CD2" "    " 6 0 0 808080  "C309"  1 1 7 "%FC"  24 ""  <> 0 0 0 0 0 0 1 60.26 161 0 0 146 0 309 161 8566 507 -721 6258 -311 8073 23 317 0 <> <> <> <> <> <> <> <> <> <> <> <> <> <> <> <> <> <> <> <> <> <> <> <> <> <> <> <> <> <> <> <> <> <> <> <> <> <> <> <> <>
  145 43 -7.425565 30.771159 -58.770347 74 L A 21 0.30000 0.30000 "LEU " " H  " "    " 1 0 0 FFFFFF  "H310"  -1 1 7 "%FC"  21 ""  <> 0 0 0 0 0 0 <> <> <> 0 0 147 0 310 <> <> <> <> <> <> <> <> 318 0 <> <> <> <> <> <> <> <> <> <> <> <> <> <> <> <> <> <> <> <> <> <> <> <> <> <> <> <> <> <> <> <> <> <> <> <> <> <> <> <> <>
  146 41 -7.932086 29.459677 -56.301804 74 L A 21 0.06000 0.06000 "LEU " " HA " "    " 1 0 0 FFFFFF  "H311"  -1 1 7 "%FC"  21 ""  <> 0 0 0 0 0 0 <> <> <> 0 0 148 0 311 <> <> <> <> <> <> <> <> 319 0 <> <> <> <> <> <> <> <> <> <> <> <> <> <> <> <> <> <> <> <> <> <> <> <> <> <> <> <> <> <> <> <> <> <> <> <> <> <> <> <> <>
  147 41 -7.140722 27.371250 -57.842085 74 L A 21 0.06000 0.06000 "LEU " " HB3" "    " 1 0 0 FFFFFF  "H312"  -1 1 7 "%FC"  21 ""  <> 0 0 0 0 0 0 <> <> <> 0 0 149 0 312 <> <> <> <> <> <> <> <> 320 0 <> <> <> <> <> <> <> <> <> <> <> <> <> <> <> <> <> <> <> <> <> <> <> <> <> <> <> <> <> <> <> <> <> <> <> <> <> <> <> <> <>
  148 41 -7.200975 28.553509 -59.101116 74 L A 21 0.06000 0.06000 "LEU " " HB2" "    " 1 0 0 FFFFFF  "H313"  -1 1 7 "%FC"  21 ""  <> 0 0 0 0 0 0 <> <> <> 0 0 150 0 313 <> <> <> <> <> <> <> <> 321 0 <> <> <> <> <> <> <> <> <> <> <> <> <> <> <> <> <> <> <> <> <> <> <> <> <> <> <> <> <> <> <> <> <> <> <> <> <> <> <> <> <>
  149 41 -9.622467 29.037587 -58.310225 74 L A 21 0.06000 0.06000 "LEU " " HG " "    " 1 0 0 FFFFFF  "H314"  -1 1 7 "%FC"  21 ""  <> 0 0 0 0 0 0 <> <> <> 0 0 151 0 314 <> <> <> <> <> <> <> <> 322 0 <> <> <> <> <> <> <> <> <> <> <> <> <> <> <> <> <> <> <> <> <> <> <> <> <> <> <> <> <> <> <> <> <> <> <> <> <> <> <> <> <>
  150 41 -10.524755 27.198869 -59.664119 74 L A 21 0.06000 0.06000 "LEU " "HD11" "    " 1 0 0 FFFFFF  "H315"  -1 1 7 "%FC"  21 ""  <> 0 0 0 0 0 0 <> <> <> 0 0 152 0 315 <> <> <> <> <> <> <> <> 323 0 <> <> <> <> <> <> <> <> <> <> <> <> <> <> <> <> <> <> <> <> <> <> <> <> <> <> <> <> <> <> <> <> <> <> <> <> <> <> <> <> <>
  151 41 -9.075869 27.811254 -60.410071 74 L A 21 0.06000 0.06000 "LEU " "HD12" "    " 1 0 0 FFFFFF  "H316"  -1 1 7 "%FC"  21 ""  <> 0 0 0 0 0 0 <> <> <> 0 0 153 0 316 <> <> <> <> <> <> <> <> 324 0 <> <> <> <> <> <> <> <> <> <> <> <> <> <> <> <> <> <> <> <> <> <> <> <> <> <> <> <> <> <> <> <> <> <> <> <> <> <> <> <> <>
  152 41 -9.012241 26.295062 -59.518958 74 L A 21 0.06000 0.06000 "LEU " "HD13" "    " 1 0 0 FFFFFF  "H317"  -1 1 7 "%FC"  21 ""  <> 0 0 0 0 0 0 <> <> <> 0 0 154 0 317 <> <> <> <> <> <> <> <> 325 0 <> <> <> <> <> <> <> <> <> <> <> <> <> <> <> <> <> <> <> <> <> <> <> <> <> <> <> <> <> <> <> <> <> <> <> <> <> <> <> <> <>
  153 41 -10.760169 27.208486 -57.092562 74 L A 21 0.06000 0.06000 "LEU " "HD21" "    " 1 0 0 FFFFFF  "H318"  -1 1 7 "%FC"  21 ""  <> 0 0 0 0 0 0 <> <> <> 0 0 155 0 318 <> <> <> <> <> <> <> <> 326 0 <> <> <> <> <> <> <> <> <> <> <> <> <> <> <> <> <> <> <> <> <> <> <> <> <> <> <> <> <> <> <> <> <> <> <> <> <> <> <> <> <>
  154 41 -9.245427 26.329275 -56.924861 74 L A 21 0.06000 0.06000 "LEU " "HD22" "    " 1 0 0 FFFFFF  "H319"  -1 1 7 "%FC"  21 ""  <> 0 0 0 0 0 0 <> <> <> 0 0 156 0 319 <> <> <> <> <> <> <> <> 327 0 <> <> <> <> <> <> <> <> <> <> <> <> <> <> <> <> <> <> <> <> <> <> <> <> <> <> <> <> <> <> <> <> <> <> <> <> <> <> <> <> <>
  155 41 -9.481884 27.857116 -56.085069 74 L A 21 0.06000 0.06000 "LEU " "HD23" "    " 1 0 0 FFFFFF  "H320"  -1 1 7 "%FC"  21 ""  <> 0 0 0 0 0 0 <> <> <> 0 0 157 0 320 <> <> <> <> <> <> <> <> 328 0 <> <> <> <> <> <> <> <> <> <> <> <> <> <> <> <> <> <> <> <> <> <> <> <> <> <> <> <> <> <> <> <> <> <> <> <> <> <> <> <> <>
  156 25 -4.765738 29.224306 -57.317596 75 Y A 38 -0.50000 -0.50000 "TYR " " N  " "    " 7 0 1 2E2EFF  "N321"  1 1 7 "%FC"  38 ""  <> 0 0 0 0 0 0 1 45.87 162 0 0 158 0 321 162 7215 -311 -605 4307 213 5907 24 329 0 <> <> <> <> <> <> <> <> <> <> <> <> <> <> <> <> <> <> <> <> <> <> <> <> <> <> <> <> <> <> <> <> <> <> <> <> <> <> <> <> <>
  157 3 -3.397024 28.976100 -56.860150 75 Y A 24 0.14000 0.14000 "TYR " " CA " "    " 6 0 1 808080  "C322"  1 1 -1109 "%RT%RN"  2 ""  FF9600  0 0 0 0 0 0 1 46.23 163 0 0 159 0 322 163 7095 -481 -405 4527 265 5942 24 330 0 <> <> <> <> <> <> <> <> <> <> <> <> <> <> <> <> <> <> <> <> <> <> <> <> <> <> <> <> <> <> <> <> <> <> <> <> <> <> <> <> <>
  158 2 -2.914816 30.000554 -55.821437 75 Y A 24 0.50000 0.50000 "TYR " " C  " "    " 6 0 1 808080  "C323"  1 1 7 "%FC"  24 ""  <> 0 0 0 0 0 0 1 44.98 164 0 0 160 0 323 164 7054 -562 -558 4170 320 5866 24 331 0 <> <> <> <> <> <> <> <> <> <> <> <> <> <> <> <> <> <> <> <> <> <> <> <> <> <> <> <> <> <> <> <> <> <> <> <> <> <> <> <> <>
  159 15 -2.180310 29.619273 -54.913714 75 Y A 70 -0.50000 -0.50000 "TYR " " O  " "    " 8 0 1 FF2E2E  "O324"  1 1 7 "%FC"  70 ""  <> 0 0 0 0 0 0 1 43.7 165 0 0 161 0 324 165 6718 -561 -435 4095 271 5793 24 332 0 <> <> <> <> <> <> <> <> <> <> <> <> <> <> <> <> <> <> <> <> <> <> <> <> <> <> <> <> <> <> <> <> <> <> <> <> <> <> <> <> <>
  160 3 -2.421439 28.966286 -58.056834 75 Y A 24 -0.00500 -0.00500 "TYR " " CB " "    " 6 0 1 808080  "C325"  1 1 7 "%FC"  24 ""  <> 0 0 0 0 0 0 1 46.16 166 0 0 162 0 325 166 7074 -763 -284 4766 442 5699 24 333 0 <> <> <> <> <> <> <> <> <> <> <> <> <> <> <> <> <> <> <> <> <> <> <> <> <> <> <> <> <> <> <> <> <> <> <> <> <> <> <> <> <>
  161 2 -2.417270 27.674138 -58.853085 75 Y A 24 -0.11500 -0.11500 "TYR " " CG " "    " 6 0 1 808080  "C326"  1 1 7 "%FC"  24 ""  <> 0 0 0 0 0 0 1 52.53 167 0 0 163 0 326 167 7721 -656 -56 5833 336 6404 24 334 0 <> <> <> <> <> <> <> <> <> <> <> <> <> <> <> <> <> <> <> <> <> <> <> <> <> <> <> <> <> <> <> <> <> <> <> <> <> <> <> <> <>
  162 2 -1.983260 26.483722 -58.236579 75 Y A 24 -0.11500 -0.11500 "TYR " " CD1" "    " 6 0 1 808080  "C327"  1 1 7 "%FC"  24 ""  <> 0 0 0 0 0 0 1 52.84 168 0 0 164 0 327 168 7506 -510 178 6057 193 6512 24 335 0 <> <> <> <> <> <> <> <> <> <> <> <> <> <> <> <> <> <> <> <> <> <> <> <> <> <> <> <> <> <> <> <> <> <> <> <> <> <> <> <> <>
  163 2 -2.836141 27.646191 -60.198770 75 Y A 24 -0.11500 -0.11500 "TYR " " CD2" "    " 6 0 1 808080  "C328"  1 1 7 "%FC"  24 ""  <> 0 0 0 0 0 0 1 61.7 169 0 0 165 0 328 169 9034 -689 -107 7028 374 7382 24 336 0 <> <> <> <> <> <> <> <> <> <> <> <> <> <> <> <> <> <> <> <> <> <> <> <> <> <> <> <> <> <> <> <> <> <> <> <> <> <> <> <> <>
  164 2 -2.023912 25.261801 -58.933610 75 Y A 24 -0.11500 -0.11500 "TYR " " CE1" "    " 6 0 1 808080  "C329"  1 1 7 "%FC"  24 ""  <> 0 0 0 0 0 0 1 59.53 170 0 0 166 0 329 170 8286 -382 344 7082 72 7252 24 337 0 <> <> <> <> <> <> <> <> <> <> <> <> <> <> <> <> <> <> <> <> <> <> <> <> <> <> <> <> <> <> <> <> <> <> <> <> <> <> <> <> <>
  165 2 -2.883885 26.424802 -60.897803 75 Y A 24 -0.11500 -0.11500 "TYR " " CE2" "    " 6 0 1 808080  "C330"  1 1 7 "%FC"  24 ""  <> 0 0 0 0 0 0 1 61.15 171 0 0 167 0 330 171 8878 -581 75 7166 251 7192 24 338 0 <> <> <> <> <> <> <> <> <> <> <> <> <> <> <> <> <> <> <> <> <> <> <> <> <> <> <> <> <> <> <> <> <> <> <> <> <> <> <> <> <>
  166 2 -2.497000 25.230787 -60.259098 75 Y A 24 0.15000 0.15000 "TYR " " CZ " "    " 6 0 1 808080  "C331"  1 1 7 "%FC"  24 ""  <> 0 0 0 0 0 0 1 56.42 172 0 0 168 0 331 172 8057 -419 294 6714 92 6666 24 339 0 <> <> <> <> <> <> <> <> <> <> <> <> <> <> <> <> <> <> <> <> <> <> <> <> <> <> <> <> <> <> <> <> <> <> <> <> <> <> <> <> <>
  167 16 -2.579694 24.045819 -60.925559 75 Y A 70 -0.58500 -0.58500 "TYR " " OH " "    " 8 0 1 FF2E2E  "O332"  1 1 7 "%FC"  70 ""  <> 0 0 0 0 0 0 1 47.68 173 0 0 169 0 332 173 6938 -283 433 5754 -53 5425 24 340 0 <> <> <> <> <> <> <> <> <> <> <> <> <> <> <> <> <> <> <> <> <> <> <> <> <> <> <> <> <> <> <> <> <> <> <> <> <> <> <> <> <>
  168 43 -4.900868 29.465177 -58.290725 75 Y A 21 0.30000 0.30000 "TYR " " H  " "    " 1 0 1 FFFFFF  "H333"  -1 1 7 "%FC"  21 ""  <> 0 0 0 0 0 0 <> <> <> 0 0 170 0 333 <> <> <> <> <> <> <> <> 341 0 <> <> <> <> <> <> <> <> <> <> <> <> <> <> <> <> <> <> <> <> <> <> <> <> <> <> <> <> <> <> <> <> <> <> <> <> <> <> <> <> <>
  169 41 -3.374917 28.000552 -56.370294 75 Y A 21 0.06000 0.06000 "TYR " " HA " "    " 1 0 0 FFFFFF  "H334"  -1 1 7 "%FC"  21 ""  <> 0 0 0 0 0 0 <> <> <> 0 0 171 0 334 <> <> <> <> <> <> <> <> 342 0 <> <> <> <> <> <> <> <> <> <> <> <> <> <> <> <> <> <> <> <> <> <> <> <> <> <> <> <> <> <> <> <> <> <> <> <> <> <> <> <> <>
  170 41 -1.404491 29.090153 -57.685204 75 Y A 21 0.06000 0.06000 "TYR " " HB3" "    " 1 0 0 FFFFFF  "H335"  -1 1 7 "%FC"  21 ""  <> 0 0 0 0 0 0 <> <> <> 0 0 172 0 335 <> <> <> <> <> <> <> <> 343 0 <> <> <> <> <> <> <> <> <> <> <> <> <> <> <> <> <> <> <> <> <> <> <> <> <> <> <> <> <> <> <> <> <> <> <> <> <> <> <> <> <>
  171 41 -2.608804 29.816717 -58.715319 75 Y A 21 0.06000 0.06000 "TYR " " HB2" "    " 1 0 0 FFFFFF  "H336"  -1 1 7 "%FC"  21 ""  <> 0 0 0 0 0 0 <> <> <> 0 0 173 0 336 <> <> <> <> <> <> <> <> 344 0 <> <> <> <> <> <> <> <> <> <> <> <> <> <> <> <> <> <> <> <> <> <> <> <> <> <> <> <> <> <> <> <> <> <> <> <> <> <> <> <> <>
  172 41 -1.632008 26.514089 -57.217956 75 Y A 21 0.11500 0.11500 "TYR " " HD1" "    " 1 0 0 FFFFFF  "H337"  -1 1 7 "%FC"  21 ""  <> 0 0 0 0 0 0 <> <> <> 0 0 174 0 337 <> <> <> <> <> <> <> <> 345 0 <> <> <> <> <> <> <> <> <> <> <> <> <> <> <> <> <> <> <> <> <> <> <> <> <> <> <> <> <> <> <> <> <> <> <> <> <> <> <> <> <>
  173 41 -3.126632 28.556177 -60.699707 75 Y A 21 0.11500 0.11500 "TYR " " HD2" "    " 1 0 0 FFFFFF  "H338"  -1 1 7 "%FC"  21 ""  <> 0 0 0 0 0 0 <> <> <> 0 0 175 0 338 <> <> <> <> <> <> <> <> 346 0 <> <> <> <> <> <> <> <> <> <> <> <> <> <> <> <> <> <> <> <> <> <> <> <> <> <> <> <> <> <> <> <> <> <> <> <> <> <> <> <> <>
  174 41 -1.705634 24.352601 -58.444094 75 Y A 21 0.11500 0.11500 "TYR " " HE1" "    " 1 0 0 FFFFFF  "H339"  -1 1 7 "%FC"  21 ""  <> 0 0 0 0 0 0 <> <> <> 0 0 176 0 339 <> <> <> <> <> <> <> <> 347 0 <> <> <> <> <> <> <> <> <> <> <> <> <> <> <> <> <> <> <> <> <> <> <> <> <> <> <> <> <> <> <> <> <> <> <> <> <> <> <> <> <>
  175 41 -3.218856 26.405460 -61.924196 75 Y A 21 0.11500 0.11500 "TYR " " HE2" "    " 1 0 0 FFFFFF  "H340"  -1 1 7 "%FC"  21 ""  <> 0 0 0 0 0 0 <> <> <> 0 0 177 0 340 <> <> <> <> <> <> <> <> 348 0 <> <> <> <> <> <> <> <> <> <> <> <> <> <> <> <> <> <> <> <> <> <> <> <> <> <> <> <> <> <> <> <> <> <> <> <> <> <> <> <> <>
  176 42 -2.161222 23.331741 -60.467518 75 Y A 21 0.43500 0.43500 "TYR " " HH " "    " 1 0 1 FFFFFF  "H341"  -1 1 7 "%FC"  21 ""  <> 0 0 0 0 0 0 <> <> <> 0 0 178 0 341 <> <> <> <> <> <> <> <> 349 1 <> <> <> <> <> <> <> <> <> <> <> <> <> <> <> <> <> <> <> <> <> <> <> <> <> <> <> <> <> <> <> <> <> <> <> <> <> <> <> <> <>
  177 25 -3.344145 31.270119 -55.928032 76 S A 38 -0.50000 -0.50000 "SER " " N  " "    " 7 0 0 2E2EFF  "N342"  1 1 7 "%FC"  38 ""  <> 0 0 0 0 0 0 1 41.44 174 0 0 179 0 342 174 6942 -624 -861 3422 418 5379 25 350 0 <> <> <> <> <> <> <> <> <> <> <> <> <> <> <> <> <> <> <> <> <> <> <> <> <> <> <> <> <> <> <> <> <> <> <> <> <> <> <> <> <>
  178 3 -2.951114 32.350350 -55.024288 76 S A 24 0.14000 0.14000 "SER " " CA " "    " 6 0 0 808080  "C343"  1 1 -1110 "%RT%RN"  2 ""  FFB400  0 0 0 0 0 0 1 44.48 175 0 0 180 0 343 175 7532 -719 -1062 3558 466 5811 25 351 0 <> <> <> <> <> <> <> <> <> <> <> <> <> <> <> <> <> <> <> <> <> <> <> <> <> <> <> <> <> <> <> <> <> <> <> <> <> <> <> <> <>
  179 2 -3.653946 32.240088 -53.661423 76 S A 24 0.50000 0.50000 "SER " " C  " "    " 6 0 0 808080  "C344"  1 1 7 "%FC"  24 ""  <> 0 0 0 0 0 0 1 45.16 176 0 0 181 0 344 176 7555 -366 -1071 3529 222 6074 25 352 0 <> <> <> <> <> <> <> <> <> <> <> <> <> <> <> <> <> <> <> <> <> <> <> <> <> <> <> <> <> <> <> <> <> <> <> <> <> <> <> <> <>
  180 15 -2.984857 32.367520 -52.639217 76 S A 70 -0.50000 -0.50000 "SER " " O  " "    " 8 0 0 FF2E2E  "O345"  1 1 7 "%FC"  70 ""  <> 0 0 0 0 0 0 1 43.85 177 0 0 182 0 345 177 7348 -423 -1046 3351 197 5961 25 353 0 <> <> <> <> <> <> <> <> <> <> <> <> <> <> <> <> <> <> <> <> <> <> <> <> <> <> <> <> <> <> <> <> <> <> <> <> <> <> <> <> <>
  181 3 -3.312280 33.708412 -55.655981 76 S A 24 0.14500 0.14500 "SER " " CB " "    " 6 0 0 808080  "C346"  1 1 7 "%FC"  24 ""  <> 0 0 0 0 0 0 1 48.53 178 0 0 183 0 346 178 8507 -851 -1437 3714 624 6220 25 354 0 <> <> <> <> <> <> <> <> <> <> <> <> <> <> <> <> <> <> <> <> <> <> <> <> <> <> <> <> <> <> <> <> <> <> <> <> <> <> <> <> <>
  182 16 -2.425713 34.004800 -56.715435 76 S A 70 -0.68300 -0.68300 "SER " " OG " "    " 8 0 0 FF2E2E  "O347"  1 1 7 "%FC"  70 ""  <> 0 0 0 0 0 0 1 70.85 179 0 0 184 0 347 179 11397 -1256 -1424 6684 891 8839 25 355 0 <> <> <> <> <> <> <> <> <> <> <> <> <> <> <> <> <> <> <> <> <> <> <> <> <> <> <> <> <> <> <> <> <> <> <> <> <> <> <> <> <>
  183 43 -3.953773 31.507716 -56.699166 76 S A 21 0.30000 0.30000 "SER " " H  " "    " 1 0 0 FFFFFF  "H348"  -1 1 7 "%FC"  21 ""  <> 0 0 0 0 0 0 <> <> <> 0 0 185 0 348 <> <> <> <> <> <> <> <> 356 0 <> <> <> <> <> <> <> <> <> <> <> <> <> <> <> <> <> <> <> <> <> <> <> <> <> <> <> <> <> <> <> <> <> <> <> <> <> <> <> <> <>
  184 41 -1.872840 32.309219 -54.854532 76 S A 21 0.06000 0.06000 "SER " " HA " "    " 1 0 0 FFFFFF  "H349"  -1 1 7 "%FC"  21 ""  <> 0 0 0 0 0 0 <> <> <> 0 0 186 0 349 <> <> <> <> <> <> <> <> 357 0 <> <> <> <> <> <> <> <> <> <> <> <> <> <> <> <> <> <> <> <> <> <> <> <> <> <> <> <> <> <> <> <> <> <> <> <> <> <> <> <> <>
  185 41 -3.217446 34.510709 -54.922542 76 S A 21 0.06000 0.06000 "SER " " HB3" "    " 1 0 0 FFFFFF  "H350"  -1 1 7 "%FC"  21 ""  <> 0 0 0 0 0 0 <> <> <> 0 0 187 0 350 <> <> <> <> <> <> <> <> 358 0 <> <> <> <> <> <> <> <> <> <> <> <> <> <> <> <> <> <> <> <> <> <> <> <> <> <> <> <> <> <> <> <> <> <> <> <> <> <> <> <> <>
  186 41 -4.341944 33.726763 -56.015518 76 S A 21 0.06000 0.06000 "SER " " HB2" "    " 1 0 0 FFFFFF  "H351"  -1 1 7 "%FC"  21 ""  <> 0 0 0 0 0 0 <> <> <> 0 0 188 0 351 <> <> <> <> <> <> <> <> 359 0 <> <> <> <> <> <> <> <> <> <> <> <> <> <> <> <> <> <> <> <> <> <> <> <> <> <> <> <> <> <> <> <> <> <> <> <> <> <> <> <> <>
  187 42 -2.600285 33.401218 -57.423417 76 S A 21 0.41800 0.41800 "SER " " HG " "    " 1 0 0 FFFFFF  "H352"  -1 1 7 "%FC"  21 ""  <> 0 0 0 0 0 0 <> <> <> 0 0 189 0 352 <> <> <> <> <> <> <> <> 360 0 <> <> <> <> <> <> <> <> <> <> <> <> <> <> <> <> <> <> <> <> <> <> <> <> <> <> <> <> <> <> <> <> <> <> <> <> <> <> <> <> <>
  188 25 -4.975220 31.979957 -53.631109 77 I A 38 -0.50000 -0.50000 "ILE " " N  " "    " 7 0 0 2E2EFF  "N353"  1 1 7 "%FC"  38 ""  <> 0 0 0 0 0 0 1 45.99 180 0 0 190 0 353 180 7632 -12 -1107 3593 51 6249 26 361 0 <> <> <> <> <> <> <> <> <> <> <> <> <> <> <> <> <> <> <> <> <> <> <> <> <> <> <> <> <> <> <> <> <> <> <> <> <> <> <> <> <>
  189 3 -5.766894 31.852217 -52.400583 77 I A 24 0.14000 0.14000 "ILE " " CA " "    " 6 0 0 808080  "C354"  1 1 -1110 "%RT%RN"  2 ""  FFB400  0 0 0 0 0 0 1 47.16 181 0 0 191 0 354 181 7694 327 -1101 3705 -173 6520 26 362 0 <> <> <> <> <> <> <> <> <> <> <> <> <> <> <> <> <> <> <> <> <> <> <> <> <> <> <> <> <> <> <> <> <> <> <> <> <> <> <> <> <>
  190 2 -5.364142 30.590945 -51.615762 77 I A 24 0.50000 0.50000 "ILE " " C  " "    " 6 0 0 808080  "C355"  1 1 7 "%FC"  24 ""  <> 0 0 0 0 0 0 1 45.25 182 0 0 192 0 355 182 7100 313 -793 3742 -250 6349 26 363 0 <> <> <> <> <> <> <> <> <> <> <> <> <> <> <> <> <> <> <> <> <> <> <> <> <> <> <> <> <> <> <> <> <> <> <> <> <> <> <> <> <>
  191 15 -5.135725 30.693784 -50.414241 77 I A 70 -0.50000 -0.50000 "ILE " " O  " "    " 8 0 0 FF2E2E  "O356"  1 1 7 "%FC"  70 ""  <> 0 0 0 0 0 0 1 44.45 183 0 0 193 0 356 183 6978 375 -771 3616 -335 6296 26 364 0 <> <> <> <> <> <> <> <> <> <> <> <> <> <> <> <> <> <> <> <> <> <> <> <> <> <> <> <> <> <> <> <> <> <> <> <> <> <> <> <> <>
  192 3 -7.293164 31.884886 -52.723442 77 I A 24 -0.06000 -0.06000 "ILE " " CB " "    " 6 0 0 808080  "C357"  1 1 7 "%FC"  24 ""  <> 0 0 0 0 0 0 1 58.94 184 0 0 194 0 357 184 9154 686 -1196 5193 -313 8046 26 365 0 <> <> <> <> <> <> <> <> <> <> <> <> <> <> <> <> <> <> <> <> <> <> <> <> <> <> <> <> <> <> <> <> <> <> <> <> <> <> <> <> <>
  193 3 -7.709895 33.292125 -53.223339 77 I A 24 -0.12000 -0.12000 "ILE " " CG1" "    " 6 0 0 808080  "C358"  1 1 7 "%FC"  24 ""  <> 0 0 0 0 0 0 1 65.91 185 0 0 195 0 358 185 10450 793 -1572 5725 -267 8869 26 366 0 <> <> <> <> <> <> <> <> <> <> <> <> <> <> <> <> <> <> <> <> <> <> <> <> <> <> <> <> <> <> <> <> <> <> <> <> <> <> <> <> <>
  194 3 -8.185214 31.472413 -51.527295 77 I A 24 -0.18000 -0.18000 "ILE " " CG2" "    " 6 0 0 808080  "C359"  1 1 7 "%FC"  24 ""  <> 0 0 0 0 0 0 1 57.35 186 0 0 196 0 359 186 8728 1011 -1092 5126 -537 7936 26 367 0 <> <> <> <> <> <> <> <> <> <> <> <> <> <> <> <> <> <> <> <> <> <> <> <> <> <> <> <> <> <> <> <> <> <> <> <> <> <> <> <> <>
  195 3 -9.090974 33.348367 -53.895655 77 I A 24 -0.18000 -0.18000 "ILE " " CD1" "    " 6 0 0 808080  "C360"  1 1 7 "%FC"  24 ""  <> 0 0 0 0 0 0 1 68.01 187 0 0 197 0 360 187 10663 1142 -1700 6023 -370 9154 26 368 0 <> <> <> <> <> <> <> <> <> <> <> <> <> <> <> <> <> <> <> <> <> <> <> <> <> <> <> <> <> <> <> <> <> <> <> <> <> <> <> <> <>
  196 43 -5.470299 31.880356 -54.508385 77 I A 21 0.30000 0.30000 "ILE " " H  " "    " 1 0 0 FFFFFF  "H361"  -1 1 7 "%FC"  21 ""  <> 0 0 0 0 0 0 <> <> <> 0 0 198 0 361 <> <> <> <> <> <> <> <> 369 0 <> <> <> <> <> <> <> <> <> <> <> <> <> <> <> <> <> <> <> <> <> <> <> <> <> <> <> <> <> <> <> <> <> <> <> <> <> <> <> <> <>
  197 41 -5.539882 32.710416 -51.764214 77 I A 21 0.06000 0.06000 "ILE " " HA " "    " 1 0 0 FFFFFF  "H362"  -1 1 7 "%FC"  21 ""  <> 0 0 0 0 0 0 <> <> <> 0 0 199 0 362 <> <> <> <> <> <> <> <> 370 0 <> <> <> <> <> <> <> <> <> <> <> <> <> <> <> <> <> <> <> <> <> <> <> <> <> <> <> <> <> <> <> <> <> <> <> <> <> <> <> <> <>
  198 41 -7.480040 31.165119 -53.522027 77 I A 21 0.06000 0.06000 "ILE " " HB " "    " 1 0 0 FFFFFF  "H363"  -1 1 7 "%FC"  21 ""  <> 0 0 0 0 0 0 <> <> <> 0 0 200 0 363 <> <> <> <> <> <> <> <> 371 0 <> <> <> <> <> <> <> <> <> <> <> <> <> <> <> <> <> <> <> <> <> <> <> <> <> <> <> <> <> <> <> <> <> <> <> <> <> <> <> <> <>
  199 41 -6.980576 33.665936 -53.941201 77 I A 21 0.06000 0.06000 "ILE " "HG13" "    " 1 0 0 FFFFFF  "H364"  -1 1 7 "%FC"  21 ""  <> 0 0 0 0 0 0 <> <> <> 0 0 201 0 364 <> <> <> <> <> <> <> <> 372 0 <> <> <> <> <> <> <> <> <> <> <> <> <> <> <> <> <> <> <> <> <> <> <> <> <> <> <> <> <> <> <> <> <> <> <> <> <> <> <> <> <>
  200 41 -7.682496 33.999591 -52.393870 77 I A 21 0.06000 0.06000 "ILE " "HG12" "    " 1 0 0 FFFFFF  "H365"  -1 1 7 "%FC"  21 ""  <> 0 0 0 0 0 0 <> <> <> 0 0 202 0 365 <> <> <> <> <> <> <> <> 373 0 <> <> <> <> <> <> <> <> <> <> <> <> <> <> <> <> <> <> <> <> <> <> <> <> <> <> <> <> <> <> <> <> <> <> <> <> <> <> <> <> <>
  201 41 -9.244483 31.540403 -51.770183 77 I A 21 0.06000 0.06000 "ILE " "HG21" "    " 1 0 0 FFFFFF  "H366"  -1 1 7 "%FC"  21 ""  <> 0 0 0 0 0 0 <> <> <> 0 0 203 0 366 <> <> <> <> <> <> <> <> 374 0 <> <> <> <> <> <> <> <> <> <> <> <> <> <> <> <> <> <> <> <> <> <> <> <> <> <> <> <> <> <> <> <> <> <> <> <> <> <> <> <> <>
  202 41 -8.018017 30.439293 -51.222454 77 I A 21 0.06000 0.06000 "ILE " "HG22" "    " 1 0 0 FFFFFF  "H367"  -1 1 7 "%FC"  21 ""  <> 0 0 0 0 0 0 <> <> <> 0 0 204 0 367 <> <> <> <> <> <> <> <> 375 0 <> <> <> <> <> <> <> <> <> <> <> <> <> <> <> <> <> <> <> <> <> <> <> <> <> <> <> <> <> <> <> <> <> <> <> <> <> <> <> <> <>
  203 41 -8.003410 32.109591 -50.661178 77 I A 21 0.06000 0.06000 "ILE " "HG23" "    " 1 0 0 FFFFFF  "H368"  -1 1 7 "%FC"  21 ""  <> 0 0 0 0 0 0 <> <> <> 0 0 205 0 368 <> <> <> <> <> <> <> <> 376 0 <> <> <> <> <> <> <> <> <> <> <> <> <> <> <> <> <> <> <> <> <> <> <> <> <> <> <> <> <> <> <> <> <> <> <> <> <> <> <> <> <>
  204 41 -9.264895 34.333186 -54.329662 77 I A 21 0.06000 0.06000 "ILE " "HD11" "    " 1 0 0 FFFFFF  "H369"  -1 1 7 "%FC"  21 ""  <> 0 0 0 0 0 0 <> <> <> 0 0 206 0 369 <> <> <> <> <> <> <> <> 377 0 <> <> <> <> <> <> <> <> <> <> <> <> <> <> <> <> <> <> <> <> <> <> <> <> <> <> <> <> <> <> <> <> <> <> <> <> <> <> <> <> <>
  205 41 -9.174187 32.616389 -54.698991 77 I A 21 0.06000 0.06000 "ILE " "HD12" "    " 1 0 0 FFFFFF  "H370"  -1 1 7 "%FC"  21 ""  <> 0 0 0 0 0 0 <> <> <> 0 0 207 0 370 <> <> <> <> <> <> <> <> 378 0 <> <> <> <> <> <> <> <> <> <> <> <> <> <> <> <> <> <> <> <> <> <> <> <> <> <> <> <> <> <> <> <> <> <> <> <> <> <> <> <> <>
  206 41 -9.897311 33.162004 -53.187300 77 I A 21 0.06000 0.06000 "ILE " "HD13" "    " 1 0 0 FFFFFF  "H371"  -1 1 7 "%FC"  21 ""  <> 0 0 0 0 0 0 <> <> <> 0 0 208 0 371 <> <> <> <> <> <> <> <> 379 0 <> <> <> <> <> <> <> <> <> <> <> <> <> <> <> <> <> <> <> <> <> <> <> <> <> <> <> <> <> <> <> <> <> <> <> <> <> <> <> <> <>
  207 25 -5.240268 29.425475 -52.275847 78 V A 38 -0.50000 -0.50000 "VAL " " N  " "    " 7 0 0 2E2EFF  "N372"  1 1 7 "%FC"  38 ""  <> 0 0 0 0 0 0 1 37.62 188 0 0 209 0 372 188 5899 238 -578 3022 -226 5374 27 380 0 <> <> <> <> <> <> <> <> <> <> <> <> <> <> <> <> <> <> <> <> <> <> <> <> <> <> <> <> <> <> <> <> <> <> <> <> <> <> <> <> <>
  208 3 -4.852141 28.155647 -51.645738 78 V A 24 0.14000 0.14000 "VAL " " CA " "    " 6 0 0 808080  "C373"  1 1 -1110 "%RT%RN"  2 ""  FFB400  0 0 0 0 0 0 1 39.31 189 0 0 210 0 373 189 5836 242 -330 3450 -293 5648 27 381 0 <> <> <> <> <> <> <> <> <> <> <> <> <> <> <> <> <> <> <> <> <> <> <> <> <> <> <> <> <> <> <> <> <> <> <> <> <> <> <> <> <>
  209 2 -3.390240 28.184317 -51.140842 78 V A 24 0.50000 0.50000 "VAL " " C  " "    " 6 0 0 808080  "C374"  1 1 7 "%FC"  24 ""  <> 0 0 0 0 0 0 1 43.66 190 0 0 211 0 374 190 6368 39 -277 4032 -201 6189 27 382 0 <> <> <> <> <> <> <> <> <> <> <> <> <> <> <> <> <> <> <> <> <> <> <> <> <> <> <> <> <> <> <> <> <> <> <> <> <> <> <> <> <>
  210 15 -3.089085 27.539964 -50.137366 78 V A 70 -0.50000 -0.50000 "VAL " " O  " "    " 8 0 0 FF2E2E  "O375"  1 1 7 "%FC"  70 ""  <> 0 0 0 0 0 0 1 41.53 191 0 0 212 0 375 191 5977 91 -190 3819 -270 5983 27 383 0 <> <> <> <> <> <> <> <> <> <> <> <> <> <> <> <> <> <> <> <> <> <> <> <> <> <> <> <> <> <> <> <> <> <> <> <> <> <> <> <> <>
  211 3 -5.118663 26.987648 -52.637527 78 V A 24 -0.06000 -0.06000 "VAL " " CB " "    " 6 0 0 808080  "C376"  1 1 7 "%FC"  24 ""  <> 0 0 0 0 0 0 1 41.14 192 0 0 213 0 376 192 5913 213 -168 3873 -292 5846 27 384 0 <> <> <> <> <> <> <> <> <> <> <> <> <> <> <> <> <> <> <> <> <> <> <> <> <> <> <> <> <> <> <> <> <> <> <> <> <> <> <> <> <>
  212 3 -4.641584 25.612777 -52.136978 78 V A 24 -0.18000 -0.18000 "VAL " " CG1" "    " 6 0 0 808080  "C377"  1 1 7 "%FC"  24 ""  <> 0 0 0 0 0 0 1 35.97 193 0 0 214 0 377 193 5051 215 39 3376 -345 5240 27 385 0 <> <> <> <> <> <> <> <> <> <> <> <> <> <> <> <> <> <> <> <> <> <> <> <> <> <> <> <> <> <> <> <> <> <> <> <> <> <> <> <> <>
  213 3 -6.619645 26.867574 -52.970753 78 V A 24 -0.18000 -0.18000 "VAL " " CG2" "    " 6 0 0 808080  "C378"  1 1 7 "%FC"  24 ""  <> 0 0 0 0 0 0 1 41.5 194 0 0 215 0 378 194 5938 386 -245 3920 -380 5912 27 386 0 <> <> <> <> <> <> <> <> <> <> <> <> <> <> <> <> <> <> <> <> <> <> <> <> <> <> <> <> <> <> <> <> <> <> <> <> <> <> <> <> <>
  214 43 -5.432347 29.409014 -53.268914 78 V A 21 0.30000 0.30000 "VAL " " H  " "    " 1 0 0 FFFFFF  "H379"  -1 1 7 "%FC"  21 ""  <> 0 0 0 0 0 0 <> <> <> 0 0 216 0 379 <> <> <> <> <> <> <> <> 387 0 <> <> <> <> <> <> <> <> <> <> <> <> <> <> <> <> <> <> <> <> <> <> <> <> <> <> <> <> <> <> <> <> <> <> <> <> <> <> <> <> <>
  215 41 -5.487412 28.007370 -50.769726 78 V A 21 0.06000 0.06000 "VAL " " HA " "    " 1 0 0 FFFFFF  "H380"  -1 1 7 "%FC"  21 ""  <> 0 0 0 0 0 0 <> <> <> 0 0 217 0 380 <> <> <> <> <> <> <> <> 388 0 <> <> <> <> <> <> <> <> <> <> <> <> <> <> <> <> <> <> <> <> <> <> <> <> <> <> <> <> <> <> <> <> <> <> <> <> <> <> <> <> <>
  216 41 -4.580910 27.197138 -53.563477 78 V A 21 0.06000 0.06000 "VAL " " HB " "    " 1 0 0 FFFFFF  "H381"  -1 1 7 "%FC"  21 ""  <> 0 0 0 0 0 0 <> <> <> 0 0 218 0 381 <> <> <> <> <> <> <> <> 389 0 <> <> <> <> <> <> <> <> <> <> <> <> <> <> <> <> <> <> <> <> <> <> <> <> <> <> <> <> <> <> <> <> <> <> <> <> <> <> <> <> <>
  217 41 -4.899249 24.841159 -52.860324 78 V A 21 0.06000 0.06000 "VAL " "HG11" "    " 1 0 0 FFFFFF  "H382"  -1 1 7 "%FC"  21 ""  <> 0 0 0 0 0 0 <> <> <> 0 0 219 0 382 <> <> <> <> <> <> <> <> 390 0 <> <> <> <> <> <> <> <> <> <> <> <> <> <> <> <> <> <> <> <> <> <> <> <> <> <> <> <> <> <> <> <> <> <> <> <> <> <> <> <> <>
  218 41 -3.564342 25.567193 -51.989557 78 V A 21 0.06000 0.06000 "VAL " "HG12" "    " 1 0 0 FFFFFF  "H383"  -1 1 7 "%FC"  21 ""  <> 0 0 0 0 0 0 <> <> <> 0 0 220 0 383 <> <> <> <> <> <> <> <> 391 0 <> <> <> <> <> <> <> <> <> <> <> <> <> <> <> <> <> <> <> <> <> <> <> <> <> <> <> <> <> <> <> <> <> <> <> <> <> <> <> <> <>
  219 41 -5.122073 25.345290 -51.196535 78 V A 21 0.06000 0.06000 "VAL " "HG13" "    " 1 0 0 FFFFFF  "H384"  -1 1 7 "%FC"  21 ""  <> 0 0 0 0 0 0 <> <> <> 0 0 221 0 384 <> <> <> <> <> <> <> <> 392 0 <> <> <> <> <> <> <> <> <> <> <> <> <> <> <> <> <> <> <> <> <> <> <> <> <> <> <> <> <> <> <> <> <> <> <> <> <> <> <> <> <>
  220 41 -6.794559 26.098417 -53.723172 78 V A 21 0.06000 0.06000 "VAL " "HG21" "    " 1 0 0 FFFFFF  "H385"  -1 1 7 "%FC"  21 ""  <> 0 0 0 0 0 0 <> <> <> 0 0 222 0 385 <> <> <> <> <> <> <> <> 393 0 <> <> <> <> <> <> <> <> <> <> <> <> <> <> <> <> <> <> <> <> <> <> <> <> <> <> <> <> <> <> <> <> <> <> <> <> <> <> <> <> <>
  221 41 -7.194451 26.593799 -52.085164 78 V A 21 0.06000 0.06000 "VAL " "HG22" "    " 1 0 0 FFFFFF  "H386"  -1 1 7 "%FC"  21 ""  <> 0 0 0 0 0 0 <> <> <> 0 0 223 0 386 <> <> <> <> <> <> <> <> 394 0 <> <> <> <> <> <> <> <> <> <> <> <> <> <> <> <> <> <> <> <> <> <> <> <> <> <> <> <> <> <> <> <> <> <> <> <> <> <> <> <> <>
  222 41 -7.042322 27.795574 -53.352793 78 V A 21 0.06000 0.06000 "VAL " "HG23" "    " 1 0 0 FFFFFF  "H387"  -1 1 7 "%FC"  21 ""  <> 0 0 0 0 0 0 <> <> <> 0 0 224 0 387 <> <> <> <> <> <> <> <> 395 0 <> <> <> <> <> <> <> <> <> <> <> <> <> <> <> <> <> <> <> <> <> <> <> <> <> <> <> <> <> <> <> <> <> <> <> <> <> <> <> <> <>
  223 25 -2.500889 28.971232 -51.774139 79 C A 38 -0.50000 -0.50000 "CYS " " N  " "    " 7 0 0 2E2EFF  "N388"  1 1 7 "%FC"  38 ""  <> 0 0 0 0 0 0 1 44.1 195 0 0 225 0 388 195 6532 -222 -342 4077 -24 6146 28 396 0 <> <> <> <> <> <> <> <> <> <> <> <> <> <> <> <> <> <> <> <> <> <> <> <> <> <> <> <> <> <> <> <> <> <> <> <> <> <> <> <> <>
  224 3 -1.137924 29.214062 -51.299300 79 C A 24 0.14000 0.14000 "CYS " " CA " "    " 6 0 0 808080  "C389"  1 1 -1110 "%RT%RN"  2 ""  FFB400  0 0 0 0 0 0 1 42.55 196 0 0 226 0 389 196 6271 -460 -316 3969 94 5927 28 397 0 <> <> <> <> <> <> <> <> <> <> <> <> <> <> <> <> <> <> <> <> <> <> <> <> <> <> <> <> <> <> <> <> <> <> <> <> <> <> <> <> <>
  225 2 -1.138975 30.092669 -50.037485 79 C A 24 0.50000 0.50000 "CYS " " C  " "    " 6 0 0 808080  "C390"  1 1 7 "%FC"  24 ""  <> 0 0 0 0 0 0 1 47.69 197 0 0 227 0 390 197 7108 -450 -510 4383 52 6630 28 398 0 <> <> <> <> <> <> <> <> <> <> <> <> <> <> <> <> <> <> <> <> <> <> <> <> <> <> <> <> <> <> <> <> <> <> <> <> <> <> <> <> <>
  226 15 -0.530628 29.702245 -49.045685 79 C A 70 -0.50000 -0.50000 "CYS " " O  " "    " 8 0 0 FF2E2E  "O391"  1 1 7 "%FC"  70 ""  <> 0 0 0 0 0 0 1 45.61 198 0 0 228 0 391 198 6714 -466 -445 4201 22 6413 28 399 0 <> <> <> <> <> <> <> <> <> <> <> <> <> <> <> <> <> <> <> <> <> <> <> <> <> <> <> <> <> <> <> <> <> <> <> <> <> <> <> <> <>
  227 3 -0.315680 29.880938 -52.420651 79 C A 24 0.06000 0.06000 "CYS " " CB " "    " 6 0 0 808080  "C392"  1 1 7 "%FC"  24 ""  <> 0 0 0 0 0 0 1 39.85 199 0 0 229 0 392 199 5991 -796 -358 3717 323 5433 28 400 0 <> <> <> <> <> <> <> <> <> <> <> <> <> <> <> <> <> <> <> <> <> <> <> <> <> <> <> <> <> <> <> <> <> <> <> <> <> <> <> <> <>
  228 49 1.409207 30.150380 -51.924847 79 C A 143 -0.33500 -0.33500 "CYS " " SG " "    " 16 0 0 FFFF6B  "S393"  1 1 7 "%FC"  143 ""  <> 0 0 0 0 0 0 1 48.18 200 0 0 230 0 393 200 6914 -1165 -364 4954 518 6436 28 401 0 <> <> <> <> <> <> <> <> <> <> <> <> <> <> <> <> <> <> <> <> <> <> <> <> <> <> <> <> <> <> <> <> <> <> <> <> <> <> <> <> <>
  229 43 -2.804711 29.475156 -52.595819 79 C A 21 0.30000 0.30000 "CYS " " H  " "    " 1 0 0 FFFFFF  "H394"  -1 1 7 "%FC"  21 ""  <> 0 0 0 0 0 0 <> <> <> 0 0 231 0 394 <> <> <> <> <> <> <> <> 402 0 <> <> <> <> <> <> <> <> <> <> <> <> <> <> <> <> <> <> <> <> <> <> <> <> <> <> <> <> <> <> <> <> <> <> <> <> <> <> <> <> <>
  230 41 -0.674734 28.260454 -51.048424 79 C A 21 0.06000 0.06000 "CYS " " HA " "    " 1 0 0 FFFFFF  "H395"  -1 1 7 "%FC"  21 ""  <> 0 0 0 0 0 0 <> <> <> 0 0 232 0 395 <> <> <> <> <> <> <> <> 403 0 <> <> <> <> <> <> <> <> <> <> <> <> <> <> <> <> <> <> <> <> <> <> <> <> <> <> <> <> <> <> <> <> <> <> <> <> <> <> <> <> <>
  231 41 -0.749180 30.833471 -52.726054 79 C A 21 0.06000 0.06000 "CYS " " HB3" "    " 1 0 0 FFFFFF  "H396"  -1 1 7 "%FC"  21 ""  <> 0 0 0 0 0 0 <> <> <> 0 0 233 0 396 <> <> <> <> <> <> <> <> 404 0 <> <> <> <> <> <> <> <> <> <> <> <> <> <> <> <> <> <> <> <> <> <> <> <> <> <> <> <> <> <> <> <> <> <> <> <> <> <> <> <> <>
  232 41 -0.299023 29.238551 -53.298265 79 C A 21 0.06000 0.06000 "CYS " " HB2" "    " 1 0 0 FFFFFF  "H397"  -1 1 7 "%FC"  21 ""  <> 0 0 0 0 0 0 <> <> <> 0 0 234 0 397 <> <> <> <> <> <> <> <> 405 0 <> <> <> <> <> <> <> <> <> <> <> <> <> <> <> <> <> <> <> <> <> <> <> <> <> <> <> <> <> <> <> <> <> <> <> <> <> <> <> <> <>
  233 41 1.691044 28.865164 -51.683094 79 C A 21 0.15500 0.15500 "CYS " " HG " "    " 1 0 0 FFFFFF  "H398"  -1 1 7 "%FC"  21 ""  <> 0 0 0 0 0 0 <> <> <> 0 0 235 0 398 <> <> <> <> <> <> <> <> 406 0 <> <> <> <> <> <> <> <> <> <> <> <> <> <> <> <> <> <> <> <> <> <> <> <> <> <> <> <> <> <> <> <> <> <> <> <> <> <> <> <> <>
  234 25 -1.813431 31.255547 -50.066011 80 V A 38 -0.50000 -0.50000 "VAL " " N  " "    " 7 0 0 2E2EFF  "N399"  1 1 7 "%FC"  38 ""  <> 0 0 0 0 0 0 1 41.5 201 0 0 236 0 399 201 6661 -397 -772 3288 38 5821 29 407 0 <> <> <> <> <> <> <> <> <> <> <> <> <> <> <> <> <> <> <> <> <> <> <> <> <> <> <> <> <> <> <> <> <> <> <> <> <> <> <> <> <>
  235 3 -1.841301 32.234331 -48.973434 80 V A 24 0.14000 0.14000 "VAL " " CA " "    " 6 0 0 808080  "C400"  1 1 -1110 "%RT%RN"  2 ""  FFB400  0 0 0 0 0 0 1 43.75 202 0 0 237 0 400 202 7208 -358 -998 3299 -28 6117 29 408 0 <> <> <> <> <> <> <> <> <> <> <> <> <> <> <> <> <> <> <> <> <> <> <> <> <> <> <> <> <> <> <> <> <> <> <> <> <> <> <> <> <>
  236 2 -2.554561 31.689208 -47.723470 80 V A 24 0.50000 0.50000 "VAL " " C  " "    " 6 0 0 808080  "C401"  1 1 7 "%FC"  24 ""  <> 0 0 0 0 0 0 1 45.31 203 0 0 238 0 401 203 7264 -27 -877 3560 -261 6393 29 409 0 <> <> <> <> <> <> <> <> <> <> <> <> <> <> <> <> <> <> <> <> <> <> <> <> <> <> <> <> <> <> <> <> <> <> <> <> <> <> <> <> <>
  237 15 -2.014903 31.830999 -46.628760 80 V A 70 -0.50000 -0.50000 "VAL " " O  " "    " 8 0 0 FF2E2E  "O402"  1 1 7 "%FC"  70 ""  <> 0 0 0 0 0 0 1 43.24 204 0 0 239 0 402 204 7022 -61 -902 3274 -302 6133 29 410 0 <> <> <> <> <> <> <> <> <> <> <> <> <> <> <> <> <> <> <> <> <> <> <> <> <> <> <> <> <> <> <> <> <> <> <> <> <> <> <> <> <>
  238 3 -2.470866 33.562105 -49.480660 80 V A 24 -0.06000 -0.06000 "VAL " " CB " "    " 6 0 0 808080  "C403"  1 1 7 "%FC"  24 ""  <> 0 0 0 0 0 0 1 42.2 205 0 0 240 0 403 205 7455 -293 -1337 2715 -22 5862 29 411 0 <> <> <> <> <> <> <> <> <> <> <> <> <> <> <> <> <> <> <> <> <> <> <> <> <> <> <> <> <> <> <> <> <> <> <> <> <> <> <> <> <>
  239 3 -2.833627 34.563723 -48.362891 80 V A 24 -0.18000 -0.18000 "VAL " " CG1" "    " 6 0 0 808080  "C404"  1 1 7 "%FC"  24 ""  <> 0 0 0 0 0 0 1 51.14 206 0 0 241 0 404 206 8903 -121 -1576 3536 -175 6991 29 412 0 <> <> <> <> <> <> <> <> <> <> <> <> <> <> <> <> <> <> <> <> <> <> <> <> <> <> <> <> <> <> <> <> <> <> <> <> <> <> <> <> <>
  240 3 -1.529006 34.261039 -50.479261 80 V A 24 -0.18000 -0.18000 "VAL " " CG2" "    " 6 0 0 808080  "C405"  1 1 7 "%FC"  24 ""  <> 0 0 0 0 0 0 1 49.76 207 0 0 242 0 405 207 8613 -733 -1500 3590 263 6704 29 413 0 <> <> <> <> <> <> <> <> <> <> <> <> <> <> <> <> <> <> <> <> <> <> <> <> <> <> <> <> <> <> <> <> <> <> <> <> <> <> <> <> <>
  241 43 -2.298344 31.507008 -50.917725 80 V A 21 0.30000 0.30000 "VAL " " H  " "    " 1 0 0 FFFFFF  "H406"  -1 1 7 "%FC"  21 ""  <> 0 0 0 0 0 0 <> <> <> 0 0 243 0 406 <> <> <> <> <> <> <> <> 414 0 <> <> <> <> <> <> <> <> <> <> <> <> <> <> <> <> <> <> <> <> <> <> <> <> <> <> <> <> <> <> <> <> <> <> <> <> <> <> <> <> <>
  242 41 -0.807917 32.438100 -48.683351 80 V A 21 0.06000 0.06000 "VAL " " HA " "    " 1 0 0 FFFFFF  "H407"  -1 1 7 "%FC"  21 ""  <> 0 0 0 0 0 0 <> <> <> 0 0 244 0 407 <> <> <> <> <> <> <> <> 415 0 <> <> <> <> <> <> <> <> <> <> <> <> <> <> <> <> <> <> <> <> <> <> <> <> <> <> <> <> <> <> <> <> <> <> <> <> <> <> <> <> <>
  243 41 -3.396403 33.320661 -50.006769 80 V A 21 0.06000 0.06000 "VAL " " HB " "    " 1 0 0 FFFFFF  "H408"  -1 1 7 "%FC"  21 ""  <> 0 0 0 0 0 0 <> <> <> 0 0 245 0 408 <> <> <> <> <> <> <> <> 416 0 <> <> <> <> <> <> <> <> <> <> <> <> <> <> <> <> <> <> <> <> <> <> <> <> <> <> <> <> <> <> <> <> <> <> <> <> <> <> <> <> <>
  244 41 -3.179632 35.508272 -48.783367 80 V A 21 0.06000 0.06000 "VAL " "HG11" "    " 1 0 0 FFFFFF  "H409"  -1 1 7 "%FC"  21 ""  <> 0 0 0 0 0 0 <> <> <> 0 0 246 0 409 <> <> <> <> <> <> <> <> 417 0 <> <> <> <> <> <> <> <> <> <> <> <> <> <> <> <> <> <> <> <> <> <> <> <> <> <> <> <> <> <> <> <> <> <> <> <> <> <> <> <> <>
  245 41 -3.637057 34.196223 -47.724007 80 V A 21 0.06000 0.06000 "VAL " "HG12" "    " 1 0 0 FFFFFF  "H410"  -1 1 7 "%FC"  21 ""  <> 0 0 0 0 0 0 <> <> <> 0 0 247 0 410 <> <> <> <> <> <> <> <> 418 0 <> <> <> <> <> <> <> <> <> <> <> <> <> <> <> <> <> <> <> <> <> <> <> <> <> <> <> <> <> <> <> <> <> <> <> <> <> <> <> <> <>
  246 41 -1.971713 34.780698 -47.730441 80 V A 21 0.06000 0.06000 "VAL " "HG13" "    " 1 0 0 FFFFFF  "H411"  -1 1 7 "%FC"  21 ""  <> 0 0 0 0 0 0 <> <> <> 0 0 248 0 411 <> <> <> <> <> <> <> <> 419 0 <> <> <> <> <> <> <> <> <> <> <> <> <> <> <> <> <> <> <> <> <> <> <> <> <> <> <> <> <> <> <> <> <> <> <> <> <> <> <> <> <>
  247 41 -2.015426 35.119627 -50.942820 80 V A 21 0.06000 0.06000 "VAL " "HG21" "    " 1 0 0 FFFFFF  "H412"  -1 1 7 "%FC"  21 ""  <> 0 0 0 0 0 0 <> <> <> 0 0 249 0 412 <> <> <> <> <> <> <> <> 420 0 <> <> <> <> <> <> <> <> <> <> <> <> <> <> <> <> <> <> <> <> <> <> <> <> <> <> <> <> <> <> <> <> <> <> <> <> <> <> <> <> <>
  248 41 -0.627907 34.620373 -49.980899 80 V A 21 0.06000 0.06000 "VAL " "HG22" "    " 1 0 0 FFFFFF  "H413"  -1 1 7 "%FC"  21 ""  <> 0 0 0 0 0 0 <> <> <> 0 0 250 0 413 <> <> <> <> <> <> <> <> 421 0 <> <> <> <> <> <> <> <> <> <> <> <> <> <> <> <> <> <> <> <> <> <> <> <> <> <> <> <> <> <> <> <> <> <> <> <> <> <> <> <> <>
  249 41 -1.206376 33.597895 -51.280623 80 V A 21 0.06000 0.06000 "VAL " "HG23" "    " 1 0 0 FFFFFF  "H414"  -1 1 7 "%FC"  21 ""  <> 0 0 0 0 0 0 <> <> <> 0 0 251 0 414 <> <> <> <> <> <> <> <> 422 0 <> <> <> <> <> <> <> <> <> <> <> <> <> <> <> <> <> <> <> <> <> <> <> <> <> <> <> <> <> <> <> <> <> <> <> <> <> <> <> <> <>
  250 25 -3.726843 31.046223 -47.878385 81 V A 38 -0.50000 -0.50000 "VAL " " N  " "    " 7 0 0 2E2EFF  "N415"  1 1 7 "%FC"  38 ""  <> 0 0 0 0 0 0 1 43.35 208 0 0 252 0 415 208 6865 265 -754 3418 -399 6186 30 423 0 <> <> <> <> <> <> <> <> <> <> <> <> <> <> <> <> <> <> <> <> <> <> <> <> <> <> <> <> <> <> <> <> <> <> <> <> <> <> <> <> <>
  251 3 -4.480968 30.406308 -46.792569 81 V A 24 0.14000 0.14000 "VAL " " CA " "    " 6 0 0 808080  "C416"  1 1 -1110 "%RT%RN"  2 ""  FFB400  0 0 0 0 0 0 1 46.33 209 0 0 253 0 416 209 7079 533 -624 3922 -588 6602 30 424 0 <> <> <> <> <> <> <> <> <> <> <> <> <> <> <> <> <> <> <> <> <> <> <> <> <> <> <> <> <> <> <> <> <> <> <> <> <> <> <> <> <>
  252 2 -3.695525 29.214861 -46.219622 81 V A 24 0.50000 0.50000 "VAL " " C  " "    " 6 0 0 808080  "C417"  1 1 7 "%FC"  24 ""  <> 0 0 0 0 0 0 1 48.79 210 0 0 254 0 417 210 7127 393 -403 4462 -546 6949 30 425 0 <> <> <> <> <> <> <> <> <> <> <> <> <> <> <> <> <> <> <> <> <> <> <> <> <> <> <> <> <> <> <> <> <> <> <> <> <> <> <> <> <>
  253 15 -3.645294 29.059886 -45.000649 81 V A 70 -0.50000 -0.50000 "VAL " " O  " "    " 8 0 0 FF2E2E  "O418"  1 1 7 "%FC"  70 ""  <> 0 0 0 0 0 0 1 46.75 211 0 0 255 0 418 211 6843 460 -371 4236 -629 6682 30 426 0 <> <> <> <> <> <> <> <> <> <> <> <> <> <> <> <> <> <> <> <> <> <> <> <> <> <> <> <> <> <> <> <> <> <> <> <> <> <> <> <> <>
  254 3 -5.887256 29.972955 -47.299750 81 V A 24 -0.06000 -0.06000 "VAL " " CB " "    " 6 0 0 808080  "C419"  1 1 7 "%FC"  24 ""  <> 0 0 0 0 0 0 1 47.71 212 0 0 256 0 419 212 7101 799 -552 4226 -698 6801 30 427 0 <> <> <> <> <> <> <> <> <> <> <> <> <> <> <> <> <> <> <> <> <> <> <> <> <> <> <> <> <> <> <> <> <> <> <> <> <> <> <> <> <>
  255 3 -6.682357 29.118692 -46.288840 81 V A 24 -0.18000 -0.18000 "VAL " " CG1" "    " 6 0 0 808080  "C420"  1 1 7 "%FC"  24 ""  <> 0 0 0 0 0 0 1 50.8 213 0 0 257 0 420 213 7248 977 -372 4848 -839 7203 30 428 0 <> <> <> <> <> <> <> <> <> <> <> <> <> <> <> <> <> <> <> <> <> <> <> <> <> <> <> <> <> <> <> <> <> <> <> <> <> <> <> <> <>
  256 3 -6.741604 31.194837 -47.688287 81 V A 24 -0.18000 -0.18000 "VAL " " CG2" "    " 6 0 0 808080  "C421"  1 1 7 "%FC"  24 ""  <> 0 0 0 0 0 0 1 44.41 214 0 0 258 0 421 214 6947 1036 -808 3581 -774 6346 30 429 0 <> <> <> <> <> <> <> <> <> <> <> <> <> <> <> <> <> <> <> <> <> <> <> <> <> <> <> <> <> <> <> <> <> <> <> <> <> <> <> <> <>
  257 43 -4.110570 30.967414 -48.812199 81 V A 21 0.30000 0.30000 "VAL " " H  " "    " 1 0 0 FFFFFF  "H422"  -1 1 7 "%FC"  21 ""  <> 0 0 0 0 0 0 <> <> <> 0 0 259 0 422 <> <> <> <> <> <> <> <> 430 0 <> <> <> <> <> <> <> <> <> <> <> <> <> <> <> <> <> <> <> <> <> <> <> <> <> <> <> <> <> <> <> <> <> <> <> <> <> <> <> <> <>
  258 41 -4.609920 31.135404 -45.990123 81 V A 21 0.06000 0.06000 "VAL " " HA " "    " 1 0 0 FFFFFF  "H423"  -1 1 7 "%FC"  21 ""  <> 0 0 0 0 0 0 <> <> <> 0 0 260 0 423 <> <> <> <> <> <> <> <> 431 0 <> <> <> <> <> <> <> <> <> <> <> <> <> <> <> <> <> <> <> <> <> <> <> <> <> <> <> <> <> <> <> <> <> <> <> <> <> <> <> <> <>
  259 41 -5.751749 29.360835 -48.193164 81 V A 21 0.06000 0.06000 "VAL " " HB " "    " 1 0 0 FFFFFF  "H424"  -1 1 7 "%FC"  21 ""  <> 0 0 0 0 0 0 <> <> <> 0 0 261 0 424 <> <> <> <> <> <> <> <> 432 0 <> <> <> <> <> <> <> <> <> <> <> <> <> <> <> <> <> <> <> <> <> <> <> <> <> <> <> <> <> <> <> <> <> <> <> <> <> <> <> <> <>
  260 41 -7.671670 28.875263 -46.677096 81 V A 21 0.06000 0.06000 "VAL " "HG11" "    " 1 0 0 FFFFFF  "H425"  -1 1 7 "%FC"  21 ""  <> 0 0 0 0 0 0 <> <> <> 0 0 262 0 425 <> <> <> <> <> <> <> <> 433 0 <> <> <> <> <> <> <> <> <> <> <> <> <> <> <> <> <> <> <> <> <> <> <> <> <> <> <> <> <> <> <> <> <> <> <> <> <> <> <> <> <>
  261 41 -6.191098 28.171935 -46.069450 81 V A 21 0.06000 0.06000 "VAL " "HG12" "    " 1 0 0 FFFFFF  "H426"  -1 1 7 "%FC"  21 ""  <> 0 0 0 0 0 0 <> <> <> 0 0 263 0 426 <> <> <> <> <> <> <> <> 434 0 <> <> <> <> <> <> <> <> <> <> <> <> <> <> <> <> <> <> <> <> <> <> <> <> <> <> <> <> <> <> <> <> <> <> <> <> <> <> <> <> <>
  262 41 -6.818315 29.648519 -45.345519 81 V A 21 0.06000 0.06000 "VAL " "HG13" "    " 1 0 0 FFFFFF  "H427"  -1 1 7 "%FC"  21 ""  <> 0 0 0 0 0 0 <> <> <> 0 0 264 0 427 <> <> <> <> <> <> <> <> 435 0 <> <> <> <> <> <> <> <> <> <> <> <> <> <> <> <> <> <> <> <> <> <> <> <> <> <> <> <> <> <> <> <> <> <> <> <> <> <> <> <> <>
  263 41 -7.683747 30.885792 -48.141706 81 V A 21 0.06000 0.06000 "VAL " "HG21" "    " 1 0 0 FFFFFF  "H428"  -1 1 7 "%FC"  21 ""  <> 0 0 0 0 0 0 <> <> <> 0 0 265 0 428 <> <> <> <> <> <> <> <> 436 0 <> <> <> <> <> <> <> <> <> <> <> <> <> <> <> <> <> <> <> <> <> <> <> <> <> <> <> <> <> <> <> <> <> <> <> <> <> <> <> <> <>
  264 41 -6.978710 31.800727 -46.813402 81 V A 21 0.06000 0.06000 "VAL " "HG22" "    " 1 0 0 FFFFFF  "H429"  -1 1 7 "%FC"  21 ""  <> 0 0 0 0 0 0 <> <> <> 0 0 266 0 429 <> <> <> <> <> <> <> <> 437 0 <> <> <> <> <> <> <> <> <> <> <> <> <> <> <> <> <> <> <> <> <> <> <> <> <> <> <> <> <> <> <> <> <> <> <> <> <> <> <> <> <>
  265 41 -6.239055 31.846038 -48.402125 81 V A 21 0.06000 0.06000 "VAL " "HG23" "    " 1 0 0 FFFFFF  "H430"  -1 1 7 "%FC"  21 ""  <> 0 0 0 0 0 0 <> <> <> 0 0 267 0 430 <> <> <> <> <> <> <> <> 438 0 <> <> <> <> <> <> <> <> <> <> <> <> <> <> <> <> <> <> <> <> <> <> <> <> <> <> <> <> <> <> <> <> <> <> <> <> <> <> <> <> <>
  266 25 -3.054662 28.420930 -47.093718 82 G A 38 -0.50000 -0.50000 "GLY " " N  " "    " 7 0 0 2E2EFF  "N431"  1 1 7 "%FC"  38 ""  <> 0 0 0 0 0 0 1 42.8 215 0 0 268 0 431 215 6191 223 -264 3861 -425 6210 31 439 0 <> <> <> <> <> <> <> <> <> <> <> <> <> <> <> <> <> <> <> <> <> <> <> <> <> <> <> <> <> <> <> <> <> <> <> <> <> <> <> <> <>
  267 3 -2.215515 27.280595 -46.754102 82 G A 24 0.08000 0.08000 "GLY " " CA " "    " 6 0 0 808080  "C432"  1 1 -1110 "%RT%RN"  2 ""  FFB400  0 0 0 0 0 0 1 41.72 216 0 0 269 0 432 216 5831 150 -90 3916 -394 6105 31 440 0 <> <> <> <> <> <> <> <> <> <> <> <> <> <> <> <> <> <> <> <> <> <> <> <> <> <> <> <> <> <> <> <> <> <> <> <> <> <> <> <> <>
  268 2 -0.993450 27.668156 -45.925137 82 G A 24 0.50000 0.50000 "GLY " " C  " "    " 6 0 0 808080  "C433"  1 1 7 "%FC"  24 ""  <> 0 0 0 0 0 0 1 45.69 217 0 0 270 0 433 217 6367 -30 -170 4400 -312 6592 31 441 0 <> <> <> <> <> <> <> <> <> <> <> <> <> <> <> <> <> <> <> <> <> <> <> <> <> <> <> <> <> <> <> <> <> <> <> <> <> <> <> <> <>
  269 15 -0.806627 27.136838 -44.835924 82 G A 70 -0.50000 -0.50000 "GLY " " O  " "    " 8 0 0 FF2E2E  "O434"  1 1 7 "%FC"  70 ""  <> 0 0 0 0 0 0 1 41.53 218 0 0 271 0 434 218 5748 4 -115 3946 -349 6085 31 442 0 <> <> <> <> <> <> <> <> <> <> <> <> <> <> <> <> <> <> <> <> <> <> <> <> <> <> <> <> <> <> <> <> <> <> <> <> <> <> <> <> <>
  270 43 -3.149386 28.630499 -48.077906 82 G A 21 0.30000 0.30000 "GLY " " H  " "    " 1 0 0 FFFFFF  "H435"  -1 1 7 "%FC"  21 ""  <> 0 0 0 0 0 0 <> <> <> 0 0 272 0 435 <> <> <> <> <> <> <> <> 443 0 <> <> <> <> <> <> <> <> <> <> <> <> <> <> <> <> <> <> <> <> <> <> <> <> <> <> <> <> <> <> <> <> <> <> <> <> <> <> <> <> <>
  271 41 -1.870423 26.843188 -47.686874 82 G A 21 0.06000 0.06000 "GLY " " HA3" "    " 1 0 0 FFFFFF  "H436"  -1 1 7 "%FC"  21 ""  <> 0 0 0 0 0 0 <> <> <> 0 0 273 0 436 <> <> <> <> <> <> <> <> 444 0 <> <> <> <> <> <> <> <> <> <> <> <> <> <> <> <> <> <> <> <> <> <> <> <> <> <> <> <> <> <> <> <> <> <> <> <> <> <> <> <> <>
  272 41 -2.802096 26.522751 -46.233396 82 G A 21 0.06000 0.06000 "GLY " " HA2" "    " 1 0 0 FFFFFF  "H437"  -1 1 7 "%FC"  21 ""  <> 0 0 0 0 0 0 <> <> <> 0 0 274 0 437 <> <> <> <> <> <> <> <> 445 0 <> <> <> <> <> <> <> <> <> <> <> <> <> <> <> <> <> <> <> <> <> <> <> <> <> <> <> <> <> <> <> <> <> <> <> <> <> <> <> <> <>
  273 25 -0.194898 28.633621 -46.401854 83 L A 38 -0.50000 -0.50000 "LEU " " N  " "    " 7 0 0 2E2EFF  "N438"  1 1 7 "%FC"  38 ""  <> 0 0 0 0 0 0 1 37.86 219 0 0 275 0 438 219 5516 -258 -323 3318 -177 5552 32 446 0 <> <> <> <> <> <> <> <> <> <> <> <> <> <> <> <> <> <> <> <> <> <> <> <> <> <> <> <> <> <> <> <> <> <> <> <> <> <> <> <> <>
  274 3 0.981906 29.136123 -45.698782 83 L A 24 0.14000 0.14000 "LEU " " CA " "    " 6 0 0 808080  "C439"  1 1 -1110 "%RT%RN"  2 ""  FFB400  0 0 0 0 0 0 1 41.27 220 0 0 276 0 439 220 5966 -495 -436 3755 -70 5958 32 447 0 <> <> <> <> <> <> <> <> <> <> <> <> <> <> <> <> <> <> <> <> <> <> <> <> <> <> <> <> <> <> <> <> <> <> <> <> <> <> <> <> <>
  275 2 0.617734 29.889865 -44.410750 83 L A 24 0.50000 0.50000 "LEU " " C  " "    " 6 0 0 808080  "C440"  1 1 7 "%FC"  24 ""  <> 0 0 0 0 0 0 1 45.51 221 0 0 277 0 440 221 6749 -402 -610 4066 -196 6478 32 448 0 <> <> <> <> <> <> <> <> <> <> <> <> <> <> <> <> <> <> <> <> <> <> <> <> <> <> <> <> <> <> <> <> <> <> <> <> <> <> <> <> <>
  276 15 1.293706 29.682980 -43.410305 83 L A 70 -0.50000 -0.50000 "LEU " " O  " "    " 8 0 0 FF2E2E  "O441"  1 1 7 "%FC"  70 ""  <> 0 0 0 0 0 0 1 45.79 222 0 0 278 0 441 222 6722 -464 -625 4165 -193 6510 32 449 0 <> <> <> <> <> <> <> <> <> <> <> <> <> <> <> <> <> <> <> <> <> <> <> <> <> <> <> <> <> <> <> <> <> <> <> <> <> <> <> <> <>
  277 3 1.805530 30.053723 -46.625825 83 L A 24 -0.12000 -0.12000 "LEU " " CB " "    " 6 0 0 808080  "C442"  1 1 7 "%FC"  24 ""  <> 0 0 0 0 0 0 1 41.52 223 0 0 279 0 442 223 6100 -838 -581 3763 139 5914 32 450 0 <> <> <> <> <> <> <> <> <> <> <> <> <> <> <> <> <> <> <> <> <> <> <> <> <> <> <> <> <> <> <> <> <> <> <> <> <> <> <> <> <>
  278 3 2.497228 29.332617 -47.805347 83 L A 24 -0.06000 -0.06000 "LEU " " CG " "    " 6 0 0 808080  "C443"  1 1 7 "%FC"  24 ""  <> 0 0 0 0 0 0 1 50.52 224 0 0 280 0 443 224 6949 -968 -384 5232 280 7015 32 451 0 <> <> <> <> <> <> <> <> <> <> <> <> <> <> <> <> <> <> <> <> <> <> <> <> <> <> <> <> <> <> <> <> <> <> <> <> <> <> <> <> <>
  279 3 3.108954 30.359734 -48.767516 83 L A 24 -0.18000 -0.18000 "LEU " " CD1" "    " 6 0 0 808080  "C444"  1 1 7 "%FC"  24 ""  <> 0 0 0 0 0 0 1 48.07 225 0 0 281 0 444 225 6742 -1365 -530 4939 520 6582 32 452 0 <> <> <> <> <> <> <> <> <> <> <> <> <> <> <> <> <> <> <> <> <> <> <> <> <> <> <> <> <> <> <> <> <> <> <> <> <> <> <> <> <>
  280 3 3.571978 28.333959 -47.348088 83 L A 24 -0.18000 -0.18000 "LEU " " CD2" "    " 6 0 0 808080  "C445"  1 1 7 "%FC"  24 ""  <> 0 0 0 0 0 0 1 50.51 226 0 0 282 0 445 226 6586 -938 -203 5555 291 7051 32 453 0 <> <> <> <> <> <> <> <> <> <> <> <> <> <> <> <> <> <> <> <> <> <> <> <> <> <> <> <> <> <> <> <> <> <> <> <> <> <> <> <> <>
  281 43 -0.408504 29.040638 -47.304645 83 L A 21 0.30000 0.30000 "LEU " " H  " "    " 1 0 0 FFFFFF  "H446"  -1 1 7 "%FC"  21 ""  <> 0 0 0 0 0 0 <> <> <> 0 0 283 0 446 <> <> <> <> <> <> <> <> 454 0 <> <> <> <> <> <> <> <> <> <> <> <> <> <> <> <> <> <> <> <> <> <> <> <> <> <> <> <> <> <> <> <> <> <> <> <> <> <> <> <> <>
  282 41 1.589121 28.281847 -45.398026 83 L A 21 0.06000 0.06000 "LEU " " HA " "    " 1 0 0 FFFFFF  "H447"  -1 1 7 "%FC"  21 ""  <> 0 0 0 0 0 0 <> <> <> 0 0 284 0 447 <> <> <> <> <> <> <> <> 455 0 <> <> <> <> <> <> <> <> <> <> <> <> <> <> <> <> <> <> <> <> <> <> <> <> <> <> <> <> <> <> <> <> <> <> <> <> <> <> <> <> <>
  283 41 2.571505 30.570735 -46.044451 83 L A 21 0.06000 0.06000 "LEU " " HB3" "    " 1 0 0 FFFFFF  "H448"  -1 1 7 "%FC"  21 ""  <> 0 0 0 0 0 0 <> <> <> 0 0 285 0 448 <> <> <> <> <> <> <> <> 456 0 <> <> <> <> <> <> <> <> <> <> <> <> <> <> <> <> <> <> <> <> <> <> <> <> <> <> <> <> <> <> <> <> <> <> <> <> <> <> <> <> <>
  284 41 1.153311 30.838829 -47.013535 83 L A 21 0.06000 0.06000 "LEU " " HB2" "    " 1 0 0 FFFFFF  "H449"  -1 1 7 "%FC"  21 ""  <> 0 0 0 0 0 0 <> <> <> 0 0 286 0 449 <> <> <> <> <> <> <> <> 457 0 <> <> <> <> <> <> <> <> <> <> <> <> <> <> <> <> <> <> <> <> <> <> <> <> <> <> <> <> <> <> <> <> <> <> <> <> <> <> <> <> <>
  285 41 1.750982 28.769318 -48.364381 83 L A 21 0.06000 0.06000 "LEU " " HG " "    " 1 0 0 FFFFFF  "H450"  -1 1 7 "%FC"  21 ""  <> 0 0 0 0 0 0 <> <> <> 0 0 287 0 450 <> <> <> <> <> <> <> <> 458 0 <> <> <> <> <> <> <> <> <> <> <> <> <> <> <> <> <> <> <> <> <> <> <> <> <> <> <> <> <> <> <> <> <> <> <> <> <> <> <> <> <>
  286 41 3.558324 29.870488 -49.632305 83 L A 21 0.06000 0.06000 "LEU " "HD11" "    " 1 0 0 FFFFFF  "H451"  -1 1 7 "%FC"  21 ""  <> 0 0 0 0 0 0 <> <> <> 0 0 288 0 451 <> <> <> <> <> <> <> <> 459 0 <> <> <> <> <> <> <> <> <> <> <> <> <> <> <> <> <> <> <> <> <> <> <> <> <> <> <> <> <> <> <> <> <> <> <> <> <> <> <> <> <>
  287 41 2.350587 31.050717 -49.137115 83 L A 21 0.06000 0.06000 "LEU " "HD12" "    " 1 0 0 FFFFFF  "H452"  -1 1 7 "%FC"  21 ""  <> 0 0 0 0 0 0 <> <> <> 0 0 289 0 452 <> <> <> <> <> <> <> <> 460 0 <> <> <> <> <> <> <> <> <> <> <> <> <> <> <> <> <> <> <> <> <> <> <> <> <> <> <> <> <> <> <> <> <> <> <> <> <> <> <> <> <>
  288 41 3.884490 30.949542 -48.278020 83 L A 21 0.06000 0.06000 "LEU " "HD13" "    " 1 0 0 FFFFFF  "H453"  -1 1 7 "%FC"  21 ""  <> 0 0 0 0 0 0 <> <> <> 0 0 290 0 453 <> <> <> <> <> <> <> <> 461 0 <> <> <> <> <> <> <> <> <> <> <> <> <> <> <> <> <> <> <> <> <> <> <> <> <> <> <> <> <> <> <> <> <> <> <> <> <> <> <> <> <>
  289 41 4.060962 27.872539 -48.205980 83 L A 21 0.06000 0.06000 "LEU " "HD21" "    " 1 0 0 FFFFFF  "H454"  -1 1 7 "%FC"  21 ""  <> 0 0 0 0 0 0 <> <> <> 0 0 291 0 454 <> <> <> <> <> <> <> <> 462 0 <> <> <> <> <> <> <> <> <> <> <> <> <> <> <> <> <> <> <> <> <> <> <> <> <> <> <> <> <> <> <> <> <> <> <> <> <> <> <> <> <>
  290 41 4.341939 28.824258 -46.752245 83 L A 21 0.06000 0.06000 "LEU " "HD22" "    " 1 0 0 FFFFFF  "H455"  -1 1 7 "%FC"  21 ""  <> 0 0 0 0 0 0 <> <> <> 0 0 292 0 455 <> <> <> <> <> <> <> <> 463 0 <> <> <> <> <> <> <> <> <> <> <> <> <> <> <> <> <> <> <> <> <> <> <> <> <> <> <> <> <> <> <> <> <> <> <> <> <> <> <> <> <>
  291 41 3.151151 27.526696 -46.751041 83 L A 21 0.06000 0.06000 "LEU " "HD23" "    " 1 0 0 FFFFFF  "H456"  -1 1 7 "%FC"  21 ""  <> 0 0 0 0 0 0 <> <> <> 0 0 293 0 456 <> <> <> <> <> <> <> <> 464 0 <> <> <> <> <> <> <> <> <> <> <> <> <> <> <> <> <> <> <> <> <> <> <> <> <> <> <> <> <> <> <> <> <> <> <> <> <> <> <> <> <>
  292 25 -0.455317 30.702510 -44.393210 84 F A 38 -0.50000 -0.50000 "PHE " " N  " "    " 7 0 0 2E2EFF  "N457"  1 1 7 "%FC"  38 ""  <> 0 0 0 0 0 0 1 46.18 227 0 0 294 0 457 227 7117 -218 -752 3898 -321 6530 33 465 0 <> <> <> <> <> <> <> <> <> <> <> <> <> <> <> <> <> <> <> <> <> <> <> <> <> <> <> <> <> <> <> <> <> <> <> <> <> <> <> <> <>
  293 3 -0.905456 31.437143 -43.205917 84 F A 24 0.14000 0.14000 "PHE " " CA " "    " 6 0 0 808080  "C458"  1 1 -1110 "%RT%RN"  2 ""  FFB400  0 0 0 0 0 0 1 51.28 228 0 0 295 0 458 228 8034 -66 -921 4333 -480 7117 33 466 0 <> <> <> <> <> <> <> <> <> <> <> <> <> <> <> <> <> <> <> <> <> <> <> <> <> <> <> <> <> <> <> <> <> <> <> <> <> <> <> <> <>
  294 2 -1.294422 30.503891 -42.046639 84 F A 24 0.50000 0.50000 "PHE " " C  " "    " 6 0 0 808080  "C459"  1 1 7 "%FC"  24 ""  <> 0 0 0 0 0 0 1 49.44 229 0 0 296 0 459 229 7604 164 -722 4295 -631 6886 33 467 0 <> <> <> <> <> <> <> <> <> <> <> <> <> <> <> <> <> <> <> <> <> <> <> <> <> <> <> <> <> <> <> <> <> <> <> <> <> <> <> <> <>
  295 15 -0.770782 30.662864 -40.945088 84 F A 70 -0.50000 -0.50000 "PHE " " O  " "    " 8 0 0 FF2E2E  "O460"  1 1 7 "%FC"  70 ""  <> 0 0 0 0 0 0 1 52.38 230 0 0 297 0 460 230 8053 136 -784 4649 -676 7200 33 468 0 <> <> <> <> <> <> <> <> <> <> <> <> <> <> <> <> <> <> <> <> <> <> <> <> <> <> <> <> <> <> <> <> <> <> <> <> <> <> <> <> <>
  296 3 -2.081848 32.380265 -43.554531 84 F A 24 -0.00500 -0.00500 "PHE " " CB " "    " 6 0 0 808080  "C461"  1 1 7 "%FC"  24 ""  <> 0 0 0 0 0 0 1 52.21 231 0 0 298 0 461 231 8486 175 -1114 4164 -611 7189 33 469 0 <> <> <> <> <> <> <> <> <> <> <> <> <> <> <> <> <> <> <> <> <> <> <> <> <> <> <> <> <> <> <> <> <> <> <> <> <> <> <> <> <>
  297 2 -2.700393 33.074940 -42.348399 84 F A 24 -0.11500 -0.11500 "PHE " " CG " "    " 6 0 0 808080  "C462"  1 1 7 "%FC"  24 ""  <> 0 0 0 0 0 0 1 63.43 232 0 0 299 0 462 232 10158 473 -1236 5424 -848 8519 33 470 0 <> <> <> <> <> <> <> <> <> <> <> <> <> <> <> <> <> <> <> <> <> <> <> <> <> <> <> <> <> <> <> <> <> <> <> <> <> <> <> <> <>
  298 2 -2.039300 34.159373 -41.736244 84 F A 24 -0.11500 -0.11500 "PHE " " CD1" "    " 6 0 0 808080  "C463"  1 1 7 "%FC"  24 ""  <> 0 0 0 0 0 0 1 71.04 233 0 0 300 0 463 233 11493 336 -1518 6106 -859 9394 33 471 0 <> <> <> <> <> <> <> <> <> <> <> <> <> <> <> <> <> <> <> <> <> <> <> <> <> <> <> <> <> <> <> <> <> <> <> <> <> <> <> <> <>
  299 2 -3.898300 32.581790 -41.786615 84 F A 24 -0.11500 -0.11500 "PHE " " CD2" "    " 6 0 0 808080  "C464"  1 1 7 "%FC"  24 ""  <> 0 0 0 0 0 0 1 66.16 234 0 0 301 0 464 234 10363 880 -1073 5932 -1062 8842 33 472 0 <> <> <> <> <> <> <> <> <> <> <> <> <> <> <> <> <> <> <> <> <> <> <> <> <> <> <> <> <> <> <> <> <> <> <> <> <> <> <> <> <>
  300 2 -2.546075 34.716746 -40.546038 84 F A 24 -0.11500 -0.11500 "PHE " " CE1" "    " 6 0 0 808080  "C465"  1 1 7 "%FC"  24 ""  <> 0 0 0 0 0 0 1 73.24 235 0 0 302 0 465 235 12039 650 -1631 6238 -1111 9550 33 473 0 <> <> <> <> <> <> <> <> <> <> <> <> <> <> <> <> <> <> <> <> <> <> <> <> <> <> <> <> <> <> <> <> <> <> <> <> <> <> <> <> <>
  301 2 -4.409269 33.143840 -40.601266 84 F A 24 -0.11500 -0.11500 "PHE " " CE2" "    " 6 0 0 808080  "C466"  1 1 7 "%FC"  24 ""  <> 0 0 0 0 0 0 1 69.35 236 0 0 303 0 466 236 10971 1192 -1154 6260 -1299 9119 33 474 0 <> <> <> <> <> <> <> <> <> <> <> <> <> <> <> <> <> <> <> <> <> <> <> <> <> <> <> <> <> <> <> <> <> <> <> <> <> <> <> <> <>
  302 2 -3.727805 34.205234 -39.975381 84 F A 24 -0.11500 -0.11500 "PHE " " CZ " "    " 6 0 0 808080  "C467"  1 1 7 "%FC"  24 ""  <> 0 0 0 0 0 0 1 70.14 237 0 0 304 0 467 237 11470 1098 -1425 6065 -1334 9117 33 475 0 <> <> <> <> <> <> <> <> <> <> <> <> <> <> <> <> <> <> <> <> <> <> <> <> <> <> <> <> <> <> <> <> <> <> <> <> <> <> <> <> <>
  303 43 -0.984993 30.826319 -45.246859 84 F A 21 0.30000 0.30000 "PHE " " H  " "    " 1 0 0 FFFFFF  "H468"  -1 1 7 "%FC"  21 ""  <> 0 0 0 0 0 0 <> <> <> 0 0 305 0 468 <> <> <> <> <> <> <> <> 476 0 <> <> <> <> <> <> <> <> <> <> <> <> <> <> <> <> <> <> <> <> <> <> <> <> <> <> <> <> <> <> <> <> <> <> <> <> <> <> <> <> <>
  304 41 -0.069300 32.050930 -42.869638 84 F A 21 0.06000 0.06000 "PHE " " HA " "    " 1 0 0 FFFFFF  "H469"  -1 1 7 "%FC"  21 ""  <> 0 0 0 0 0 0 <> <> <> 0 0 306 0 469 <> <> <> <> <> <> <> <> 477 0 <> <> <> <> <> <> <> <> <> <> <> <> <> <> <> <> <> <> <> <> <> <> <> <> <> <> <> <> <> <> <> <> <> <> <> <> <> <> <> <> <>
  305 41 -2.864747 31.823531 -44.072234 84 F A 21 0.06000 0.06000 "PHE " " HB3" "    " 1 0 0 FFFFFF  "H470"  -1 1 7 "%FC"  21 ""  <> 0 0 0 0 0 0 <> <> <> 0 0 307 0 470 <> <> <> <> <> <> <> <> 478 0 <> <> <> <> <> <> <> <> <> <> <> <> <> <> <> <> <> <> <> <> <> <> <> <> <> <> <> <> <> <> <> <> <> <> <> <> <> <> <> <> <>
  306 41 -1.743532 33.145783 -44.253885 84 F A 21 0.06000 0.06000 "PHE " " HB2" "    " 1 0 0 FFFFFF  "H471"  -1 1 7 "%FC"  21 ""  <> 0 0 0 0 0 0 <> <> <> 0 0 308 0 471 <> <> <> <> <> <> <> <> 479 0 <> <> <> <> <> <> <> <> <> <> <> <> <> <> <> <> <> <> <> <> <> <> <> <> <> <> <> <> <> <> <> <> <> <> <> <> <> <> <> <> <>
  307 41 -1.130924 34.551341 -42.167716 84 F A 21 0.11500 0.11500 "PHE " " HD1" "    " 1 0 0 FFFFFF  "H472"  -1 1 7 "%FC"  21 ""  <> 0 0 0 0 0 0 <> <> <> 0 0 309 0 472 <> <> <> <> <> <> <> <> 480 0 <> <> <> <> <> <> <> <> <> <> <> <> <> <> <> <> <> <> <> <> <> <> <> <> <> <> <> <> <> <> <> <> <> <> <> <> <> <> <> <> <>
  308 41 -4.410216 31.747351 -42.243512 84 F A 21 0.11500 0.11500 "PHE " " HD2" "    " 1 0 0 FFFFFF  "H473"  -1 1 7 "%FC"  21 ""  <> 0 0 0 0 0 0 <> <> <> 0 0 310 0 473 <> <> <> <> <> <> <> <> 481 0 <> <> <> <> <> <> <> <> <> <> <> <> <> <> <> <> <> <> <> <> <> <> <> <> <> <> <> <> <> <> <> <> <> <> <> <> <> <> <> <> <>
  309 41 -2.026765 35.535473 -40.070337 84 F A 21 0.11500 0.11500 "PHE " " HE1" "    " 1 0 0 FFFFFF  "H474"  -1 1 7 "%FC"  21 ""  <> 0 0 0 0 0 0 <> <> <> 0 0 311 0 474 <> <> <> <> <> <> <> <> 482 0 <> <> <> <> <> <> <> <> <> <> <> <> <> <> <> <> <> <> <> <> <> <> <> <> <> <> <> <> <> <> <> <> <> <> <> <> <> <> <> <> <>
  310 41 -5.317269 32.753245 -40.165487 84 F A 21 0.11500 0.11500 "PHE " " HE2" "    " 1 0 0 FFFFFF  "H475"  -1 1 7 "%FC"  21 ""  <> 0 0 0 0 0 0 <> <> <> 0 0 312 0 475 <> <> <> <> <> <> <> <> 483 0 <> <> <> <> <> <> <> <> <> <> <> <> <> <> <> <> <> <> <> <> <> <> <> <> <> <> <> <> <> <> <> <> <> <> <> <> <> <> <> <> <>
  311 41 -4.114506 34.630957 -39.061195 84 F A 21 0.11500 0.11500 "PHE " " HZ " "    " 1 0 0 FFFFFF  "H476"  -1 1 7 "%FC"  21 ""  <> 0 0 0 0 0 0 <> <> <> 0 0 313 0 476 <> <> <> <> <> <> <> <> 484 0 <> <> <> <> <> <> <> <> <> <> <> <> <> <> <> <> <> <> <> <> <> <> <> <> <> <> <> <> <> <> <> <> <> <> <> <> <> <> <> <> <>
  312 25 -2.211280 29.553416 -42.291019 85 G A 38 -0.50000 -0.50000 "GLY " " N  " "    " 7 0 0 2E2EFF  "N477"  1 1 7 "%FC"  38 ""  <> 0 0 0 0 0 0 1 44.61 238 0 0 314 0 477 238 6757 356 -503 3872 -693 6319 34 485 0 <> <> <> <> <> <> <> <> <> <> <> <> <> <> <> <> <> <> <> <> <> <> <> <> <> <> <> <> <> <> <> <> <> <> <> <> <> <> <> <> <>
  313 3 -2.795164 28.716457 -41.248117 85 G A 24 0.08000 0.08000 "GLY " " CA " "    " 6 0 0 808080  "C478"  1 1 -1110 "%RT%RN"  2 ""  FFB400  0 0 0 0 0 0 1 41.89 239 0 0 315 0 478 239 6247 521 -330 3723 -802 5947 34 486 0 <> <> <> <> <> <> <> <> <> <> <> <> <> <> <> <> <> <> <> <> <> <> <> <> <> <> <> <> <> <> <> <> <> <> <> <> <> <> <> <> <>
  314 2 -1.844483 27.648358 -40.704807 85 G A 24 0.50000 0.50000 "GLY " " C  " "    " 6 0 0 808080  "C479"  1 1 7 "%FC"  24 ""  <> 0 0 0 0 0 0 1 45.37 240 0 0 316 0 479 240 6526 343 -246 4302 -696 6410 34 487 0 <> <> <> <> <> <> <> <> <> <> <> <> <> <> <> <> <> <> <> <> <> <> <> <> <> <> <> <> <> <> <> <> <> <> <> <> <> <> <> <> <>
  315 15 -1.952383 27.300756 -39.532736 85 G A 70 -0.50000 -0.50000 "GLY " " O  " "    " 8 0 0 FF2E2E  "O480"  1 1 7 "%FC"  70 ""  <> 0 0 0 0 0 0 1 46.18 241 0 0 317 0 480 241 6639 396 -222 4468 -761 6438 34 488 0 <> <> <> <> <> <> <> <> <> <> <> <> <> <> <> <> <> <> <> <> <> <> <> <> <> <> <> <> <> <> <> <> <> <> <> <> <> <> <> <> <>
  316 43 -2.582925 29.461772 -43.227548 85 G A 21 0.30000 0.30000 "GLY " " H  " "    " 1 0 0 FFFFFF  "H481"  -1 1 7 "%FC"  21 ""  <> 0 0 0 0 0 0 <> <> <> 0 0 318 0 481 <> <> <> <> <> <> <> <> 489 0 <> <> <> <> <> <> <> <> <> <> <> <> <> <> <> <> <> <> <> <> <> <> <> <> <> <> <> <> <> <> <> <> <> <> <> <> <> <> <> <> <>
  317 41 -3.689116 28.232209 -41.630983 85 G A 21 0.06000 0.06000 "GLY " " HA3" "    " 1 0 0 FFFFFF  "H482"  -1 1 7 "%FC"  21 ""  <> 0 0 0 0 0 0 <> <> <> 0 0 319 0 482 <> <> <> <> <> <> <> <> 490 0 <> <> <> <> <> <> <> <> <> <> <> <> <> <> <> <> <> <> <> <> <> <> <> <> <> <> <> <> <> <> <> <> <> <> <> <> <> <> <> <> <>
  318 41 -3.130171 29.349261 -40.424033 85 G A 21 0.06000 0.06000 "GLY " " HA2" "    " 1 0 0 FFFFFF  "H483"  -1 1 7 "%FC"  21 ""  <> 0 0 0 0 0 0 <> <> <> 0 0 320 0 483 <> <> <> <> <> <> <> <> 491 0 <> <> <> <> <> <> <> <> <> <> <> <> <> <> <> <> <> <> <> <> <> <> <> <> <> <> <> <> <> <> <> <> <> <> <> <> <> <> <> <> <>
  319 25 -0.889631 27.169212 -41.517976 86 N A 38 -0.50000 -0.50000 "ASN " " N  " "    " 7 0 0 2E2EFF  "N484"  1 1 7 "%FC"  38 ""  <> 0 0 0 0 0 0 1 37.27 242 0 0 321 0 484 242 5350 153 -207 3346 -537 5464 35 492 0 <> <> <> <> <> <> <> <> <> <> <> <> <> <> <> <> <> <> <> <> <> <> <> <> <> <> <> <> <> <> <> <> <> <> <> <> <> <> <> <> <>
  320 3 0.120885 26.199737 -41.097447 86 N A 24 0.14000 0.14000 "ASN " " CA " "    " 6 0 0 808080  "C485"  1 1 -1110 "%RT%RN"  2 ""  FFB400  0 0 0 0 0 0 1 35.97 243 0 0 322 0 485 243 5008 56 -139 3333 -448 5327 35 493 0 <> <> <> <> <> <> <> <> <> <> <> <> <> <> <> <> <> <> <> <> <> <> <> <> <> <> <> <> <> <> <> <> <> <> <> <> <> <> <> <> <>
  321 2 1.311701 26.852975 -40.382074 86 N A 24 0.50000 0.50000 "ASN " " C  " "    " 6 0 0 808080  "C486"  1 1 7 "%FC"  24 ""  <> 0 0 0 0 0 0 1 40.23 244 0 0 323 0 486 244 5633 -133 -322 3824 -373 5829 35 494 0 <> <> <> <> <> <> <> <> <> <> <> <> <> <> <> <> <> <> <> <> <> <> <> <> <> <> <> <> <> <> <> <> <> <> <> <> <> <> <> <> <>
  322 15 1.821406 26.257020 -39.434567 86 N A 70 -0.50000 -0.50000 "ASN " " O  " "    " 8 0 0 FF2E2E  "O487"  1 1 7 "%FC"  70 ""  <> 0 0 0 0 0 0 1 40.16 245 0 0 324 0 487 245 5560 -150 -328 3898 -355 5799 35 495 0 <> <> <> <> <> <> <> <> <> <> <> <> <> <> <> <> <> <> <> <> <> <> <> <> <> <> <> <> <> <> <> <> <> <> <> <> <> <> <> <> <>
  323 3 0.638961 25.430915 -42.323606 86 N A 24 -0.12000 -0.12000 "ASN " " CB " "    " 6 0 0 808080  "C488"  1 1 7 "%FC"  24 ""  <> 0 0 0 0 0 0 1 34.9 246 0 0 325 0 488 246 4653 10 -13 3341 -344 5268 35 496 0 <> <> <> <> <> <> <> <> <> <> <> <> <> <> <> <> <> <> <> <> <> <> <> <> <> <> <> <> <> <> <> <> <> <> <> <> <> <> <> <> <>
  324 2 -0.364880 24.373329 -42.776244 86 N A 24 0.50000 0.50000 "ASN " " CG " "    " 6 0 0 808080  "C489"  1 1 7 "%FC"  24 ""  <> 0 0 0 0 0 0 1 39.72 247 0 0 326 0 489 247 5190 167 142 3998 -413 5905 35 497 0 "No Flip"  <> <> <> <> <> <> <> <> <> <> <> <> <> <> <> <> <> <> <> <> <> <> <> <> <> <> <> <> <> <> <> <> <> <> <> <> <> <> <> <>
  325 15 -0.613793 23.420401 -42.049395 86 N A 70 -0.50000 -0.50000 "ASN " " OD1" "    " 8 0 0 FF2E2E  "O490"  1 1 7 "%FC"  70 ""  <> 0 0 0 0 0 0 1 38.34 248 0 0 327 0 490 248 4968 236 212 3875 -443 5726 35 498 0 <> <> <> <> <> <> <> <> <> <> <> <> <> <> <> <> <> <> <> <> <> <> <> <> <> <> <> <> <> <> <> <> <> <> <> <> <> <> <> <> <>
  326 25 -0.976063 24.539570 -43.945002 86 N A 38 -0.76000 -0.76000 "ASN " " ND2" "    " 7 0 0 2E2EFF  "N491"  1 1 7 "%FC"  38 ""  <> 0 0 0 0 0 0 1 36.36 249 0 0 328 0 491 249 4776 187 170 3547 -422 5492 35 499 0 <> <> <> <> <> <> <> <> <> <> <> <> <> <> <> <> <> <> <> <> <> <> <> <> <> <> <> <> <> <> <> <> <> <> <> <> <> <> <> <> <>
  327 43 -0.859620 27.496703 -42.473850 86 N A 21 0.30000 0.30000 "ASN " " H  " "    " 1 0 0 FFFFFF  "H492"  -1 1 7 "%FC"  21 ""  <> 0 0 0 0 0 0 <> <> <> 0 0 329 0 492 <> <> <> <> <> <> <> <> 500 0 <> <> <> <> <> <> <> <> <> <> <> <> <> <> <> <> <> <> <> <> <> <> <> <> <> <> <> <> <> <> <> <> <> <> <> <> <> <> <> <> <>
  328 41 -0.322905 25.492647 -40.392147 86 N A 21 0.06000 0.06000 "ASN " " HA " "    " 1 0 0 FFFFFF  "H493"  -1 1 7 "%FC"  21 ""  <> 0 0 0 0 0 0 <> <> <> 0 0 330 0 493 <> <> <> <> <> <> <> <> 501 0 <> <> <> <> <> <> <> <> <> <> <> <> <> <> <> <> <> <> <> <> <> <> <> <> <> <> <> <> <> <> <> <> <> <> <> <> <> <> <> <> <>
  329 41 1.552194 24.907305 -42.058511 86 N A 21 0.06000 0.06000 "ASN " " HB3" "    " 1 0 0 FFFFFF  "H494"  -1 1 7 "%FC"  21 ""  <> 0 0 0 0 0 0 <> <> <> 0 0 331 0 494 <> <> <> <> <> <> <> <> 502 0 <> <> <> <> <> <> <> <> <> <> <> <> <> <> <> <> <> <> <> <> <> <> <> <> <> <> <> <> <> <> <> <> <> <> <> <> <> <> <> <> <>
  330 41 0.901196 26.104885 -43.140210 86 N A 21 0.06000 0.06000 "ASN " " HB2" "    " 1 0 0 FFFFFF  "H495"  -1 1 7 "%FC"  21 ""  <> 0 0 0 0 0 0 <> <> <> 0 0 332 0 495 <> <> <> <> <> <> <> <> 503 0 <> <> <> <> <> <> <> <> <> <> <> <> <> <> <> <> <> <> <> <> <> <> <> <> <> <> <> <> <> <> <> <> <> <> <> <> <> <> <> <> <>
  331 43 -1.677360 23.874252 -44.247706 86 N A 21 0.38000 0.38000 "ASN " "HD22" "    " 1 0 0 FFFFFF  "H496"  -1 1 7 "%FC"  21 ""  <> 0 0 0 0 0 0 <> <> <> 0 0 333 0 496 <> <> <> <> <> <> <> <> 504 0 <> <> <> <> <> <> <> <> <> <> <> <> <> <> <> <> <> <> <> <> <> <> <> <> <> <> <> <> <> <> <> <> <> <> <> <> <> <> <> <> <>
  332 43 -0.790626 25.371128 -44.493605 86 N A 21 0.38000 0.38000 "ASN " "HD21" "    " 1 0 0 FFFFFF  "H497"  -1 1 7 "%FC"  21 ""  <> 0 0 0 0 0 0 <> <> <> 0 0 334 0 497 <> <> <> <> <> <> <> <> 505 0 <> <> <> <> <> <> <> <> <> <> <> <> <> <> <> <> <> <> <> <> <> <> <> <> <> <> <> <> <> <> <> <> <> <> <> <> <> <> <> <> <>
  333 25 1.724701 28.076666 -40.765658 87 F A 38 -0.50000 -0.50000 "PHE " " N  " "    " 7 0 0 2E2EFF  "N498"  1 1 7 "%FC"  38 ""  <> 0 0 0 0 0 0 1 39.11 250 0 0 335 0 498 250 5656 -308 -502 3540 -312 5664 36 506 0 <> <> <> <> <> <> <> <> <> <> <> <> <> <> <> <> <> <> <> <> <> <> <> <> <> <> <> <> <> <> <> <> <> <> <> <> <> <> <> <> <>
  334 3 2.725953 28.850435 -40.019366 87 F A 24 0.14000 0.14000 "PHE " " CA " "    " 6 0 0 808080  "C499"  1 1 -1110 "%RT%RN"  2 ""  FFB400  0 0 0 0 0 0 1 38.59 251 0 0 336 0 499 251 5718 -538 -728 3402 -238 5544 36 507 0 <> <> <> <> <> <> <> <> <> <> <> <> <> <> <> <> <> <> <> <> <> <> <> <> <> <> <> <> <> <> <> <> <> <> <> <> <> <> <> <> <>
  335 2 2.160526 29.412402 -38.705709 87 F A 24 0.50000 0.50000 "PHE " " C  " "    " 6 0 0 808080  "C500"  1 1 7 "%FC"  24 ""  <> 0 0 0 0 0 0 1 42.93 252 0 0 337 0 500 252 6550 -398 -848 3778 -412 5984 36 508 0 <> <> <> <> <> <> <> <> <> <> <> <> <> <> <> <> <> <> <> <> <> <> <> <> <> <> <> <> <> <> <> <> <> <> <> <> <> <> <> <> <>
  336 15 2.937232 29.630695 -37.779287 87 F A 70 -0.50000 -0.50000 "PHE " " O  " "    " 8 0 0 FF2E2E  "O501"  1 1 7 "%FC"  70 ""  <> 0 0 0 0 0 0 1 44.51 253 0 0 338 0 501 253 6806 -528 -984 3980 -383 6126 36 509 0 <> <> <> <> <> <> <> <> <> <> <> <> <> <> <> <> <> <> <> <> <> <> <> <> <> <> <> <> <> <> <> <> <> <> <> <> <> <> <> <> <>
  337 3 3.287127 30.014403 -40.863396 87 F A 24 -0.00500 -0.00500 "PHE " " CB " "    " 6 0 0 808080  "C502"  1 1 7 "%FC"  24 ""  <> 0 0 0 0 0 0 1 44.99 254 0 0 339 0 502 254 6693 -822 -933 4070 -105 6330 36 510 0 <> <> <> <> <> <> <> <> <> <> <> <> <> <> <> <> <> <> <> <> <> <> <> <> <> <> <> <> <> <> <> <> <> <> <> <> <> <> <> <> <>
  338 2 4.495283 29.644659 -41.710908 87 F A 24 -0.11500 -0.11500 "PHE " " CG " "    " 6 0 0 808080  "C503"  1 1 7 "%FC"  24 ""  <> 0 0 0 0 0 0 1 59.02 255 0 0 340 0 503 255 8152 -1100 -878 6128 126 8146 36 511 0 <> <> <> <> <> <> <> <> <> <> <> <> <> <> <> <> <> <> <> <> <> <> <> <> <> <> <> <> <> <> <> <> <> <> <> <> <> <> <> <> <>
  339 2 4.358155 28.890798 -42.896852 87 F A 24 -0.11500 -0.11500 "PHE " " CD1" "    " 6 0 0 808080  "C504"  1 1 7 "%FC"  24 ""  <> 0 0 0 0 0 0 1 56.3 256 0 0 341 0 504 256 7583 -1040 -666 5966 176 7841 36 512 0 <> <> <> <> <> <> <> <> <> <> <> <> <> <> <> <> <> <> <> <> <> <> <> <> <> <> <> <> <> <> <> <> <> <> <> <> <> <> <> <> <>
  340 2 5.781777 30.053862 -41.298633 87 F A 24 -0.11500 -0.11500 "PHE " " CD2" "    " 6 0 0 808080  "C505"  1 1 7 "%FC"  24 ""  <> 0 0 0 0 0 0 1 71.91 257 0 0 342 0 505 257 9690 -1417 -1040 7883 287 9748 36 513 0 <> <> <> <> <> <> <> <> <> <> <> <> <> <> <> <> <> <> <> <> <> <> <> <> <> <> <> <> <> <> <> <> <> <> <> <> <> <> <> <> <>
  341 2 5.488084 28.583757 -43.678843 87 F A 24 -0.11500 -0.11500 "PHE " " CE1" "    " 6 0 0 808080  "C506"  1 1 7 "%FC"  24 ""  <> 0 0 0 0 0 0 1 58.43 258 0 0 343 0 506 258 7536 -1249 -586 6562 365 8104 36 514 0 <> <> <> <> <> <> <> <> <> <> <> <> <> <> <> <> <> <> <> <> <> <> <> <> <> <> <> <> <> <> <> <> <> <> <> <> <> <> <> <> <>
  342 2 6.913949 29.729988 -42.070412 87 F A 24 -0.11500 -0.11500 "PHE " " CE2" "    " 6 0 0 808080  "C507"  1 1 7 "%FC"  24 ""  <> 0 0 0 0 0 0 1 76.67 259 0 0 344 0 507 259 9927 -1651 -967 8842 499 10361 36 515 0 <> <> <> <> <> <> <> <> <> <> <> <> <> <> <> <> <> <> <> <> <> <> <> <> <> <> <> <> <> <> <> <> <> <> <> <> <> <> <> <> <>
  343 2 6.766784 29.001132 -43.265422 87 F A 24 -0.11500 -0.11500 "PHE " " CZ " "    " 6 0 0 808080  "C508"  1 1 7 "%FC"  24 ""  <> 0 0 0 0 0 0 1 69.33 260 0 0 345 0 508 260 8770 -1546 -724 8119 529 9454 36 516 0 <> <> <> <> <> <> <> <> <> <> <> <> <> <> <> <> <> <> <> <> <> <> <> <> <> <> <> <> <> <> <> <> <> <> <> <> <> <> <> <> <>
  344 43 1.279763 28.522782 -41.556971 87 F A 21 0.30000 0.30000 "PHE " " H  " "    " 1 0 0 FFFFFF  "H509"  -1 1 7 "%FC"  21 ""  <> 0 0 0 0 0 0 <> <> <> 0 0 346 0 509 <> <> <> <> <> <> <> <> 517 0 <> <> <> <> <> <> <> <> <> <> <> <> <> <> <> <> <> <> <> <> <> <> <> <> <> <> <> <> <> <> <> <> <> <> <> <> <> <> <> <> <>
  345 41 3.553591 28.197442 -39.745093 87 F A 21 0.06000 0.06000 "PHE " " HA " "    " 1 0 0 FFFFFF  "H510"  -1 1 7 "%FC"  21 ""  <> 0 0 0 0 0 0 <> <> <> 0 0 347 0 510 <> <> <> <> <> <> <> <> 518 0 <> <> <> <> <> <> <> <> <> <> <> <> <> <> <> <> <> <> <> <> <> <> <> <> <> <> <> <> <> <> <> <> <> <> <> <> <> <> <> <> <>
  346 41 3.609284 30.828491 -40.210782 87 F A 21 0.06000 0.06000 "PHE " " HB3" "    " 1 0 0 FFFFFF  "H511"  -1 1 7 "%FC"  21 ""  <> 0 0 0 0 0 0 <> <> <> 0 0 348 0 511 <> <> <> <> <> <> <> <> 519 0 <> <> <> <> <> <> <> <> <> <> <> <> <> <> <> <> <> <> <> <> <> <> <> <> <> <> <> <> <> <> <> <> <> <> <> <> <> <> <> <> <>
  347 41 2.512899 30.469198 -41.475263 87 F A 21 0.06000 0.06000 "PHE " " HB2" "    " 1 0 0 FFFFFF  "H512"  -1 1 7 "%FC"  21 ""  <> 0 0 0 0 0 0 <> <> <> 0 0 349 0 512 <> <> <> <> <> <> <> <> 520 0 <> <> <> <> <> <> <> <> <> <> <> <> <> <> <> <> <> <> <> <> <> <> <> <> <> <> <> <> <> <> <> <> <> <> <> <> <> <> <> <> <>
  348 41 3.394328 28.532008 -43.215558 87 F A 21 0.11500 0.11500 "PHE " " HD1" "    " 1 0 0 FFFFFF  "H513"  -1 1 7 "%FC"  21 ""  <> 0 0 0 0 0 0 <> <> <> 0 0 350 0 513 <> <> <> <> <> <> <> <> 521 0 <> <> <> <> <> <> <> <> <> <> <> <> <> <> <> <> <> <> <> <> <> <> <> <> <> <> <> <> <> <> <> <> <> <> <> <> <> <> <> <> <>
  349 41 5.907732 30.619775 -40.387053 87 F A 21 0.11500 0.11500 "PHE " " HD2" "    " 1 0 0 FFFFFF  "H514"  -1 1 7 "%FC"  21 ""  <> 0 0 0 0 0 0 <> <> <> 0 0 351 0 514 <> <> <> <> <> <> <> <> 522 0 <> <> <> <> <> <> <> <> <> <> <> <> <> <> <> <> <> <> <> <> <> <> <> <> <> <> <> <> <> <> <> <> <> <> <> <> <> <> <> <> <>
  350 41 5.376243 28.022055 -44.593741 87 F A 21 0.11500 0.11500 "PHE " " HE1" "    " 1 0 0 FFFFFF  "H515"  -1 1 7 "%FC"  21 ""  <> 0 0 0 0 0 0 <> <> <> 0 0 352 0 515 <> <> <> <> <> <> <> <> 523 0 <> <> <> <> <> <> <> <> <> <> <> <> <> <> <> <> <> <> <> <> <> <> <> <> <> <> <> <> <> <> <> <> <> <> <> <> <> <> <> <> <>
  351 41 7.895211 30.047401 -41.749182 87 F A 21 0.11500 0.11500 "PHE " " HE2" "    " 1 0 0 FFFFFF  "H516"  -1 1 7 "%FC"  21 ""  <> 0 0 0 0 0 0 <> <> <> 0 0 353 0 516 <> <> <> <> <> <> <> <> 524 0 <> <> <> <> <> <> <> <> <> <> <> <> <> <> <> <> <> <> <> <> <> <> <> <> <> <> <> <> <> <> <> <> <> <> <> <> <> <> <> <> <>
  352 41 7.633863 28.758647 -43.862071 87 F A 21 0.11500 0.11500 "PHE " " HZ " "    " 1 0 0 FFFFFF  "H517"  -1 1 7 "%FC"  21 ""  <> 0 0 0 0 0 0 <> <> <> 0 0 354 0 517 <> <> <> <> <> <> <> <> 525 0 <> <> <> <> <> <> <> <> <> <> <> <> <> <> <> <> <> <> <> <> <> <> <> <> <> <> <> <> <> <> <> <> <> <> <> <> <> <> <> <> <>
  353 25 0.831781 29.593054 -38.595664 88 L A 38 -0.50000 -0.50000 "LEU " " N  " "    " 7 0 0 2E2EFF  "N518"  1 1 7 "%FC"  38 ""  <> 0 0 0 0 0 0 1 38.67 261 0 0 355 0 518 261 6175 -119 -800 3123 -599 5396 37 526 0 <> <> <> <> <> <> <> <> <> <> <> <> <> <> <> <> <> <> <> <> <> <> <> <> <> <> <> <> <> <> <> <> <> <> <> <> <> <> <> <> <>
  354 3 0.148723 29.956275 -37.355471 88 L A 24 0.14000 0.14000 "LEU " " CA " "    " 6 0 0 808080  "C519"  1 1 -1110 "%RT%RN"  2 ""  FFB400  0 0 0 0 0 0 1 44.99 262 0 0 356 0 519 262 7205 84 -860 3839 -798 6049 37 527 0 <> <> <> <> <> <> <> <> <> <> <> <> <> <> <> <> <> <> <> <> <> <> <> <> <> <> <> <> <> <> <> <> <> <> <> <> <> <> <> <> <>
  355 2 0.106385 28.767679 -36.381645 88 L A 24 0.50000 0.50000 "LEU " " C  " "    " 6 0 0 808080  "C520"  1 1 7 "%FC"  24 ""  <> 0 0 0 0 0 0 1 45.56 263 0 0 357 0 520 263 7071 138 -684 4156 -804 6082 37 528 0 <> <> <> <> <> <> <> <> <> <> <> <> <> <> <> <> <> <> <> <> <> <> <> <> <> <> <> <> <> <> <> <> <> <> <> <> <> <> <> <> <>
  356 15 0.322042 28.975119 -35.189879 88 L A 70 -0.50000 -0.50000 "LEU " " O  " "    " 8 0 0 FF2E2E  "O521"  1 1 7 "%FC"  70 ""  <> 0 0 0 0 0 0 1 48.49 264 0 0 358 0 521 264 7599 132 -784 4507 -868 6319 37 529 0 <> <> <> <> <> <> <> <> <> <> <> <> <> <> <> <> <> <> <> <> <> <> <> <> <> <> <> <> <> <> <> <> <> <> <> <> <> <> <> <> <>
  357 3 -1.274834 30.459281 -37.684808 88 L A 24 -0.12000 -0.12000 "LEU " " CB " "    " 6 0 0 808080  "C522"  1 1 7 "%FC"  24 ""  <> 0 0 0 0 0 0 1 41.93 265 0 0 359 0 522 265 6950 422 -816 3373 -998 5610 37 530 0 <> <> <> <> <> <> <> <> <> <> <> <> <> <> <> <> <> <> <> <> <> <> <> <> <> <> <> <> <> <> <> <> <> <> <> <> <> <> <> <> <>
  358 3 -2.129595 30.921965 -36.480486 88 L A 24 -0.06000 -0.06000 "LEU " " CG " "    " 6 0 0 808080  "C523"  1 1 7 "%FC"  24 ""  <> 0 0 0 0 0 0 1 47.36 266 0 0 360 0 523 266 7831 720 -826 4060 -1244 6104 37 531 0 <> <> <> <> <> <> <> <> <> <> <> <> <> <> <> <> <> <> <> <> <> <> <> <> <> <> <> <> <> <> <> <> <> <> <> <> <> <> <> <> <>
  359 3 -1.441102 32.015882 -35.644711 88 L A 24 -0.18000 -0.18000 "LEU " " CD1" "    " 6 0 0 808080  "C524"  1 1 7 "%FC"  24 ""  <> 0 0 0 0 0 0 1 47.99 267 0 0 361 0 524 267 8333 629 -1142 3847 -1309 6053 37 532 0 <> <> <> <> <> <> <> <> <> <> <> <> <> <> <> <> <> <> <> <> <> <> <> <> <> <> <> <> <> <> <> <> <> <> <> <> <> <> <> <> <>
  360 3 -3.504720 31.410856 -36.960466 88 L A 24 -0.18000 -0.18000 "LEU " " CD2" "    " 6 0 0 808080  "C525"  1 1 7 "%FC"  24 ""  <> 0 0 0 0 0 0 1 48.52 268 0 0 362 0 525 268 8010 1098 -766 4215 -1435 6208 37 533 0 <> <> <> <> <> <> <> <> <> <> <> <> <> <> <> <> <> <> <> <> <> <> <> <> <> <> <> <> <> <> <> <> <> <> <> <> <> <> <> <> <>
  361 43 0.255798 29.425095 -39.409295 88 L A 21 0.30000 0.30000 "LEU " " H  " "    " 1 0 0 FFFFFF  "H526"  -1 1 7 "%FC"  21 ""  <> 0 0 0 0 0 0 <> <> <> 0 0 363 0 526 <> <> <> <> <> <> <> <> 534 0 <> <> <> <> <> <> <> <> <> <> <> <> <> <> <> <> <> <> <> <> <> <> <> <> <> <> <> <> <> <> <> <> <> <> <> <> <> <> <> <> <>
  362 41 0.705364 30.759872 -36.877898 88 L A 21 0.06000 0.06000 "LEU " " HA " "    " 1 0 0 FFFFFF  "H527"  -1 1 7 "%FC"  21 ""  <> 0 0 0 0 0 0 <> <> <> 0 0 364 0 527 <> <> <> <> <> <> <> <> 535 0 <> <> <> <> <> <> <> <> <> <> <> <> <> <> <> <> <> <> <> <> <> <> <> <> <> <> <> <> <> <> <> <> <> <> <> <> <> <> <> <> <>
  363 41 -1.817127 29.682254 -38.224248 88 L A 21 0.06000 0.06000 "LEU " " HB3" "    " 1 0 0 FFFFFF  "H528"  -1 1 7 "%FC"  21 ""  <> 0 0 0 0 0 0 <> <> <> 0 0 365 0 528 <> <> <> <> <> <> <> <> 536 0 <> <> <> <> <> <> <> <> <> <> <> <> <> <> <> <> <> <> <> <> <> <> <> <> <> <> <> <> <> <> <> <> <> <> <> <> <> <> <> <> <>
  364 41 -1.189636 31.295746 -38.379637 88 L A 21 0.06000 0.06000 "LEU " " HB2" "    " 1 0 0 FFFFFF  "H529"  -1 1 7 "%FC"  21 ""  <> 0 0 0 0 0 0 <> <> <> 0 0 366 0 529 <> <> <> <> <> <> <> <> 537 0 <> <> <> <> <> <> <> <> <> <> <> <> <> <> <> <> <> <> <> <> <> <> <> <> <> <> <> <> <> <> <> <> <> <> <> <> <> <> <> <> <>
  365 41 -2.306433 30.068102 -35.825780 88 L A 21 0.06000 0.06000 "LEU " " HG " "    " 1 0 0 FFFFFF  "H530"  -1 1 7 "%FC"  21 ""  <> 0 0 0 0 0 0 <> <> <> 0 0 367 0 530 <> <> <> <> <> <> <> <> 538 0 <> <> <> <> <> <> <> <> <> <> <> <> <> <> <> <> <> <> <> <> <> <> <> <> <> <> <> <> <> <> <> <> <> <> <> <> <> <> <> <> <>
  366 41 -2.096262 32.369851 -34.848310 88 L A 21 0.06000 0.06000 "LEU " "HD11" "    " 1 0 0 FFFFFF  "H531"  -1 1 7 "%FC"  21 ""  <> 0 0 0 0 0 0 <> <> <> 0 0 368 0 531 <> <> <> <> <> <> <> <> 539 0 <> <> <> <> <> <> <> <> <> <> <> <> <> <> <> <> <> <> <> <> <> <> <> <> <> <> <> <> <> <> <> <> <> <> <> <> <> <> <> <> <>
  367 41 -0.532573 31.651100 -35.166538 88 L A 21 0.06000 0.06000 "LEU " "HD12" "    " 1 0 0 FFFFFF  "H532"  -1 1 7 "%FC"  21 ""  <> 0 0 0 0 0 0 <> <> <> 0 0 369 0 532 <> <> <> <> <> <> <> <> 540 0 <> <> <> <> <> <> <> <> <> <> <> <> <> <> <> <> <> <> <> <> <> <> <> <> <> <> <> <> <> <> <> <> <> <> <> <> <> <> <> <> <>
  368 41 -1.173118 32.875106 -36.260755 88 L A 21 0.06000 0.06000 "LEU " "HD13" "    " 1 0 0 FFFFFF  "H533"  -1 1 7 "%FC"  21 ""  <> 0 0 0 0 0 0 <> <> <> 0 0 370 0 533 <> <> <> <> <> <> <> <> 541 0 <> <> <> <> <> <> <> <> <> <> <> <> <> <> <> <> <> <> <> <> <> <> <> <> <> <> <> <> <> <> <> <> <> <> <> <> <> <> <> <> <>
  369 41 -4.154793 31.648686 -36.118075 88 L A 21 0.06000 0.06000 "LEU " "HD21" "    " 1 0 0 FFFFFF  "H534"  -1 1 7 "%FC"  21 ""  <> 0 0 0 0 0 0 <> <> <> 0 0 371 0 534 <> <> <> <> <> <> <> <> 542 0 <> <> <> <> <> <> <> <> <> <> <> <> <> <> <> <> <> <> <> <> <> <> <> <> <> <> <> <> <> <> <> <> <> <> <> <> <> <> <> <> <>
  370 41 -3.411905 32.308880 -37.571827 88 L A 21 0.06000 0.06000 "LEU " "HD22" "    " 1 0 0 FFFFFF  "H535"  -1 1 7 "%FC"  21 ""  <> 0 0 0 0 0 0 <> <> <> 0 0 372 0 535 <> <> <> <> <> <> <> <> 543 0 <> <> <> <> <> <> <> <> <> <> <> <> <> <> <> <> <> <> <> <> <> <> <> <> <> <> <> <> <> <> <> <> <> <> <> <> <> <> <> <> <>
  371 41 -4.011142 30.657835 -37.563864 88 L A 21 0.06000 0.06000 "LEU " "HD23" "    " 1 0 0 FFFFFF  "H536"  -1 1 7 "%FC"  21 ""  <> 0 0 0 0 0 0 <> <> <> 0 0 373 0 536 <> <> <> <> <> <> <> <> 544 0 <> <> <> <> <> <> <> <> <> <> <> <> <> <> <> <> <> <> <> <> <> <> <> <> <> <> <> <> <> <> <> <> <> <> <> <> <> <> <> <> <>
  372 25 -0.101594 27.531358 -36.872407 89 V A 38 -0.50000 -0.50000 "VAL " " N  " "    " 7 0 0 2E2EFF  "N537"  1 1 7 "%FC"  38 ""  <> 0 0 0 0 0 0 1 39.78 269 0 0 374 0 537 269 6035 178 -452 3633 -733 5447 38 545 0 <> <> <> <> <> <> <> <> <> <> <> <> <> <> <> <> <> <> <> <> <> <> <> <> <> <> <> <> <> <> <> <> <> <> <> <> <> <> <> <> <>
  373 3 -0.023225 26.311348 -36.063292 89 V A 24 0.14000 0.14000 "VAL " " CA " "    " 6 0 0 808080  "C538"  1 1 -1111 "%RT%RN"  2 ""  FFD200  0 0 0 0 0 0 1 39.03 270 0 0 375 0 538 270 5787 188 -326 3727 -697 5316 38 546 0 <> <> <> <> <> <> <> <> <> <> <> <> <> <> <> <> <> <> <> <> <> <> <> <> <> <> <> <> <> <> <> <> <> <> <> <> <> <> <> <> <>
  374 2 1.413219 26.056313 -35.573992 89 V A 24 0.50000 0.50000 "VAL " " C  " "    " 6 0 0 808080  "C539"  1 1 7 "%FC"  24 ""  <> 0 0 0 0 0 0 1 46.81 271 0 0 376 0 539 271 6735 -16 -465 4730 -556 6320 38 547 0 <> <> <> <> <> <> <> <> <> <> <> <> <> <> <> <> <> <> <> <> <> <> <> <> <> <> <> <> <> <> <> <> <> <> <> <> <> <> <> <> <>
  375 15 1.596824 25.790459 -34.388149 89 V A 70 -0.50000 -0.50000 "VAL " " O  " "    " 8 0 0 FF2E2E  "O540"  1 1 7 "%FC"  70 ""  <> 0 0 0 0 0 0 1 44 272 0 0 377 0 540 272 6449 -29 -516 4420 -566 5850 38 548 0 <> <> <> <> <> <> <> <> <> <> <> <> <> <> <> <> <> <> <> <> <> <> <> <> <> <> <> <> <> <> <> <> <> <> <> <> <> <> <> <> <>
  376 3 -0.611957 25.102594 -36.840231 89 V A 24 -0.06000 -0.06000 "VAL " " CB " "    " 6 0 0 808080  "C541"  1 1 7 "%FC"  24 ""  <> 0 0 0 0 0 0 1 36.04 273 0 0 378 0 541 273 5159 238 -114 3494 -635 5041 38 549 0 <> <> <> <> <> <> <> <> <> <> <> <> <> <> <> <> <> <> <> <> <> <> <> <> <> <> <> <> <> <> <> <> <> <> <> <> <> <> <> <> <>
  377 3 -0.302988 23.732862 -36.201638 89 V A 24 -0.18000 -0.18000 "VAL " " CG1" "    " 6 0 0 808080  "C542"  1 1 7 "%FC"  24 ""  <> 0 0 0 0 0 0 1 32.94 274 0 0 379 0 542 274 4669 202 -49 3228 -554 4617 38 550 0 <> <> <> <> <> <> <> <> <> <> <> <> <> <> <> <> <> <> <> <> <> <> <> <> <> <> <> <> <> <> <> <> <> <> <> <> <> <> <> <> <>
  378 3 -2.137137 25.241843 -36.962294 89 V A 24 -0.18000 -0.18000 "VAL " " CG2" "    " 6 0 0 808080  "C543"  1 1 7 "%FC"  24 ""  <> 0 0 0 0 0 0 1 34.65 275 0 0 380 0 543 275 4976 421 10 3366 -765 4822 38 551 0 <> <> <> <> <> <> <> <> <> <> <> <> <> <> <> <> <> <> <> <> <> <> <> <> <> <> <> <> <> <> <> <> <> <> <> <> <> <> <> <> <>
  379 43 -0.284005 27.426426 -37.860843 89 V A 21 0.30000 0.30000 "VAL " " H  " "    " 1 0 0 FFFFFF  "H544"  -1 1 7 "%FC"  21 ""  <> 0 0 0 0 0 0 <> <> <> 0 0 381 0 544 <> <> <> <> <> <> <> <> 552 0 <> <> <> <> <> <> <> <> <> <> <> <> <> <> <> <> <> <> <> <> <> <> <> <> <> <> <> <> <> <> <> <> <> <> <> <> <> <> <> <> <>
  380 41 -0.632585 26.471486 -35.175876 89 V A 21 0.06000 0.06000 "VAL " " HA " "    " 1 0 0 FFFFFF  "H545"  -1 1 7 "%FC"  21 ""  <> 0 0 0 0 0 0 <> <> <> 0 0 382 0 545 <> <> <> <> <> <> <> <> 553 0 <> <> <> <> <> <> <> <> <> <> <> <> <> <> <> <> <> <> <> <> <> <> <> <> <> <> <> <> <> <> <> <> <> <> <> <> <> <> <> <> <>
  381 41 -0.191808 25.095338 -37.847198 89 V A 21 0.06000 0.06000 "VAL " " HB " "    " 1 0 0 FFFFFF  "H546"  -1 1 7 "%FC"  21 ""  <> 0 0 0 0 0 0 <> <> <> 0 0 383 0 546 <> <> <> <> <> <> <> <> 554 0 <> <> <> <> <> <> <> <> <> <> <> <> <> <> <> <> <> <> <> <> <> <> <> <> <> <> <> <> <> <> <> <> <> <> <> <> <> <> <> <> <>
  382 41 -0.828806 22.934329 -36.724577 89 V A 21 0.06000 0.06000 "VAL " "HG11" "    " 1 0 0 FFFFFF  "H547"  -1 1 7 "%FC"  21 ""  <> 0 0 0 0 0 0 <> <> <> 0 0 384 0 547 <> <> <> <> <> <> <> <> 555 0 <> <> <> <> <> <> <> <> <> <> <> <> <> <> <> <> <> <> <> <> <> <> <> <> <> <> <> <> <> <> <> <> <> <> <> <> <> <> <> <> <>
  383 41 0.758343 23.485927 -36.239656 89 V A 21 0.06000 0.06000 "VAL " "HG12" "    " 1 0 0 FFFFFF  "H548"  -1 1 7 "%FC"  21 ""  <> 0 0 0 0 0 0 <> <> <> 0 0 385 0 548 <> <> <> <> <> <> <> <> 556 0 <> <> <> <> <> <> <> <> <> <> <> <> <> <> <> <> <> <> <> <> <> <> <> <> <> <> <> <> <> <> <> <> <> <> <> <> <> <> <> <> <>
  384 41 -0.617715 23.703317 -35.158056 89 V A 21 0.06000 0.06000 "VAL " "HG13" "    " 1 0 0 FFFFFF  "H549"  -1 1 7 "%FC"  21 ""  <> 0 0 0 0 0 0 <> <> <> 0 0 386 0 549 <> <> <> <> <> <> <> <> 557 0 <> <> <> <> <> <> <> <> <> <> <> <> <> <> <> <> <> <> <> <> <> <> <> <> <> <> <> <> <> <> <> <> <> <> <> <> <> <> <> <> <>
  385 41 -2.555988 24.442600 -37.572746 89 V A 21 0.06000 0.06000 "VAL " "HG21" "    " 1 0 0 FFFFFF  "H550"  -1 1 7 "%FC"  21 ""  <> 0 0 0 0 0 0 <> <> <> 0 0 387 0 550 <> <> <> <> <> <> <> <> 558 0 <> <> <> <> <> <> <> <> <> <> <> <> <> <> <> <> <> <> <> <> <> <> <> <> <> <> <> <> <> <> <> <> <> <> <> <> <> <> <> <> <>
  386 41 -2.611307 25.198905 -35.981847 89 V A 21 0.06000 0.06000 "VAL " "HG22" "    " 1 0 0 FFFFFF  "H551"  -1 1 7 "%FC"  21 ""  <> 0 0 0 0 0 0 <> <> <> 0 0 388 0 551 <> <> <> <> <> <> <> <> 559 0 <> <> <> <> <> <> <> <> <> <> <> <> <> <> <> <> <> <> <> <> <> <> <> <> <> <> <> <> <> <> <> <> <> <> <> <> <> <> <> <> <>
  387 41 -2.432000 26.188326 -37.405226 89 V A 21 0.06000 0.06000 "VAL " "HG23" "    " 1 0 0 FFFFFF  "H552"  -1 1 7 "%FC"  21 ""  <> 0 0 0 0 0 0 <> <> <> 0 0 389 0 552 <> <> <> <> <> <> <> <> 560 0 <> <> <> <> <> <> <> <> <> <> <> <> <> <> <> <> <> <> <> <> <> <> <> <> <> <> <> <> <> <> <> <> <> <> <> <> <> <> <> <> <>
  388 25 2.422191 26.186151 -36.454099 90 M A 38 -0.50000 -0.50000 "MET " " N  " "    " 7 0 0 2E2EFF  "N553"  1 1 7 "%FC"  38 ""  <> 0 0 0 0 0 0 1 38.82 276 0 0 390 0 553 276 5589 -182 -529 3726 -414 5434 39 561 0 <> <> <> <> <> <> <> <> <> <> <> <> <> <> <> <> <> <> <> <> <> <> <> <> <> <> <> <> <> <> <> <> <> <> <> <> <> <> <> <> <>
  389 3 3.836934 26.026467 -36.109561 90 M A 24 0.14000 0.14000 "MET " " CA " "    " 6 0 0 808080  "C554"  1 1 -1111 "%RT%RN"  2 ""  FFD200  0 0 0 0 0 0 1 44.65 277 0 0 391 0 554 277 6210 -368 -665 4560 -267 6196 39 562 0 <> <> <> <> <> <> <> <> <> <> <> <> <> <> <> <> <> <> <> <> <> <> <> <> <> <> <> <> <> <> <> <> <> <> <> <> <> <> <> <> <>
  390 2 4.339863 27.118801 -35.148755 90 M A 24 0.50000 0.50000 "MET " " C  " "    " 6 0 0 808080  "C555"  1 1 7 "%FC"  24 ""  <> 0 0 0 0 0 0 1 43.21 278 0 0 392 0 555 278 6289 -525 -929 4239 -294 5888 39 563 0 <> <> <> <> <> <> <> <> <> <> <> <> <> <> <> <> <> <> <> <> <> <> <> <> <> <> <> <> <> <> <> <> <> <> <> <> <> <> <> <> <>
  391 15 5.142892 26.809301 -34.270976 90 M A 70 -0.50000 -0.50000 "MET " " O  " "    " 8 0 0 FF2E2E  "O556"  1 1 7 "%FC"  70 ""  <> 0 0 0 0 0 0 1 42.84 279 0 0 393 0 556 279 6212 -621 -1052 4271 -226 5795 39 564 0 <> <> <> <> <> <> <> <> <> <> <> <> <> <> <> <> <> <> <> <> <> <> <> <> <> <> <> <> <> <> <> <> <> <> <> <> <> <> <> <> <>
  392 3 4.696581 26.025075 -37.388566 90 M A 24 -0.12000 -0.12000 "MET " " CB " "    " 6 0 0 808080  "C557"  1 1 7 "%FC"  24 ""  <> 0 0 0 0 0 0 1 41.83 280 0 0 394 0 557 280 5601 -509 -652 4328 -112 5963 39 565 0 <> <> <> <> <> <> <> <> <> <> <> <> <> <> <> <> <> <> <> <> <> <> <> <> <> <> <> <> <> <> <> <> <> <> <> <> <> <> <> <> <>
  393 3 4.600387 24.711879 -38.179449 90 M A 24 0.04750 0.04750 "MET " " CG " "    " 6 0 0 808080  "C558"  1 1 7 "%FC"  24 ""  <> 0 0 0 0 0 0 1 45.54 281 0 0 395 0 558 281 5819 -338 -427 4953 -88 6533 39 566 0 <> <> <> <> <> <> <> <> <> <> <> <> <> <> <> <> <> <> <> <> <> <> <> <> <> <> <> <> <> <> <> <> <> <> <> <> <> <> <> <> <>
  394 49 5.807019 24.554060 -39.520635 90 M A 143 -0.33500 -0.33500 "MET " " SD " "    " 16 0 0 FFFF6B  "S559"  1 1 7 "%FC"  143 ""  <> 0 0 0 0 0 0 1 48.39 282 0 0 396 0 559 282 5854 -457 -384 5557 71 6976 39 567 0 <> <> <> <> <> <> <> <> <> <> <> <> <> <> <> <> <> <> <> <> <> <> <> <> <> <> <> <> <> <> <> <> <> <> <> <> <> <> <> <> <>
  395 3 5.108031 25.693747 -40.741843 90 M A 24 -0.01250 -0.01250 "MET " " CE " "    " 6 0 0 808080  "C560"  1 1 7 "%FC"  24 ""  <> 0 0 0 0 0 0 1 42.55 283 0 0 397 0 560 283 5288 -560 -369 4660 47 6216 39 568 0 <> <> <> <> <> <> <> <> <> <> <> <> <> <> <> <> <> <> <> <> <> <> <> <> <> <> <> <> <> <> <> <> <> <> <> <> <> <> <> <> <>
  396 43 2.196878 26.402261 -37.416662 90 M A 21 0.30000 0.30000 "MET " " H  " "    " 1 0 0 FFFFFF  "H561"  -1 1 7 "%FC"  21 ""  <> 0 0 0 0 0 0 <> <> <> 0 0 398 0 561 <> <> <> <> <> <> <> <> 569 0 <> <> <> <> <> <> <> <> <> <> <> <> <> <> <> <> <> <> <> <> <> <> <> <> <> <> <> <> <> <> <> <> <> <> <> <> <> <> <> <> <>
  397 41 3.958699 25.068299 -35.600769 90 M A 21 0.06000 0.06000 "MET " " HA " "    " 1 0 0 FFFFFF  "H562"  -1 1 7 "%FC"  21 ""  <> 0 0 0 0 0 0 <> <> <> 0 0 399 0 562 <> <> <> <> <> <> <> <> 570 0 <> <> <> <> <> <> <> <> <> <> <> <> <> <> <> <> <> <> <> <> <> <> <> <> <> <> <> <> <> <> <> <> <> <> <> <> <> <> <> <> <>
  398 41 5.744539 26.166667 -37.118753 90 M A 21 0.06000 0.06000 "MET " " HB3" "    " 1 0 0 FFFFFF  "H563"  -1 1 7 "%FC"  21 ""  <> 0 0 0 0 0 0 <> <> <> 0 0 400 0 563 <> <> <> <> <> <> <> <> 571 0 <> <> <> <> <> <> <> <> <> <> <> <> <> <> <> <> <> <> <> <> <> <> <> <> <> <> <> <> <> <> <> <> <> <> <> <> <> <> <> <> <>
  399 41 4.435375 26.871683 -38.023193 90 M A 21 0.06000 0.06000 "MET " " HB2" "    " 1 0 0 FFFFFF  "H564"  -1 1 7 "%FC"  21 ""  <> 0 0 0 0 0 0 <> <> <> 0 0 401 0 564 <> <> <> <> <> <> <> <> 572 0 <> <> <> <> <> <> <> <> <> <> <> <> <> <> <> <> <> <> <> <> <> <> <> <> <> <> <> <> <> <> <> <> <> <> <> <> <> <> <> <> <>
  400 41 3.601428 24.580660 -38.588694 90 M A 21 0.06000 0.06000 "MET " " HG3" "    " 1 0 0 FFFFFF  "H565"  -1 1 7 "%FC"  21 ""  <> 0 0 0 0 0 0 <> <> <> 0 0 402 0 565 <> <> <> <> <> <> <> <> 573 0 <> <> <> <> <> <> <> <> <> <> <> <> <> <> <> <> <> <> <> <> <> <> <> <> <> <> <> <> <> <> <> <> <> <> <> <> <> <> <> <> <>
  401 41 4.761965 23.868121 -37.510050 90 M A 21 0.06000 0.06000 "MET " " HG2" "    " 1 0 0 FFFFFF  "H566"  -1 1 7 "%FC"  21 ""  <> 0 0 0 0 0 0 <> <> <> 0 0 403 0 566 <> <> <> <> <> <> <> <> 574 0 <> <> <> <> <> <> <> <> <> <> <> <> <> <> <> <> <> <> <> <> <> <> <> <> <> <> <> <> <> <> <> <> <> <> <> <> <> <> <> <> <>
  402 41 5.674288 25.638311 -41.671285 90 M A 21 0.06000 0.06000 "MET " " HE1" "    " 1 0 0 FFFFFF  "H567"  -1 1 7 "%FC"  21 ""  <> 0 0 0 0 0 0 <> <> <> 0 0 404 0 567 <> <> <> <> <> <> <> <> 575 0 <> <> <> <> <> <> <> <> <> <> <> <> <> <> <> <> <> <> <> <> <> <> <> <> <> <> <> <> <> <> <> <> <> <> <> <> <> <> <> <> <>
  403 41 4.070513 25.437080 -40.954210 90 M A 21 0.06000 0.06000 "MET " " HE2" "    " 1 0 0 FFFFFF  "H568"  -1 1 7 "%FC"  21 ""  <> 0 0 0 0 0 0 <> <> <> 0 0 405 0 568 <> <> <> <> <> <> <> <> 576 0 <> <> <> <> <> <> <> <> <> <> <> <> <> <> <> <> <> <> <> <> <> <> <> <> <> <> <> <> <> <> <> <> <> <> <> <> <> <> <> <> <>
  404 41 5.154349 26.718414 -40.377825 90 M A 21 0.06000 0.06000 "MET " " HE3" "    " 1 0 0 FFFFFF  "H569"  -1 1 7 "%FC"  21 ""  <> 0 0 0 0 0 0 <> <> <> 0 0 406 0 569 <> <> <> <> <> <> <> <> 577 0 <> <> <> <> <> <> <> <> <> <> <> <> <> <> <> <> <> <> <> <> <> <> <> <> <> <> <> <> <> <> <> <> <> <> <> <> <> <> <> <> <>
  405 25 3.831035 28.361262 -35.264515 91 Y A 38 -0.50000 -0.50000 "TYR " " N  " "    " 7 0 0 2E2EFF  "N570"  1 1 7 "%FC"  38 ""  <> 0 0 0 0 0 0 1 42.99 284 0 0 407 0 570 284 6558 -541 -1052 3981 -398 5795 40 578 0 <> <> <> <> <> <> <> <> <> <> <> <> <> <> <> <> <> <> <> <> <> <> <> <> <> <> <> <> <> <> <> <> <> <> <> <> <> <> <> <> <>
  406 3 4.098495 29.462965 -34.337267 91 Y A 24 0.14000 0.14000 "TYR " " CA " "    " 6 0 0 808080  "C571"  1 1 -1111 "%RT%RN"  2 ""  FFD200  0 0 0 0 0 0 1 46.23 285 0 0 408 0 571 285 7316 -670 -1342 4190 -459 6058 40 579 0 <> <> <> <> <> <> <> <> <> <> <> <> <> <> <> <> <> <> <> <> <> <> <> <> <> <> <> <> <> <> <> <> <> <> <> <> <> <> <> <> <>
  407 2 3.535467 29.159931 -32.940400 91 Y A 24 0.50000 0.50000 "TYR " " C  " "    " 6 0 0 808080  "C572"  1 1 7 "%FC"  24 ""  <> 0 0 0 0 0 0 1 48.28 286 0 0 409 0 572 286 7740 -471 -1311 4466 -625 6138 40 580 0 <> <> <> <> <> <> <> <> <> <> <> <> <> <> <> <> <> <> <> <> <> <> <> <> <> <> <> <> <> <> <> <> <> <> <> <> <> <> <> <> <>
  408 15 4.276136 29.283639 -31.969594 91 Y A 70 -0.50000 -0.50000 "TYR " " O  " "    " 8 0 0 FF2E2E  "O573"  1 1 7 "%FC"  70 ""  <> 0 0 0 0 0 0 1 46.72 287 0 0 410 0 573 287 7654 -609 -1498 4265 -599 5833 40 581 0 <> <> <> <> <> <> <> <> <> <> <> <> <> <> <> <> <> <> <> <> <> <> <> <> <> <> <> <> <> <> <> <> <> <> <> <> <> <> <> <> <>
  409 3 3.512498 30.791488 -34.877468 91 Y A 24 -0.00500 -0.00500 "TYR " " CB " "    " 6 0 0 808080  "C574"  1 1 7 "%FC"  24 ""  <> 0 0 0 0 0 0 1 47.66 288 0 0 411 0 574 288 7854 -672 -1509 4060 -556 6196 40 582 0 <> <> <> <> <> <> <> <> <> <> <> <> <> <> <> <> <> <> <> <> <> <> <> <> <> <> <> <> <> <> <> <> <> <> <> <> <> <> <> <> <>
  410 2 3.542952 31.945756 -33.883356 91 Y A 24 -0.11500 -0.11500 "TYR " " CG " "    " 6 0 0 808080  "C575"  1 1 7 "%FC"  24 ""  <> 0 0 0 0 0 0 1 54.06 289 0 0 412 0 575 289 9145 -694 -1815 4583 -704 6812 40 583 0 <> <> <> <> <> <> <> <> <> <> <> <> <> <> <> <> <> <> <> <> <> <> <> <> <> <> <> <> <> <> <> <> <> <> <> <> <> <> <> <> <>
  411 2 4.767728 32.548652 -33.528157 91 Y A 24 -0.11500 -0.11500 "TYR " " CD1" "    " 6 0 0 808080  "C576"  1 1 7 "%FC"  24 ""  <> 0 0 0 0 0 0 1 60.28 290 0 0 413 0 576 290 10083 -1080 -2146 5261 -567 7558 40 584 0 <> <> <> <> <> <> <> <> <> <> <> <> <> <> <> <> <> <> <> <> <> <> <> <> <> <> <> <> <> <> <> <> <> <> <> <> <> <> <> <> <>
  412 2 2.352105 32.361438 -33.249814 91 Y A 24 -0.11500 -0.11500 "TYR " " CD2" "    " 6 0 0 808080  "C577"  1 1 7 "%FC"  24 ""  <> 0 0 0 0 0 0 1 56.57 291 0 0 414 0 577 291 9765 -325 -1785 4764 -989 6965 40 585 0 <> <> <> <> <> <> <> <> <> <> <> <> <> <> <> <> <> <> <> <> <> <> <> <> <> <> <> <> <> <> <> <> <> <> <> <> <> <> <> <> <>
  413 2 4.803350 33.542865 -32.530516 91 Y A 24 -0.11500 -0.11500 "TYR " " CE1" "    " 6 0 0 808080  "C578"  1 1 7 "%FC"  24 ""  <> 0 0 0 0 0 0 1 61.39 292 0 0 415 0 578 292 10732 -1109 -2467 5094 -718 7500 40 586 0 <> <> <> <> <> <> <> <> <> <> <> <> <> <> <> <> <> <> <> <> <> <> <> <> <> <> <> <> <> <> <> <> <> <> <> <> <> <> <> <> <>
  414 2 2.388584 33.350017 -32.247967 91 Y A 24 -0.11500 -0.11500 "TYR " " CE2" "    " 6 0 0 808080  "C579"  1 1 7 "%FC"  24 ""  <> 0 0 0 0 0 0 1 54.24 293 0 0 416 0 579 293 9958 -290 -2073 4193 -1165 6458 40 587 0 <> <> <> <> <> <> <> <> <> <> <> <> <> <> <> <> <> <> <> <> <> <> <> <> <> <> <> <> <> <> <> <> <> <> <> <> <> <> <> <> <>
  415 2 3.615674 33.938324 -31.884066 91 Y A 24 0.15000 0.15000 "TYR " " CZ " "    " 6 0 0 808080  "C580"  1 1 7 "%FC"  24 ""  <> 0 0 0 0 0 0 1 59.64 294 0 0 417 0 580 294 10854 -689 -2428 4702 -1033 7106 40 588 0 <> <> <> <> <> <> <> <> <> <> <> <> <> <> <> <> <> <> <> <> <> <> <> <> <> <> <> <> <> <> <> <> <> <> <> <> <> <> <> <> <>
  416 16 3.654579 34.890175 -30.907074 91 Y A 70 -0.58500 -0.58500 "TYR " " OH " "    " 8 0 0 FF2E2E  "O581"  1 1 7 "%FC"  70 ""  <> 0 0 0 0 0 0 1 69.59 295 0 0 418 0 581 295 12665 -664 -2755 5642 -1222 8135 40 589 0 <> <> <> <> <> <> <> <> <> <> <> <> <> <> <> <> <> <> <> <> <> <> <> <> <> <> <> <> <> <> <> <> <> <> <> <> <> <> <> <> <>
  417 43 3.191642 28.546611 -36.025884 91 Y A 21 0.30000 0.30000 "TYR " " H  " "    " 1 0 0 FFFFFF  "H582"  -1 1 7 "%FC"  21 ""  <> 0 0 0 0 0 0 <> <> <> 0 0 419 0 582 <> <> <> <> <> <> <> <> 590 0 <> <> <> <> <> <> <> <> <> <> <> <> <> <> <> <> <> <> <> <> <> <> <> <> <> <> <> <> <> <> <> <> <> <> <> <> <> <> <> <> <>
  418 41 5.180762 29.576181 -34.245961 91 Y A 21 0.06000 0.06000 "TYR " " HA " "    " 1 0 0 FFFFFF  "H583"  -1 1 7 "%FC"  21 ""  <> 0 0 0 0 0 0 <> <> <> 0 0 420 0 583 <> <> <> <> <> <> <> <> 591 0 <> <> <> <> <> <> <> <> <> <> <> <> <> <> <> <> <> <> <> <> <> <> <> <> <> <> <> <> <> <> <> <> <> <> <> <> <> <> <> <> <>
  419 41 2.482052 30.640782 -35.199036 91 Y A 21 0.06000 0.06000 "TYR " " HB3" "    " 1 0 0 FFFFFF  "H584"  -1 1 7 "%FC"  21 ""  <> 0 0 0 0 0 0 <> <> <> 0 0 421 0 584 <> <> <> <> <> <> <> <> 592 0 <> <> <> <> <> <> <> <> <> <> <> <> <> <> <> <> <> <> <> <> <> <> <> <> <> <> <> <> <> <> <> <> <> <> <> <> <> <> <> <> <>
  420 41 4.060229 31.097398 -35.769473 91 Y A 21 0.06000 0.06000 "TYR " " HB2" "    " 1 0 0 FFFFFF  "H585"  -1 1 7 "%FC"  21 ""  <> 0 0 0 0 0 0 <> <> <> 0 0 422 0 585 <> <> <> <> <> <> <> <> 593 0 <> <> <> <> <> <> <> <> <> <> <> <> <> <> <> <> <> <> <> <> <> <> <> <> <> <> <> <> <> <> <> <> <> <> <> <> <> <> <> <> <>
  421 41 5.685615 32.231920 -34.001388 91 Y A 21 0.11500 0.11500 "TYR " " HD1" "    " 1 0 0 FFFFFF  "H586"  -1 1 7 "%FC"  21 ""  <> 0 0 0 0 0 0 <> <> <> 0 0 423 0 586 <> <> <> <> <> <> <> <> 594 0 <> <> <> <> <> <> <> <> <> <> <> <> <> <> <> <> <> <> <> <> <> <> <> <> <> <> <> <> <> <> <> <> <> <> <> <> <> <> <> <> <>
  422 41 1.409897 31.901983 -33.508883 91 Y A 21 0.11500 0.11500 "TYR " " HD2" "    " 1 0 0 FFFFFF  "H587"  -1 1 7 "%FC"  21 ""  <> 0 0 0 0 0 0 <> <> <> 0 0 424 0 587 <> <> <> <> <> <> <> <> 595 0 <> <> <> <> <> <> <> <> <> <> <> <> <> <> <> <> <> <> <> <> <> <> <> <> <> <> <> <> <> <> <> <> <> <> <> <> <> <> <> <> <>
  423 41 5.745130 33.994197 -32.254886 91 Y A 21 0.11500 0.11500 "TYR " " HE1" "    " 1 0 0 FFFFFF  "H588"  -1 1 7 "%FC"  21 ""  <> 0 0 0 0 0 0 <> <> <> 0 0 425 0 588 <> <> <> <> <> <> <> <> 596 0 <> <> <> <> <> <> <> <> <> <> <> <> <> <> <> <> <> <> <> <> <> <> <> <> <> <> <> <> <> <> <> <> <> <> <> <> <> <> <> <> <>
  424 41 1.473409 33.649506 -31.758605 91 Y A 21 0.11500 0.11500 "TYR " " HE2" "    " 1 0 0 FFFFFF  "H589"  -1 1 7 "%FC"  21 ""  <> 0 0 0 0 0 0 <> <> <> 0 0 426 0 589 <> <> <> <> <> <> <> <> 597 0 <> <> <> <> <> <> <> <> <> <> <> <> <> <> <> <> <> <> <> <> <> <> <> <> <> <> <> <> <> <> <> <> <> <> <> <> <> <> <> <> <>
  425 42 2.801654 35.092951 -30.553571 91 Y A 21 0.43500 0.43500 "TYR " " HH " "    " 1 0 0 FFFFFF  "H590"  -1 1 7 "%FC"  21 ""  <> 0 0 0 0 0 0 <> <> <> 0 0 427 0 590 <> <> <> <> <> <> <> <> 598 0 <> <> <> <> <> <> <> <> <> <> <> <> <> <> <> <> <> <> <> <> <> <> <> <> <> <> <> <> <> <> <> <> <> <> <> <> <> <> <> <> <>
  426 25 2.253310 28.762505 -32.836440 92 V A 38 -0.50000 -0.50000 "VAL " " N  " "    " 7 0 0 2E2EFF  "N591"  1 1 7 "%FC"  38 ""  <> 0 0 0 0 0 0 1 46.23 296 0 0 428 0 591 296 7483 -168 -1080 4262 -785 5822 41 599 0 <> <> <> <> <> <> <> <> <> <> <> <> <> <> <> <> <> <> <> <> <> <> <> <> <> <> <> <> <> <> <> <> <> <> <> <> <> <> <> <> <>
  427 3 1.580991 28.456460 -31.569273 92 V A 24 0.14000 0.14000 "VAL " " CA " "    " 6 0 0 808080  "C592"  1 1 -1111 "%RT%RN"  2 ""  FFD200  0 0 0 0 0 0 1 52.27 297 0 0 429 0 592 297 8375 10 -1011 5116 -935 6367 41 600 0 <> <> <> <> <> <> <> <> <> <> <> <> <> <> <> <> <> <> <> <> <> <> <> <> <> <> <> <> <> <> <> <> <> <> <> <> <> <> <> <> <>
  428 2 2.221461 27.258951 -30.838644 92 V A 24 0.50000 0.50000 "VAL " " C  " "    " 6 0 0 808080  "C593"  1 1 7 "%FC"  24 ""  <> 0 0 0 0 0 0 1 50.69 298 0 0 430 0 593 298 7982 -113 -973 5115 -777 6163 41 601 0 <> <> <> <> <> <> <> <> <> <> <> <> <> <> <> <> <> <> <> <> <> <> <> <> <> <> <> <> <> <> <> <> <> <> <> <> <> <> <> <> <>
  429 15 2.274315 27.274186 -29.609826 92 V A 70 -0.50000 -0.50000 "VAL " " O  " "    " 8 0 0 FF2E2E  "O594"  1 1 7 "%FC"  70 ""  <> 0 0 0 0 0 0 1 50.12 299 0 0 431 0 594 299 8081 -130 -1070 5070 -822 5892 41 602 0 <> <> <> <> <> <> <> <> <> <> <> <> <> <> <> <> <> <> <> <> <> <> <> <> <> <> <> <> <> <> <> <> <> <> <> <> <> <> <> <> <>
  430 3 0.050684 28.279979 -31.800003 92 V A 24 -0.06000 -0.06000 "VAL " " CB " "    " 6 0 0 808080  "C595"  1 1 7 "%FC"  24 ""  <> 0 0 0 0 0 0 1 52.04 300 0 0 432 0 595 300 8279 318 -743 5213 -1093 6281 41 603 0 <> <> <> <> <> <> <> <> <> <> <> <> <> <> <> <> <> <> <> <> <> <> <> <> <> <> <> <> <> <> <> <> <> <> <> <> <> <> <> <> <>
  431 3 -0.716067 27.667384 -30.605841 92 V A 24 -0.18000 -0.18000 "VAL " " CG1" "    " 6 0 0 808080  "C596"  1 1 7 "%FC"  24 ""  <> 0 0 0 0 0 0 1 57.3 301 0 0 433 0 596 301 8973 448 -608 6098 -1189 6700 41 604 0 <> <> <> <> <> <> <> <> <> <> <> <> <> <> <> <> <> <> <> <> <> <> <> <> <> <> <> <> <> <> <> <> <> <> <> <> <> <> <> <> <>
  432 3 -0.610013 29.624936 -32.157932 92 V A 24 -0.18000 -0.18000 "VAL " " CG2" "    " 6 0 0 808080  "C597"  1 1 7 "%FC"  24 ""  <> 0 0 0 0 0 0 1 52.61 302 0 0 434 0 597 302 8612 519 -841 5071 -1289 6308 41 605 0 <> <> <> <> <> <> <> <> <> <> <> <> <> <> <> <> <> <> <> <> <> <> <> <> <> <> <> <> <> <> <> <> <> <> <> <> <> <> <> <> <>
  433 43 1.702779 28.686012 -33.681982 92 V A 21 0.30000 0.30000 "VAL " " H  " "    " 1 0 0 FFFFFF  "H598"  -1 1 7 "%FC"  21 ""  <> 0 0 0 0 0 0 <> <> <> 0 0 435 0 598 <> <> <> <> <> <> <> <> 606 0 <> <> <> <> <> <> <> <> <> <> <> <> <> <> <> <> <> <> <> <> <> <> <> <> <> <> <> <> <> <> <> <> <> <> <> <> <> <> <> <> <>
  434 41 1.728894 29.324505 -30.928275 92 V A 21 0.06000 0.06000 "VAL " " HA " "    " 1 0 0 FFFFFF  "H599"  -1 1 7 "%FC"  21 ""  <> 0 0 0 0 0 0 <> <> <> 0 0 436 0 599 <> <> <> <> <> <> <> <> 607 0 <> <> <> <> <> <> <> <> <> <> <> <> <> <> <> <> <> <> <> <> <> <> <> <> <> <> <> <> <> <> <> <> <> <> <> <> <> <> <> <> <>
  435 41 -0.084172 27.606566 -32.647916 92 V A 21 0.06000 0.06000 "VAL " " HB " "    " 1 0 0 FFFFFF  "H600"  -1 1 7 "%FC"  21 ""  <> 0 0 0 0 0 0 <> <> <> 0 0 437 0 600 <> <> <> <> <> <> <> <> 608 0 <> <> <> <> <> <> <> <> <> <> <> <> <> <> <> <> <> <> <> <> <> <> <> <> <> <> <> <> <> <> <> <> <> <> <> <> <> <> <> <> <>
  436 41 -1.789839 27.654285 -30.795214 92 V A 21 0.06000 0.06000 "VAL " "HG11" "    " 1 0 0 FFFFFF  "H601"  -1 1 7 "%FC"  21 ""  <> 0 0 0 0 0 0 <> <> <> 0 0 438 0 601 <> <> <> <> <> <> <> <> 609 0 <> <> <> <> <> <> <> <> <> <> <> <> <> <> <> <> <> <> <> <> <> <> <> <> <> <> <> <> <> <> <> <> <> <> <> <> <> <> <> <> <>
  437 41 -0.423494 26.634382 -30.415765 92 V A 21 0.06000 0.06000 "VAL " "HG12" "    " 1 0 0 FFFFFF  "H602"  -1 1 7 "%FC"  21 ""  <> 0 0 0 0 0 0 <> <> <> 0 0 439 0 602 <> <> <> <> <> <> <> <> 610 0 <> <> <> <> <> <> <> <> <> <> <> <> <> <> <> <> <> <> <> <> <> <> <> <> <> <> <> <> <> <> <> <> <> <> <> <> <> <> <> <> <>
  438 41 -0.552698 28.238290 -29.691025 92 V A 21 0.06000 0.06000 "VAL " "HG13" "    " 1 0 0 FFFFFF  "H603"  -1 1 7 "%FC"  21 ""  <> 0 0 0 0 0 0 <> <> <> 0 0 440 0 603 <> <> <> <> <> <> <> <> 611 0 <> <> <> <> <> <> <> <> <> <> <> <> <> <> <> <> <> <> <> <> <> <> <> <> <> <> <> <> <> <> <> <> <> <> <> <> <> <> <> <> <>
  439 41 -1.651113 29.485526 -32.450285 92 V A 21 0.06000 0.06000 "VAL " "HG21" "    " 1 0 0 FFFFFF  "H604"  -1 1 7 "%FC"  21 ""  <> 0 0 0 0 0 0 <> <> <> 0 0 441 0 604 <> <> <> <> <> <> <> <> 612 0 <> <> <> <> <> <> <> <> <> <> <> <> <> <> <> <> <> <> <> <> <> <> <> <> <> <> <> <> <> <> <> <> <> <> <> <> <> <> <> <> <>
  440 41 -0.593716 30.308332 -31.308199 92 V A 21 0.06000 0.06000 "VAL " "HG22" "    " 1 0 0 FFFFFF  "H605"  -1 1 7 "%FC"  21 ""  <> 0 0 0 0 0 0 <> <> <> 0 0 442 0 605 <> <> <> <> <> <> <> <> 613 0 <> <> <> <> <> <> <> <> <> <> <> <> <> <> <> <> <> <> <> <> <> <> <> <> <> <> <> <> <> <> <> <> <> <> <> <> <> <> <> <> <>
  441 41 -0.106686 30.127882 -32.980862 92 V A 21 0.06000 0.06000 "VAL " "HG23" "    " 1 0 0 FFFFFF  "H606"  -1 1 7 "%FC"  21 ""  <> 0 0 0 0 0 0 <> <> <> 0 0 443 0 606 <> <> <> <> <> <> <> <> 614 0 <> <> <> <> <> <> <> <> <> <> <> <> <> <> <> <> <> <> <> <> <> <> <> <> <> <> <> <> <> <> <> <> <> <> <> <> <> <> <> <> <>
  442 25 2.751307 26.258477 -31.566895 93 I A 38 -0.50000 -0.50000 "ILE " " N  " "    " 7 0 0 2E2EFF  "N607"  1 1 7 "%FC"  38 ""  <> 0 0 0 0 0 0 1 43.19 303 0 0 444 0 607 303 6704 -179 -857 4292 -598 5414 42 615 0 <> <> <> <> <> <> <> <> <> <> <> <> <> <> <> <> <> <> <> <> <> <> <> <> <> <> <> <> <> <> <> <> <> <> <> <> <> <> <> <> <>
  443 3 3.464410 25.121479 -30.977615 93 I A 24 0.14000 0.14000 "ILE " " CA " "    " 6 0 0 808080  "C608"  1 1 -1111 "%RT%RN"  2 ""  FFD200  0 0 0 0 0 0 1 44.29 304 0 0 445 0 608 304 6686 -247 -863 4578 -447 5562 42 616 0 <> <> <> <> <> <> <> <> <> <> <> <> <> <> <> <> <> <> <> <> <> <> <> <> <> <> <> <> <> <> <> <> <> <> <> <> <> <> <> <> <>
  444 2 4.824037 25.555175 -30.416727 93 I A 24 0.50000 0.50000 "ILE " " C  " "    " 6 0 0 808080  "C609"  1 1 7 "%FC"  24 ""  <> 0 0 0 0 0 0 1 53.04 305 0 0 446 0 609 305 7829 -461 -1152 5664 -340 6661 42 617 0 <> <> <> <> <> <> <> <> <> <> <> <> <> <> <> <> <> <> <> <> <> <> <> <> <> <> <> <> <> <> <> <> <> <> <> <> <> <> <> <> <>
  445 15 5.117847 25.251570 -29.263824 93 I A 70 -0.50000 -0.50000 "ILE " " O  " "    " 8 0 0 FF2E2E  "O610"  1 1 7 "%FC"  70 ""  <> 0 0 0 0 0 0 1 56.03 306 0 0 447 0 610 306 8296 -504 -1268 6093 -308 6899 42 618 0 <> <> <> <> <> <> <> <> <> <> <> <> <> <> <> <> <> <> <> <> <> <> <> <> <> <> <> <> <> <> <> <> <> <> <> <> <> <> <> <> <>
  446 3 3.604786 23.951589 -31.993971 93 I A 24 -0.06000 -0.06000 "ILE " " CB " "    " 6 0 0 808080  "C611"  1 1 7 "%FC"  24 ""  <> 0 0 0 0 0 0 1 47.47 307 0 0 448 0 611 307 6782 -204 -700 5084 -318 6172 42 619 0 <> <> <> <> <> <> <> <> <> <> <> <> <> <> <> <> <> <> <> <> <> <> <> <> <> <> <> <> <> <> <> <> <> <> <> <> <> <> <> <> <>
  447 3 2.213003 23.350714 -32.256250 93 I A 24 -0.12000 -0.12000 "ILE " " CG1" "    " 6 0 0 808080  "C612"  1 1 7 "%FC"  24 ""  <> 0 0 0 0 0 0 1 48.83 308 0 0 449 0 612 308 6937 -50 -454 5307 -391 6309 42 620 0 <> <> <> <> <> <> <> <> <> <> <> <> <> <> <> <> <> <> <> <> <> <> <> <> <> <> <> <> <> <> <> <> <> <> <> <> <> <> <> <> <>
  448 3 4.573034 22.841092 -31.528330 93 I A 24 -0.18000 -0.18000 "ILE " " CG2" "    " 6 0 0 808080  "C613"  1 1 7 "%FC"  24 ""  <> 0 0 0 0 0 0 1 53.89 309 0 0 450 0 613 309 7450 -251 -797 5997 -152 7030 42 621 0 <> <> <> <> <> <> <> <> <> <> <> <> <> <> <> <> <> <> <> <> <> <> <> <> <> <> <> <> <> <> <> <> <> <> <> <> <> <> <> <> <>
  449 3 2.131298 22.325277 -33.387230 93 I A 24 -0.18000 -0.18000 "ILE " " CD1" "    " 6 0 0 808080  "C614"  1 1 7 "%FC"  24 ""  <> 0 0 0 0 0 0 1 58.34 310 0 0 451 0 614 310 7924 -8 -328 6554 -290 7688 42 622 0 <> <> <> <> <> <> <> <> <> <> <> <> <> <> <> <> <> <> <> <> <> <> <> <> <> <> <> <> <> <> <> <> <> <> <> <> <> <> <> <> <>
  450 43 2.669476 26.293872 -32.574423 93 I A 21 0.30000 0.30000 "ILE " " H  " "    " 1 0 0 FFFFFF  "H615"  -1 1 7 "%FC"  21 ""  <> 0 0 0 0 0 0 <> <> <> 0 0 452 0 615 <> <> <> <> <> <> <> <> 623 0 <> <> <> <> <> <> <> <> <> <> <> <> <> <> <> <> <> <> <> <> <> <> <> <> <> <> <> <> <> <> <> <> <> <> <> <> <> <> <> <> <>
  451 41 2.868463 24.776588 -30.138381 93 I A 21 0.06000 0.06000 "ILE " " HA " "    " 1 0 0 FFFFFF  "H616"  -1 1 7 "%FC"  21 ""  <> 0 0 0 0 0 0 <> <> <> 0 0 453 0 616 <> <> <> <> <> <> <> <> 624 0 <> <> <> <> <> <> <> <> <> <> <> <> <> <> <> <> <> <> <> <> <> <> <> <> <> <> <> <> <> <> <> <> <> <> <> <> <> <> <> <> <>
  452 41 3.988964 24.357082 -32.931299 93 I A 21 0.06000 0.06000 "ILE " " HB " "    " 1 0 0 FFFFFF  "H617"  -1 1 7 "%FC"  21 ""  <> 0 0 0 0 0 0 <> <> <> 0 0 454 0 617 <> <> <> <> <> <> <> <> 625 0 <> <> <> <> <> <> <> <> <> <> <> <> <> <> <> <> <> <> <> <> <> <> <> <> <> <> <> <> <> <> <> <> <> <> <> <> <> <> <> <> <>
  453 41 1.554248 24.168613 -32.512389 93 I A 21 0.06000 0.06000 "ILE " "HG13" "    " 1 0 0 FFFFFF  "H618"  -1 1 7 "%FC"  21 ""  <> 0 0 0 0 0 0 <> <> <> 0 0 455 0 618 <> <> <> <> <> <> <> <> 626 0 <> <> <> <> <> <> <> <> <> <> <> <> <> <> <> <> <> <> <> <> <> <> <> <> <> <> <> <> <> <> <> <> <> <> <> <> <> <> <> <> <>
  454 41 1.808946 22.913571 -31.342326 93 I A 21 0.06000 0.06000 "ILE " "HG12" "    " 1 0 0 FFFFFF  "H619"  -1 1 7 "%FC"  21 ""  <> 0 0 0 0 0 0 <> <> <> 0 0 456 0 619 <> <> <> <> <> <> <> <> 627 0 <> <> <> <> <> <> <> <> <> <> <> <> <> <> <> <> <> <> <> <> <> <> <> <> <> <> <> <> <> <> <> <> <> <> <> <> <> <> <> <> <>
  455 41 4.618187 22.027750 -32.247114 93 I A 21 0.06000 0.06000 "ILE " "HG21" "    " 1 0 0 FFFFFF  "H620"  -1 1 7 "%FC"  21 ""  <> 0 0 0 0 0 0 <> <> <> 0 0 457 0 620 <> <> <> <> <> <> <> <> 628 0 <> <> <> <> <> <> <> <> <> <> <> <> <> <> <> <> <> <> <> <> <> <> <> <> <> <> <> <> <> <> <> <> <> <> <> <> <> <> <> <> <>
  456 41 5.596236 23.199938 -31.422000 93 I A 21 0.06000 0.06000 "ILE " "HG22" "    " 1 0 0 FFFFFF  "H621"  -1 1 7 "%FC"  21 ""  <> 0 0 0 0 0 0 <> <> <> 0 0 458 0 621 <> <> <> <> <> <> <> <> 629 0 <> <> <> <> <> <> <> <> <> <> <> <> <> <> <> <> <> <> <> <> <> <> <> <> <> <> <> <> <> <> <> <> <> <> <> <> <> <> <> <> <>
  457 41 4.265273 22.419311 -30.570835 93 I A 21 0.06000 0.06000 "ILE " "HG23" "    " 1 0 0 FFFFFF  "H622"  -1 1 7 "%FC"  21 ""  <> 0 0 0 0 0 0 <> <> <> 0 0 459 0 622 <> <> <> <> <> <> <> <> 630 0 <> <> <> <> <> <> <> <> <> <> <> <> <> <> <> <> <> <> <> <> <> <> <> <> <> <> <> <> <> <> <> <> <> <> <> <> <> <> <> <> <>
  458 41 1.088712 22.104592 -33.596848 93 I A 21 0.06000 0.06000 "ILE " "HD11" "    " 1 0 0 FFFFFF  "H623"  -1 1 7 "%FC"  21 ""  <> 0 0 0 0 0 0 <> <> <> 0 0 460 0 623 <> <> <> <> <> <> <> <> 631 0 <> <> <> <> <> <> <> <> <> <> <> <> <> <> <> <> <> <> <> <> <> <> <> <> <> <> <> <> <> <> <> <> <> <> <> <> <> <> <> <> <>
  459 41 2.585720 22.698364 -34.305073 93 I A 21 0.06000 0.06000 "ILE " "HD12" "    " 1 0 0 FFFFFF  "H624"  -1 1 7 "%FC"  21 ""  <> 0 0 0 0 0 0 <> <> <> 0 0 461 0 624 <> <> <> <> <> <> <> <> 632 0 <> <> <> <> <> <> <> <> <> <> <> <> <> <> <> <> <> <> <> <> <> <> <> <> <> <> <> <> <> <> <> <> <> <> <> <> <> <> <> <> <>
  460 41 2.605688 21.385869 -33.113724 93 I A 21 0.06000 0.06000 "ILE " "HD13" "    " 1 0 0 FFFFFF  "H625"  -1 1 7 "%FC"  21 ""  <> 0 0 0 0 0 0 <> <> <> 0 0 462 0 625 <> <> <> <> <> <> <> <> 633 0 <> <> <> <> <> <> <> <> <> <> <> <> <> <> <> <> <> <> <> <> <> <> <> <> <> <> <> <> <> <> <> <> <> <> <> <> <> <> <> <> <>
  461 25 5.639743 26.266329 -31.209606 94 V A 38 -0.50000 -0.50000 "VAL " " N  " "    " 7 0 0 2E2EFF  "N626"  1 1 7 "%FC"  38 ""  <> 0 0 0 0 0 0 1 50.31 311 0 0 463 0 626 311 7405 -633 -1287 5266 -263 6443 43 634 0 <> <> <> <> <> <> <> <> <> <> <> <> <> <> <> <> <> <> <> <> <> <> <> <> <> <> <> <> <> <> <> <> <> <> <> <> <> <> <> <> <>
  462 3 6.973285 26.728447 -30.816541 94 V A 24 0.14000 0.14000 "VAL " " CA " "    " 6 0 0 808080  "C627"  1 1 -1111 "%RT%RN"  2 ""  FFD200  0 0 0 0 0 0 1 56.1 312 0 0 464 0 627 312 8102 -897 -1577 6038 -125 7174 43 635 0 <> <> <> <> <> <> <> <> <> <> <> <> <> <> <> <> <> <> <> <> <> <> <> <> <> <> <> <> <> <> <> <> <> <> <> <> <> <> <> <> <>
  463 2 6.911862 27.770468 -29.677960 94 V A 24 0.50000 0.50000 "VAL " " C  " "    " 6 0 0 808080  "C628"  1 1 7 "%FC"  24 ""  <> 0 0 0 0 0 0 1 62.86 313 0 0 465 0 628 313 9377 -996 -1829 6706 -248 7802 43 636 0 <> <> <> <> <> <> <> <> <> <> <> <> <> <> <> <> <> <> <> <> <> <> <> <> <> <> <> <> <> <> <> <> <> <> <> <> <> <> <> <> <>
  464 15 7.777132 27.754740 -28.802062 94 V A 70 -0.50000 -0.50000 "VAL " " O  " "    " 8 0 0 FF2E2E  "O629"  1 1 7 "%FC"  70 ""  <> 0 0 0 0 0 0 1 62.62 314 0 0 466 0 629 314 9383 -1152 -2058 6728 -170 7683 43 637 0 <> <> <> <> <> <> <> <> <> <> <> <> <> <> <> <> <> <> <> <> <> <> <> <> <> <> <> <> <> <> <> <> <> <> <> <> <> <> <> <> <>
  465 3 7.708598 27.258200 -32.081367 94 V A 24 -0.06000 -0.06000 "VAL " " CB " "    " 6 0 0 808080  "C630"  1 1 7 "%FC"  24 ""  <> 0 0 0 0 0 0 1 61.86 315 0 0 467 0 630 315 8623 -1113 -1644 6816 15 8066 43 638 0 <> <> <> <> <> <> <> <> <> <> <> <> <> <> <> <> <> <> <> <> <> <> <> <> <> <> <> <> <> <> <> <> <> <> <> <> <> <> <> <> <>
  466 3 9.012397 28.028661 -31.789647 94 V A 24 -0.18000 -0.18000 "VAL " " CG1" "    " 6 0 0 808080  "C631"  1 1 7 "%FC"  24 ""  <> 0 0 0 0 0 0 1 66.14 316 0 0 468 0 631 316 9159 -1467 -1985 7402 160 8568 43 639 0 <> <> <> <> <> <> <> <> <> <> <> <> <> <> <> <> <> <> <> <> <> <> <> <> <> <> <> <> <> <> <> <> <> <> <> <> <> <> <> <> <>
  467 3 8.023826 26.101863 -33.051321 94 V A 24 -0.18000 -0.18000 "VAL " " CG2" "    " 6 0 0 808080  "C632"  1 1 7 "%FC"  24 ""  <> 0 0 0 0 0 0 1 55.28 317 0 0 469 0 632 317 7356 -992 -1422 6232 134 7414 43 640 0 <> <> <> <> <> <> <> <> <> <> <> <> <> <> <> <> <> <> <> <> <> <> <> <> <> <> <> <> <> <> <> <> <> <> <> <> <> <> <> <> <>
  468 43 5.332937 26.484553 -32.148559 94 V A 21 0.30000 0.30000 "VAL " " H  " "    " 1 0 0 FFFFFF  "H633"  -1 1 7 "%FC"  21 ""  <> 0 0 0 0 0 0 <> <> <> 0 0 470 0 633 <> <> <> <> <> <> <> <> 641 0 <> <> <> <> <> <> <> <> <> <> <> <> <> <> <> <> <> <> <> <> <> <> <> <> <> <> <> <> <> <> <> <> <> <> <> <> <> <> <> <> <>
  469 41 7.529293 25.870646 -30.431748 94 V A 21 0.06000 0.06000 "VAL " " HA " "    " 1 0 0 FFFFFF  "H634"  -1 1 7 "%FC"  21 ""  <> 0 0 0 0 0 0 <> <> <> 0 0 471 0 634 <> <> <> <> <> <> <> <> 642 0 <> <> <> <> <> <> <> <> <> <> <> <> <> <> <> <> <> <> <> <> <> <> <> <> <> <> <> <> <> <> <> <> <> <> <> <> <> <> <> <> <>
  470 41 7.040087 27.951344 -32.595429 94 V A 21 0.06000 0.06000 "VAL " " HB " "    " 1 0 0 FFFFFF  "H635"  -1 1 7 "%FC"  21 ""  <> 0 0 0 0 0 0 <> <> <> 0 0 472 0 635 <> <> <> <> <> <> <> <> 643 0 <> <> <> <> <> <> <> <> <> <> <> <> <> <> <> <> <> <> <> <> <> <> <> <> <> <> <> <> <> <> <> <> <> <> <> <> <> <> <> <> <>
  471 41 9.520135 28.299965 -32.715522 94 V A 21 0.06000 0.06000 "VAL " "HG11" "    " 1 0 0 FFFFFF  "H636"  -1 1 7 "%FC"  21 ""  <> 0 0 0 0 0 0 <> <> <> 0 0 473 0 636 <> <> <> <> <> <> <> <> 644 0 <> <> <> <> <> <> <> <> <> <> <> <> <> <> <> <> <> <> <> <> <> <> <> <> <> <> <> <> <> <> <> <> <> <> <> <> <> <> <> <> <>
  472 41 8.828581 28.958587 -31.251352 94 V A 21 0.06000 0.06000 "VAL " "HG12" "    " 1 0 0 FFFFFF  "H637"  -1 1 7 "%FC"  21 ""  <> 0 0 0 0 0 0 <> <> <> 0 0 474 0 637 <> <> <> <> <> <> <> <> 645 0 <> <> <> <> <> <> <> <> <> <> <> <> <> <> <> <> <> <> <> <> <> <> <> <> <> <> <> <> <> <> <> <> <> <> <> <> <> <> <> <> <>
  473 41 9.703494 27.427087 -31.198225 94 V A 21 0.06000 0.06000 "VAL " "HG13" "    " 1 0 0 FFFFFF  "H638"  -1 1 7 "%FC"  21 ""  <> 0 0 0 0 0 0 <> <> <> 0 0 475 0 638 <> <> <> <> <> <> <> <> 646 0 <> <> <> <> <> <> <> <> <> <> <> <> <> <> <> <> <> <> <> <> <> <> <> <> <> <> <> <> <> <> <> <> <> <> <> <> <> <> <> <> <>
  474 41 8.411049 26.477489 -33.998727 94 V A 21 0.06000 0.06000 "VAL " "HG21" "    " 1 0 0 FFFFFF  "H639"  -1 1 7 "%FC"  21 ""  <> 0 0 0 0 0 0 <> <> <> 0 0 476 0 639 <> <> <> <> <> <> <> <> 647 0 <> <> <> <> <> <> <> <> <> <> <> <> <> <> <> <> <> <> <> <> <> <> <> <> <> <> <> <> <> <> <> <> <> <> <> <> <> <> <> <> <>
  475 41 8.772326 25.429505 -32.630930 94 V A 21 0.06000 0.06000 "VAL " "HG22" "    " 1 0 0 FFFFFF  "H640"  -1 1 7 "%FC"  21 ""  <> 0 0 0 0 0 0 <> <> <> 0 0 477 0 640 <> <> <> <> <> <> <> <> 648 0 <> <> <> <> <> <> <> <> <> <> <> <> <> <> <> <> <> <> <> <> <> <> <> <> <> <> <> <> <> <> <> <> <> <> <> <> <> <> <> <> <>
  476 41 7.144859 25.499499 -33.275713 94 V A 21 0.06000 0.06000 "VAL " "HG23" "    " 1 0 0 FFFFFF  "H641"  -1 1 7 "%FC"  21 ""  <> 0 0 0 0 0 0 <> <> <> 0 0 478 0 641 <> <> <> <> <> <> <> <> 649 0 <> <> <> <> <> <> <> <> <> <> <> <> <> <> <> <> <> <> <> <> <> <> <> <> <> <> <> <> <> <> <> <> <> <> <> <> <> <> <> <> <>
  477 25 5.892319 28.647089 -29.671771 95 R A 38 -0.50000 -0.50000 "ARG " " N  " "    " 7 0 0 2E2EFF  "N642"  1 1 7 "%FC"  38 ""  <> 0 0 0 0 0 0 1 62.33 318 0 0 479 0 642 318 9647 -874 -1809 6417 -457 7618 44 650 0 <> <> <> <> <> <> <> <> <> <> <> <> <> <> <> <> <> <> <> <> <> <> <> <> <> <> <> <> <> <> <> <> <> <> <> <> <> <> <> <> <>
  478 3 5.768345 29.751708 -28.725138 95 R A 24 0.14000 0.14000 "ARG " " CA " "    " 6 0 0 808080  "C643"  1 1 -1111 "%RT%RN"  2 ""  FFD200  0 0 0 0 0 0 1 67.71 319 0 0 480 0 643 319 10797 -920 -2073 6871 -619 8060 44 651 0 <> <> <> <> <> <> <> <> <> <> <> <> <> <> <> <> <> <> <> <> <> <> <> <> <> <> <> <> <> <> <> <> <> <> <> <> <> <> <> <> <>
  479 2 5.055558 29.349610 -27.421731 95 R A 24 0.50000 0.50000 "ARG " " C  " "    " 6 0 0 808080  "C644"  1 1 7 "%FC"  24 ""  <> 0 0 0 0 0 0 1 67.29 320 0 0 481 0 644 320 10927 -702 -1982 6895 -780 7747 44 652 0 <> <> <> <> <> <> <> <> <> <> <> <> <> <> <> <> <> <> <> <> <> <> <> <> <> <> <> <> <> <> <> <> <> <> <> <> <> <> <> <> <>
  480 15 5.439371 29.873019 -26.375002 95 R A 70 -0.50000 -0.50000 "ARG " " O  " "    " 8 0 0 FF2E2E  "O645"  1 1 7 "%FC"  70 ""  <> 0 0 0 0 0 0 1 73.63 321 0 0 482 0 645 321 12003 -810 -2228 7629 -825 8342 44 653 0 <> <> <> <> <> <> <> <> <> <> <> <> <> <> <> <> <> <> <> <> <> <> <> <> <> <> <> <> <> <> <> <> <> <> <> <> <> <> <> <> <>
  481 3 4.972148 30.897565 -29.399449 95 R A 24 -0.12000 -0.12000 "ARG " " CB " "    " 6 0 0 808080  "C646"  1 1 7 "%FC"  24 ""  <> 0 0 0 0 0 0 1 66.52 322 0 0 483 0 646 322 10973 -826 -2132 6423 -796 7877 44 654 0 <> <> <> <> <> <> <> <> <> <> <> <> <> <> <> <> <> <> <> <> <> <> <> <> <> <> <> <> <> <> <> <> <> <> <> <> <> <> <> <> <>
  482 3 4.831284 32.192176 -28.570930 95 R A 24 -0.05000 -0.05000 "ARG " " CG " "    " 6 0 0 808080  "C647"  1 1 7 "%FC"  24 ""  <> 0 0 0 0 0 0 1 73.97 323 0 0 484 0 647 323 12490 -814 -2441 7060 -1010 8555 44 655 0 <> <> <> <> <> <> <> <> <> <> <> <> <> <> <> <> <> <> <> <> <> <> <> <> <> <> <> <> <> <> <> <> <> <> <> <> <> <> <> <> <>
  483 3 6.169899 32.899301 -28.309640 95 R A 24 0.19000 0.19000 "ARG " " CD " "    " 6 0 0 808080  "C648"  1 1 7 "%FC"  24 ""  <> 0 0 0 0 0 0 1 73.83 324 0 0 485 0 648 324 12621 -1269 -2864 6903 -844 8528 44 656 0 <> <> <> <> <> <> <> <> <> <> <> <> <> <> <> <> <> <> <> <> <> <> <> <> <> <> <> <> <> <> <> <> <> <> <> <> <> <> <> <> <>
  484 25 6.009280 34.032110 -27.388562 95 R A 38 -0.69997 -0.69997 "ARG " " NE " "    " 7 0 0 2E2EFF  "N649"  1 1 7 "%FC"  38 ""  <> 0 0 0 0 0 0 1 86.17 325 0 0 486 0 649 325 14818 -1272 -3213 8096 -1064 9825 44 657 0 <> <> <> <> <> <> <> <> <> <> <> <> <> <> <> <> <> <> <> <> <> <> <> <> <> <> <> <> <> <> <> <> <> <> <> <> <> <> <> <> <>
  485 2 6.129907 33.986916 -26.049611 95 R A 24 0.63990 0.63990 "ARG " " CZ " "    " 6 0 0 808080  "C650"  1 1 7 "%FC"  24 ""  <> 0 0 0 0 0 0 1 93.15 326 0 0 487 0 650 326 15969 -1243 -3359 8974 -1188 10448 44 658 0 <> <> <> <> <> <> <> <> <> <> <> <> <> <> <> <> <> <> <> <> <> <> <> <> <> <> <> <> <> <> <> <> <> <> <> <> <> <> <> <> <>
  486 25 6.354168 32.834460 -25.400663 95 R A 38 -0.79997 -0.79997 "ARG " " NH1" "    " 7 0 0 2E2EFF  "N651"  1 1 7 "%FC"  38 ""  <> 0 0 0 0 0 0 1 92.13 327 0 0 488 0 651 327 15519 -1232 -3193 9189 -1087 10296 44 659 0 <> <> <> <> <> <> <> <> <> <> <> <> <> <> <> <> <> <> <> <> <> <> <> <> <> <> <> <> <> <> <> <> <> <> <> <> <> <> <> <> <>
  487 31 6.014315 35.120247 -25.346550 95 R A 38 -0.79997 -0.79997 "ARG " " NH2" "    " 7 1 0 2E2EFF  "N652"  1 1 7 "%FC"  38 ""  <> 0 0 0 0 0 0 1 94.95 328 0 0 489 0 652 328 16669 -1158 -3568 8936 -1325 10471 44 660 0 <> <> <> <> <> <> <> <> <> <> <> <> <> <> <> <> <> <> <> <> <> <> <> <> <> <> <> <> <> <> <> <> <> <> <> <> <> <> <> <> <>
  488 43 5.219026 28.605302 -30.427044 95 R A 21 0.30000 0.30000 "ARG " " H  " "    " 1 0 0 FFFFFF  "H653"  -1 1 7 "%FC"  21 ""  <> 0 0 0 0 0 0 <> <> <> 0 0 490 0 653 <> <> <> <> <> <> <> <> 661 0 <> <> <> <> <> <> <> <> <> <> <> <> <> <> <> <> <> <> <> <> <> <> <> <> <> <> <> <> <> <> <> <> <> <> <> <> <> <> <> <> <>
  489 41 6.769838 30.105623 -28.479444 95 R A 21 0.06000 0.06000 "ARG " " HA " "    " 1 0 0 FFFFFF  "H654"  -1 1 7 "%FC"  21 ""  <> 0 0 0 0 0 0 <> <> <> 0 0 491 0 654 <> <> <> <> <> <> <> <> 662 0 <> <> <> <> <> <> <> <> <> <> <> <> <> <> <> <> <> <> <> <> <> <> <> <> <> <> <> <> <> <> <> <> <> <> <> <> <> <> <> <> <>
  490 41 3.971099 30.544514 -29.652561 95 R A 21 0.06000 0.06000 "ARG " " HB3" "    " 1 0 0 FFFFFF  "H655"  -1 1 7 "%FC"  21 ""  <> 0 0 0 0 0 0 <> <> <> 0 0 492 0 655 <> <> <> <> <> <> <> <> 663 0 <> <> <> <> <> <> <> <> <> <> <> <> <> <> <> <> <> <> <> <> <> <> <> <> <> <> <> <> <> <> <> <> <> <> <> <> <> <> <> <> <>
  491 41 5.443700 31.150951 -30.349930 95 R A 21 0.06000 0.06000 "ARG " " HB2" "    " 1 0 0 FFFFFF  "H656"  -1 1 7 "%FC"  21 ""  <> 0 0 0 0 0 0 <> <> <> 0 0 493 0 656 <> <> <> <> <> <> <> <> 664 0 <> <> <> <> <> <> <> <> <> <> <> <> <> <> <> <> <> <> <> <> <> <> <> <> <> <> <> <> <> <> <> <> <> <> <> <> <> <> <> <> <>
  492 41 4.319499 31.996837 -27.628874 95 R A 21 0.06000 0.06000 "ARG " " HG3" "    " 1 0 0 FFFFFF  "H657"  -1 1 7 "%FC"  21 ""  <> 0 0 0 0 0 0 <> <> <> 0 0 494 0 657 <> <> <> <> <> <> <> <> 665 0 <> <> <> <> <> <> <> <> <> <> <> <> <> <> <> <> <> <> <> <> <> <> <> <> <> <> <> <> <> <> <> <> <> <> <> <> <> <> <> <> <>
  493 41 4.176264 32.875285 -29.110969 95 R A 21 0.06000 0.06000 "ARG " " HG2" "    " 1 0 0 FFFFFF  "H658"  -1 1 7 "%FC"  21 ""  <> 0 0 0 0 0 0 <> <> <> 0 0 495 0 658 <> <> <> <> <> <> <> <> 666 0 <> <> <> <> <> <> <> <> <> <> <> <> <> <> <> <> <> <> <> <> <> <> <> <> <> <> <> <> <> <> <> <> <> <> <> <> <> <> <> <> <>
  494 41 6.575318 33.272178 -29.250641 95 R A 21 0.06000 0.06000 "ARG " " HD3" "    " 1 0 0 FFFFFF  "H659"  -1 1 7 "%FC"  21 ""  <> 0 0 0 0 0 0 <> <> <> 0 0 496 0 659 <> <> <> <> <> <> <> <> 667 0 <> <> <> <> <> <> <> <> <> <> <> <> <> <> <> <> <> <> <> <> <> <> <> <> <> <> <> <> <> <> <> <> <> <> <> <> <> <> <> <> <>
  495 41 6.917357 32.221794 -27.901273 95 R A 21 0.06000 0.06000 "ARG " " HD2" "    " 1 0 0 FFFFFF  "H660"  -1 1 7 "%FC"  21 ""  <> 0 0 0 0 0 0 <> <> <> 0 0 497 0 660 <> <> <> <> <> <> <> <> 668 0 <> <> <> <> <> <> <> <> <> <> <> <> <> <> <> <> <> <> <> <> <> <> <> <> <> <> <> <> <> <> <> <> <> <> <> <> <> <> <> <> <>
  496 43 5.791757 34.917563 -27.824053 95 R A 21 0.44000 0.44000 "ARG " " HE " "    " 1 0 0 FFFFFF  "H661"  -1 1 7 "%FC"  21 ""  <> 0 0 0 0 0 0 <> <> <> 0 0 498 0 661 <> <> <> <> <> <> <> <> 669 0 <> <> <> <> <> <> <> <> <> <> <> <> <> <> <> <> <> <> <> <> <> <> <> <> <> <> <> <> <> <> <> <> <> <> <> <> <> <> <> <> <>
  497 43 6.445124 32.818864 -24.395530 95 R A 21 0.46000 0.46000 "ARG " "HH12" "    " 1 0 0 FFFFFF  "H662"  -1 1 7 "%FC"  21 ""  <> 0 0 0 0 0 0 <> <> <> 0 0 499 0 662 <> <> <> <> <> <> <> <> 670 0 <> <> <> <> <> <> <> <> <> <> <> <> <> <> <> <> <> <> <> <> <> <> <> <> <> <> <> <> <> <> <> <> <> <> <> <> <> <> <> <> <>
  498 43 6.395409 31.966549 -25.917331 95 R A 21 0.46000 0.46000 "ARG " "HH11" "    " 1 0 0 FFFFFF  "H663"  -1 1 7 "%FC"  21 ""  <> 0 0 0 0 0 0 <> <> <> 0 0 500 0 663 <> <> <> <> <> <> <> <> 671 0 <> <> <> <> <> <> <> <> <> <> <> <> <> <> <> <> <> <> <> <> <> <> <> <> <> <> <> <> <> <> <> <> <> <> <> <> <> <> <> <> <>
  499 44 6.098160 35.111428 -24.340312 95 R A 21 0.46000 0.46000 "ARG " "HH22" "    " 1 0 0 FFFFFF  "H664"  -1 1 7 "%FC"  21 ""  <> 0 0 0 0 0 0 <> <> <> 0 0 501 0 664 <> <> <> <> <> <> <> <> 672 0 <> <> <> <> <> <> <> <> <> <> <> <> <> <> <> <> <> <> <> <> <> <> <> <> <> <> <> <> <> <> <> <> <> <> <> <> <> <> <> <> <>
  500 44 5.846570 35.997839 -25.817488 95 R A 21 0.46000 0.46000 "ARG " "HH21" "    " 1 0 0 FFFFFF  "H665"  -1 1 7 "%FC"  21 ""  <> 0 0 0 0 0 0 <> <> <> 0 0 502 0 665 <> <> <> <> <> <> <> <> 673 0 <> <> <> <> <> <> <> <> <> <> <> <> <> <> <> <> <> <> <> <> <> <> <> <> <> <> <> <> <> <> <> <> <> <> <> <> <> <> <> <> <>
  501 25 4.040401 28.463617 -27.462573 96 Y A 38 -0.50000 -0.50000 "TYR " " N  " "    " 7 0 0 2E2EFF  "N666"  0 1 7 "%FC"  38 ""  <> 0 0 0 0 0 0 1 66.56 329 0 0 503 0 666 329 12201 -1442 173 6237 -1500 6851 45 674 0 <> <> <> <> <> <> <> <> <> <> <> <> <> <> <> <> <> <> <> <> <> <> <> <> <> <> <> <> <> <> <> <> <> <> <> <> <> <> <> <> <>
  502 3 3.138421 28.206105 -26.331767 96 Y A 24 0.14000 0.14000 "TYR " " CA " "    " 6 0 0 808080  "C667"  0 1 -1111 "%RT%RN"  2 ""  FFD200  0 0 0 0 0 0 1 65.56 330 0 0 504 0 667 330 12219 -1307 290 6089 -1563 6602 45 675 0 <> <> <> <> <> <> <> <> <> <> <> <> <> <> <> <> <> <> <> <> <> <> <> <> <> <> <> <> <> <> <> <> <> <> <> <> <> <> <> <> <>
  503 2 3.153110 26.746223 -25.869249 96 Y A 24 0.50000 0.50000 "TYR " " C  " "    " 6 0 0 808080  "C668"  0 1 7 "%FC"  24 ""  <> 0 0 0 0 0 0 1 68.07 331 0 0 505 0 668 331 12149 -1258 142 6743 -1478 6971 45 676 0 <> <> <> <> <> <> <> <> <> <> <> <> <> <> <> <> <> <> <> <> <> <> <> <> <> <> <> <> <> <> <> <> <> <> <> <> <> <> <> <> <>
  504 15 3.496174 26.506832 -24.711683 96 Y A 70 -0.50000 -0.50000 "TYR " " O  " "    " 8 0 0 FF2E2E  "O669"  0 1 7 "%FC"  70 ""  <> 0 0 0 0 0 0 1 70.19 332 0 0 506 0 669 332 12508 -1452 50 7110 -1532 7052 45 677 0 <> <> <> <> <> <> <> <> <> <> <> <> <> <> <> <> <> <> <> <> <> <> <> <> <> <> <> <> <> <> <> <> <> <> <> <> <> <> <> <> <>
  505 3 1.703593 28.698613 -26.626928 96 Y A 24 -0.00500 -0.00500 "TYR " " CB " "    " 6 0 0 808080  "C670"  0 1 7 "%FC"  24 ""  <> 0 0 0 0 0 0 1 63.12 333 0 0 507 0 670 333 12055 -901 582 5549 -1558 6378 45 678 0 <> <> <> <> <> <> <> <> <> <> <> <> <> <> <> <> <> <> <> <> <> <> <> <> <> <> <> <> <> <> <> <> <> <> <> <> <> <> <> <> <>
  506 2 1.586890 30.192253 -26.871897 96 Y A 24 -0.11500 -0.11500 "TYR " " CG " "    " 6 0 0 808080  "C671"  0 1 7 "%FC"  24 ""  <> 0 0 0 0 0 0 1 74.01 334 0 0 508 0 671 334 13739 -883 748 6653 -1562 7729 45 679 0 <> <> <> <> <> <> <> <> <> <> <> <> <> <> <> <> <> <> <> <> <> <> <> <> <> <> <> <> <> <> <> <> <> <> <> <> <> <> <> <> <>
  507 2 1.773296 31.103680 -25.811898 96 Y A 24 -0.11500 -0.11500 "TYR " " CD1" "    " 6 0 0 808080  "C672"  0 1 7 "%FC"  24 ""  <> 0 0 0 0 0 0 1 77.33 335 0 0 509 0 672 335 14489 -1019 848 6942 -1628 7952 45 680 0 <> <> <> <> <> <> <> <> <> <> <> <> <> <> <> <> <> <> <> <> <> <> <> <> <> <> <> <> <> <> <> <> <> <> <> <> <> <> <> <> <>
  508 2 1.300924 30.676258 -28.163922 96 Y A 24 -0.11500 -0.11500 "TYR " " CD2" "    " 6 0 0 808080  "C673"  0 1 7 "%FC"  24 ""  <> 0 0 0 0 0 0 1 76.49 336 0 0 510 0 673 336 14021 -732 806 6839 -1489 8203 45 681 0 <> <> <> <> <> <> <> <> <> <> <> <> <> <> <> <> <> <> <> <> <> <> <> <> <> <> <> <> <> <> <> <> <> <> <> <> <> <> <> <> <>
  509 2 1.689390 32.489874 -26.047941 96 Y A 24 -0.11500 -0.11500 "TYR " " CE1" "    " 6 0 0 808080  "C674"  0 1 7 "%FC"  24 ""  <> 0 0 0 0 0 0 1 77.55 337 0 0 511 0 674 337 14815 -1005 1009 6710 -1627 7939 45 682 0 <> <> <> <> <> <> <> <> <> <> <> <> <> <> <> <> <> <> <> <> <> <> <> <> <> <> <> <> <> <> <> <> <> <> <> <> <> <> <> <> <>
  510 2 1.223578 32.060939 -28.403724 96 Y A 24 -0.11500 -0.11500 "TYR " " CE2" "    " 6 0 0 808080  "C675"  0 1 7 "%FC"  24 ""  <> 0 0 0 0 0 0 1 78.9 338 0 0 512 0 675 338 14610 -710 958 6897 -1477 8470 45 683 0 <> <> <> <> <> <> <> <> <> <> <> <> <> <> <> <> <> <> <> <> <> <> <> <> <> <> <> <> <> <> <> <> <> <> <> <> <> <> <> <> <>
  511 2 1.420838 32.969270 -27.345782 96 Y A 24 0.15000 0.15000 "TYR " " CZ " "    " 6 0 0 808080  "C676"  0 1 7 "%FC"  24 ""  <> 0 0 0 0 0 0 1 84.01 339 0 0 513 0 676 339 15591 -845 1063 7410 -1550 8918 45 684 0 <> <> <> <> <> <> <> <> <> <> <> <> <> <> <> <> <> <> <> <> <> <> <> <> <> <> <> <> <> <> <> <> <> <> <> <> <> <> <> <> <>
  512 16 1.353991 34.311173 -27.581827 96 Y A 70 -0.58500 -0.58500 "TYR " " OH " "    " 8 0 0 FF2E2E  "O677"  0 1 7 "%FC"  70 ""  <> 0 0 0 0 0 0 1 84.67 340 0 0 514 0 677 340 15987 -826 1225 7236 -1539 8949 45 685 0 <> <> <> <> <> <> <> <> <> <> <> <> <> <> <> <> <> <> <> <> <> <> <> <> <> <> <> <> <> <> <> <> <> <> <> <> <> <> <> <> <>
  513 43 3.790683 28.055001 -28.353689 96 Y A 21 0.30000 0.30000 "TYR " " H  " "    " 1 0 0 FFFFFF  "H678"  -1 1 7 "%FC"  21 ""  <> 0 0 0 0 0 0 <> <> <> 0 0 515 0 678 <> <> <> <> <> <> <> <> 686 0 <> <> <> <> <> <> <> <> <> <> <> <> <> <> <> <> <> <> <> <> <> <> <> <> <> <> <> <> <> <> <> <> <> <> <> <> <> <> <> <> <>
  514 41 3.471611 28.776365 -25.463019 96 Y A 21 0.06000 0.06000 "TYR " " HA " "    " 1 0 0 FFFFFF  "H679"  -1 1 7 "%FC"  21 ""  <> 0 0 0 0 0 0 <> <> <> 0 0 516 0 679 <> <> <> <> <> <> <> <> 687 0 <> <> <> <> <> <> <> <> <> <> <> <> <> <> <> <> <> <> <> <> <> <> <> <> <> <> <> <> <> <> <> <> <> <> <> <> <> <> <> <> <>
  515 41 1.057754 28.460912 -25.779913 96 Y A 21 0.06000 0.06000 "TYR " " HB3" "    " 1 0 0 FFFFFF  "H680"  -1 1 7 "%FC"  21 ""  <> 0 0 0 0 0 0 <> <> <> 0 0 517 0 680 <> <> <> <> <> <> <> <> 688 0 <> <> <> <> <> <> <> <> <> <> <> <> <> <> <> <> <> <> <> <> <> <> <> <> <> <> <> <> <> <> <> <> <> <> <> <> <> <> <> <> <>
  516 41 1.273790 28.160150 -27.470451 96 Y A 21 0.06000 0.06000 "TYR " " HB2" "    " 1 0 0 FFFFFF  "H681"  -1 1 7 "%FC"  21 ""  <> 0 0 0 0 0 0 <> <> <> 0 0 518 0 681 <> <> <> <> <> <> <> <> 689 0 <> <> <> <> <> <> <> <> <> <> <> <> <> <> <> <> <> <> <> <> <> <> <> <> <> <> <> <> <> <> <> <> <> <> <> <> <> <> <> <> <>
  517 41 1.988024 30.742312 -24.816861 96 Y A 21 0.11500 0.11500 "TYR " " HD1" "    " 1 0 0 FFFFFF  "H682"  -1 1 7 "%FC"  21 ""  <> 0 0 0 0 0 0 <> <> <> 0 0 519 0 682 <> <> <> <> <> <> <> <> 690 0 <> <> <> <> <> <> <> <> <> <> <> <> <> <> <> <> <> <> <> <> <> <> <> <> <> <> <> <> <> <> <> <> <> <> <> <> <> <> <> <> <>
  518 41 1.140798 29.983909 -28.973223 96 Y A 21 0.11500 0.11500 "TYR " " HD2" "    " 1 0 0 FFFFFF  "H683"  -1 1 7 "%FC"  21 ""  <> 0 0 0 0 0 0 <> <> <> 0 0 520 0 683 <> <> <> <> <> <> <> <> 691 0 <> <> <> <> <> <> <> <> <> <> <> <> <> <> <> <> <> <> <> <> <> <> <> <> <> <> <> <> <> <> <> <> <> <> <> <> <> <> <> <> <>
  519 41 1.838835 33.180716 -25.231308 96 Y A 21 0.11500 0.11500 "TYR " " HE1" "    " 1 0 0 FFFFFF  "H684"  -1 1 7 "%FC"  21 ""  <> 0 0 0 0 0 0 <> <> <> 0 0 521 0 684 <> <> <> <> <> <> <> <> 692 0 <> <> <> <> <> <> <> <> <> <> <> <> <> <> <> <> <> <> <> <> <> <> <> <> <> <> <> <> <> <> <> <> <> <> <> <> <> <> <> <> <>
  520 41 1.012700 32.423165 -29.399290 96 Y A 21 0.11500 0.11500 "TYR " " HE2" "    " 1 0 0 FFFFFF  "H685"  -1 1 7 "%FC"  21 ""  <> 0 0 0 0 0 0 <> <> <> 0 0 522 0 685 <> <> <> <> <> <> <> <> 693 0 <> <> <> <> <> <> <> <> <> <> <> <> <> <> <> <> <> <> <> <> <> <> <> <> <> <> <> <> <> <> <> <> <> <> <> <> <> <> <> <> <>
  521 42 1.448539 34.831971 -26.799053 96 Y A 21 0.43500 0.43500 "TYR " " HH " "    " 1 0 0 FFFFFF  "H686"  -1 1 7 "%FC"  21 ""  <> 0 0 0 0 0 0 <> <> <> 0 0 523 0 686 <> <> <> <> <> <> <> <> 694 0 <> <> <> <> <> <> <> <> <> <> <> <> <> <> <> <> <> <> <> <> <> <> <> <> <> <> <> <> <> <> <> <> <> <> <> <> <> <> <> <> <>
  522 25 2.755104 25.781152 -26.721761 97 T A 38 -0.50000 -0.50000 "THR " " N  " "    " 7 0 0 2E2EFF  "N687"  0 1 7 "%FC"  38 ""  <> 0 0 0 0 0 0 1 67.89 341 0 0 524 0 687 341 11722 -1016 116 6892 -1344 7182 46 695 0 <> <> <> <> <> <> <> <> <> <> <> <> <> <> <> <> <> <> <> <> <> <> <> <> <> <> <> <> <> <> <> <> <> <> <> <> <> <> <> <> <>
  523 3 2.529457 24.387716 -26.299406 97 T A 24 0.14000 0.14000 "THR " " CA " "    " 6 0 0 808080  "C688"  0 1 -1111 "%RT%RN"  2 ""  FFD200  0 0 0 0 0 0 1 68.61 342 0 0 525 0 688 342 11505 -927 29 7246 -1268 7316 46 696 0 <> <> <> <> <> <> <> <> <> <> <> <> <> <> <> <> <> <> <> <> <> <> <> <> <> <> <> <> <> <> <> <> <> <> <> <> <> <> <> <> <>
  524 2 3.849718 23.636245 -26.008101 97 T A 24 0.50000 0.50000 "THR " " C  " "    " 6 0 0 808080  "C689"  0 1 7 "%FC"  24 ""  <> 0 0 0 0 0 0 1 70.65 343 0 0 526 0 689 343 11542 -1201 -239 7759 -1217 7542 46 697 0 <> <> <> <> <> <> <> <> <> <> <> <> <> <> <> <> <> <> <> <> <> <> <> <> <> <> <> <> <> <> <> <> <> <> <> <> <> <> <> <> <>
  525 15 3.884663 22.798934 -25.108794 97 T A 70 -0.50000 -0.50000 "THR " " O  " "    " 8 0 0 FF2E2E  "O690"  0 1 7 "%FC"  70 ""  <> 0 0 0 0 0 0 1 65.79 344 0 0 527 0 690 344 10823 -1222 -324 7319 -1188 6856 46 698 0 <> <> <> <> <> <> <> <> <> <> <> <> <> <> <> <> <> <> <> <> <> <> <> <> <> <> <> <> <> <> <> <> <> <> <> <> <> <> <> <> <>
  526 3 1.658350 23.618767 -27.335911 97 T A 24 0.20500 0.20500 "THR " " CB " "    " 6 0 0 808080  "C691"  0 1 7 "%FC"  24 ""  <> 0 0 0 0 0 0 1 67.58 345 0 0 528 0 691 345 11045 -611 92 7206 -1147 7427 46 699 0 <> <> <> <> <> <> <> <> <> <> <> <> <> <> <> <> <> <> <> <> <> <> <> <> <> <> <> <> <> <> <> <> <> <> <> <> <> <> <> <> <>
  527 16 2.386423 23.103067 -28.432705 97 T A 70 -0.68300 -0.68300 "THR " " OG1" "    " 8 0 0 FF2E2E  "O692"  0 1 7 "%FC"  70 ""  <> 0 0 0 0 0 0 1 66.39 346 0 0 529 0 692 346 10654 -671 -34 7138 -1065 7431 46 700 0 <> <> <> <> <> <> <> <> <> <> <> <> <> <> <> <> <> <> <> <> <> <> <> <> <> <> <> <> <> <> <> <> <> <> <> <> <> <> <> <> <>
  528 3 0.445852 24.403676 -27.865443 97 T A 24 -0.18000 -0.18000 "THR " " CG2" "    " 6 0 0 808080  "C693"  0 1 7 "%FC"  24 ""  <> 0 0 0 0 0 0 1 65.85 347 0 0 530 0 693 347 10999 -327 343 6766 -1165 7254 46 701 0 <> <> <> <> <> <> <> <> <> <> <> <> <> <> <> <> <> <> <> <> <> <> <> <> <> <> <> <> <> <> <> <> <> <> <> <> <> <> <> <> <>
  529 43 2.502336 26.032091 -27.667993 97 T A 21 0.30000 0.30000 "THR " " H  " "    " 1 0 0 FFFFFF  "H694"  -1 1 7 "%FC"  21 ""  <> 0 0 0 0 0 0 <> <> <> 0 0 531 0 694 <> <> <> <> <> <> <> <> 702 0 <> <> <> <> <> <> <> <> <> <> <> <> <> <> <> <> <> <> <> <> <> <> <> <> <> <> <> <> <> <> <> <> <> <> <> <> <> <> <> <> <>
  530 41 1.960398 24.423320 -25.367935 97 T A 21 0.06000 0.06000 "THR " " HA " "    " 1 0 0 FFFFFF  "H695"  -1 1 7 "%FC"  21 ""  <> 0 0 0 0 0 0 <> <> <> 0 0 532 0 695 <> <> <> <> <> <> <> <> 703 0 <> <> <> <> <> <> <> <> <> <> <> <> <> <> <> <> <> <> <> <> <> <> <> <> <> <> <> <> <> <> <> <> <> <> <> <> <> <> <> <> <>
  531 41 1.266284 22.744156 -26.816848 97 T A 21 0.06000 0.06000 "THR " " HB " "    " 1 0 0 FFFFFF  "H696"  -1 1 7 "%FC"  21 ""  <> 0 0 0 0 0 0 <> <> <> 0 0 533 0 696 <> <> <> <> <> <> <> <> 704 0 <> <> <> <> <> <> <> <> <> <> <> <> <> <> <> <> <> <> <> <> <> <> <> <> <> <> <> <> <> <> <> <> <> <> <> <> <> <> <> <> <>
  532 42 1.804211 22.568927 -28.952363 97 T A 21 0.41800 0.41800 "THR " " HG1" "    " 1 0 0 FFFFFF  "H697"  -1 1 7 "%FC"  21 ""  <> 0 0 0 0 0 0 <> <> <> 0 0 534 0 697 <> <> <> <> <> <> <> <> 705 0 <> <> <> <> <> <> <> <> <> <> <> <> <> <> <> <> <> <> <> <> <> <> <> <> <> <> <> <> <> <> <> <> <> <> <> <> <> <> <> <> <>
  533 41 -0.213232 23.760844 -28.449887 97 T A 21 0.06000 0.06000 "THR " "HG21" "    " 1 0 0 FFFFFF  "H698"  -1 1 7 "%FC"  21 ""  <> 0 0 0 0 0 0 <> <> <> 0 0 535 0 698 <> <> <> <> <> <> <> <> 706 0 <> <> <> <> <> <> <> <> <> <> <> <> <> <> <> <> <> <> <> <> <> <> <> <> <> <> <> <> <> <> <> <> <> <> <> <> <> <> <> <> <>
  534 41 -0.140298 24.817423 -27.047032 97 T A 21 0.06000 0.06000 "THR " "HG22" "    " 1 0 0 FFFFFF  "H699"  -1 1 7 "%FC"  21 ""  <> 0 0 0 0 0 0 <> <> <> 0 0 536 0 699 <> <> <> <> <> <> <> <> 707 0 <> <> <> <> <> <> <> <> <> <> <> <> <> <> <> <> <> <> <> <> <> <> <> <> <> <> <> <> <> <> <> <> <> <> <> <> <> <> <> <> <>
  535 41 0.747458 25.230847 -28.507825 97 T A 21 0.06000 0.06000 "THR " "HG23" "    " 1 0 0 FFFFFF  "H700"  -1 1 7 "%FC"  21 ""  <> 0 0 0 0 0 0 <> <> <> 0 0 537 0 700 <> <> <> <> <> <> <> <> 708 0 <> <> <> <> <> <> <> <> <> <> <> <> <> <> <> <> <> <> <> <> <> <> <> <> <> <> <> <> <> <> <> <> <> <> <> <> <> <> <> <> <>
  536 25 4.921194 23.956685 -26.753170 98 K A 38 -0.50000 -0.50000 "LYS " " N  " "    " 7 0 0 2E2EFF  "N701"  0 1 7 "%FC"  38 ""  <> 0 0 0 0 0 0 1 74.95 348 0 0 538 0 701 348 12000 -1397 -367 8336 -1190 8141 47 709 0 <> <> <> <> <> <> <> <> <> <> <> <> <> <> <> <> <> <> <> <> <> <> <> <> <> <> <> <> <> <> <> <> <> <> <> <> <> <> <> <> <>
  537 3 6.318683 23.540767 -26.598506 98 K A 24 0.14000 0.14000 "LYS " " CA " "    " 6 0 0 808080  "C702"  0 1 -1111 "%RT%RN"  2 ""  FFD200  0 0 0 0 0 0 1 79.85 349 0 0 539 0 702 349 12432 -1689 -613 9185 -1139 8723 47 710 0 <> <> <> <> <> <> <> <> <> <> <> <> <> <> <> <> <> <> <> <> <> <> <> <> <> <> <> <> <> <> <> <> <> <> <> <> <> <> <> <> <>
  538 2 6.694141 22.190380 -27.220403 98 K A 24 0.50000 0.50000 "LYS " " C  " "    " 6 0 0 808080  "C703"  0 1 7 "%FC"  24 ""  <> 0 0 0 0 0 0 1 76.37 350 0 0 540 0 703 350 11536 -1570 -733 9019 -987 8463 47 711 0 <> <> <> <> <> <> <> <> <> <> <> <> <> <> <> <> <> <> <> <> <> <> <> <> <> <> <> <> <> <> <> <> <> <> <> <> <> <> <> <> <>
  539 15 7.879608 21.859003 -27.244202 98 K A 70 -0.50000 -0.50000 "LYS " " O  " "    " 8 0 0 FF2E2E  "O704"  0 1 7 "%FC"  70 ""  <> 0 0 0 0 0 0 1 90.01 351 0 0 541 0 704 351 13066 -1770 -928 10957 -918 10176 47 712 0 <> <> <> <> <> <> <> <> <> <> <> <> <> <> <> <> <> <> <> <> <> <> <> <> <> <> <> <> <> <> <> <> <> <> <> <> <> <> <> <> <>
  540 3 6.884113 23.736088 -25.171718 98 K A 24 -0.12000 -0.12000 "LYS " " CB " "    " 6 0 0 808080  "C705"  0 1 7 "%FC"  24 ""  <> 0 0 0 0 0 0 1 79.28 352 0 0 542 0 705 352 12570 -1950 -722 9169 -1208 8385 47 713 0 <> <> <> <> <> <> <> <> <> <> <> <> <> <> <> <> <> <> <> <> <> <> <> <> <> <> <> <> <> <> <> <> <> <> <> <> <> <> <> <> <>
  541 3 6.914694 25.187743 -24.671463 98 K A 24 -0.12000 -0.12000 "LYS " " CG " "    " 6 0 0 808080  "C706"  0 1 7 "%FC"  24 ""  <> 0 0 0 0 0 0 1 85.42 353 0 0 543 0 706 353 13826 -2183 -644 9688 -1367 8941 47 714 0 <> <> <> <> <> <> <> <> <> <> <> <> <> <> <> <> <> <> <> <> <> <> <> <> <> <> <> <> <> <> <> <> <> <> <> <> <> <> <> <> <>
  542 3 7.696678 26.152853 -25.581684 98 K A 24 -0.12000 -0.12000 "LYS " " CD " "    " 6 0 0 808080  "C707"  0 1 7 "%FC"  24 ""  <> 0 0 0 0 0 0 1 87.92 354 0 0 544 0 707 354 14156 -2422 -712 9950 -1371 9298 47 715 0 <> <> <> <> <> <> <> <> <> <> <> <> <> <> <> <> <> <> <> <> <> <> <> <> <> <> <> <> <> <> <> <> <> <> <> <> <> <> <> <> <>
  543 3 8.061717 27.467649 -24.883590 98 K A 24 0.19000 0.19000 "LYS " " CE " "    " 6 0 0 808080  "C708"  0 1 7 "%FC"  24 ""  <> 0 0 0 0 0 0 1 93.16 355 0 0 545 0 708 355 15174 -2625 -632 10438 -1442 9785 47 716 0 <> <> <> <> <> <> <> <> <> <> <> <> <> <> <> <> <> <> <> <> <> <> <> <> <> <> <> <> <> <> <> <> <> <> <> <> <> <> <> <> <>
  544 32 6.861684 28.206022 -24.457832 98 K A 38 -0.30000 -0.30000 "LYS " " NZ " "    " 7 1 0 2E2EFF  "N709"  0 1 7 "%FC"  38 ""  <> 0 0 0 0 0 0 1 94.56 356 0 0 546 0 709 356 15731 -2396 -352 10296 -1540 9901 47 717 0 <> <> <> <> <> <> <> <> <> <> <> <> <> <> <> <> <> <> <> <> <> <> <> <> <> <> <> <> <> <> <> <> <> <> <> <> <> <> <> <> <>
  545 43 4.758782 24.621066 -27.499917 98 K A 21 0.30000 0.30000 "LYS " " H  " "    " 1 0 0 FFFFFF  "H710"  -1 1 7 "%FC"  21 ""  <> 0 0 0 0 0 0 <> <> <> 0 0 547 0 710 <> <> <> <> <> <> <> <> 718 0 <> <> <> <> <> <> <> <> <> <> <> <> <> <> <> <> <> <> <> <> <> <> <> <> <> <> <> <> <> <> <> <> <> <> <> <> <> <> <> <> <>
  546 41 6.854695 24.233917 -27.245293 98 K A 21 0.06000 0.06000 "LYS " " HA " "    " 1 0 0 FFFFFF  "H711"  -1 1 7 "%FC"  21 ""  <> 0 0 0 0 0 0 <> <> <> 0 0 548 0 711 <> <> <> <> <> <> <> <> 719 0 <> <> <> <> <> <> <> <> <> <> <> <> <> <> <> <> <> <> <> <> <> <> <> <> <> <> <> <> <> <> <> <> <> <> <> <> <> <> <> <> <>
  547 41 7.905456 23.354866 -25.126933 98 K A 21 0.06000 0.06000 "LYS " " HB3" "    " 1 0 0 FFFFFF  "H712"  -1 1 7 "%FC"  21 ""  <> 0 0 0 0 0 0 <> <> <> 0 0 549 0 712 <> <> <> <> <> <> <> <> 720 0 <> <> <> <> <> <> <> <> <> <> <> <> <> <> <> <> <> <> <> <> <> <> <> <> <> <> <> <> <> <> <> <> <> <> <> <> <> <> <> <> <>
  548 41 6.322826 23.128128 -24.464210 98 K A 21 0.06000 0.06000 "LYS " " HB2" "    " 1 0 0 FFFFFF  "H713"  -1 1 7 "%FC"  21 ""  <> 0 0 0 0 0 0 <> <> <> 0 0 550 0 713 <> <> <> <> <> <> <> <> 721 0 <> <> <> <> <> <> <> <> <> <> <> <> <> <> <> <> <> <> <> <> <> <> <> <> <> <> <> <> <> <> <> <> <> <> <> <> <> <> <> <> <>
  549 41 7.363764 25.186769 -23.677509 98 K A 21 0.06000 0.06000 "LYS " " HG3" "    " 1 0 0 FFFFFF  "H714"  -1 1 7 "%FC"  21 ""  <> 0 0 0 0 0 0 <> <> <> 0 0 551 0 714 <> <> <> <> <> <> <> <> 722 0 <> <> <> <> <> <> <> <> <> <> <> <> <> <> <> <> <> <> <> <> <> <> <> <> <> <> <> <> <> <> <> <> <> <> <> <> <> <> <> <> <>
  550 41 5.896727 25.548623 -24.536706 98 K A 21 0.06000 0.06000 "LYS " " HG2" "    " 1 0 0 FFFFFF  "H715"  -1 1 7 "%FC"  21 ""  <> 0 0 0 0 0 0 <> <> <> 0 0 552 0 715 <> <> <> <> <> <> <> <> 723 0 <> <> <> <> <> <> <> <> <> <> <> <> <> <> <> <> <> <> <> <> <> <> <> <> <> <> <> <> <> <> <> <> <> <> <> <> <> <> <> <> <>
  551 41 7.118212 26.367098 -26.481260 98 K A 21 0.06000 0.06000 "LYS " " HD3" "    " 1 0 0 FFFFFF  "H716"  -1 1 7 "%FC"  21 ""  <> 0 0 0 0 0 0 <> <> <> 0 0 553 0 716 <> <> <> <> <> <> <> <> 724 0 <> <> <> <> <> <> <> <> <> <> <> <> <> <> <> <> <> <> <> <> <> <> <> <> <> <> <> <> <> <> <> <> <> <> <> <> <> <> <> <> <>
  552 41 8.617641 25.672206 -25.914440 98 K A 21 0.06000 0.06000 "LYS " " HD2" "    " 1 0 0 FFFFFF  "H717"  -1 1 7 "%FC"  21 ""  <> 0 0 0 0 0 0 <> <> <> 0 0 554 0 717 <> <> <> <> <> <> <> <> 725 0 <> <> <> <> <> <> <> <> <> <> <> <> <> <> <> <> <> <> <> <> <> <> <> <> <> <> <> <> <> <> <> <> <> <> <> <> <> <> <> <> <>
  553 41 8.641554 28.100182 -25.556679 98 K A 21 0.06000 0.06000 "LYS " " HE3" "    " 1 0 0 FFFFFF  "H718"  -1 1 7 "%FC"  21 ""  <> 0 0 0 0 0 0 <> <> <> 0 0 555 0 718 <> <> <> <> <> <> <> <> 726 0 <> <> <> <> <> <> <> <> <> <> <> <> <> <> <> <> <> <> <> <> <> <> <> <> <> <> <> <> <> <> <> <> <> <> <> <> <> <> <> <> <>
  554 41 8.685985 27.271527 -24.011268 98 K A 21 0.06000 0.06000 "LYS " " HE2" "    " 1 0 0 FFFFFF  "H719"  -1 1 7 "%FC"  21 ""  <> 0 0 0 0 0 0 <> <> <> 0 0 556 0 719 <> <> <> <> <> <> <> <> 727 0 <> <> <> <> <> <> <> <> <> <> <> <> <> <> <> <> <> <> <> <> <> <> <> <> <> <> <> <> <> <> <> <> <> <> <> <> <> <> <> <> <>
  555 44 6.329163 28.493609 -25.269122 98 K A 21 0.33000 0.33000 "LYS " " HZ1" "    " 1 0 0 FFFFFF  "H720"  -1 1 7 "%FC"  21 ""  <> 0 0 0 0 0 0 <> <> <> 0 0 557 0 720 <> <> <> <> <> <> <> <> 728 0 <> <> <> <> <> <> <> <> <> <> <> <> <> <> <> <> <> <> <> <> <> <> <> <> <> <> <> <> <> <> <> <> <> <> <> <> <> <> <> <> <>
  556 44 6.287783 27.612779 -23.875468 98 K A 21 0.33000 0.33000 "LYS " " HZ2" "    " 1 0 0 FFFFFF  "H721"  -1 1 7 "%FC"  21 ""  <> 0 0 0 0 0 0 <> <> <> 0 0 558 0 721 <> <> <> <> <> <> <> <> 729 0 <> <> <> <> <> <> <> <> <> <> <> <> <> <> <> <> <> <> <> <> <> <> <> <> <> <> <> <> <> <> <> <> <> <> <> <> <> <> <> <> <>
  557 44 7.136271 29.025125 -23.935355 98 K A 21 0.33000 0.33000 "LYS " " HZ3" "    " 1 0 0 FFFFFF  "H722"  -1 1 7 "%FC"  21 ""  <> 0 0 0 0 0 0 <> <> <> 0 0 559 0 722 <> <> <> <> <> <> <> <> 730 0 <> <> <> <> <> <> <> <> <> <> <> <> <> <> <> <> <> <> <> <> <> <> <> <> <> <> <> <> <> <> <> <> <> <> <> <> <> <> <> <> <>
  558 25 5.717669 21.417371 -27.728894 99 M A 38 -0.50000 -0.50000 "MET " " N  " "    " 7 0 0 2E2EFF  "N723"  0 1 7 "%FC"  38 ""  <> 0 0 0 0 0 0 1 48.25 357 0 0 560 0 723 357 7805 -1263 -623 5464 -928 5063 48 731 0 <> <> <> <> <> <> <> <> <> <> <> <> <> <> <> <> <> <> <> <> <> <> <> <> <> <> <> <> <> <> <> <> <> <> <> <> <> <> <> <> <>
  559 3 5.925282 20.160243 -28.459193 99 M A 24 0.14000 0.14000 "MET " " CA " "    " 6 0 0 808080  "C724"  0 1 -1111 "%RT%RN"  2 ""  FFD200  0 0 0 0 0 0 1 58.94 358 0 0 561 0 724 358 8775 -1149 -704 7030 -795 6590 48 732 0 <> <> <> <> <> <> <> <> <> <> <> <> <> <> <> <> <> <> <> <> <> <> <> <> <> <> <> <> <> <> <> <> <> <> <> <> <> <> <> <> <>
  560 2 6.373728 19.000944 -27.535301 99 M A 24 0.50000 0.50000 "MET " " C  " "    " 6 0 0 808080  "C725"  0 1 7 "%FC"  24 ""  <> 0 0 0 0 0 0 1 59.86 359 0 0 562 0 725 359 8758 -1220 -852 7359 -730 6626 48 733 0 <> <> <> <> <> <> <> <> <> <> <> <> <> <> <> <> <> <> <> <> <> <> <> <> <> <> <> <> <> <> <> <> <> <> <> <> <> <> <> <> <>
  561 15 7.097975 18.105782 -27.970496 99 M A 70 -0.50000 -0.50000 "MET " " O  " "    " 8 0 0 FF2E2E  "O726"  0 1 7 "%FC"  70 ""  <> 0 0 0 0 0 0 1 54.45 360 0 0 563 0 726 360 7800 -1271 -988 6865 -621 6024 48 734 0 <> <> <> <> <> <> <> <> <> <> <> <> <> <> <> <> <> <> <> <> <> <> <> <> <> <> <> <> <> <> <> <> <> <> <> <> <> <> <> <> <>
  562 3 6.842554 20.387181 -29.692119 99 M A 24 -0.12000 -0.12000 "MET " " CB " "    " 6 0 0 808080  "C727"  0 1 7 "%FC"  24 ""  <> 0 0 0 0 0 0 1 66.88 361 0 0 564 0 727 361 9588 -1245 -775 8092 -734 7731 48 735 0 <> <> <> <> <> <> <> <> <> <> <> <> <> <> <> <> <> <> <> <> <> <> <> <> <> <> <> <> <> <> <> <> <> <> <> <> <> <> <> <> <>
  563 3 6.401014 19.625223 -30.946743 99 M A 24 0.04750 0.04750 "MET " " CG " "    " 6 0 0 808080  "C728"  0 1 7 "%FC"  24 ""  <> 0 0 0 0 0 0 1 65.96 362 0 0 565 0 728 362 9315 -1023 -670 7937 -679 7811 48 736 0 <> <> <> <> <> <> <> <> <> <> <> <> <> <> <> <> <> <> <> <> <> <> <> <> <> <> <> <> <> <> <> <> <> <> <> <> <> <> <> <> <>
  564 49 7.634224 19.543230 -32.276235 99 M A 143 -0.33500 -0.33500 "MET " " SD " "    " 16 0 0 FFFF6B  "S729"  0 1 7 "%FC"  143 ""  <> 0 0 0 0 0 0 1 71.53 363 0 0 566 0 729 363 9764 -1136 -748 8754 -593 8662 48 737 0 <> <> <> <> <> <> <> <> <> <> <> <> <> <> <> <> <> <> <> <> <> <> <> <> <> <> <> <> <> <> <> <> <> <> <> <> <> <> <> <> <>
  565 3 8.047205 21.295972 -32.494798 99 M A 24 -0.01250 -0.01250 "MET " " CE " "    " 6 0 0 808080  "C730"  0 1 7 "%FC"  24 ""  <> 0 0 0 0 0 0 1 66.71 364 0 0 567 0 730 364 9410 -1437 -778 8009 -683 7927 48 738 0 <> <> <> <> <> <> <> <> <> <> <> <> <> <> <> <> <> <> <> <> <> <> <> <> <> <> <> <> <> <> <> <> <> <> <> <> <> <> <> <> <>
  566 43 4.769356 21.760655 -27.664194 99 M A 21 0.30000 0.30000 "MET " " H  " "    " 1 0 0 FFFFFF  "H731"  -1 1 7 "%FC"  21 ""  <> 0 0 0 0 0 0 <> <> <> 0 0 568 0 731 <> <> <> <> <> <> <> <> 739 0 <> <> <> <> <> <> <> <> <> <> <> <> <> <> <> <> <> <> <> <> <> <> <> <> <> <> <> <> <> <> <> <> <> <> <> <> <> <> <> <> <>
  567 41 4.935233 19.889453 -28.823604 99 M A 21 0.06000 0.06000 "MET " " HA " "    " 1 0 0 FFFFFF  "H732"  -1 1 7 "%FC"  21 ""  <> 0 0 0 0 0 0 <> <> <> 0 0 569 0 732 <> <> <> <> <> <> <> <> 740 0 <> <> <> <> <> <> <> <> <> <> <> <> <> <> <> <> <> <> <> <> <> <> <> <> <> <> <> <> <> <> <> <> <> <> <> <> <> <> <> <> <>
  568 41 7.874730 20.132484 -29.446851 99 M A 21 0.06000 0.06000 "MET " " HB3" "    " 1 0 0 FFFFFF  "H733"  -1 1 7 "%FC"  21 ""  <> 0 0 0 0 0 0 <> <> <> 0 0 570 0 733 <> <> <> <> <> <> <> <> 741 0 <> <> <> <> <> <> <> <> <> <> <> <> <> <> <> <> <> <> <> <> <> <> <> <> <> <> <> <> <> <> <> <> <> <> <> <> <> <> <> <> <>
  569 41 6.860707 21.446078 -29.950734 99 M A 21 0.06000 0.06000 "MET " " HB2" "    " 1 0 0 FFFFFF  "H734"  -1 1 7 "%FC"  21 ""  <> 0 0 0 0 0 0 <> <> <> 0 0 571 0 734 <> <> <> <> <> <> <> <> 742 0 <> <> <> <> <> <> <> <> <> <> <> <> <> <> <> <> <> <> <> <> <> <> <> <> <> <> <> <> <> <> <> <> <> <> <> <> <> <> <> <> <>
  570 41 5.486519 20.062476 -31.343724 99 M A 21 0.06000 0.06000 "MET " " HG3" "    " 1 0 0 FFFFFF  "H735"  -1 1 7 "%FC"  21 ""  <> 0 0 0 0 0 0 <> <> <> 0 0 572 0 735 <> <> <> <> <> <> <> <> 743 0 <> <> <> <> <> <> <> <> <> <> <> <> <> <> <> <> <> <> <> <> <> <> <> <> <> <> <> <> <> <> <> <> <> <> <> <> <> <> <> <> <>
  571 41 6.151860 18.603457 -30.677322 99 M A 21 0.06000 0.06000 "MET " " HG2" "    " 1 0 0 FFFFFF  "H736"  -1 1 7 "%FC"  21 ""  <> 0 0 0 0 0 0 <> <> <> 0 0 573 0 736 <> <> <> <> <> <> <> <> 744 0 <> <> <> <> <> <> <> <> <> <> <> <> <> <> <> <> <> <> <> <> <> <> <> <> <> <> <> <> <> <> <> <> <> <> <> <> <> <> <> <> <>
  572 41 8.708983 21.420002 -33.351876 99 M A 21 0.06000 0.06000 "MET " " HE1" "    " 1 0 0 FFFFFF  "H737"  -1 1 7 "%FC"  21 ""  <> 0 0 0 0 0 0 <> <> <> 0 0 574 0 737 <> <> <> <> <> <> <> <> 745 0 <> <> <> <> <> <> <> <> <> <> <> <> <> <> <> <> <> <> <> <> <> <> <> <> <> <> <> <> <> <> <> <> <> <> <> <> <> <> <> <> <>
  573 41 7.146234 21.880625 -32.671293 99 M A 21 0.06000 0.06000 "MET " " HE2" "    " 1 0 0 FFFFFF  "H738"  -1 1 7 "%FC"  21 ""  <> 0 0 0 0 0 0 <> <> <> 0 0 575 0 738 <> <> <> <> <> <> <> <> 746 0 <> <> <> <> <> <> <> <> <> <> <> <> <> <> <> <> <> <> <> <> <> <> <> <> <> <> <> <> <> <> <> <> <> <> <> <> <> <> <> <> <>
  574 41 8.553521 21.689636 -31.613709 99 M A 21 0.06000 0.06000 "MET " " HE3" "    " 1 0 0 FFFFFF  "H739"  -1 1 7 "%FC"  21 ""  <> 0 0 0 0 0 0 <> <> <> 0 0 576 0 739 <> <> <> <> <> <> <> <> 747 0 <> <> <> <> <> <> <> <> <> <> <> <> <> <> <> <> <> <> <> <> <> <> <> <> <> <> <> <> <> <> <> <> <> <> <> <> <> <> <> <> <>
  575 25 5.964832 19.036081 -26.253668 100 K A 38 -0.50000 -0.50000 "LYS " " N  " "    " 7 0 0 2E2EFF  "N740"  0 1 7 "%FC"  38 ""  <> 0 0 0 0 0 0 1 56.26 365 0 0 577 0 740 365 8502 -1209 -814 6868 -787 6004 49 748 0 <> <> <> <> <> <> <> <> <> <> <> <> <> <> <> <> <> <> <> <> <> <> <> <> <> <> <> <> <> <> <> <> <> <> <> <> <> <> <> <> <>
  576 3 6.347192 18.089776 -25.198731 100 K A 24 0.14000 0.14000 "LYS " " CA " "    " 6 0 0 808080  "C741"  0 1 -1111 "%RT%RN"  2 ""  FFD200  0 0 0 0 0 0 1 57.17 366 0 0 578 0 741 366 8524 -1258 -947 7175 -715 6025 49 749 0 <> <> <> <> <> <> <> <> <> <> <> <> <> <> <> <> <> <> <> <> <> <> <> <> <> <> <> <> <> <> <> <> <> <> <> <> <> <> <> <> <>
  577 2 5.541142 16.781485 -25.255976 100 K A 24 0.50000 0.50000 "LYS " " C  " "    " 6 0 0 808080  "C742"  0 1 7 "%FC"  24 ""  <> 0 0 0 0 0 0 1 51.33 367 0 0 579 0 742 367 7596 -1002 -877 6505 -628 5401 49 750 0 <> <> <> <> <> <> <> <> <> <> <> <> <> <> <> <> <> <> <> <> <> <> <> <> <> <> <> <> <> <> <> <> <> <> <> <> <> <> <> <> <>
  578 15 5.973535 15.780829 -24.689361 100 K A 70 -0.50000 -0.50000 "LYS " " O  " "    " 8 0 0 FF2E2E  "O743"  0 1 7 "%FC"  70 ""  <> 0 0 0 0 0 0 1 53.76 368 0 0 580 0 743 368 7769 -1008 -991 6978 -529 5679 49 751 0 <> <> <> <> <> <> <> <> <> <> <> <> <> <> <> <> <> <> <> <> <> <> <> <> <> <> <> <> <> <> <> <> <> <> <> <> <> <> <> <> <>
  579 3 6.036374 18.725673 -23.824774 100 K A 24 -0.12000 -0.12000 "LYS " " CB " "    " 6 0 0 808080  "C744"  0 1 7 "%FC"  24 ""  <> 0 0 0 0 0 0 1 60.34 369 0 0 581 0 744 369 9262 -1408 -945 7510 -819 6153 49 752 0 <> <> <> <> <> <> <> <> <> <> <> <> <> <> <> <> <> <> <> <> <> <> <> <> <> <> <> <> <> <> <> <> <> <> <> <> <> <> <> <> <>
  580 3 6.875535 19.969099 -23.501760 100 K A 24 -0.12000 -0.12000 "LYS " " CG " "    " 6 0 0 808080  "C745"  0 1 7 "%FC"  24 ""  <> 0 0 0 0 0 0 1 67.29 370 0 0 582 0 745 370 10374 -1726 -1034 8326 -912 6866 49 753 0 <> <> <> <> <> <> <> <> <> <> <> <> <> <> <> <> <> <> <> <> <> <> <> <> <> <> <> <> <> <> <> <> <> <> <> <> <> <> <> <> <>
  581 3 6.532223 20.544465 -22.117102 100 K A 24 -0.12000 -0.12000 "LYS " " CD " "    " 6 0 0 808080  "C746"  0 1 7 "%FC"  24 ""  <> 0 0 0 0 0 0 1 71.75 371 0 0 583 0 746 371 11342 -1859 -984 8776 -1040 7143 49 754 0 <> <> <> <> <> <> <> <> <> <> <> <> <> <> <> <> <> <> <> <> <> <> <> <> <> <> <> <> <> <> <> <> <> <> <> <> <> <> <> <> <>
  582 3 7.393811 21.753082 -21.729312 100 K A 24 0.19000 0.19000 "LYS " " CE " "    " 6 0 0 808080  "C747"  0 1 7 "%FC"  24 ""  <> 0 0 0 0 0 0 1 83.75 372 0 0 584 0 747 372 13139 -2215 -1068 10211 -1146 8470 49 755 0 <> <> <> <> <> <> <> <> <> <> <> <> <> <> <> <> <> <> <> <> <> <> <> <> <> <> <> <> <> <> <> <> <> <> <> <> <> <> <> <> <>
  583 32 8.796339 21.364301 -21.504606 100 K A 38 -0.30000 -0.30000 "LYS " " NZ " "    " 7 1 0 2E2EFF  "N748"  0 1 7 "%FC"  38 ""  <> 0 0 0 0 0 0 1 92.27 373 0 0 585 0 748 373 13987 -2501 -1366 11565 -1039 9506 49 756 0 <> <> <> <> <> <> <> <> <> <> <> <> <> <> <> <> <> <> <> <> <> <> <> <> <> <> <> <> <> <> <> <> <> <> <> <> <> <> <> <> <>
  584 43 5.354068 19.793553 -25.980407 100 K A 21 0.30000 0.30000 "LYS " " H  " "    " 1 0 0 FFFFFF  "H749"  -1 1 7 "%FC"  21 ""  <> 0 0 0 0 0 0 <> <> <> 0 0 586 0 749 <> <> <> <> <> <> <> <> 757 0 <> <> <> <> <> <> <> <> <> <> <> <> <> <> <> <> <> <> <> <> <> <> <> <> <> <> <> <> <> <> <> <> <> <> <> <> <> <> <> <> <>
  585 41 7.411344 17.856298 -25.269634 100 K A 21 0.06000 0.06000 "LYS " " HA " "    " 1 0 0 FFFFFF  "H750"  -1 1 7 "%FC"  21 ""  <> 0 0 0 0 0 0 <> <> <> 0 0 587 0 750 <> <> <> <> <> <> <> <> 758 0 <> <> <> <> <> <> <> <> <> <> <> <> <> <> <> <> <> <> <> <> <> <> <> <> <> <> <> <> <> <> <> <> <> <> <> <> <> <> <> <> <>
  586 41 6.218098 17.990090 -23.038656 100 K A 21 0.06000 0.06000 "LYS " " HB3" "    " 1 0 0 FFFFFF  "H751"  -1 1 7 "%FC"  21 ""  <> 0 0 0 0 0 0 <> <> <> 0 0 588 0 751 <> <> <> <> <> <> <> <> 759 0 <> <> <> <> <> <> <> <> <> <> <> <> <> <> <> <> <> <> <> <> <> <> <> <> <> <> <> <> <> <> <> <> <> <> <> <> <> <> <> <> <>
  587 41 4.977130 18.975531 -23.754103 100 K A 21 0.06000 0.06000 "LYS " " HB2" "    " 1 0 0 FFFFFF  "H752"  -1 1 7 "%FC"  21 ""  <> 0 0 0 0 0 0 <> <> <> 0 0 589 0 752 <> <> <> <> <> <> <> <> 760 0 <> <> <> <> <> <> <> <> <> <> <> <> <> <> <> <> <> <> <> <> <> <> <> <> <> <> <> <> <> <> <> <> <> <> <> <> <> <> <> <> <>
  588 41 6.718031 20.734634 -24.261738 100 K A 21 0.06000 0.06000 "LYS " " HG3" "    " 1 0 0 FFFFFF  "H753"  -1 1 7 "%FC"  21 ""  <> 0 0 0 0 0 0 <> <> <> 0 0 590 0 753 <> <> <> <> <> <> <> <> 761 0 <> <> <> <> <> <> <> <> <> <> <> <> <> <> <> <> <> <> <> <> <> <> <> <> <> <> <> <> <> <> <> <> <> <> <> <> <> <> <> <> <>
  589 41 7.931472 19.700209 -23.545758 100 K A 21 0.06000 0.06000 "LYS " " HG2" "    " 1 0 0 FFFFFF  "H754"  -1 1 7 "%FC"  21 ""  <> 0 0 0 0 0 0 <> <> <> 0 0 591 0 754 <> <> <> <> <> <> <> <> 762 0 <> <> <> <> <> <> <> <> <> <> <> <> <> <> <> <> <> <> <> <> <> <> <> <> <> <> <> <> <> <> <> <> <> <> <> <> <> <> <> <> <>
  590 41 6.627451 19.769425 -21.354625 100 K A 21 0.06000 0.06000 "LYS " " HD3" "    " 1 0 0 FFFFFF  "H755"  -1 1 7 "%FC"  21 ""  <> 0 0 0 0 0 0 <> <> <> 0 0 592 0 755 <> <> <> <> <> <> <> <> 763 0 <> <> <> <> <> <> <> <> <> <> <> <> <> <> <> <> <> <> <> <> <> <> <> <> <> <> <> <> <> <> <> <> <> <> <> <> <> <> <> <> <>
  591 41 5.483429 20.844369 -22.110522 100 K A 21 0.06000 0.06000 "LYS " " HD2" "    " 1 0 0 FFFFFF  "H756"  -1 1 7 "%FC"  21 ""  <> 0 0 0 0 0 0 <> <> <> 0 0 593 0 756 <> <> <> <> <> <> <> <> 764 0 <> <> <> <> <> <> <> <> <> <> <> <> <> <> <> <> <> <> <> <> <> <> <> <> <> <> <> <> <> <> <> <> <> <> <> <> <> <> <> <> <>
  592 41 7.011514 22.200659 -20.812252 100 K A 21 0.06000 0.06000 "LYS " " HE3" "    " 1 0 0 FFFFFF  "H757"  -1 1 7 "%FC"  21 ""  <> 0 0 0 0 0 0 <> <> <> 0 0 594 0 757 <> <> <> <> <> <> <> <> 765 0 <> <> <> <> <> <> <> <> <> <> <> <> <> <> <> <> <> <> <> <> <> <> <> <> <> <> <> <> <> <> <> <> <> <> <> <> <> <> <> <> <>
  593 41 7.352315 22.524421 -22.496532 100 K A 21 0.06000 0.06000 "LYS " " HE2" "    " 1 0 0 FFFFFF  "H758"  -1 1 7 "%FC"  21 ""  <> 0 0 0 0 0 0 <> <> <> 0 0 595 0 758 <> <> <> <> <> <> <> <> 766 0 <> <> <> <> <> <> <> <> <> <> <> <> <> <> <> <> <> <> <> <> <> <> <> <> <> <> <> <> <> <> <> <> <> <> <> <> <> <> <> <> <>
  594 44 9.176748 20.970336 -22.353356 100 K A 21 0.33000 0.33000 "LYS " " HZ1" "    " 1 0 0 FFFFFF  "H759"  -1 1 7 "%FC"  21 ""  <> 0 0 0 0 0 0 <> <> <> 0 0 596 0 759 <> <> <> <> <> <> <> <> 767 0 <> <> <> <> <> <> <> <> <> <> <> <> <> <> <> <> <> <> <> <> <> <> <> <> <> <> <> <> <> <> <> <> <> <> <> <> <> <> <> <> <>
  595 44 9.336339 22.174071 -21.235803 100 K A 21 0.33000 0.33000 "LYS " " HZ2" "    " 1 0 0 FFFFFF  "H760"  -1 1 7 "%FC"  21 ""  <> 0 0 0 0 0 0 <> <> <> 0 0 597 0 760 <> <> <> <> <> <> <> <> 768 0 <> <> <> <> <> <> <> <> <> <> <> <> <> <> <> <> <> <> <> <> <> <> <> <> <> <> <> <> <> <> <> <> <> <> <> <> <> <> <> <> <>
  596 44 8.839400 20.671228 -20.770644 100 K A 21 0.33000 0.33000 "LYS " " HZ3" "    " 1 0 0 FFFFFF  "H761"  -1 1 7 "%FC"  21 ""  <> 0 0 0 0 0 0 <> <> <> 0 0 598 0 761 <> <> <> <> <> <> <> <> 769 0 <> <> <> <> <> <> <> <> <> <> <> <> <> <> <> <> <> <> <> <> <> <> <> <> <> <> <> <> <> <> <> <> <> <> <> <> <> <> <> <> <>
  597 25 4.372972 16.798788 -25.912861 101 T A 38 -0.50000 -0.50000 "THR " " N  " "    " 7 0 0 2E2EFF  "N762"  0 1 7 "%FC"  38 ""  <> 0 0 0 0 0 0 1 44.3 374 0 0 599 0 762 374 6698 -789 -699 5496 -651 4636 50 770 0 <> <> <> <> <> <> <> <> <> <> <> <> <> <> <> <> <> <> <> <> <> <> <> <> <> <> <> <> <> <> <> <> <> <> <> <> <> <> <> <> <>
  598 3 3.433727 15.687973 -26.018423 101 T A 24 0.14000 0.14000 "THR " " CA " "    " 6 0 0 808080  "C763"  0 1 -1111 "%RT%RN"  2 ""  FFD200  0 0 0 0 0 0 1 41.13 375 0 0 600 0 763 375 6160 -581 -615 5146 -585 4323 50 771 0 <> <> <> <> <> <> <> <> <> <> <> <> <> <> <> <> <> <> <> <> <> <> <> <> <> <> <> <> <> <> <> <> <> <> <> <> <> <> <> <> <>
  599 2 3.454399 15.115994 -27.442513 101 T A 24 0.50000 0.50000 "THR " " C  " "    " 6 0 0 808080  "C764"  0 1 7 "%FC"  24 ""  <> 0 0 0 0 0 0 1 44.8 376 0 0 601 0 764 376 6368 -463 -602 5646 -506 5007 50 772 0 <> <> <> <> <> <> <> <> <> <> <> <> <> <> <> <> <> <> <> <> <> <> <> <> <> <> <> <> <> <> <> <> <> <> <> <> <> <> <> <> <>
  600 15 3.788699 15.812114 -28.402447 101 T A 70 -0.50000 -0.50000 "THR " " O  " "    " 8 0 0 FF2E2E  "O765"  0 1 7 "%FC"  70 ""  <> 0 0 0 0 0 0 1 38.56 377 0 0 602 0 765 377 5544 -495 -604 4801 -520 4307 50 773 0 <> <> <> <> <> <> <> <> <> <> <> <> <> <> <> <> <> <> <> <> <> <> <> <> <> <> <> <> <> <> <> <> <> <> <> <> <> <> <> <> <>
  601 3 2.020647 16.207298 -25.660812 101 T A 24 0.20500 0.20500 "THR " " CB " "    " 6 0 0 808080  "C766"  0 1 7 "%FC"  24 ""  <> 0 0 0 0 0 0 1 49.95 378 0 0 603 0 766 378 7458 -437 -413 6130 -664 5390 50 774 0 <> <> <> <> <> <> <> <> <> <> <> <> <> <> <> <> <> <> <> <> <> <> <> <> <> <> <> <> <> <> <> <> <> <> <> <> <> <> <> <> <>
  602 16 1.555619 17.164794 -26.594946 101 T A 70 -0.68300 -0.68300 "THR " " OG1" "    " 8 0 0 FF2E2E  "O767"  0 1 7 "%FC"  70 ""  <> 0 0 0 0 0 0 1 49.7 379 0 0 604 0 767 379 7483 -362 -303 5950 -716 5449 50 775 0 <> <> <> <> <> <> <> <> <> <> <> <> <> <> <> <> <> <> <> <> <> <> <> <> <> <> <> <> <> <> <> <> <> <> <> <> <> <> <> <> <>
  603 3 1.921975 16.770958 -24.236311 101 T A 24 -0.18000 -0.18000 "THR " " CG2" "    " 6 0 0 808080  "C768"  0 1 7 "%FC"  24 ""  <> 0 0 0 0 0 0 1 46.85 380 0 0 605 0 768 380 7359 -552 -394 5683 -754 4758 50 776 0 <> <> <> <> <> <> <> <> <> <> <> <> <> <> <> <> <> <> <> <> <> <> <> <> <> <> <> <> <> <> <> <> <> <> <> <> <> <> <> <> <>
  604 43 4.094808 17.661895 -26.357346 101 T A 21 0.30000 0.30000 "THR " " H  " "    " 1 0 0 FFFFFF  "H769"  -1 1 7 "%FC"  21 ""  <> 0 0 0 0 0 0 <> <> <> 0 0 606 0 769 <> <> <> <> <> <> <> <> 777 0 <> <> <> <> <> <> <> <> <> <> <> <> <> <> <> <> <> <> <> <> <> <> <> <> <> <> <> <> <> <> <> <> <> <> <> <> <> <> <> <> <>
  605 41 3.700873 14.891915 -25.320161 101 T A 21 0.06000 0.06000 "THR " " HA " "    " 1 0 0 FFFFFF  "H770"  -1 1 7 "%FC"  21 ""  <> 0 0 0 0 0 0 <> <> <> 0 0 607 0 770 <> <> <> <> <> <> <> <> 778 0 <> <> <> <> <> <> <> <> <> <> <> <> <> <> <> <> <> <> <> <> <> <> <> <> <> <> <> <> <> <> <> <> <> <> <> <> <> <> <> <> <>
  606 41 1.332402 15.368738 -25.714219 101 T A 21 0.06000 0.06000 "THR " " HB " "    " 1 0 0 FFFFFF  "H771"  -1 1 7 "%FC"  21 ""  <> 0 0 0 0 0 0 <> <> <> 0 0 608 0 771 <> <> <> <> <> <> <> <> 779 0 <> <> <> <> <> <> <> <> <> <> <> <> <> <> <> <> <> <> <> <> <> <> <> <> <> <> <> <> <> <> <> <> <> <> <> <> <> <> <> <> <>
  607 42 0.673393 17.421768 -26.359176 101 T A 21 0.41800 0.41800 "THR " " HG1" "    " 1 0 0 FFFFFF  "H772"  -1 1 7 "%FC"  21 ""  <> 0 0 0 0 0 0 <> <> <> 0 0 609 0 772 <> <> <> <> <> <> <> <> 780 0 <> <> <> <> <> <> <> <> <> <> <> <> <> <> <> <> <> <> <> <> <> <> <> <> <> <> <> <> <> <> <> <> <> <> <> <> <> <> <> <> <>
  608 41 0.895120 17.041250 -23.999665 101 T A 21 0.06000 0.06000 "THR " "HG21" "    " 1 0 0 FFFFFF  "H773"  -1 1 7 "%FC"  21 ""  <> 0 0 0 0 0 0 <> <> <> 0 0 610 0 773 <> <> <> <> <> <> <> <> 781 0 <> <> <> <> <> <> <> <> <> <> <> <> <> <> <> <> <> <> <> <> <> <> <> <> <> <> <> <> <> <> <> <> <> <> <> <> <> <> <> <> <>
  609 41 2.244903 16.031647 -23.502546 101 T A 21 0.06000 0.06000 "THR " "HG22" "    " 1 0 0 FFFFFF  "H774"  -1 1 7 "%FC"  21 ""  <> 0 0 0 0 0 0 <> <> <> 0 0 611 0 774 <> <> <> <> <> <> <> <> 782 0 <> <> <> <> <> <> <> <> <> <> <> <> <> <> <> <> <> <> <> <> <> <> <> <> <> <> <> <> <> <> <> <> <> <> <> <> <> <> <> <> <>
  610 41 2.536859 17.660541 -24.102541 101 T A 21 0.06000 0.06000 "THR " "HG23" "    " 1 0 0 FFFFFF  "H775"  -1 1 7 "%FC"  21 ""  <> 0 0 0 0 0 0 <> <> <> 0 0 612 0 775 <> <> <> <> <> <> <> <> 783 0 <> <> <> <> <> <> <> <> <> <> <> <> <> <> <> <> <> <> <> <> <> <> <> <> <> <> <> <> <> <> <> <> <> <> <> <> <> <> <> <> <>
  611 25 3.049151 13.843047 -27.564176 102 A A 38 -0.50000 -0.50000 "ALA " " N  " "    " 7 0 0 2E2EFF  "N776"  1 1 7 "%FC"  38 ""  <> 0 0 0 0 0 0 1 42.68 381 0 0 613 0 776 381 5948 -339 -579 5458 -424 4809 51 784 0 <> <> <> <> <> <> <> <> <> <> <> <> <> <> <> <> <> <> <> <> <> <> <> <> <> <> <> <> <> <> <> <> <> <> <> <> <> <> <> <> <>
  612 3 2.940484 13.084735 -28.807748 102 A A 24 0.14000 0.14000 "ALA " " CA " "    " 6 0 0 808080  "C777"  1 1 -1111 "%RT%RN"  2 ""  FFD200  0 0 0 0 0 0 1 41.4 382 0 0 614 0 777 382 5584 -237 -549 5316 -357 4829 51 785 0 <> <> <> <> <> <> <> <> <> <> <> <> <> <> <> <> <> <> <> <> <> <> <> <> <> <> <> <> <> <> <> <> <> <> <> <> <> <> <> <> <>
  613 2 1.956365 13.694789 -29.815328 102 A A 24 0.50000 0.50000 "ALA " " C  " "    " 6 0 0 808080  "C778"  1 1 7 "%FC"  24 ""  <> 0 0 0 0 0 0 1 40.52 383 0 0 615 0 778 383 5505 -148 -425 5092 -409 4797 51 786 0 <> <> <> <> <> <> <> <> <> <> <> <> <> <> <> <> <> <> <> <> <> <> <> <> <> <> <> <> <> <> <> <> <> <> <> <> <> <> <> <> <>
  614 15 2.213283 13.647451 -31.017562 102 A A 70 -0.50000 -0.50000 "ALA " " O  " "    " 8 0 0 FF2E2E  "O779"  1 1 7 "%FC"  70 ""  <> 0 0 0 0 0 0 1 42.55 384 0 0 616 0 779 384 5662 -139 -428 5334 -386 5172 51 787 0 <> <> <> <> <> <> <> <> <> <> <> <> <> <> <> <> <> <> <> <> <> <> <> <> <> <> <> <> <> <> <> <> <> <> <> <> <> <> <> <> <>
  615 3 2.490593 11.663979 -28.457062 102 A A 24 -0.18000 -0.18000 "ALA " " CB " "    " 6 0 0 808080  "C780"  1 1 7 "%FC"  24 ""  <> 0 0 0 0 0 0 1 35.31 385 0 0 617 0 780 385 4712 -138 -521 4617 -276 4089 51 788 0 <> <> <> <> <> <> <> <> <> <> <> <> <> <> <> <> <> <> <> <> <> <> <> <> <> <> <> <> <> <> <> <> <> <> <> <> <> <> <> <> <>
  616 43 2.790140 13.351128 -26.717509 102 A A 21 0.30000 0.30000 "ALA " " H  " "    " 1 0 0 FFFFFF  "H781"  -1 1 7 "%FC"  21 ""  <> 0 0 0 0 0 0 <> <> <> 0 0 618 0 781 <> <> <> <> <> <> <> <> 789 0 <> <> <> <> <> <> <> <> <> <> <> <> <> <> <> <> <> <> <> <> <> <> <> <> <> <> <> <> <> <> <> <> <> <> <> <> <> <> <> <> <>
  617 41 3.926922 13.045209 -29.268310 102 A A 21 0.06000 0.06000 "ALA " " HA " "    " 1 0 0 FFFFFF  "H782"  -1 1 7 "%FC"  21 ""  <> 0 0 0 0 0 0 <> <> <> 0 0 619 0 782 <> <> <> <> <> <> <> <> 790 0 <> <> <> <> <> <> <> <> <> <> <> <> <> <> <> <> <> <> <> <> <> <> <> <> <> <> <> <> <> <> <> <> <> <> <> <> <> <> <> <> <>
  618 41 2.489121 11.029910 -29.339881 102 A A 21 0.06000 0.06000 "ALA " " HB1" "    " 1 0 0 FFFFFF  "H783"  -1 1 7 "%FC"  21 ""  <> 0 0 0 0 0 0 <> <> <> 0 0 620 0 783 <> <> <> <> <> <> <> <> 791 0 <> <> <> <> <> <> <> <> <> <> <> <> <> <> <> <> <> <> <> <> <> <> <> <> <> <> <> <> <> <> <> <> <> <> <> <> <> <> <> <> <>
  619 41 3.158334 11.210425 -27.729938 102 A A 21 0.06000 0.06000 "ALA " " HB2" "    " 1 0 0 FFFFFF  "H784"  -1 1 7 "%FC"  21 ""  <> 0 0 0 0 0 0 <> <> <> 0 0 621 0 784 <> <> <> <> <> <> <> <> 792 0 <> <> <> <> <> <> <> <> <> <> <> <> <> <> <> <> <> <> <> <> <> <> <> <> <> <> <> <> <> <> <> <> <> <> <> <> <> <> <> <> <>
  620 41 1.486853 11.648247 -28.030384 102 A A 21 0.06000 0.06000 "ALA " " HB3" "    " 1 0 0 FFFFFF  "H785"  -1 1 7 "%FC"  21 ""  <> 0 0 0 0 0 0 <> <> <> 0 0 622 0 785 <> <> <> <> <> <> <> <> 793 0 <> <> <> <> <> <> <> <> <> <> <> <> <> <> <> <> <> <> <> <> <> <> <> <> <> <> <> <> <> <> <> <> <> <> <> <> <> <> <> <> <>
  621 25 0.861187 14.296877 -29.317408 103 T A 38 -0.50000 -0.50000 "THR " " N  " "    " 7 0 0 2E2EFF  "N786"  1 1 7 "%FC"  38 ""  <> 0 0 0 0 0 0 1 37.74 386 0 0 623 0 786 386 5293 -72 -309 4666 -467 4380 52 794 0 <> <> <> <> <> <> <> <> <> <> <> <> <> <> <> <> <> <> <> <> <> <> <> <> <> <> <> <> <> <> <> <> <> <> <> <> <> <> <> <> <>
  622 3 -0.164115 14.982599 -30.100586 103 T A 24 0.14000 0.14000 "THR " " CA " "    " 6 0 0 808080  "C787"  1 1 -1112 "%RT%RN"  2 ""  FFF000  0 0 0 0 0 0 1 40.78 387 0 0 624 0 787 387 5684 48 -194 4964 -484 4845 52 795 0 <> <> <> <> <> <> <> <> <> <> <> <> <> <> <> <> <> <> <> <> <> <> <> <> <> <> <> <> <> <> <> <> <> <> <> <> <> <> <> <> <>
  623 2 0.425816 16.215459 -30.806642 103 T A 24 0.50000 0.50000 "THR " " C  " "    " 6 0 0 808080  "C788"  1 1 7 "%FC"  24 ""  <> 0 0 0 0 0 0 1 36.08 388 0 0 625 0 788 388 5187 -14 -213 4258 -529 4266 52 796 0 <> <> <> <> <> <> <> <> <> <> <> <> <> <> <> <> <> <> <> <> <> <> <> <> <> <> <> <> <> <> <> <> <> <> <> <> <> <> <> <> <>
  624 15 0.276589 16.328900 -32.019198 103 T A 70 -0.50000 -0.50000 "THR " " O  " "    " 8 0 0 FF2E2E  "O789"  1 1 7 "%FC"  70 ""  <> 0 0 0 0 0 0 1 40.1 389 0 0 626 0 789 389 5618 37 -194 4737 -497 4882 52 797 0 <> <> <> <> <> <> <> <> <> <> <> <> <> <> <> <> <> <> <> <> <> <> <> <> <> <> <> <> <> <> <> <> <> <> <> <> <> <> <> <> <>
  625 3 -1.344877 15.368276 -29.171623 103 T A 24 0.20500 0.20500 "THR " " CB " "    " 6 0 0 808080  "C790"  1 1 7 "%FC"  24 ""  <> 0 0 0 0 0 0 1 50.32 390 0 0 627 0 790 390 7011 162 -48 6127 -523 5981 52 798 0 <> <> <> <> <> <> <> <> <> <> <> <> <> <> <> <> <> <> <> <> <> <> <> <> <> <> <> <> <> <> <> <> <> <> <> <> <> <> <> <> <>
  626 16 -2.013173 14.195441 -28.754370 103 T A 70 -0.68300 -0.68300 "THR " " OG1" "    " 8 0 0 FF2E2E  "O791"  1 1 7 "%FC"  70 ""  <> 0 0 0 0 0 0 1 58.98 391 0 0 628 0 791 391 8010 201 -22 7333 -474 7066 52 799 0 <> <> <> <> <> <> <> <> <> <> <> <> <> <> <> <> <> <> <> <> <> <> <> <> <> <> <> <> <> <> <> <> <> <> <> <> <> <> <> <> <>
  627 3 -2.424059 16.236736 -29.834240 103 T A 24 -0.18000 -0.18000 "THR " " CG2" "    " 6 0 0 808080  "C792"  1 1 7 "%FC"  24 ""  <> 0 0 0 0 0 0 1 50.62 392 0 0 629 0 792 392 7024 312 66 6099 -510 6112 52 800 0 <> <> <> <> <> <> <> <> <> <> <> <> <> <> <> <> <> <> <> <> <> <> <> <> <> <> <> <> <> <> <> <> <> <> <> <> <> <> <> <> <>
  628 43 0.726152 14.273480 -28.316060 103 T A 21 0.30000 0.30000 "THR " " H  " "    " 1 0 0 FFFFFF  "H793"  -1 1 7 "%FC"  21 ""  <> 0 0 0 0 0 0 <> <> <> 0 0 630 0 793 <> <> <> <> <> <> <> <> 801 0 <> <> <> <> <> <> <> <> <> <> <> <> <> <> <> <> <> <> <> <> <> <> <> <> <> <> <> <> <> <> <> <> <> <> <> <> <> <> <> <> <>
  629 41 -0.526249 14.298862 -30.871475 103 T A 21 0.06000 0.06000 "THR " " HA " "    " 1 0 0 FFFFFF  "H794"  -1 1 7 "%FC"  21 ""  <> 0 0 0 0 0 0 <> <> <> 0 0 631 0 794 <> <> <> <> <> <> <> <> 802 0 <> <> <> <> <> <> <> <> <> <> <> <> <> <> <> <> <> <> <> <> <> <> <> <> <> <> <> <> <> <> <> <> <> <> <> <> <> <> <> <> <>
  630 41 -0.972240 15.882694 -28.284033 103 T A 21 0.06000 0.06000 "THR " " HB " "    " 1 0 0 FFFFFF  "H795"  -1 1 7 "%FC"  21 ""  <> 0 0 0 0 0 0 <> <> <> 0 0 632 0 795 <> <> <> <> <> <> <> <> 803 0 <> <> <> <> <> <> <> <> <> <> <> <> <> <> <> <> <> <> <> <> <> <> <> <> <> <> <> <> <> <> <> <> <> <> <> <> <> <> <> <> <>
  631 42 -2.741129 14.448465 -28.205471 103 T A 21 0.41800 0.41800 "THR " " HG1" "    " 1 0 0 FFFFFF  "H796"  -1 1 7 "%FC"  21 ""  <> 0 0 0 0 0 0 <> <> <> 0 0 633 0 796 <> <> <> <> <> <> <> <> 804 0 <> <> <> <> <> <> <> <> <> <> <> <> <> <> <> <> <> <> <> <> <> <> <> <> <> <> <> <> <> <> <> <> <> <> <> <> <> <> <> <> <>
  632 41 -3.266207 16.381901 -29.159574 103 T A 21 0.06000 0.06000 "THR " "HG21" "    " 1 0 0 FFFFFF  "H797"  -1 1 7 "%FC"  21 ""  <> 0 0 0 0 0 0 <> <> <> 0 0 634 0 797 <> <> <> <> <> <> <> <> 805 0 <> <> <> <> <> <> <> <> <> <> <> <> <> <> <> <> <> <> <> <> <> <> <> <> <> <> <> <> <> <> <> <> <> <> <> <> <> <> <> <> <>
  633 41 -2.046751 17.230300 -30.068774 103 T A 21 0.06000 0.06000 "THR " "HG22" "    " 1 0 0 FFFFFF  "H798"  -1 1 7 "%FC"  21 ""  <> 0 0 0 0 0 0 <> <> <> 0 0 635 0 798 <> <> <> <> <> <> <> <> 806 0 <> <> <> <> <> <> <> <> <> <> <> <> <> <> <> <> <> <> <> <> <> <> <> <> <> <> <> <> <> <> <> <> <> <> <> <> <> <> <> <> <>
  634 41 -2.802339 15.787428 -30.753404 103 T A 21 0.06000 0.06000 "THR " "HG23" "    " 1 0 0 FFFFFF  "H799"  -1 1 7 "%FC"  21 ""  <> 0 0 0 0 0 0 <> <> <> 0 0 636 0 799 <> <> <> <> <> <> <> <> 807 0 <> <> <> <> <> <> <> <> <> <> <> <> <> <> <> <> <> <> <> <> <> <> <> <> <> <> <> <> <> <> <> <> <> <> <> <> <> <> <> <> <>
  635 25 1.128795 17.104503 -30.079844 104 N A 38 -0.50000 -0.50000 "ASN " " N  " "    " 7 0 0 2E2EFF  "N800"  1 1 7 "%FC"  38 ""  <> 0 0 0 0 0 0 1 37.62 393 0 0 637 0 800 393 5570 -147 -252 4386 -600 4337 53 808 0 <> <> <> <> <> <> <> <> <> <> <> <> <> <> <> <> <> <> <> <> <> <> <> <> <> <> <> <> <> <> <> <> <> <> <> <> <> <> <> <> <>
  636 3 1.731899 18.318982 -30.644701 104 N A 24 0.14000 0.14000 "ASN " " CA " "    " 6 0 0 808080  "C801"  1 1 -1112 "%RT%RN"  2 ""  FFF000  0 0 0 0 0 0 1 39.54 394 0 0 638 0 801 394 5938 -240 -264 4507 -646 4580 53 809 0 <> <> <> <> <> <> <> <> <> <> <> <> <> <> <> <> <> <> <> <> <> <> <> <> <> <> <> <> <> <> <> <> <> <> <> <> <> <> <> <> <>
  637 2 2.947669 18.043007 -31.546888 104 N A 24 0.50000 0.50000 "ASN " " C  " "    " 6 0 0 808080  "C802"  1 1 7 "%FC"  24 ""  <> 0 0 0 0 0 0 1 40.5 395 0 0 639 0 802 395 5880 -353 -383 4711 -589 4796 53 810 0 <> <> <> <> <> <> <> <> <> <> <> <> <> <> <> <> <> <> <> <> <> <> <> <> <> <> <> <> <> <> <> <> <> <> <> <> <> <> <> <> <>
  638 15 3.231295 18.854752 -32.426275 104 N A 70 -0.50000 -0.50000 "ASN " " O  " "    " 8 0 0 FF2E2E  "O803"  1 1 7 "%FC"  70 ""  <> 0 0 0 0 0 0 1 40.82 396 0 0 640 0 803 396 5953 -385 -369 4666 -595 4891 53 811 0 <> <> <> <> <> <> <> <> <> <> <> <> <> <> <> <> <> <> <> <> <> <> <> <> <> <> <> <> <> <> <> <> <> <> <> <> <> <> <> <> <>
  639 3 2.137033 19.302754 -29.523588 104 N A 24 -0.12000 -0.12000 "ASN " " CB " "    " 6 0 0 808080  "C804"  1 1 7 "%FC"  24 ""  <> 0 0 0 0 0 0 1 37.8 397 0 0 641 0 804 397 5990 -398 -278 4193 -745 4179 53 812 0 <> <> <> <> <> <> <> <> <> <> <> <> <> <> <> <> <> <> <> <> <> <> <> <> <> <> <> <> <> <> <> <> <> <> <> <> <> <> <> <> <>
  640 2 0.932380 19.938473 -28.819897 104 N A 24 0.50000 0.50000 "ASN " " CG " "    " 6 0 0 808080  "C805"  1 1 7 "%FC"  24 ""  <> 0 0 0 0 0 0 1 46.39 398 0 0 642 0 805 398 7318 -267 -102 5132 -818 5178 53 813 0 "No Flip"  54.5155945073624 <> <> <> <> <> <> <> <> <> <> <> <> <> <> <> <> <> <> <> <> <> <> <> <> <> <> <> <> <> <> <> <> <> <> <> <> <> <> <>
  641 15 -0.060009 20.286490 -29.455372 104 N A 70 -0.50000 -0.50000 "ASN " " OD1" "    " 8 0 0 FF2E2E  "O806"  1 1 7 "%FC"  70 ""  <> 0 0 0 0 0 0 1 48.59 399 0 0 643 0 806 399 7553 -54 29 5357 -787 5551 53 814 0 <> <> <> <> <> <> <> <> <> <> <> <> <> <> <> <> <> <> <> <> <> <> <> <> <> <> <> <> <> <> <> <> <> <> <> <> <> <> <> <> <>
  642 25 0.999371 20.081424 -27.497702 104 N A 38 -0.76000 -0.76000 "ASN " " ND2" "    " 7 0 0 2E2EFF  "N807"  1 1 7 "%FC"  38 ""  <> 0 0 0 0 0 0 1 44.81 400 0 0 644 0 807 400 7367 -392 -95 4870 -907 4787 53 815 0 <> <> <> <> <> <> <> <> <> <> <> <> <> <> <> <> <> <> <> <> <> <> <> <> <> <> <> <> <> <> <> <> <> <> <> <> <> <> <> <> <>
  643 43 1.249157 16.938440 -29.089934 104 N A 21 0.30000 0.30000 "ASN " " H  " "    " 1 0 0 FFFFFF  "H808"  -1 1 7 "%FC"  21 ""  <> 0 0 0 0 0 0 <> <> <> 0 0 645 0 808 <> <> <> <> <> <> <> <> 816 0 <> <> <> <> <> <> <> <> <> <> <> <> <> <> <> <> <> <> <> <> <> <> <> <> <> <> <> <> <> <> <> <> <> <> <> <> <> <> <> <> <>
  644 41 0.988569 18.801068 -31.280148 104 N A 21 0.06000 0.06000 "ASN " " HA " "    " 1 0 0 FFFFFF  "H809"  -1 1 7 "%FC"  21 ""  <> 0 0 0 0 0 0 <> <> <> 0 0 646 0 809 <> <> <> <> <> <> <> <> 817 0 <> <> <> <> <> <> <> <> <> <> <> <> <> <> <> <> <> <> <> <> <> <> <> <> <> <> <> <> <> <> <> <> <> <> <> <> <> <> <> <> <>
  645 41 2.729134 20.122950 -29.933859 104 N A 21 0.06000 0.06000 "ASN " " HB3" "    " 1 0 0 FFFFFF  "H810"  -1 1 7 "%FC"  21 ""  <> 0 0 0 0 0 0 <> <> <> 0 0 647 0 810 <> <> <> <> <> <> <> <> 818 0 <> <> <> <> <> <> <> <> <> <> <> <> <> <> <> <> <> <> <> <> <> <> <> <> <> <> <> <> <> <> <> <> <> <> <> <> <> <> <> <> <>
  646 41 2.771699 18.796308 -28.793439 104 N A 21 0.06000 0.06000 "ASN " " HB2" "    " 1 0 0 FFFFFF  "H811"  -1 1 7 "%FC"  21 ""  <> 0 0 0 0 0 0 <> <> <> 0 0 648 0 811 <> <> <> <> <> <> <> <> 819 0 <> <> <> <> <> <> <> <> <> <> <> <> <> <> <> <> <> <> <> <> <> <> <> <> <> <> <> <> <> <> <> <> <> <> <> <> <> <> <> <> <>
  647 43 0.206831 20.458430 -26.998951 104 N A 21 0.38000 0.38000 "ASN " "HD22" "    " 1 0 0 FFFFFF  "H812"  -1 1 7 "%FC"  21 ""  <> 0 0 0 0 0 0 <> <> <> 0 0 649 0 812 <> <> <> <> <> <> <> <> 820 0 <> <> <> <> <> <> <> <> <> <> <> <> <> <> <> <> <> <> <> <> <> <> <> <> <> <> <> <> <> <> <> <> <> <> <> <> <> <> <> <> <>
  648 43 1.824136 19.788070 -26.987827 104 N A 21 0.38000 0.38000 "ASN " "HD21" "    " 1 0 0 FFFFFF  "H813"  -1 1 7 "%FC"  21 ""  <> 0 0 0 0 0 0 <> <> <> 0 0 650 0 813 <> <> <> <> <> <> <> <> 821 0 <> <> <> <> <> <> <> <> <> <> <> <> <> <> <> <> <> <> <> <> <> <> <> <> <> <> <> <> <> <> <> <> <> <> <> <> <> <> <> <> <>
  649 25 3.623708 16.891891 -31.384896 105 I A 38 -0.50000 -0.50000 "ILE " " N  " "    " 7 0 0 2E2EFF  "N814"  1 1 7 "%FC"  38 ""  <> 0 0 0 0 0 0 1 38.7 401 0 0 651 0 814 401 5470 -401 -485 4645 -525 4591 54 822 0 <> <> <> <> <> <> <> <> <> <> <> <> <> <> <> <> <> <> <> <> <> <> <> <> <> <> <> <> <> <> <> <> <> <> <> <> <> <> <> <> <>
  650 3 4.666432 16.399076 -32.290799 105 I A 24 0.14000 0.14000 "ILE " " CA " "    " 6 0 0 808080  "C815"  1 1 -1112 "%RT%RN"  2 ""  FFF000  0 0 0 0 0 0 1 35.71 402 0 0 652 0 815 402 4896 -468 -563 4353 -458 4318 54 823 0 <> <> <> <> <> <> <> <> <> <> <> <> <> <> <> <> <> <> <> <> <> <> <> <> <> <> <> <> <> <> <> <> <> <> <> <> <> <> <> <> <>
  651 2 4.059376 15.980607 -33.646713 105 I A 24 0.50000 0.50000 "ILE " " C  " "    " 6 0 0 808080  "C816"  1 1 7 "%FC"  24 ""  <> 0 0 0 0 0 0 1 37.17 403 0 0 653 0 816 403 4970 -334 -482 4514 -416 4640 54 824 0 <> <> <> <> <> <> <> <> <> <> <> <> <> <> <> <> <> <> <> <> <> <> <> <> <> <> <> <> <> <> <> <> <> <> <> <> <> <> <> <> <>
  652 15 4.667627 16.255919 -34.680392 105 I A 70 -0.50000 -0.50000 "ILE " " O  " "    " 8 0 0 FF2E2E  "O817"  1 1 7 "%FC"  70 ""  <> 0 0 0 0 0 0 1 39.96 404 0 0 654 0 817 404 5269 -384 -487 4848 -397 5064 54 825 0 <> <> <> <> <> <> <> <> <> <> <> <> <> <> <> <> <> <> <> <> <> <> <> <> <> <> <> <> <> <> <> <> <> <> <> <> <> <> <> <> <>
  653 3 5.446519 15.244672 -31.592995 105 I A 24 -0.06000 -0.06000 "ILE " " CB " "    " 6 0 0 808080  "C818"  1 1 7 "%FC"  24 ""  <> 0 0 0 0 0 0 1 35.93 405 0 0 655 0 818 405 4758 -505 -670 4552 -380 4341 54 826 0 <> <> <> <> <> <> <> <> <> <> <> <> <> <> <> <> <> <> <> <> <> <> <> <> <> <> <> <> <> <> <> <> <> <> <> <> <> <> <> <> <>
  654 3 6.325889 15.812978 -30.455612 105 I A 24 -0.12000 -0.12000 "ILE " " CG1" "    " 6 0 0 808080  "C819"  1 1 7 "%FC"  24 ""  <> 0 0 0 0 0 0 1 37.32 406 0 0 656 0 819 406 5029 -694 -791 4781 -406 4370 54 827 0 <> <> <> <> <> <> <> <> <> <> <> <> <> <> <> <> <> <> <> <> <> <> <> <> <> <> <> <> <> <> <> <> <> <> <> <> <> <> <> <> <>
  655 3 6.306909 14.392755 -32.550519 105 I A 24 -0.18000 -0.18000 "ILE " " CG2" "    " 6 0 0 808080  "C820"  1 1 7 "%FC"  24 ""  <> 0 0 0 0 0 0 1 32.69 407 0 0 657 0 820 407 4122 -501 -697 4230 -293 4069 54 828 0 <> <> <> <> <> <> <> <> <> <> <> <> <> <> <> <> <> <> <> <> <> <> <> <> <> <> <> <> <> <> <> <> <> <> <> <> <> <> <> <> <>
  656 3 6.799519 14.769765 -29.443326 105 I A 24 -0.18000 -0.18000 "ILE " " CD1" "    " 6 0 0 808080  "C821"  1 1 7 "%FC"  24 ""  <> 0 0 0 0 0 0 1 39.06 408 0 0 658 0 821 408 5101 -712 -910 5179 -309 4560 54 829 0 <> <> <> <> <> <> <> <> <> <> <> <> <> <> <> <> <> <> <> <> <> <> <> <> <> <> <> <> <> <> <> <> <> <> <> <> <> <> <> <> <>
  657 43 3.347842 16.282525 -30.626603 105 I A 21 0.30000 0.30000 "ILE " " H  " "    " 1 0 0 FFFFFF  "H822"  -1 1 7 "%FC"  21 ""  <> 0 0 0 0 0 0 <> <> <> 0 0 659 0 822 <> <> <> <> <> <> <> <> 830 0 <> <> <> <> <> <> <> <> <> <> <> <> <> <> <> <> <> <> <> <> <> <> <> <> <> <> <> <> <> <> <> <> <> <> <> <> <> <> <> <> <>
  658 41 5.364868 17.212417 -32.495278 105 I A 21 0.06000 0.06000 "ILE " " HA " "    " 1 0 0 FFFFFF  "H823"  -1 1 7 "%FC"  21 ""  <> 0 0 0 0 0 0 <> <> <> 0 0 660 0 823 <> <> <> <> <> <> <> <> 831 0 <> <> <> <> <> <> <> <> <> <> <> <> <> <> <> <> <> <> <> <> <> <> <> <> <> <> <> <> <> <> <> <> <> <> <> <> <> <> <> <> <>
  659 41 4.714712 14.572110 -31.145184 105 I A 21 0.06000 0.06000 "ILE " " HB " "    " 1 0 0 FFFFFF  "H824"  -1 1 7 "%FC"  21 ""  <> 0 0 0 0 0 0 <> <> <> 0 0 661 0 824 <> <> <> <> <> <> <> <> 832 0 <> <> <> <> <> <> <> <> <> <> <> <> <> <> <> <> <> <> <> <> <> <> <> <> <> <> <> <> <> <> <> <> <> <> <> <> <> <> <> <> <>
  660 41 5.765664 16.557266 -29.893599 105 I A 21 0.06000 0.06000 "ILE " "HG13" "    " 1 0 0 FFFFFF  "H825"  -1 1 7 "%FC"  21 ""  <> 0 0 0 0 0 0 <> <> <> 0 0 662 0 825 <> <> <> <> <> <> <> <> 833 0 <> <> <> <> <> <> <> <> <> <> <> <> <> <> <> <> <> <> <> <> <> <> <> <> <> <> <> <> <> <> <> <> <> <> <> <> <> <> <> <> <>
  661 41 7.185352 16.339477 -30.872444 105 I A 21 0.06000 0.06000 "ILE " "HG12" "    " 1 0 0 FFFFFF  "H826"  -1 1 7 "%FC"  21 ""  <> 0 0 0 0 0 0 <> <> <> 0 0 663 0 826 <> <> <> <> <> <> <> <> 834 0 <> <> <> <> <> <> <> <> <> <> <> <> <> <> <> <> <> <> <> <> <> <> <> <> <> <> <> <> <> <> <> <> <> <> <> <> <> <> <> <> <>
  662 41 6.872554 13.635042 -32.014877 105 I A 21 0.06000 0.06000 "ILE " "HG21" "    " 1 0 0 FFFFFF  "H827"  -1 1 7 "%FC"  21 ""  <> 0 0 0 0 0 0 <> <> <> 0 0 664 0 827 <> <> <> <> <> <> <> <> 835 0 <> <> <> <> <> <> <> <> <> <> <> <> <> <> <> <> <> <> <> <> <> <> <> <> <> <> <> <> <> <> <> <> <> <> <> <> <> <> <> <> <>
  663 41 5.689726 13.845978 -33.262149 105 I A 21 0.06000 0.06000 "ILE " "HG22" "    " 1 0 0 FFFFFF  "H828"  -1 1 7 "%FC"  21 ""  <> 0 0 0 0 0 0 <> <> <> 0 0 665 0 828 <> <> <> <> <> <> <> <> 836 0 <> <> <> <> <> <> <> <> <> <> <> <> <> <> <> <> <> <> <> <> <> <> <> <> <> <> <> <> <> <> <> <> <> <> <> <> <> <> <> <> <>
  664 41 7.017670 15.004557 -33.105963 105 I A 21 0.06000 0.06000 "ILE " "HG23" "    " 1 0 0 FFFFFF  "H829"  -1 1 7 "%FC"  21 ""  <> 0 0 0 0 0 0 <> <> <> 0 0 666 0 829 <> <> <> <> <> <> <> <> 837 0 <> <> <> <> <> <> <> <> <> <> <> <> <> <> <> <> <> <> <> <> <> <> <> <> <> <> <> <> <> <> <> <> <> <> <> <> <> <> <> <> <>
  665 41 7.326661 15.248392 -28.617951 105 I A 21 0.06000 0.06000 "ILE " "HD11" "    " 1 0 0 FFFFFF  "H830"  -1 1 7 "%FC"  21 ""  <> 0 0 0 0 0 0 <> <> <> 0 0 667 0 830 <> <> <> <> <> <> <> <> 838 0 <> <> <> <> <> <> <> <> <> <> <> <> <> <> <> <> <> <> <> <> <> <> <> <> <> <> <> <> <> <> <> <> <> <> <> <> <> <> <> <> <>
  666 41 5.955628 14.225329 -29.025769 105 I A 21 0.06000 0.06000 "ILE " "HD12" "    " 1 0 0 FFFFFF  "H831"  -1 1 7 "%FC"  21 ""  <> 0 0 0 0 0 0 <> <> <> 0 0 668 0 831 <> <> <> <> <> <> <> <> 839 0 <> <> <> <> <> <> <> <> <> <> <> <> <> <> <> <> <> <> <> <> <> <> <> <> <> <> <> <> <> <> <> <> <> <> <> <> <> <> <> <> <>
  667 41 7.474009 14.046057 -29.890554 105 I A 21 0.06000 0.06000 "ILE " "HD13" "    " 1 0 0 FFFFFF  "H832"  -1 1 7 "%FC"  21 ""  <> 0 0 0 0 0 0 <> <> <> 0 0 669 0 832 <> <> <> <> <> <> <> <> 840 0 <> <> <> <> <> <> <> <> <> <> <> <> <> <> <> <> <> <> <> <> <> <> <> <> <> <> <> <> <> <> <> <> <> <> <> <> <> <> <> <> <>
  668 25 2.859833 15.372464 -33.660594 106 Y A 38 -0.50000 -0.50000 "TYR " " N  " "    " 7 0 0 2E2EFF  "N833"  1 1 7 "%FC"  38 ""  <> 0 0 0 0 0 0 1 34.96 409 0 0 670 0 833 409 4661 -184 -408 4241 -398 4382 55 841 0 <> <> <> <> <> <> <> <> <> <> <> <> <> <> <> <> <> <> <> <> <> <> <> <> <> <> <> <> <> <> <> <> <> <> <> <> <> <> <> <> <>
  669 3 2.152818 15.007261 -34.889770 106 Y A 24 0.14000 0.14000 "TYR " " CA " "    " 6 0 0 808080  "C834"  1 1 -1112 "%RT%RN"  2 ""  FFF000  0 0 0 0 0 0 1 34.32 410 0 0 671 0 834 410 4491 -85 -347 4148 -358 4400 55 842 0 <> <> <> <> <> <> <> <> <> <> <> <> <> <> <> <> <> <> <> <> <> <> <> <> <> <> <> <> <> <> <> <> <> <> <> <> <> <> <> <> <>
  670 2 1.487725 16.219375 -35.559982 106 Y A 24 0.50000 0.50000 "TYR " " C  " "    " 6 0 0 808080  "C835"  1 1 7 "%FC"  24 ""  <> 0 0 0 0 0 0 1 40.41 411 0 0 672 0 835 411 5380 -46 -290 4796 -386 5178 55 843 0 <> <> <> <> <> <> <> <> <> <> <> <> <> <> <> <> <> <> <> <> <> <> <> <> <> <> <> <> <> <> <> <> <> <> <> <> <> <> <> <> <>
  671 15 1.497531 16.289924 -36.785767 106 Y A 70 -0.50000 -0.50000 "TYR " " O  " "    " 8 0 0 FF2E2E  "O836"  1 1 7 "%FC"  70 ""  <> 0 0 0 0 0 0 1 33.25 412 0 0 673 0 836 412 4428 -45 -283 3868 -353 4337 55 844 0 <> <> <> <> <> <> <> <> <> <> <> <> <> <> <> <> <> <> <> <> <> <> <> <> <> <> <> <> <> <> <> <> <> <> <> <> <> <> <> <> <>
  672 3 1.064665 13.954288 -34.581433 106 Y A 24 -0.00500 -0.00500 "TYR " " CB " "    " 6 0 0 808080  "C837"  1 1 7 "%FC"  24 ""  <> 0 0 0 0 0 0 1 32.43 413 0 0 674 0 837 413 4188 28 -293 3966 -327 4168 55 845 0 <> <> <> <> <> <> <> <> <> <> <> <> <> <> <> <> <> <> <> <> <> <> <> <> <> <> <> <> <> <> <> <> <> <> <> <> <> <> <> <> <>
  673 2 1.561022 12.565580 -34.205265 106 Y A 24 -0.11500 -0.11500 "TYR " " CG " "    " 6 0 0 808080  "C838"  1 1 7 "%FC"  24 ""  <> 0 0 0 0 0 0 1 38.02 414 0 0 675 0 838 414 4789 12 -330 4771 -278 4888 55 846 0 <> <> <> <> <> <> <> <> <> <> <> <> <> <> <> <> <> <> <> <> <> <> <> <> <> <> <> <> <> <> <> <> <> <> <> <> <> <> <> <> <>
  674 2 2.678449 11.995472 -34.854202 106 Y A 24 -0.11500 -0.11500 "TYR " " CD1" "    " 6 0 0 808080  "C839"  1 1 7 "%FC"  24 ""  <> 0 0 0 0 0 0 1 38.04 415 0 0 676 0 839 415 4686 -34 -370 4810 -234 4956 55 847 0 <> <> <> <> <> <> <> <> <> <> <> <> <> <> <> <> <> <> <> <> <> <> <> <> <> <> <> <> <> <> <> <> <> <> <> <> <> <> <> <> <>
  675 2 0.869981 11.811867 -33.232130 106 Y A 24 -0.11500 -0.11500 "TYR " " CD2" "    " 6 0 0 808080  "C840"  1 1 7 "%FC"  24 ""  <> 0 0 0 0 0 0 1 32.34 416 0 0 677 0 840 416 4082 56 -306 4096 -268 4111 55 848 0 <> <> <> <> <> <> <> <> <> <> <> <> <> <> <> <> <> <> <> <> <> <> <> <> <> <> <> <> <> <> <> <> <> <> <> <> <> <> <> <> <>
  676 2 3.104331 10.696023 -34.531738 106 Y A 24 -0.11500 -0.11500 "TYR " " CE1" "    " 6 0 0 808080  "C841"  1 1 7 "%FC"  24 ""  <> 0 0 0 0 0 0 1 39.42 417 0 0 678 0 841 417 4779 -14 -384 5052 -174 5147 55 849 0 <> <> <> <> <> <> <> <> <> <> <> <> <> <> <> <> <> <> <> <> <> <> <> <> <> <> <> <> <> <> <> <> <> <> <> <> <> <> <> <> <>
  677 2 1.285411 10.501835 -32.922668 106 Y A 24 -0.11500 -0.11500 "TYR " " CE2" "    " 6 0 0 808080  "C842"  1 1 7 "%FC"  24 ""  <> 0 0 0 0 0 0 1 31.03 418 0 0 679 0 842 418 3844 53 -333 3995 -210 3950 55 850 0 <> <> <> <> <> <> <> <> <> <> <> <> <> <> <> <> <> <> <> <> <> <> <> <> <> <> <> <> <> <> <> <> <> <> <> <> <> <> <> <> <>
  678 2 2.396485 9.939699 -33.580802 106 Y A 24 0.15000 0.15000 "TYR " " CZ " "    " 6 0 0 808080  "C843"  1 1 7 "%FC"  24 ""  <> 0 0 0 0 0 0 1 34.94 419 0 0 680 0 843 419 4242 29 -371 4513 -160 4518 55 851 0 <> <> <> <> <> <> <> <> <> <> <> <> <> <> <> <> <> <> <> <> <> <> <> <> <> <> <> <> <> <> <> <> <> <> <> <> <> <> <> <> <>
  679 16 2.770175 8.650678 -33.339832 106 Y A 70 -0.58500 -0.58500 "TYR " " OH " "    " 8 0 0 FF2E2E  "O844"  1 1 7 "%FC"  70 ""  <> 0 0 0 0 0 0 1 37.2 420 0 0 681 0 844 420 4472 59 -379 4844 -89 4817 55 852 0 <> <> <> <> <> <> <> <> <> <> <> <> <> <> <> <> <> <> <> <> <> <> <> <> <> <> <> <> <> <> <> <> <> <> <> <> <> <> <> <> <>
  680 43 2.407663 15.164083 -32.780360 106 Y A 21 0.30000 0.30000 "TYR " " H  " "    " 1 0 0 FFFFFF  "H845"  -1 1 7 "%FC"  21 ""  <> 0 0 0 0 0 0 <> <> <> 0 0 682 0 845 <> <> <> <> <> <> <> <> 853 0 <> <> <> <> <> <> <> <> <> <> <> <> <> <> <> <> <> <> <> <> <> <> <> <> <> <> <> <> <> <> <> <> <> <> <> <> <> <> <> <> <>
  681 41 2.865037 14.614839 -35.615353 106 Y A 21 0.06000 0.06000 "TYR " " HA " "    " 1 0 0 FFFFFF  "H846"  -1 1 7 "%FC"  21 ""  <> 0 0 0 0 0 0 <> <> <> 0 0 683 0 846 <> <> <> <> <> <> <> <> 854 0 <> <> <> <> <> <> <> <> <> <> <> <> <> <> <> <> <> <> <> <> <> <> <> <> <> <> <> <> <> <> <> <> <> <> <> <> <> <> <> <> <>
  682 41 0.433518 13.817308 -35.461011 106 Y A 21 0.06000 0.06000 "TYR " " HB3" "    " 1 0 0 FFFFFF  "H847"  -1 1 7 "%FC"  21 ""  <> 0 0 0 0 0 0 <> <> <> 0 0 684 0 847 <> <> <> <> <> <> <> <> 855 0 <> <> <> <> <> <> <> <> <> <> <> <> <> <> <> <> <> <> <> <> <> <> <> <> <> <> <> <> <> <> <> <> <> <> <> <> <> <> <> <> <>
  683 41 0.401740 14.321059 -33.796546 106 Y A 21 0.06000 0.06000 "TYR " " HB2" "    " 1 0 0 FFFFFF  "H848"  -1 1 7 "%FC"  21 ""  <> 0 0 0 0 0 0 <> <> <> 0 0 685 0 848 <> <> <> <> <> <> <> <> 856 0 <> <> <> <> <> <> <> <> <> <> <> <> <> <> <> <> <> <> <> <> <> <> <> <> <> <> <> <> <> <> <> <> <> <> <> <> <> <> <> <> <>
  684 41 3.213638 12.531448 -35.620321 106 Y A 21 0.11500 0.11500 "TYR " " HD1" "    " 1 0 0 FFFFFF  "H849"  -1 1 7 "%FC"  21 ""  <> 0 0 0 0 0 0 <> <> <> 0 0 686 0 849 <> <> <> <> <> <> <> <> 857 0 <> <> <> <> <> <> <> <> <> <> <> <> <> <> <> <> <> <> <> <> <> <> <> <> <> <> <> <> <> <> <> <> <> <> <> <> <> <> <> <> <>
  685 41 0.005289 12.226400 -32.734272 106 Y A 21 0.11500 0.11500 "TYR " " HD2" "    " 1 0 0 FFFFFF  "H850"  -1 1 7 "%FC"  21 ""  <> 0 0 0 0 0 0 <> <> <> 0 0 687 0 850 <> <> <> <> <> <> <> <> 858 0 <> <> <> <> <> <> <> <> <> <> <> <> <> <> <> <> <> <> <> <> <> <> <> <> <> <> <> <> <> <> <> <> <> <> <> <> <> <> <> <> <>
  686 41 3.954153 10.268270 -35.043891 106 Y A 21 0.11500 0.11500 "TYR " " HE1" "    " 1 0 0 FFFFFF  "H851"  -1 1 7 "%FC"  21 ""  <> 0 0 0 0 0 0 <> <> <> 0 0 688 0 851 <> <> <> <> <> <> <> <> 859 0 <> <> <> <> <> <> <> <> <> <> <> <> <> <> <> <> <> <> <> <> <> <> <> <> <> <> <> <> <> <> <> <> <> <> <> <> <> <> <> <> <>
  687 41 0.726626 9.919790 -32.207518 106 Y A 21 0.11500 0.11500 "TYR " " HE2" "    " 1 0 0 FFFFFF  "H852"  -1 1 7 "%FC"  21 ""  <> 0 0 0 0 0 0 <> <> <> 0 0 689 0 852 <> <> <> <> <> <> <> <> 860 0 <> <> <> <> <> <> <> <> <> <> <> <> <> <> <> <> <> <> <> <> <> <> <> <> <> <> <> <> <> <> <> <> <> <> <> <> <> <> <> <> <>
  688 42 2.482218 8.324049 -32.497605 106 Y A 21 0.43500 0.43500 "TYR " " HH " "    " 1 0 0 FFFFFF  "H853"  -1 1 7 "%FC"  21 ""  <> 0 0 0 0 0 0 <> <> <> 0 0 690 0 853 <> <> <> <> <> <> <> <> 861 0 <> <> <> <> <> <> <> <> <> <> <> <> <> <> <> <> <> <> <> <> <> <> <> <> <> <> <> <> <> <> <> <> <> <> <> <> <> <> <> <> <>
  689 25 0.958919 17.189586 -34.792727 107 I A 38 -0.50000 -0.50000 "ILE " " N  " "    " 7 0 0 2E2EFF  "N854"  1 1 7 "%FC"  38 ""  <> 0 0 0 0 0 0 1 34.4 421 0 0 691 0 854 421 4788 -5 -237 3941 -440 4340 56 862 0 <> <> <> <> <> <> <> <> <> <> <> <> <> <> <> <> <> <> <> <> <> <> <> <> <> <> <> <> <> <> <> <> <> <> <> <> <> <> <> <> <>
  690 3 0.356880 18.419770 -35.323487 107 I A 24 0.14000 0.14000 "ILE " " CA " "    " 6 0 0 808080  "C855"  1 1 -1112 "%RT%RN"  2 ""  FFF000  0 0 0 0 0 0 1 40.03 422 0 0 692 0 855 422 5637 70 -163 4514 -450 5060 56 863 0 <> <> <> <> <> <> <> <> <> <> <> <> <> <> <> <> <> <> <> <> <> <> <> <> <> <> <> <> <> <> <> <> <> <> <> <> <> <> <> <> <>
  691 2 1.429446 19.324536 -35.966357 107 I A 24 0.50000 0.50000 "ILE " " C  " "    " 6 0 0 808080  "C856"  1 1 7 "%FC"  24 ""  <> 0 0 0 0 0 0 1 42.24 423 0 0 693 0 856 423 6001 -71 -206 4707 -468 5342 56 864 0 <> <> <> <> <> <> <> <> <> <> <> <> <> <> <> <> <> <> <> <> <> <> <> <> <> <> <> <> <> <> <> <> <> <> <> <> <> <> <> <> <>
  692 15 1.148985 19.922783 -37.003988 107 I A 70 -0.50000 -0.50000 "ILE " " O  " "    " 8 0 0 FF2E2E  "O857"  1 1 7 "%FC"  70 ""  <> 0 0 0 0 0 0 1 37.11 424 0 0 694 0 857 424 5366 -30 -180 3990 -430 4743 56 865 0 <> <> <> <> <> <> <> <> <> <> <> <> <> <> <> <> <> <> <> <> <> <> <> <> <> <> <> <> <> <> <> <> <> <> <> <> <> <> <> <> <>
  693 3 -0.435776 19.158864 -34.204760 107 I A 24 -0.06000 -0.06000 "ILE " " CB " "    " 6 0 0 808080  "C858"  1 1 7 "%FC"  24 ""  <> 0 0 0 0 0 0 1 41.04 425 0 0 695 0 858 425 5960 155 -65 4536 -510 5096 56 866 0 <> <> <> <> <> <> <> <> <> <> <> <> <> <> <> <> <> <> <> <> <> <> <> <> <> <> <> <> <> <> <> <> <> <> <> <> <> <> <> <> <>
  694 3 -1.631558 18.306652 -33.723079 107 I A 24 -0.12000 -0.12000 "ILE " " CG1" "    " 6 0 0 808080  "C859"  1 1 7 "%FC"  24 ""  <> 0 0 0 0 0 0 1 41.09 426 0 0 696 0 859 426 5859 309 5 4638 -475 5115 56 867 0 <> <> <> <> <> <> <> <> <> <> <> <> <> <> <> <> <> <> <> <> <> <> <> <> <> <> <> <> <> <> <> <> <> <> <> <> <> <> <> <> <>
  695 3 -0.981196 20.536549 -34.639244 107 I A 24 -0.18000 -0.18000 "ILE " " CG2" "    " 6 0 0 808080  "C860"  1 1 7 "%FC"  24 ""  <> 0 0 0 0 0 0 1 38.68 427 0 0 697 0 860 427 5841 242 23 4055 -516 4800 56 868 0 <> <> <> <> <> <> <> <> <> <> <> <> <> <> <> <> <> <> <> <> <> <> <> <> <> <> <> <> <> <> <> <> <> <> <> <> <> <> <> <> <>
  696 3 -2.288030 18.819247 -32.433606 107 I A 24 -0.18000 -0.18000 "ILE " " CD1" "    " 6 0 0 808080  "C861"  1 1 7 "%FC"  24 ""  <> 0 0 0 0 0 0 1 41.14 428 0 0 698 0 861 428 6052 403 131 4552 -534 5026 56 869 0 <> <> <> <> <> <> <> <> <> <> <> <> <> <> <> <> <> <> <> <> <> <> <> <> <> <> <> <> <> <> <> <> <> <> <> <> <> <> <> <> <>
  697 43 0.958277 17.064393 -33.788707 107 I A 21 0.30000 0.30000 "ILE " " H  " "    " 1 0 0 FFFFFF  "H862"  -1 1 7 "%FC"  21 ""  <> 0 0 0 0 0 0 <> <> <> 0 0 699 0 862 <> <> <> <> <> <> <> <> 870 0 <> <> <> <> <> <> <> <> <> <> <> <> <> <> <> <> <> <> <> <> <> <> <> <> <> <> <> <> <> <> <> <> <> <> <> <> <> <> <> <> <>
  698 41 -0.348791 18.141008 -36.109453 107 I A 21 0.06000 0.06000 "ILE " " HA " "    " 1 0 0 FFFFFF  "H863"  -1 1 7 "%FC"  21 ""  <> 0 0 0 0 0 0 <> <> <> 0 0 700 0 863 <> <> <> <> <> <> <> <> 871 0 <> <> <> <> <> <> <> <> <> <> <> <> <> <> <> <> <> <> <> <> <> <> <> <> <> <> <> <> <> <> <> <> <> <> <> <> <> <> <> <> <>
  699 41 0.245319 19.320227 -33.369362 107 I A 21 0.06000 0.06000 "ILE " " HB " "    " 1 0 0 FFFFFF  "H864"  -1 1 7 "%FC"  21 ""  <> 0 0 0 0 0 0 <> <> <> 0 0 701 0 864 <> <> <> <> <> <> <> <> 872 0 <> <> <> <> <> <> <> <> <> <> <> <> <> <> <> <> <> <> <> <> <> <> <> <> <> <> <> <> <> <> <> <> <> <> <> <> <> <> <> <> <>
  700 41 -1.338972 17.272835 -33.566367 107 I A 21 0.06000 0.06000 "ILE " "HG13" "    " 1 0 0 FFFFFF  "H865"  -1 1 7 "%FC"  21 ""  <> 0 0 0 0 0 0 <> <> <> 0 0 702 0 865 <> <> <> <> <> <> <> <> 873 0 <> <> <> <> <> <> <> <> <> <> <> <> <> <> <> <> <> <> <> <> <> <> <> <> <> <> <> <> <> <> <> <> <> <> <> <> <> <> <> <> <>
  701 41 -2.372776 18.253849 -34.518361 107 I A 21 0.06000 0.06000 "ILE " "HG12" "    " 1 0 0 FFFFFF  "H866"  -1 1 7 "%FC"  21 ""  <> 0 0 0 0 0 0 <> <> <> 0 0 703 0 866 <> <> <> <> <> <> <> <> 874 0 <> <> <> <> <> <> <> <> <> <> <> <> <> <> <> <> <> <> <> <> <> <> <> <> <> <> <> <> <> <> <> <> <> <> <> <> <> <> <> <> <>
  702 41 -1.393646 21.089916 -33.796234 107 I A 21 0.06000 0.06000 "ILE " "HG21" "    " 1 0 0 FFFFFF  "H867"  -1 1 7 "%FC"  21 ""  <> 0 0 0 0 0 0 <> <> <> 0 0 704 0 867 <> <> <> <> <> <> <> <> 875 0 <> <> <> <> <> <> <> <> <> <> <> <> <> <> <> <> <> <> <> <> <> <> <> <> <> <> <> <> <> <> <> <> <> <> <> <> <> <> <> <> <>
  703 41 -0.228287 21.180420 -35.083660 107 I A 21 0.06000 0.06000 "ILE " "HG22" "    " 1 0 0 FFFFFF  "H868"  -1 1 7 "%FC"  21 ""  <> 0 0 0 0 0 0 <> <> <> 0 0 705 0 868 <> <> <> <> <> <> <> <> 876 0 <> <> <> <> <> <> <> <> <> <> <> <> <> <> <> <> <> <> <> <> <> <> <> <> <> <> <> <> <> <> <> <> <> <> <> <> <> <> <> <> <>
  704 41 -1.776810 20.414018 -35.371091 107 I A 21 0.06000 0.06000 "ILE " "HG23" "    " 1 0 0 FFFFFF  "H869"  -1 1 7 "%FC"  21 ""  <> 0 0 0 0 0 0 <> <> <> 0 0 706 0 869 <> <> <> <> <> <> <> <> 877 0 <> <> <> <> <> <> <> <> <> <> <> <> <> <> <> <> <> <> <> <> <> <> <> <> <> <> <> <> <> <> <> <> <> <> <> <> <> <> <> <> <>
  705 41 -3.061938 18.126329 -32.104914 107 I A 21 0.06000 0.06000 "ILE " "HD11" "    " 1 0 0 FFFFFF  "H870"  -1 1 7 "%FC"  21 ""  <> 0 0 0 0 0 0 <> <> <> 0 0 707 0 870 <> <> <> <> <> <> <> <> 878 0 <> <> <> <> <> <> <> <> <> <> <> <> <> <> <> <> <> <> <> <> <> <> <> <> <> <> <> <> <> <> <> <> <> <> <> <> <> <> <> <> <>
  706 41 -1.558009 18.915467 -31.630094 107 I A 21 0.06000 0.06000 "ILE " "HD12" "    " 1 0 0 FFFFFF  "H871"  -1 1 7 "%FC"  21 ""  <> 0 0 0 0 0 0 <> <> <> 0 0 708 0 871 <> <> <> <> <> <> <> <> 879 0 <> <> <> <> <> <> <> <> <> <> <> <> <> <> <> <> <> <> <> <> <> <> <> <> <> <> <> <> <> <> <> <> <> <> <> <> <> <> <> <> <>
  707 41 -2.766984 19.787881 -32.569622 107 I A 21 0.06000 0.06000 "ILE " "HD13" "    " 1 0 0 FFFFFF  "H872"  -1 1 7 "%FC"  21 ""  <> 0 0 0 0 0 0 <> <> <> 0 0 709 0 872 <> <> <> <> <> <> <> <> 880 0 <> <> <> <> <> <> <> <> <> <> <> <> <> <> <> <> <> <> <> <> <> <> <> <> <> <> <> <> <> <> <> <> <> <> <> <> <> <> <> <> <>
  708 25 2.652441 19.392553 -35.404033 108 F A 38 -0.50000 -0.50000 "PHE " " N  " "    " 7 0 0 2E2EFF  "N873"  1 1 7 "%FC"  38 ""  <> 0 0 0 0 0 0 1 35.77 429 0 0 710 0 873 429 5231 -253 -279 3900 -516 4460 57 881 0 <> <> <> <> <> <> <> <> <> <> <> <> <> <> <> <> <> <> <> <> <> <> <> <> <> <> <> <> <> <> <> <> <> <> <> <> <> <> <> <> <>
  709 3 3.761576 20.164644 -35.972081 108 F A 24 0.14000 0.14000 "PHE " " CA " "    " 6 0 0 808080  "C874"  1 1 -1112 "%RT%RN"  2 ""  FFF000  0 0 0 0 0 0 1 41.08 430 0 0 711 0 874 430 5966 -423 -319 4511 -528 5133 57 882 0 <> <> <> <> <> <> <> <> <> <> <> <> <> <> <> <> <> <> <> <> <> <> <> <> <> <> <> <> <> <> <> <> <> <> <> <> <> <> <> <> <>
  710 2 4.295672 19.525905 -37.264164 108 F A 24 0.50000 0.50000 "PHE " " C  " "    " 6 0 0 808080  "C875"  1 1 7 "%FC"  24 ""  <> 0 0 0 0 0 0 1 41.68 431 0 0 712 0 875 431 5840 -437 -345 4677 -455 5318 57 883 0 <> <> <> <> <> <> <> <> <> <> <> <> <> <> <> <> <> <> <> <> <> <> <> <> <> <> <> <> <> <> <> <> <> <> <> <> <> <> <> <> <>
  711 15 4.605220 20.255797 -38.202828 108 F A 70 -0.50000 -0.50000 "PHE " " O  " "    " 8 0 0 FF2E2E  "O876"  1 1 7 "%FC"  70 ""  <> 0 0 0 0 0 0 1 37.04 432 0 0 713 0 876 432 5310 -480 -320 4005 -440 4758 57 884 0 <> <> <> <> <> <> <> <> <> <> <> <> <> <> <> <> <> <> <> <> <> <> <> <> <> <> <> <> <> <> <> <> <> <> <> <> <> <> <> <> <>
  712 3 4.920830 20.278625 -34.959130 108 F A 24 -0.00500 -0.00500 "PHE " " CB " "    " 6 0 0 808080  "C877"  1 1 7 "%FC"  24 ""  <> 0 0 0 0 0 0 1 39.3 433 0 0 714 0 877 433 5787 -643 -413 4332 -577 4814 57 885 0 <> <> <> <> <> <> <> <> <> <> <> <> <> <> <> <> <> <> <> <> <> <> <> <> <> <> <> <> <> <> <> <> <> <> <> <> <> <> <> <> <>
  713 2 6.023298 21.228835 -35.405063 108 F A 24 -0.11500 -0.11500 "PHE " " CG " "    " 6 0 0 808080  "C878"  1 1 7 "%FC"  24 ""  <> 0 0 0 0 0 0 1 42.62 434 0 0 715 0 878 434 6278 -856 -450 4696 -593 5220 57 886 0 <> <> <> <> <> <> <> <> <> <> <> <> <> <> <> <> <> <> <> <> <> <> <> <> <> <> <> <> <> <> <> <> <> <> <> <> <> <> <> <> <>
  714 2 7.146499 20.740805 -36.107559 108 F A 24 -0.11500 -0.11500 "PHE " " CD1" "    " 6 0 0 808080  "C879"  1 1 7 "%FC"  24 ""  <> 0 0 0 0 0 0 1 46.55 435 0 0 716 0 879 435 6556 -957 -511 5328 -529 5804 57 887 0 <> <> <> <> <> <> <> <> <> <> <> <> <> <> <> <> <> <> <> <> <> <> <> <> <> <> <> <> <> <> <> <> <> <> <> <> <> <> <> <> <>
  715 2 5.901807 22.613608 -35.165339 108 F A 24 -0.11500 -0.11500 "PHE " " CD2" "    " 6 0 0 808080  "C880"  1 1 7 "%FC"  24 ""  <> 0 0 0 0 0 0 1 45.08 436 0 0 717 0 880 436 6888 -955 -403 4808 -670 5431 57 888 0 <> <> <> <> <> <> <> <> <> <> <> <> <> <> <> <> <> <> <> <> <> <> <> <> <> <> <> <> <> <> <> <> <> <> <> <> <> <> <> <> <>
  716 2 8.126916 21.630580 -36.585455 108 F A 24 -0.11500 -0.11500 "PHE " " CE1" "    " 6 0 0 808080  "C881"  1 1 7 "%FC"  24 ""  <> 0 0 0 0 0 0 1 43.28 437 0 0 718 0 881 437 6190 -1169 -533 4877 -537 5378 57 889 0 <> <> <> <> <> <> <> <> <> <> <> <> <> <> <> <> <> <> <> <> <> <> <> <> <> <> <> <> <> <> <> <> <> <> <> <> <> <> <> <> <>
  717 2 6.888618 23.502682 -35.633784 108 F A 24 -0.11500 -0.11500 "PHE " " CE2" "    " 6 0 0 808080  "C882"  1 1 7 "%FC"  24 ""  <> 0 0 0 0 0 0 1 46.34 438 0 0 719 0 882 438 7128 -1181 -431 4910 -684 5569 57 890 0 <> <> <> <> <> <> <> <> <> <> <> <> <> <> <> <> <> <> <> <> <> <> <> <> <> <> <> <> <> <> <> <> <> <> <> <> <> <> <> <> <>
  718 2 7.997038 23.012603 -36.350559 108 F A 24 -0.11500 -0.11500 "PHE " " CZ " "    " 6 0 0 808080  "C883"  1 1 7 "%FC"  24 ""  <> 0 0 0 0 0 0 1 44.51 439 0 0 720 0 883 439 6646 -1295 -501 4839 -615 5426 57 891 0 <> <> <> <> <> <> <> <> <> <> <> <> <> <> <> <> <> <> <> <> <> <> <> <> <> <> <> <> <> <> <> <> <> <> <> <> <> <> <> <> <>
  719 43 2.821622 18.885912 -34.545333 108 F A 21 0.30000 0.30000 "PHE " " H  " "    " 1 0 0 FFFFFF  "H884"  -1 1 7 "%FC"  21 ""  <> 0 0 0 0 0 0 <> <> <> 0 0 721 0 884 <> <> <> <> <> <> <> <> 892 0 <> <> <> <> <> <> <> <> <> <> <> <> <> <> <> <> <> <> <> <> <> <> <> <> <> <> <> <> <> <> <> <> <> <> <> <> <> <> <> <> <>
  720 41 3.397081 21.168196 -36.201253 108 F A 21 0.06000 0.06000 "PHE " " HA " "    " 1 0 0 FFFFFF  "H885"  -1 1 7 "%FC"  21 ""  <> 0 0 0 0 0 0 <> <> <> 0 0 722 0 885 <> <> <> <> <> <> <> <> 893 0 <> <> <> <> <> <> <> <> <> <> <> <> <> <> <> <> <> <> <> <> <> <> <> <> <> <> <> <> <> <> <> <> <> <> <> <> <> <> <> <> <>
  721 41 5.347959 19.296572 -34.752004 108 F A 21 0.06000 0.06000 "PHE " " HB3" "    " 1 0 0 FFFFFF  "H886"  -1 1 7 "%FC"  21 ""  <> 0 0 0 0 0 0 <> <> <> 0 0 723 0 886 <> <> <> <> <> <> <> <> 894 0 <> <> <> <> <> <> <> <> <> <> <> <> <> <> <> <> <> <> <> <> <> <> <> <> <> <> <> <> <> <> <> <> <> <> <> <> <> <> <> <> <>
  722 41 4.543889 20.632519 -34.003427 108 F A 21 0.06000 0.06000 "PHE " " HB2" "    " 1 0 0 FFFFFF  "H887"  -1 1 7 "%FC"  21 ""  <> 0 0 0 0 0 0 <> <> <> 0 0 724 0 887 <> <> <> <> <> <> <> <> 895 0 <> <> <> <> <> <> <> <> <> <> <> <> <> <> <> <> <> <> <> <> <> <> <> <> <> <> <> <> <> <> <> <> <> <> <> <> <> <> <> <> <>
  723 41 7.245520 19.685171 -36.310088 108 F A 21 0.11500 0.11500 "PHE " " HD1" "    " 1 0 0 FFFFFF  "H888"  -1 1 7 "%FC"  21 ""  <> 0 0 0 0 0 0 <> <> <> 0 0 725 0 888 <> <> <> <> <> <> <> <> 896 0 <> <> <> <> <> <> <> <> <> <> <> <> <> <> <> <> <> <> <> <> <> <> <> <> <> <> <> <> <> <> <> <> <> <> <> <> <> <> <> <> <>
  724 41 5.043367 22.999263 -34.636694 108 F A 21 0.11500 0.11500 "PHE " " HD2" "    " 1 0 0 FFFFFF  "H889"  -1 1 7 "%FC"  21 ""  <> 0 0 0 0 0 0 <> <> <> 0 0 726 0 889 <> <> <> <> <> <> <> <> 897 0 <> <> <> <> <> <> <> <> <> <> <> <> <> <> <> <> <> <> <> <> <> <> <> <> <> <> <> <> <> <> <> <> <> <> <> <> <> <> <> <> <>
  725 41 8.975660 21.252746 -37.136277 108 F A 21 0.11500 0.11500 "PHE " " HE1" "    " 1 0 0 FFFFFF  "H890"  -1 1 7 "%FC"  21 ""  <> 0 0 0 0 0 0 <> <> <> 0 0 727 0 890 <> <> <> <> <> <> <> <> 898 0 <> <> <> <> <> <> <> <> <> <> <> <> <> <> <> <> <> <> <> <> <> <> <> <> <> <> <> <> <> <> <> <> <> <> <> <> <> <> <> <> <>
  726 41 6.785948 24.563136 -35.457896 108 F A 21 0.11500 0.11500 "PHE " " HE2" "    " 1 0 0 FFFFFF  "H891"  -1 1 7 "%FC"  21 ""  <> 0 0 0 0 0 0 <> <> <> 0 0 728 0 891 <> <> <> <> <> <> <> <> 899 0 <> <> <> <> <> <> <> <> <> <> <> <> <> <> <> <> <> <> <> <> <> <> <> <> <> <> <> <> <> <> <> <> <> <> <> <> <> <> <> <> <>
  727 41 8.746365 23.696781 -36.720277 108 F A 21 0.11500 0.11500 "PHE " " HZ " "    " 1 0 0 FFFFFF  "H892"  -1 1 7 "%FC"  21 ""  <> 0 0 0 0 0 0 <> <> <> 0 0 729 0 892 <> <> <> <> <> <> <> <> 900 0 <> <> <> <> <> <> <> <> <> <> <> <> <> <> <> <> <> <> <> <> <> <> <> <> <> <> <> <> <> <> <> <> <> <> <> <> <> <> <> <> <>
  728 25 4.385796 18.184225 -37.322994 109 N A 38 -0.50000 -0.50000 "ASN " " N  " "    " 7 0 0 2E2EFF  "N893"  1 1 7 "%FC"  38 ""  <> 0 0 0 0 0 0 1 36.64 440 0 0 730 0 893 440 4993 -402 -381 4193 -408 4735 58 901 0 <> <> <> <> <> <> <> <> <> <> <> <> <> <> <> <> <> <> <> <> <> <> <> <> <> <> <> <> <> <> <> <> <> <> <> <> <> <> <> <> <>
  729 3 4.866067 17.440089 -38.491207 109 N A 24 0.14000 0.14000 "ASN " " CA " "    " 6 0 0 808080  "C894"  1 1 -1112 "%RT%RN"  2 ""  FFF000  0 0 0 0 0 0 1 38.44 441 0 0 731 0 894 441 5060 -402 -374 4489 -347 5055 58 902 0 <> <> <> <> <> <> <> <> <> <> <> <> <> <> <> <> <> <> <> <> <> <> <> <> <> <> <> <> <> <> <> <> <> <> <> <> <> <> <> <> <>
  730 2 3.852046 17.512513 -39.648232 109 N A 24 0.50000 0.50000 "ASN " " C  " "    " 6 0 0 808080  "C895"  1 1 7 "%FC"  24 ""  <> 0 0 0 0 0 0 1 41.26 442 0 0 732 0 895 442 5453 -290 -310 4778 -318 5445 58 903 0 <> <> <> <> <> <> <> <> <> <> <> <> <> <> <> <> <> <> <> <> <> <> <> <> <> <> <> <> <> <> <> <> <> <> <> <> <> <> <> <> <>
  731 15 4.262146 17.580002 -40.806410 109 N A 70 -0.50000 -0.50000 "ASN " " O  " "    " 8 0 0 FF2E2E  "O896"  1 1 7 "%FC"  70 ""  <> 0 0 0 0 0 0 1 40.1 443 0 0 733 0 896 443 5286 -335 -292 4615 -287 5336 58 904 0 <> <> <> <> <> <> <> <> <> <> <> <> <> <> <> <> <> <> <> <> <> <> <> <> <> <> <> <> <> <> <> <> <> <> <> <> <> <> <> <> <>
  732 3 5.090619 15.966840 -38.084280 109 N A 24 -0.12000 -0.12000 "ASN " " CB " "    " 6 0 0 808080  "C897"  1 1 7 "%FC"  24 ""  <> 0 0 0 0 0 0 1 39.64 444 0 0 734 0 897 444 5030 -355 -396 4782 -304 5249 58 905 0 <> <> <> <> <> <> <> <> <> <> <> <> <> <> <> <> <> <> <> <> <> <> <> <> <> <> <> <> <> <> <> <> <> <> <> <> <> <> <> <> <>
  733 2 5.982663 15.205878 -39.070726 109 N A 24 0.50000 0.50000 "ASN " " CG " "    " 6 0 0 808080  "C898"  1 1 7 "%FC"  24 ""  <> 0 0 0 0 0 0 1 38.92 445 0 0 735 0 898 445 4792 -387 -377 4755 -250 5240 58 906 0 "No Flip"  0.0840006217292846 <> <> <> <> <> <> <> <> <> <> <> <> <> <> <> <> <> <> <> <> <> <> <> <> <> <> <> <> <> <> <> <> <> <> <> <> <> <> <>
  734 15 7.197804 15.383254 -39.072915 109 N A 70 -0.50000 -0.50000 "ASN " " OD1" "    " 8 0 0 FF2E2E  "O899"  1 1 7 "%FC"  70 ""  <> 0 0 0 0 0 0 1 43.31 446 0 0 736 0 899 446 5272 -499 -409 5366 -233 5818 58 907 0 <> <> <> <> <> <> <> <> <> <> <> <> <> <> <> <> <> <> <> <> <> <> <> <> <> <> <> <> <> <> <> <> <> <> <> <> <> <> <> <> <>
  735 25 5.394811 14.347826 -39.902958 109 N A 38 -0.76000 -0.76000 "ASN " " ND2" "    " 7 0 0 2E2EFF  "N900"  1 1 7 "%FC"  38 ""  <> 0 0 0 0 0 0 1 39.15 447 0 0 737 0 900 447 4781 -297 -317 4785 -222 5310 58 908 0 <> <> <> <> <> <> <> <> <> <> <> <> <> <> <> <> <> <> <> <> <> <> <> <> <> <> <> <> <> <> <> <> <> <> <> <> <> <> <> <> <>
  736 43 4.105703 17.648235 -36.513576 109 N A 21 0.30000 0.30000 "ASN " " H  " "    " 1 0 0 FFFFFF  "H901"  -1 1 7 "%FC"  21 ""  <> 0 0 0 0 0 0 <> <> <> 0 0 738 0 901 <> <> <> <> <> <> <> <> 909 0 <> <> <> <> <> <> <> <> <> <> <> <> <> <> <> <> <> <> <> <> <> <> <> <> <> <> <> <> <> <> <> <> <> <> <> <> <> <> <> <> <>
  737 41 5.810383 17.885618 -38.812121 109 N A 21 0.06000 0.06000 "ASN " " HA " "    " 1 0 0 FFFFFF  "H902"  -1 1 7 "%FC"  21 ""  <> 0 0 0 0 0 0 <> <> <> 0 0 739 0 902 <> <> <> <> <> <> <> <> 910 0 <> <> <> <> <> <> <> <> <> <> <> <> <> <> <> <> <> <> <> <> <> <> <> <> <> <> <> <> <> <> <> <> <> <> <> <> <> <> <> <> <>
  738 41 4.145114 15.441788 -37.937009 109 N A 21 0.06000 0.06000 "ASN " " HB3" "    " 1 0 0 FFFFFF  "H903"  -1 1 7 "%FC"  21 ""  <> 0 0 0 0 0 0 <> <> <> 0 0 740 0 903 <> <> <> <> <> <> <> <> 911 0 <> <> <> <> <> <> <> <> <> <> <> <> <> <> <> <> <> <> <> <> <> <> <> <> <> <> <> <> <> <> <> <> <> <> <> <> <> <> <> <> <>
  739 41 5.602027 15.932987 -37.122894 109 N A 21 0.06000 0.06000 "ASN " " HB2" "    " 1 0 0 FFFFFF  "H904"  -1 1 7 "%FC"  21 ""  <> 0 0 0 0 0 0 <> <> <> 0 0 741 0 904 <> <> <> <> <> <> <> <> 912 0 <> <> <> <> <> <> <> <> <> <> <> <> <> <> <> <> <> <> <> <> <> <> <> <> <> <> <> <> <> <> <> <> <> <> <> <> <> <> <> <> <>
  740 43 5.964337 13.797998 -40.535012 109 N A 21 0.38000 0.38000 "ASN " "HD22" "    " 1 0 0 FFFFFF  "H905"  -1 1 7 "%FC"  21 ""  <> 0 0 0 0 0 0 <> <> <> 0 0 742 0 905 <> <> <> <> <> <> <> <> 913 0 <> <> <> <> <> <> <> <> <> <> <> <> <> <> <> <> <> <> <> <> <> <> <> <> <> <> <> <> <> <> <> <> <> <> <> <> <> <> <> <> <>
  741 43 4.390267 14.224560 -39.896039 109 N A 21 0.38000 0.38000 "ASN " "HD21" "    " 1 0 0 FFFFFF  "H906"  -1 1 7 "%FC"  21 ""  <> 0 0 0 0 0 0 <> <> <> 0 0 743 0 906 <> <> <> <> <> <> <> <> 914 0 <> <> <> <> <> <> <> <> <> <> <> <> <> <> <> <> <> <> <> <> <> <> <> <> <> <> <> <> <> <> <> <> <> <> <> <> <> <> <> <> <>
  742 25 2.544957 17.552685 -39.331247 110 L A 38 -0.50000 -0.50000 "LEU " " N  " "    " 7 0 0 2E2EFF  "N907"  1 1 7 "%FC"  38 ""  <> 0 0 0 0 0 0 1 40.63 448 0 0 744 0 907 448 5419 -148 -276 4674 -316 5346 59 915 0 <> <> <> <> <> <> <> <> <> <> <> <> <> <> <> <> <> <> <> <> <> <> <> <> <> <> <> <> <> <> <> <> <> <> <> <> <> <> <> <> <>
  743 3 1.456912 17.750740 -40.283969 110 L A 24 0.14000 0.14000 "LEU " " CA " "    " 6 0 0 808080  "C908"  1 1 -1112 "%RT%RN"  2 ""  FFF000  0 0 0 0 0 0 1 36.8 449 0 0 745 0 908 449 4942 -40 -238 4156 -264 4885 59 916 0 <> <> <> <> <> <> <> <> <> <> <> <> <> <> <> <> <> <> <> <> <> <> <> <> <> <> <> <> <> <> <> <> <> <> <> <> <> <> <> <> <>
  744 2 1.478366 19.190080 -40.819280 110 L A 24 0.50000 0.50000 "LEU " " C  " "    " 6 0 0 808080  "C909"  1 1 7 "%FC"  24 ""  <> 0 0 0 0 0 0 1 38.28 450 0 0 746 0 909 450 5302 -48 -212 4192 -263 5051 59 917 0 <> <> <> <> <> <> <> <> <> <> <> <> <> <> <> <> <> <> <> <> <> <> <> <> <> <> <> <> <> <> <> <> <> <> <> <> <> <> <> <> <>
  745 15 1.393156 19.374920 -42.029033 110 L A 70 -0.50000 -0.50000 "LEU " " O  " "    " 8 0 0 FF2E2E  "O910"  1 1 7 "%FC"  70 ""  <> 0 0 0 0 0 0 1 33.47 451 0 0 747 0 910 451 4696 -47 -208 3559 -208 4460 59 918 0 <> <> <> <> <> <> <> <> <> <> <> <> <> <> <> <> <> <> <> <> <> <> <> <> <> <> <> <> <> <> <> <> <> <> <> <> <> <> <> <> <>
  746 3 0.110916 17.449007 -39.579982 110 L A 24 -0.12000 -0.12000 "LEU " " CB " "    " 6 0 0 808080  "C911"  1 1 7 "%FC"  24 ""  <> 0 0 0 0 0 0 1 34.33 452 0 0 748 0 911 452 4596 113 -206 3886 -246 4564 59 919 0 <> <> <> <> <> <> <> <> <> <> <> <> <> <> <> <> <> <> <> <> <> <> <> <> <> <> <> <> <> <> <> <> <> <> <> <> <> <> <> <> <>
  747 3 -1.157511 17.515691 -40.460408 110 L A 24 -0.06000 -0.06000 "LEU " " CG " "    " 6 0 0 808080  "C912"  1 1 7 "%FC"  24 ""  <> 0 0 0 0 0 0 1 42.1 453 0 0 749 0 912 453 5534 229 -188 4890 -166 5570 59 920 0 <> <> <> <> <> <> <> <> <> <> <> <> <> <> <> <> <> <> <> <> <> <> <> <> <> <> <> <> <> <> <> <> <> <> <> <> <> <> <> <> <>
  748 3 -1.094652 16.573443 -41.670260 110 L A 24 -0.18000 -0.18000 "LEU " " CD1" "    " 6 0 0 808080  "C913"  1 1 7 "%FC"  24 ""  <> 0 0 0 0 0 0 1 37.24 454 0 0 750 0 913 454 4803 154 -226 4367 -123 4980 59 921 0 <> <> <> <> <> <> <> <> <> <> <> <> <> <> <> <> <> <> <> <> <> <> <> <> <> <> <> <> <> <> <> <> <> <> <> <> <> <> <> <> <>
  749 3 -2.408036 17.212122 -39.625089 110 L A 24 -0.18000 -0.18000 "LEU " " CD2" "    " 6 0 0 808080  "C914"  1 1 7 "%FC"  24 ""  <> 0 0 0 0 0 0 1 36.08 455 0 0 751 0 914 455 4710 371 -147 4193 -142 4804 59 922 0 <> <> <> <> <> <> <> <> <> <> <> <> <> <> <> <> <> <> <> <> <> <> <> <> <> <> <> <> <> <> <> <> <> <> <> <> <> <> <> <> <>
  750 43 2.289840 17.471357 -38.356074 110 L A 21 0.30000 0.30000 "LEU " " H  " "    " 1 0 0 FFFFFF  "H915"  -1 1 7 "%FC"  21 ""  <> 0 0 0 0 0 0 <> <> <> 0 0 752 0 915 <> <> <> <> <> <> <> <> 923 0 <> <> <> <> <> <> <> <> <> <> <> <> <> <> <> <> <> <> <> <> <> <> <> <> <> <> <> <> <> <> <> <> <> <> <> <> <> <> <> <> <>
  751 41 1.604522 17.055776 -41.112347 110 L A 21 0.06000 0.06000 "LEU " " HA " "    " 1 0 0 FFFFFF  "H916"  -1 1 7 "%FC"  21 ""  <> 0 0 0 0 0 0 <> <> <> 0 0 753 0 916 <> <> <> <> <> <> <> <> 924 0 <> <> <> <> <> <> <> <> <> <> <> <> <> <> <> <> <> <> <> <> <> <> <> <> <> <> <> <> <> <> <> <> <> <> <> <> <> <> <> <> <>
  752 41 -0.012816 18.126358 -38.734424 110 L A 21 0.06000 0.06000 "LEU " " HB3" "    " 1 0 0 FFFFFF  "H917"  -1 1 7 "%FC"  21 ""  <> 0 0 0 0 0 0 <> <> <> 0 0 754 0 917 <> <> <> <> <> <> <> <> 925 0 <> <> <> <> <> <> <> <> <> <> <> <> <> <> <> <> <> <> <> <> <> <> <> <> <> <> <> <> <> <> <> <> <> <> <> <> <> <> <> <> <>
  753 41 0.156330 16.455204 -39.141944 110 L A 21 0.06000 0.06000 "LEU " " HB2" "    " 1 0 0 FFFFFF  "H918"  -1 1 7 "%FC"  21 ""  <> 0 0 0 0 0 0 <> <> <> 0 0 755 0 918 <> <> <> <> <> <> <> <> 926 0 <> <> <> <> <> <> <> <> <> <> <> <> <> <> <> <> <> <> <> <> <> <> <> <> <> <> <> <> <> <> <> <> <> <> <> <> <> <> <> <> <>
  754 41 -1.266182 18.530580 -40.834551 110 L A 21 0.06000 0.06000 "LEU " " HG " "    " 1 0 0 FFFFFF  "H919"  -1 1 7 "%FC"  21 ""  <> 0 0 0 0 0 0 <> <> <> 0 0 756 0 919 <> <> <> <> <> <> <> <> 927 0 <> <> <> <> <> <> <> <> <> <> <> <> <> <> <> <> <> <> <> <> <> <> <> <> <> <> <> <> <> <> <> <> <> <> <> <> <> <> <> <> <>
  755 41 -2.029381 16.588448 -42.229710 110 L A 21 0.06000 0.06000 "LEU " "HD11" "    " 1 0 0 FFFFFF  "H920"  -1 1 7 "%FC"  21 ""  <> 0 0 0 0 0 0 <> <> <> 0 0 757 0 920 <> <> <> <> <> <> <> <> 928 0 <> <> <> <> <> <> <> <> <> <> <> <> <> <> <> <> <> <> <> <> <> <> <> <> <> <> <> <> <> <> <> <> <> <> <> <> <> <> <> <> <>
  756 41 -0.307169 16.863958 -42.364219 110 L A 21 0.06000 0.06000 "LEU " "HD12" "    " 1 0 0 FFFFFF  "H921"  -1 1 7 "%FC"  21 ""  <> 0 0 0 0 0 0 <> <> <> 0 0 758 0 921 <> <> <> <> <> <> <> <> 929 0 <> <> <> <> <> <> <> <> <> <> <> <> <> <> <> <> <> <> <> <> <> <> <> <> <> <> <> <> <> <> <> <> <> <> <> <> <> <> <> <> <>
  757 41 -0.918272 15.545823 -41.355245 110 L A 21 0.06000 0.06000 "LEU " "HD13" "    " 1 0 0 FFFFFF  "H922"  -1 1 7 "%FC"  21 ""  <> 0 0 0 0 0 0 <> <> <> 0 0 759 0 922 <> <> <> <> <> <> <> <> 930 0 <> <> <> <> <> <> <> <> <> <> <> <> <> <> <> <> <> <> <> <> <> <> <> <> <> <> <> <> <> <> <> <> <> <> <> <> <> <> <> <> <>
  758 41 -3.314405 17.316487 -40.220644 110 L A 21 0.06000 0.06000 "LEU " "HD21" "    " 1 0 0 FFFFFF  "H923"  -1 1 7 "%FC"  21 ""  <> 0 0 0 0 0 0 <> <> <> 0 0 760 0 923 <> <> <> <> <> <> <> <> 931 0 <> <> <> <> <> <> <> <> <> <> <> <> <> <> <> <> <> <> <> <> <> <> <> <> <> <> <> <> <> <> <> <> <> <> <> <> <> <> <> <> <>
  759 41 -2.386636 16.195054 -39.232697 110 L A 21 0.06000 0.06000 "LEU " "HD22" "    " 1 0 0 FFFFFF  "H924"  -1 1 7 "%FC"  21 ""  <> 0 0 0 0 0 0 <> <> <> 0 0 761 0 924 <> <> <> <> <> <> <> <> 932 0 <> <> <> <> <> <> <> <> <> <> <> <> <> <> <> <> <> <> <> <> <> <> <> <> <> <> <> <> <> <> <> <> <> <> <> <> <> <> <> <> <>
  760 41 -2.489657 17.892324 -38.777883 110 L A 21 0.06000 0.06000 "LEU " "HD23" "    " 1 0 0 FFFFFF  "H925"  -1 1 7 "%FC"  21 ""  <> 0 0 0 0 0 0 <> <> <> 0 0 762 0 925 <> <> <> <> <> <> <> <> 933 0 <> <> <> <> <> <> <> <> <> <> <> <> <> <> <> <> <> <> <> <> <> <> <> <> <> <> <> <> <> <> <> <> <> <> <> <> <> <> <> <> <>
  761 25 1.650996 20.191915 -39.937656 111 A A 38 -0.50000 -0.50000 "ALA " " N  " "    " 7 0 0 2E2EFF  "N926"  1 1 7 "%FC"  38 ""  <> 0 0 0 0 0 0 1 37.27 456 0 0 763 0 926 456 5347 -65 -188 3947 -321 4868 60 934 0 <> <> <> <> <> <> <> <> <> <> <> <> <> <> <> <> <> <> <> <> <> <> <> <> <> <> <> <> <> <> <> <> <> <> <> <> <> <> <> <> <>
  762 3 1.680712 21.610178 -40.288128 111 A A 24 0.14000 0.14000 "ALA " " CA " "    " 6 0 0 808080  "C927"  1 1 -1112 "%RT%RN"  2 ""  FFF000  0 0 0 0 0 0 1 40.38 457 0 0 764 0 927 457 5953 -71 -144 4158 -321 5233 60 935 0 <> <> <> <> <> <> <> <> <> <> <> <> <> <> <> <> <> <> <> <> <> <> <> <> <> <> <> <> <> <> <> <> <> <> <> <> <> <> <> <> <>
  763 2 2.916761 22.006556 -41.106724 111 A A 24 0.50000 0.50000 "ALA " " C  " "    " 6 0 0 808080  "C928"  1 1 7 "%FC"  24 ""  <> 0 0 0 0 0 0 1 41.27 458 0 0 765 0 928 458 6082 -262 -175 4246 -320 5352 60 936 0 <> <> <> <> <> <> <> <> <> <> <> <> <> <> <> <> <> <> <> <> <> <> <> <> <> <> <> <> <> <> <> <> <> <> <> <> <> <> <> <> <>
  764 15 2.794704 22.809600 -42.027080 111 A A 70 -0.50000 -0.50000 "ALA " " O  " "    " 8 0 0 FF2E2E  "O929"  1 1 7 "%FC"  70 ""  <> 0 0 0 0 0 0 1 40.23 459 0 0 766 0 929 459 6053 -254 -146 4010 -273 5221 60 937 0 <> <> <> <> <> <> <> <> <> <> <> <> <> <> <> <> <> <> <> <> <> <> <> <> <> <> <> <> <> <> <> <> <> <> <> <> <> <> <> <> <>
  765 3 1.615517 22.453635 -39.009131 111 A A 24 -0.18000 -0.18000 "ALA " " CB " "    " 6 0 0 808080  "C930"  1 1 7 "%FC"  24 ""  <> 0 0 0 0 0 0 1 31.94 460 0 0 767 0 930 460 5107 -76 -94 2946 -403 4083 60 938 0 <> <> <> <> <> <> <> <> <> <> <> <> <> <> <> <> <> <> <> <> <> <> <> <> <> <> <> <> <> <> <> <> <> <> <> <> <> <> <> <> <>
  766 43 1.729699 19.957953 -38.956900 111 A A 21 0.30000 0.30000 "ALA " " H  " "    " 1 0 0 FFFFFF  "H931"  -1 1 7 "%FC"  21 ""  <> 0 0 0 0 0 0 <> <> <> 0 0 768 0 931 <> <> <> <> <> <> <> <> 939 0 <> <> <> <> <> <> <> <> <> <> <> <> <> <> <> <> <> <> <> <> <> <> <> <> <> <> <> <> <> <> <> <> <> <> <> <> <> <> <> <> <>
  767 41 0.800456 21.812862 -40.889009 111 A A 21 0.06000 0.06000 "ALA " " HA " "    " 1 0 0 FFFFFF  "H932"  -1 1 7 "%FC"  21 ""  <> 0 0 0 0 0 0 <> <> <> 0 0 769 0 932 <> <> <> <> <> <> <> <> 940 0 <> <> <> <> <> <> <> <> <> <> <> <> <> <> <> <> <> <> <> <> <> <> <> <> <> <> <> <> <> <> <> <> <> <> <> <> <> <> <> <> <>
  768 41 1.579989 23.517842 -39.241790 111 A A 21 0.06000 0.06000 "ALA " " HB1" "    " 1 0 0 FFFFFF  "H933"  -1 1 7 "%FC"  21 ""  <> 0 0 0 0 0 0 <> <> <> 0 0 770 0 933 <> <> <> <> <> <> <> <> 941 0 <> <> <> <> <> <> <> <> <> <> <> <> <> <> <> <> <> <> <> <> <> <> <> <> <> <> <> <> <> <> <> <> <> <> <> <> <> <> <> <> <>
  769 41 0.713007 22.221747 -38.445945 111 A A 21 0.06000 0.06000 "ALA " " HB2" "    " 1 0 0 FFFFFF  "H934"  -1 1 7 "%FC"  21 ""  <> 0 0 0 0 0 0 <> <> <> 0 0 771 0 934 <> <> <> <> <> <> <> <> 942 0 <> <> <> <> <> <> <> <> <> <> <> <> <> <> <> <> <> <> <> <> <> <> <> <> <> <> <> <> <> <> <> <> <> <> <> <> <> <> <> <> <>
  770 41 2.471611 22.275283 -38.356966 111 A A 21 0.06000 0.06000 "ALA " " HB3" "    " 1 0 0 FFFFFF  "H935"  -1 1 7 "%FC"  21 ""  <> 0 0 0 0 0 0 <> <> <> 0 0 772 0 935 <> <> <> <> <> <> <> <> 943 0 <> <> <> <> <> <> <> <> <> <> <> <> <> <> <> <> <> <> <> <> <> <> <> <> <> <> <> <> <> <> <> <> <> <> <> <> <> <> <> <> <>
  771 25 4.086074 21.409472 -40.825277 112 L A 38 -0.50000 -0.50000 "LEU " " N  " "    " 7 0 0 2E2EFF  "N936"  1 1 7 "%FC"  38 ""  <> 0 0 0 0 0 0 1 36.2 461 0 0 773 0 936 461 5330 -430 -229 3709 -355 4715 61 944 0 <> <> <> <> <> <> <> <> <> <> <> <> <> <> <> <> <> <> <> <> <> <> <> <> <> <> <> <> <> <> <> <> <> <> <> <> <> <> <> <> <>
  772 3 5.318453 21.592514 -41.591497 112 L A 24 0.14000 0.14000 "LEU " " CA " "    " 6 0 0 808080  "C937"  1 1 -1112 "%RT%RN"  2 ""  FFF000  0 0 0 0 0 0 1 40.94 462 0 0 774 0 937 462 5903 -614 -243 4320 -344 5333 61 945 0 <> <> <> <> <> <> <> <> <> <> <> <> <> <> <> <> <> <> <> <> <> <> <> <> <> <> <> <> <> <> <> <> <> <> <> <> <> <> <> <> <>
  773 2 5.192797 21.002824 -43.004603 112 L A 24 0.50000 0.50000 "LEU " " C  " "    " 6 0 0 808080  "C938"  1 1 7 "%FC"  24 ""  <> 0 0 0 0 0 0 1 38.12 463 0 0 775 0 938 463 5436 -562 -218 4015 -271 5031 61 946 0 <> <> <> <> <> <> <> <> <> <> <> <> <> <> <> <> <> <> <> <> <> <> <> <> <> <> <> <> <> <> <> <> <> <> <> <> <> <> <> <> <>
  774 15 5.624244 21.642440 -43.962283 112 L A 70 -0.50000 -0.50000 "LEU " " O  " "    " 8 0 0 FF2E2E  "O939"  1 1 7 "%FC"  70 ""  <> 0 0 0 0 0 0 1 34.28 464 0 0 776 0 939 464 5036 -638 -187 3452 -243 4538 61 947 0 <> <> <> <> <> <> <> <> <> <> <> <> <> <> <> <> <> <> <> <> <> <> <> <> <> <> <> <> <> <> <> <> <> <> <> <> <> <> <> <> <>
  775 3 6.487467 20.940168 -40.817690 112 L A 24 -0.12000 -0.12000 "LEU " " CB " "    " 6 0 0 808080  "C940"  1 1 7 "%FC"  24 ""  <> 0 0 0 0 0 0 1 40.03 465 0 0 777 0 940 465 5632 -769 -307 4350 -368 5226 61 948 0 <> <> <> <> <> <> <> <> <> <> <> <> <> <> <> <> <> <> <> <> <> <> <> <> <> <> <> <> <> <> <> <> <> <> <> <> <> <> <> <> <>
  776 3 7.879675 21.018782 -41.489227 112 L A 24 -0.06000 -0.06000 "LEU " " CG " "    " 6 0 0 808080  "C941"  1 1 7 "%FC"  24 ""  <> 0 0 0 0 0 0 1 41.57 466 0 0 778 0 941 466 5731 -959 -312 4606 -342 5456 61 949 0 <> <> <> <> <> <> <> <> <> <> <> <> <> <> <> <> <> <> <> <> <> <> <> <> <> <> <> <> <> <> <> <> <> <> <> <> <> <> <> <> <>
  777 3 8.329758 22.465785 -41.754626 112 L A 24 -0.18000 -0.18000 "LEU " " CD1" "    " 6 0 0 808080  "C942"  1 1 7 "%FC"  24 ""  <> 0 0 0 0 0 0 1 41.38 467 0 0 779 0 942 467 5931 -1125 -290 4421 -372 5371 61 950 0 <> <> <> <> <> <> <> <> <> <> <> <> <> <> <> <> <> <> <> <> <> <> <> <> <> <> <> <> <> <> <> <> <> <> <> <> <> <> <> <> <>
  778 3 8.922621 20.277494 -40.640866 112 L A 24 -0.18000 -0.18000 "LEU " " CD2" "    " 6 0 0 808080  "C943"  1 1 7 "%FC"  24 ""  <> 0 0 0 0 0 0 1 45.01 468 0 0 780 0 943 468 5963 -1067 -386 5225 -336 5913 61 951 0 <> <> <> <> <> <> <> <> <> <> <> <> <> <> <> <> <> <> <> <> <> <> <> <> <> <> <> <> <> <> <> <> <> <> <> <> <> <> <> <> <>
  779 43 4.121877 20.774522 -40.037974 112 L A 21 0.30000 0.30000 "LEU " " H  " "    " 1 0 0 FFFFFF  "H944"  -1 1 7 "%FC"  21 ""  <> 0 0 0 0 0 0 <> <> <> 0 0 781 0 944 <> <> <> <> <> <> <> <> 952 0 <> <> <> <> <> <> <> <> <> <> <> <> <> <> <> <> <> <> <> <> <> <> <> <> <> <> <> <> <> <> <> <> <> <> <> <> <> <> <> <> <>
  780 41 5.498502 22.663023 -41.688773 112 L A 21 0.06000 0.06000 "LEU " " HA " "    " 1 0 0 FFFFFF  "H945"  -1 1 7 "%FC"  21 ""  <> 0 0 0 0 0 0 <> <> <> 0 0 782 0 945 <> <> <> <> <> <> <> <> 953 0 <> <> <> <> <> <> <> <> <> <> <> <> <> <> <> <> <> <> <> <> <> <> <> <> <> <> <> <> <> <> <> <> <> <> <> <> <> <> <> <> <>
  781 41 6.247235 19.891457 -40.632645 112 L A 21 0.06000 0.06000 "LEU " " HB3" "    " 1 0 0 FFFFFF  "H946"  -1 1 7 "%FC"  21 ""  <> 0 0 0 0 0 0 <> <> <> 0 0 783 0 946 <> <> <> <> <> <> <> <> 954 0 <> <> <> <> <> <> <> <> <> <> <> <> <> <> <> <> <> <> <> <> <> <> <> <> <> <> <> <> <> <> <> <> <> <> <> <> <> <> <> <> <>
  782 41 6.552614 21.402924 -39.831555 112 L A 21 0.06000 0.06000 "LEU " " HB2" "    " 1 0 0 FFFFFF  "H947"  -1 1 7 "%FC"  21 ""  <> 0 0 0 0 0 0 <> <> <> 0 0 784 0 947 <> <> <> <> <> <> <> <> 955 0 <> <> <> <> <> <> <> <> <> <> <> <> <> <> <> <> <> <> <> <> <> <> <> <> <> <> <> <> <> <> <> <> <> <> <> <> <> <> <> <> <>
  783 41 7.839784 20.502816 -42.448786 112 L A 21 0.06000 0.06000 "LEU " " HG " "    " 1 0 0 FFFFFF  "H948"  -1 1 7 "%FC"  21 ""  <> 0 0 0 0 0 0 <> <> <> 0 0 785 0 948 <> <> <> <> <> <> <> <> 956 0 <> <> <> <> <> <> <> <> <> <> <> <> <> <> <> <> <> <> <> <> <> <> <> <> <> <> <> <> <> <> <> <> <> <> <> <> <> <> <> <> <>
  784 41 9.330185 22.490312 -42.187407 112 L A 21 0.06000 0.06000 "LEU " "HD11" "    " 1 0 0 FFFFFF  "H949"  -1 1 7 "%FC"  21 ""  <> 0 0 0 0 0 0 <> <> <> 0 0 786 0 949 <> <> <> <> <> <> <> <> 957 0 <> <> <> <> <> <> <> <> <> <> <> <> <> <> <> <> <> <> <> <> <> <> <> <> <> <> <> <> <> <> <> <> <> <> <> <> <> <> <> <> <>
  785 41 7.667958 22.973432 -42.456240 112 L A 21 0.06000 0.06000 "LEU " "HD12" "    " 1 0 0 FFFFFF  "H950"  -1 1 7 "%FC"  21 ""  <> 0 0 0 0 0 0 <> <> <> 0 0 787 0 950 <> <> <> <> <> <> <> <> 958 0 <> <> <> <> <> <> <> <> <> <> <> <> <> <> <> <> <> <> <> <> <> <> <> <> <> <> <> <> <> <> <> <> <> <> <> <> <> <> <> <> <>
  786 41 8.351806 23.048151 -40.832978 112 L A 21 0.06000 0.06000 "LEU " "HD13" "    " 1 0 0 FFFFFF  "H951"  -1 1 7 "%FC"  21 ""  <> 0 0 0 0 0 0 <> <> <> 0 0 788 0 951 <> <> <> <> <> <> <> <> 959 0 <> <> <> <> <> <> <> <> <> <> <> <> <> <> <> <> <> <> <> <> <> <> <> <> <> <> <> <> <> <> <> <> <> <> <> <> <> <> <> <> <>
  787 41 9.899924 20.281367 -41.124049 112 L A 21 0.06000 0.06000 "LEU " "HD21" "    " 1 0 0 FFFFFF  "H952"  -1 1 7 "%FC"  21 ""  <> 0 0 0 0 0 0 <> <> <> 0 0 789 0 952 <> <> <> <> <> <> <> <> 960 0 <> <> <> <> <> <> <> <> <> <> <> <> <> <> <> <> <> <> <> <> <> <> <> <> <> <> <> <> <> <> <> <> <> <> <> <> <> <> <> <> <>
  788 41 9.034474 20.738491 -39.659125 112 L A 21 0.06000 0.06000 "LEU " "HD22" "    " 1 0 0 FFFFFF  "H953"  -1 1 7 "%FC"  21 ""  <> 0 0 0 0 0 0 <> <> <> 0 0 790 0 953 <> <> <> <> <> <> <> <> 961 0 <> <> <> <> <> <> <> <> <> <> <> <> <> <> <> <> <> <> <> <> <> <> <> <> <> <> <> <> <> <> <> <> <> <> <> <> <> <> <> <> <>
  789 41 8.637412 19.236196 -40.486823 112 L A 21 0.06000 0.06000 "LEU " "HD23" "    " 1 0 0 FFFFFF  "H954"  -1 1 7 "%FC"  21 ""  <> 0 0 0 0 0 0 <> <> <> 0 0 791 0 954 <> <> <> <> <> <> <> <> 962 0 <> <> <> <> <> <> <> <> <> <> <> <> <> <> <> <> <> <> <> <> <> <> <> <> <> <> <> <> <> <> <> <> <> <> <> <> <> <> <> <> <>
  790 25 4.561457 19.823883 -43.139513 113 A A 38 -0.50000 -0.50000 "ALA " " N  " "    " 7 0 0 2E2EFF  "N955"  1 1 7 "%FC"  38 ""  <> 0 0 0 0 0 0 1 31.62 469 0 0 792 0 955 469 4451 -452 -227 3316 -243 4249 62 963 0 <> <> <> <> <> <> <> <> <> <> <> <> <> <> <> <> <> <> <> <> <> <> <> <> <> <> <> <> <> <> <> <> <> <> <> <> <> <> <> <> <>
  791 3 4.325927 19.165504 -44.420627 113 A A 24 0.14000 0.14000 "ALA " " CA " "    " 6 0 0 808080  "C956"  1 1 -1112 "%RT%RN"  2 ""  FFF000  0 0 0 0 0 0 1 32.47 470 0 0 793 0 956 470 4490 -425 -202 3468 -186 4380 62 964 0 <> <> <> <> <> <> <> <> <> <> <> <> <> <> <> <> <> <> <> <> <> <> <> <> <> <> <> <> <> <> <> <> <> <> <> <> <> <> <> <> <>
  792 2 3.299798 19.918877 -45.273150 113 A A 24 0.50000 0.50000 "ALA " " C  " "    " 6 0 0 808080  "C957"  1 1 7 "%FC"  24 ""  <> 0 0 0 0 0 0 1 36.7 471 0 0 794 0 957 471 5158 -334 -191 3906 -130 4880 62 965 0 <> <> <> <> <> <> <> <> <> <> <> <> <> <> <> <> <> <> <> <> <> <> <> <> <> <> <> <> <> <> <> <> <> <> <> <> <> <> <> <> <>
  793 15 3.525204 20.120253 -46.460601 113 A A 70 -0.50000 -0.50000 "ALA " " O  " "    " 8 0 0 FF2E2E  "O958"  1 1 7 "%FC"  70 ""  <> 0 0 0 0 0 0 1 37.48 472 0 0 795 0 958 472 5301 -385 -172 3978 -85 4963 62 966 0 <> <> <> <> <> <> <> <> <> <> <> <> <> <> <> <> <> <> <> <> <> <> <> <> <> <> <> <> <> <> <> <> <> <> <> <> <> <> <> <> <>
  794 3 3.833798 17.737264 -44.168130 113 A A 24 -0.18000 -0.18000 "ALA " " CB " "    " 6 0 0 808080  "C959"  1 1 7 "%FC"  24 ""  <> 0 0 0 0 0 0 1 26.6 473 0 0 796 0 959 473 3586 -346 -209 2854 -175 3666 62 967 0 <> <> <> <> <> <> <> <> <> <> <> <> <> <> <> <> <> <> <> <> <> <> <> <> <> <> <> <> <> <> <> <> <> <> <> <> <> <> <> <> <>
  795 43 4.224189 19.358069 -42.308034 113 A A 21 0.30000 0.30000 "ALA " " H  " "    " 1 0 0 FFFFFF  "H960"  -1 1 7 "%FC"  21 ""  <> 0 0 0 0 0 0 <> <> <> 0 0 797 0 960 <> <> <> <> <> <> <> <> 968 0 <> <> <> <> <> <> <> <> <> <> <> <> <> <> <> <> <> <> <> <> <> <> <> <> <> <> <> <> <> <> <> <> <> <> <> <> <> <> <> <> <>
  796 41 5.269344 19.131960 -44.958965 113 A A 21 0.06000 0.06000 "ALA " " HA " "    " 1 0 0 FFFFFF  "H961"  -1 1 7 "%FC"  21 ""  <> 0 0 0 0 0 0 <> <> <> 0 0 798 0 961 <> <> <> <> <> <> <> <> 969 0 <> <> <> <> <> <> <> <> <> <> <> <> <> <> <> <> <> <> <> <> <> <> <> <> <> <> <> <> <> <> <> <> <> <> <> <> <> <> <> <> <>
  797 41 3.718268 17.186387 -45.102117 113 A A 21 0.06000 0.06000 "ALA " " HB1" "    " 1 0 0 FFFFFF  "H962"  -1 1 7 "%FC"  21 ""  <> 0 0 0 0 0 0 <> <> <> 0 0 799 0 962 <> <> <> <> <> <> <> <> 970 0 <> <> <> <> <> <> <> <> <> <> <> <> <> <> <> <> <> <> <> <> <> <> <> <> <> <> <> <> <> <> <> <> <> <> <> <> <> <> <> <> <>
  798 41 4.560803 17.207187 -43.559116 113 A A 21 0.06000 0.06000 "ALA " " HB2" "    " 1 0 0 FFFFFF  "H963"  -1 1 7 "%FC"  21 ""  <> 0 0 0 0 0 0 <> <> <> 0 0 800 0 963 <> <> <> <> <> <> <> <> 971 0 <> <> <> <> <> <> <> <> <> <> <> <> <> <> <> <> <> <> <> <> <> <> <> <> <> <> <> <> <> <> <> <> <> <> <> <> <> <> <> <> <>
  799 41 2.879155 17.712981 -43.640811 113 A A 21 0.06000 0.06000 "ALA " " HB3" "    " 1 0 0 FFFFFF  "H964"  -1 1 7 "%FC"  21 ""  <> 0 0 0 0 0 0 <> <> <> 0 0 801 0 964 <> <> <> <> <> <> <> <> 972 0 <> <> <> <> <> <> <> <> <> <> <> <> <> <> <> <> <> <> <> <> <> <> <> <> <> <> <> <> <> <> <> <> <> <> <> <> <> <> <> <> <>
  800 25 2.206488 20.393415 -44.664375 114 D A 38 -0.50000 -0.50000 "ASP " " N  " "    " 7 0 0 2E2EFF  "N965"  1 1 7 "%FC"  38 ""  <> 0 0 0 0 0 0 1 35.2 474 0 0 802 0 965 474 5032 -189 -196 3667 -122 4675 63 973 0 <> <> <> <> <> <> <> <> <> <> <> <> <> <> <> <> <> <> <> <> <> <> <> <> <> <> <> <> <> <> <> <> <> <> <> <> <> <> <> <> <>
  801 3 1.164064 21.175597 -45.324789 114 D A 24 0.14000 0.14000 "ASP " " CA " "    " 6 0 0 808080  "C966"  1 1 -1112 "%RT%RN"  2 ""  FFF000  0 0 0 0 0 0 1 38.59 475 0 0 803 0 966 475 5561 -63 -189 4020 -40 5082 63 974 0 <> <> <> <> <> <> <> <> <> <> <> <> <> <> <> <> <> <> <> <> <> <> <> <> <> <> <> <> <> <> <> <> <> <> <> <> <> <> <> <> <>
  802 2 1.616180 22.591788 -45.718947 114 D A 24 0.50000 0.50000 "ASP " " C  " "    " 6 0 0 808080  "C967"  1 1 7 "%FC"  24 ""  <> 0 0 0 0 0 0 1 41.43 476 0 0 804 0 967 476 6137 -125 -154 4197 -30 5406 63 975 0 <> <> <> <> <> <> <> <> <> <> <> <> <> <> <> <> <> <> <> <> <> <> <> <> <> <> <> <> <> <> <> <> <> <> <> <> <> <> <> <> <>
  803 15 1.129280 23.108693 -46.722662 114 D A 70 -0.50000 -0.50000 "ASP " " O  " "    " 8 0 0 FF2E2E  "O968"  1 1 7 "%FC"  70 ""  <> 0 0 0 0 0 0 1 38.49 477 0 0 805 0 968 477 5840 -85 -155 3774 58 5009 63 976 0 <> <> <> <> <> <> <> <> <> <> <> <> <> <> <> <> <> <> <> <> <> <> <> <> <> <> <> <> <> <> <> <> <> <> <> <> <> <> <> <> <>
  804 3 -0.054624 21.256399 -44.386741 114 D A 24 -0.22000 -0.22000 "ASP " " CB " "    " 6 0 0 808080  "C969"  1 1 7 "%FC"  24 ""  <> 0 0 0 0 0 0 1 38.51 478 0 0 806 0 969 478 5542 131 -176 4011 -24 5077 63 977 0 <> <> <> <> <> <> <> <> <> <> <> <> <> <> <> <> <> <> <> <> <> <> <> <> <> <> <> <> <> <> <> <> <> <> <> <> <> <> <> <> <>
  805 2 -0.811181 19.941174 -44.226776 114 D A 24 0.70000 0.70000 "ASP " " CG " "    " 6 0 0 808080  "C970"  1 1 7 "%FC"  24 ""  <> 0 0 0 0 0 0 1 51.63 479 0 0 807 0 970 479 6996 192 -210 5858 0 6764 63 978 0 <> <> <> <> <> <> <> <> <> <> <> <> <> <> <> <> <> <> <> <> <> <> <> <> <> <> <> <> <> <> <> <> <> <> <> <> <> <> <> <> <>
  806 15 -0.854164 19.179450 -45.211822 114 D A 70 -0.80000 -0.80000 "ASP " " OD1" "    " 8 0 0 FF2E2E  "O971"  1 1 7 "%FC"  70 ""  <> 0 0 0 0 0 0 1 54.84 480 0 0 808 0 971 480 7305 117 -246 6363 32 7168 63 979 0 <> <> <> <> <> <> <> <> <> <> <> <> <> <> <> <> <> <> <> <> <> <> <> <> <> <> <> <> <> <> <> <> <> <> <> <> <> <> <> <> <>
  807 18 -1.391443 19.732057 -43.143039 114 D A 70 -0.80000 -0.80000 "ASP " " OD2" "    " 8 -1 0 FF2E2E  "O972"  1 1 7 "%FC"  70 ""  <> 0 0 0 0 0 0 1 56.1 481 0 0 809 0 972 481 7516 301 -188 6460 -16 7339 63 980 0 <> <> <> <> <> <> <> <> <> <> <> <> <> <> <> <> <> <> <> <> <> <> <> <> <> <> <> <> <> <> <> <> <> <> <> <> <> <> <> <> <>
  808 43 2.074719 20.184635 -43.682492 114 D A 21 0.30000 0.30000 "ASP " " H  " "    " 1 0 0 FFFFFF  "H973"  -1 1 7 "%FC"  21 ""  <> 0 0 0 0 0 0 <> <> <> 0 0 810 0 973 <> <> <> <> <> <> <> <> 981 0 <> <> <> <> <> <> <> <> <> <> <> <> <> <> <> <> <> <> <> <> <> <> <> <> <> <> <> <> <> <> <> <> <> <> <> <> <> <> <> <> <>
  809 41 0.889892 20.670586 -46.251714 114 D A 21 0.06000 0.06000 "ASP " " HA " "    " 1 0 0 FFFFFF  "H974"  -1 1 7 "%FC"  21 ""  <> 0 0 0 0 0 0 <> <> <> 0 0 811 0 974 <> <> <> <> <> <> <> <> 982 0 <> <> <> <> <> <> <> <> <> <> <> <> <> <> <> <> <> <> <> <> <> <> <> <> <> <> <> <> <> <> <> <> <> <> <> <> <> <> <> <> <>
  810 41 -0.770224 21.995389 -44.737043 114 D A 21 0.06000 0.06000 "ASP " " HB3" "    " 1 0 0 FFFFFF  "H975"  -1 1 7 "%FC"  21 ""  <> 0 0 0 0 0 0 <> <> <> 0 0 812 0 975 <> <> <> <> <> <> <> <> 983 0 <> <> <> <> <> <> <> <> <> <> <> <> <> <> <> <> <> <> <> <> <> <> <> <> <> <> <> <> <> <> <> <> <> <> <> <> <> <> <> <> <>
  811 41 0.281802 21.571015 -43.401263 114 D A 21 0.06000 0.06000 "ASP " " HB2" "    " 1 0 0 FFFFFF  "H976"  -1 1 7 "%FC"  21 ""  <> 0 0 0 0 0 0 <> <> <> 0 0 813 0 976 <> <> <> <> <> <> <> <> 984 0 <> <> <> <> <> <> <> <> <> <> <> <> <> <> <> <> <> <> <> <> <> <> <> <> <> <> <> <> <> <> <> <> <> <> <> <> <> <> <> <> <>
  812 25 2.577238 23.190481 -44.993941 115 A A 38 -0.50000 -0.50000 "ALA " " N  " "    " 7 0 0 2E2EFF  "N977"  1 1 7 "%FC"  38 ""  <> 0 0 0 0 0 0 1 39.13 482 0 0 814 0 977 482 5963 -241 -129 3807 -111 5099 64 985 0 <> <> <> <> <> <> <> <> <> <> <> <> <> <> <> <> <> <> <> <> <> <> <> <> <> <> <> <> <> <> <> <> <> <> <> <> <> <> <> <> <>
  813 3 3.207039 24.461814 -45.351036 115 A A 24 0.14000 0.14000 "ALA " " CA " "    " 6 0 0 808080  "C978"  1 1 -1112 "%RT%RN"  2 ""  FFF000  0 0 0 0 0 0 1 40.65 483 0 0 815 0 978 483 6384 -347 -88 3814 -109 5248 64 986 0 <> <> <> <> <> <> <> <> <> <> <> <> <> <> <> <> <> <> <> <> <> <> <> <> <> <> <> <> <> <> <> <> <> <> <> <> <> <> <> <> <>
  814 2 4.159121 24.296357 -46.545762 115 A A 24 0.50000 0.50000 "ALA " " C  " "    " 6 0 0 808080  "C979"  1 1 7 "%FC"  24 ""  <> 0 0 0 0 0 0 1 42.56 484 0 0 816 0 979 484 6579 -518 -89 4102 -80 5491 64 987 0 <> <> <> <> <> <> <> <> <> <> <> <> <> <> <> <> <> <> <> <> <> <> <> <> <> <> <> <> <> <> <> <> <> <> <> <> <> <> <> <> <>
  815 15 4.143204 25.129629 -47.448872 115 A A 70 -0.50000 -0.50000 "ALA " " O  " "    " 8 0 0 FF2E2E  "O980"  1 1 7 "%FC"  70 ""  <> 0 0 0 0 0 0 1 42.31 485 0 0 817 0 980 485 6706 -542 -59 3950 -19 5422 64 988 0 <> <> <> <> <> <> <> <> <> <> <> <> <> <> <> <> <> <> <> <> <> <> <> <> <> <> <> <> <> <> <> <> <> <> <> <> <> <> <> <> <>
  816 3 4.017379 24.980397 -44.154024 115 A A 24 -0.18000 -0.18000 "ALA " " CB " "    " 6 0 0 808080  "C981"  1 1 7 "%FC"  24 ""  <> 0 0 0 0 0 0 1 40 486 0 0 818 0 981 486 6440 -483 -71 3631 -212 5128 64 989 0 <> <> <> <> <> <> <> <> <> <> <> <> <> <> <> <> <> <> <> <> <> <> <> <> <> <> <> <> <> <> <> <> <> <> <> <> <> <> <> <> <>
  817 43 2.916668 22.718561 -44.166337 115 A A 21 0.30000 0.30000 "ALA " " H  " "    " 1 0 0 FFFFFF  "H982"  -1 1 7 "%FC"  21 ""  <> 0 0 0 0 0 0 <> <> <> 0 0 819 0 982 <> <> <> <> <> <> <> <> 990 0 <> <> <> <> <> <> <> <> <> <> <> <> <> <> <> <> <> <> <> <> <> <> <> <> <> <> <> <> <> <> <> <> <> <> <> <> <> <> <> <> <>
  818 41 2.436331 25.192588 -45.604582 115 A A 21 0.06000 0.06000 "ALA " " HA " "    " 1 0 0 FFFFFF  "H983"  -1 1 7 "%FC"  21 ""  <> 0 0 0 0 0 0 <> <> <> 0 0 820 0 983 <> <> <> <> <> <> <> <> 991 0 <> <> <> <> <> <> <> <> <> <> <> <> <> <> <> <> <> <> <> <> <> <> <> <> <> <> <> <> <> <> <> <> <> <> <> <> <> <> <> <> <>
  819 41 4.569262 25.882573 -44.412675 115 A A 21 0.06000 0.06000 "ALA " " HB1" "    " 1 0 0 FFFFFF  "H984"  -1 1 7 "%FC"  21 ""  <> 0 0 0 0 0 0 <> <> <> 0 0 821 0 984 <> <> <> <> <> <> <> <> 992 0 <> <> <> <> <> <> <> <> <> <> <> <> <> <> <> <> <> <> <> <> <> <> <> <> <> <> <> <> <> <> <> <> <> <> <> <> <> <> <> <> <>
  820 41 3.368173 25.236147 -43.320423 115 A A 21 0.06000 0.06000 "ALA " " HB2" "    " 1 0 0 FFFFFF  "H985"  -1 1 7 "%FC"  21 ""  <> 0 0 0 0 0 0 <> <> <> 0 0 822 0 985 <> <> <> <> <> <> <> <> 993 0 <> <> <> <> <> <> <> <> <> <> <> <> <> <> <> <> <> <> <> <> <> <> <> <> <> <> <> <> <> <> <> <> <> <> <> <> <> <> <> <> <>
  821 41 4.738210 24.243813 -43.797022 115 A A 21 0.06000 0.06000 "ALA " " HB3" "    " 1 0 0 FFFFFF  "H986"  -1 1 7 "%FC"  21 ""  <> 0 0 0 0 0 0 <> <> <> 0 0 823 0 986 <> <> <> <> <> <> <> <> 994 0 <> <> <> <> <> <> <> <> <> <> <> <> <> <> <> <> <> <> <> <> <> <> <> <> <> <> <> <> <> <> <> <> <> <> <> <> <> <> <> <> <>
  822 25 4.949737 23.208497 -46.574970 116 L A 38 -0.50000 -0.50000 "LEU " " N  " "    " 7 0 1 2E2EFF  "N987"  1 1 7 "%FC"  38 ""  <> 0 0 0 0 0 0 1 39.38 487 0 0 824 0 987 487 5969 -628 -108 3865 -115 5128 65 995 0 <> <> <> <> <> <> <> <> <> <> <> <> <> <> <> <> <> <> <> <> <> <> <> <> <> <> <> <> <> <> <> <> <> <> <> <> <> <> <> <> <>
  823 3 5.879795 22.882741 -47.657931 116 L A 24 0.14000 0.14000 "LEU " " CA " "    " 6 0 1 808080  "C988"  1 1 -1112 "%RT%RN"  2 ""  FFF000  0 0 0 0 0 0 1 46.5 488 0 0 825 0 988 488 6816 -773 -75 4816 -89 6034 65 996 0 <> <> <> <> <> <> <> <> <> <> <> <> <> <> <> <> <> <> <> <> <> <> <> <> <> <> <> <> <> <> <> <> <> <> <> <> <> <> <> <> <>
  824 2 5.164907 22.381418 -48.925039 116 L A 24 0.50000 0.50000 "LEU " " C  " "    " 6 0 1 808080  "C989"  1 1 7 "%FC"  24 ""  <> 0 0 0 0 0 0 1 41.35 489 0 0 826 0 989 489 6167 -681 -72 4189 -6 5356 65 997 0 <> <> <> <> <> <> <> <> <> <> <> <> <> <> <> <> <> <> <> <> <> <> <> <> <> <> <> <> <> <> <> <> <> <> <> <> <> <> <> <> <>
  825 15 5.701979 22.550400 -50.017972 116 L A 70 -0.50000 -0.50000 "LEU " " O  " "    " 8 0 1 FF2E2E  "O990"  1 1 7 "%FC"  70 ""  <> 0 0 0 0 0 0 1 40.37 490 0 0 827 0 990 490 6130 -777 -30 4016 36 5191 65 998 0 <> <> <> <> <> <> <> <> <> <> <> <> <> <> <> <> <> <> <> <> <> <> <> <> <> <> <> <> <> <> <> <> <> <> <> <> <> <> <> <> <>
  826 3 6.850523 21.782682 -47.183679 116 L A 24 -0.12000 -0.12000 "LEU " " CB " "    " 6 0 1 808080  "C991"  1 1 7 "%FC"  24 ""  <> 0 0 0 0 0 0 1 41.31 491 0 0 828 0 991 491 5927 -864 -76 4331 -131 5436 65 999 0 <> <> <> <> <> <> <> <> <> <> <> <> <> <> <> <> <> <> <> <> <> <> <> <> <> <> <> <> <> <> <> <> <> <> <> <> <> <> <> <> <>
  827 3 7.949985 22.255270 -46.211279 116 L A 24 -0.06000 -0.06000 "LEU " " CG " "    " 6 0 1 808080  "C992"  1 1 7 "%FC"  24 ""  <> 0 0 0 0 0 0 1 45.04 492 0 0 829 0 992 492 6371 -1030 -94 4822 -188 5920 65 1000 0 <> <> <> <> <> <> <> <> <> <> <> <> <> <> <> <> <> <> <> <> <> <> <> <> <> <> <> <> <> <> <> <> <> <> <> <> <> <> <> <> <>
  828 3 8.626054 21.049930 -45.539399 116 L A 24 -0.18000 -0.18000 "LEU " " CD1" "    " 6 0 1 808080  "C993"  1 1 7 "%FC"  24 ""  <> 0 0 0 0 0 0 1 40.9 493 0 0 830 0 993 493 5585 -1046 -113 4491 -198 5463 65 1001 0 <> <> <> <> <> <> <> <> <> <> <> <> <> <> <> <> <> <> <> <> <> <> <> <> <> <> <> <> <> <> <> <> <> <> <> <> <> <> <> <> <>
  829 3 9.003600 23.132905 -46.908461 116 L A 24 -0.18000 -0.18000 "LEU " " CD2" "    " 6 0 1 808080  "C994"  1 1 7 "%FC"  24 ""  <> 0 0 0 0 0 0 1 42.26 494 0 0 831 0 994 494 6124 -1241 -45 4392 -178 5541 65 1002 0 <> <> <> <> <> <> <> <> <> <> <> <> <> <> <> <> <> <> <> <> <> <> <> <> <> <> <> <> <> <> <> <> <> <> <> <> <> <> <> <> <>
  830 43 4.907602 22.566178 -45.794568 116 L A 21 0.30000 0.30000 "LEU " " H  " "    " 1 0 1 FFFFFF  "H995"  -1 1 7 "%FC"  21 ""  <> 0 0 0 0 0 0 <> <> <> 0 0 832 0 995 <> <> <> <> <> <> <> <> 1003 0 <> <> <> <> <> <> <> <> <> <> <> <> <> <> <> <> <> <> <> <> <> <> <> <> <> <> <> <> <> <> <> <> <> <> <> <> <> <> <> <> <>
  831 41 6.435829 23.780016 -47.925830 116 L A 21 0.06000 0.06000 "LEU " " HA " "    " 1 0 0 FFFFFF  "H996"  -1 1 7 "%FC"  21 ""  <> 0 0 0 0 0 0 <> <> <> 0 0 833 0 996 <> <> <> <> <> <> <> <> 1004 0 <> <> <> <> <> <> <> <> <> <> <> <> <> <> <> <> <> <> <> <> <> <> <> <> <> <> <> <> <> <> <> <> <> <> <> <> <> <> <> <> <>
  832 41 7.342527 21.325033 -48.042011 116 L A 21 0.06000 0.06000 "LEU " " HB3" "    " 1 0 0 FFFFFF  "H997"  -1 1 7 "%FC"  21 ""  <> 0 0 0 0 0 0 <> <> <> 0 0 834 0 997 <> <> <> <> <> <> <> <> 1005 0 <> <> <> <> <> <> <> <> <> <> <> <> <> <> <> <> <> <> <> <> <> <> <> <> <> <> <> <> <> <> <> <> <> <> <> <> <> <> <> <> <>
  833 41 6.268345 20.988053 -46.714796 116 L A 21 0.06000 0.06000 "LEU " " HB2" "    " 1 0 0 FFFFFF  "H998"  -1 1 7 "%FC"  21 ""  <> 0 0 0 0 0 0 <> <> <> 0 0 835 0 998 <> <> <> <> <> <> <> <> 1006 0 <> <> <> <> <> <> <> <> <> <> <> <> <> <> <> <> <> <> <> <> <> <> <> <> <> <> <> <> <> <> <> <> <> <> <> <> <> <> <> <> <>
  834 41 7.487139 22.849919 -45.423393 116 L A 21 0.06000 0.06000 "LEU " " HG " "    " 1 0 0 FFFFFF  "H999"  -1 1 7 "%FC"  21 ""  <> 0 0 0 0 0 0 <> <> <> 0 0 836 0 999 <> <> <> <> <> <> <> <> 1007 0 <> <> <> <> <> <> <> <> <> <> <> <> <> <> <> <> <> <> <> <> <> <> <> <> <> <> <> <> <> <> <> <> <> <> <> <> <> <> <> <> <>
  835 41 9.369550 21.372244 -44.810073 116 L A 21 0.06000 0.06000 "LEU " "HD11" "    " 1 0 0 FFFFFF  "H1000"  -1 1 7 "%FC"  21 ""  <> 0 0 0 0 0 0 <> <> <> 0 0 837 0 1000 <> <> <> <> <> <> <> <> 1008 0 <> <> <> <> <> <> <> <> <> <> <> <> <> <> <> <> <> <> <> <> <> <> <> <> <> <> <> <> <> <> <> <> <> <> <> <> <> <> <> <> <>
  836 41 7.899246 20.432576 -45.010681 116 L A 21 0.06000 0.06000 "LEU " "HD12" "    " 1 0 0 FFFFFF  "H1001"  -1 1 7 "%FC"  21 ""  <> 0 0 0 0 0 0 <> <> <> 0 0 838 0 1001 <> <> <> <> <> <> <> <> 1009 0 <> <> <> <> <> <> <> <> <> <> <> <> <> <> <> <> <> <> <> <> <> <> <> <> <> <> <> <> <> <> <> <> <> <> <> <> <> <> <> <> <>
  837 41 9.127811 20.416528 -46.271234 116 L A 21 0.06000 0.06000 "LEU " "HD13" "    " 1 0 0 FFFFFF  "H1002"  -1 1 7 "%FC"  21 ""  <> 0 0 0 0 0 0 <> <> <> 0 0 839 0 1002 <> <> <> <> <> <> <> <> 1010 0 <> <> <> <> <> <> <> <> <> <> <> <> <> <> <> <> <> <> <> <> <> <> <> <> <> <> <> <> <> <> <> <> <> <> <> <> <> <> <> <> <>
  838 41 9.783484 23.433276 -46.208319 116 L A 21 0.06000 0.06000 "LEU " "HD21" "    " 1 0 0 FFFFFF  "H1003"  -1 1 7 "%FC"  21 ""  <> 0 0 0 0 0 0 <> <> <> 0 0 840 0 1003 <> <> <> <> <> <> <> <> 1011 0 <> <> <> <> <> <> <> <> <> <> <> <> <> <> <> <> <> <> <> <> <> <> <> <> <> <> <> <> <> <> <> <> <> <> <> <> <> <> <> <> <>
  839 41 9.484160 22.599676 -47.729432 116 L A 21 0.06000 0.06000 "LEU " "HD22" "    " 1 0 0 FFFFFF  "H1004"  -1 1 7 "%FC"  21 ""  <> 0 0 0 0 0 0 <> <> <> 0 0 841 0 1004 <> <> <> <> <> <> <> <> 1012 0 <> <> <> <> <> <> <> <> <> <> <> <> <> <> <> <> <> <> <> <> <> <> <> <> <> <> <> <> <> <> <> <> <> <> <> <> <> <> <> <> <>
  840 41 8.570809 24.046670 -47.314101 116 L A 21 0.06000 0.06000 "LEU " "HD23" "    " 1 0 0 FFFFFF  "H1005"  -1 1 7 "%FC"  21 ""  <> 0 0 0 0 0 0 <> <> <> 0 0 842 0 1005 <> <> <> <> <> <> <> <> 1013 0 <> <> <> <> <> <> <> <> <> <> <> <> <> <> <> <> <> <> <> <> <> <> <> <> <> <> <> <> <> <> <> <> <> <> <> <> <> <> <> <> <>
  841 25 3.953542 21.815197 -48.797498 117 A A 38 -0.50000 -0.50000 "ALA " " N  " "    " 7 0 1 2E2EFF  "N1006"  1 1 7 "%FC"  38 ""  <> 0 0 0 0 0 0 1 37.55 495 0 0 843 0 1006 495 5594 -518 -117 3789 20 4883 66 1014 0 <> <> <> <> <> <> <> <> <> <> <> <> <> <> <> <> <> <> <> <> <> <> <> <> <> <> <> <> <> <> <> <> <> <> <> <> <> <> <> <> <>
  842 3 3.109299 21.389245 -49.909863 117 A A 24 0.14000 0.14000 "ALA " " CA " "    " 6 0 1 808080  "C1007"  1 1 -1113 "%RT%RN"  2 ""  FFFF00  0 0 0 0 0 0 1 38.91 496 0 0 844 0 1007 496 5768 -457 -140 4009 105 5009 66 1015 0 <> <> <> <> <> <> <> <> <> <> <> <> <> <> <> <> <> <> <> <> <> <> <> <> <> <> <> <> <> <> <> <> <> <> <> <> <> <> <> <> <>
  843 2 2.558430 22.599880 -50.676331 117 A A 24 0.50000 0.50000 "ALA " " C  " "    " 6 0 1 808080  "C1008"  1 1 7 "%FC"  24 ""  <> 0 0 0 0 0 0 1 40.28 497 0 0 845 0 1008 497 6139 -404 -149 4042 198 5122 66 1016 0 <> <> <> <> <> <> <> <> <> <> <> <> <> <> <> <> <> <> <> <> <> <> <> <> <> <> <> <> <> <> <> <> <> <> <> <> <> <> <> <> <>
  844 15 2.645603 22.638389 -51.901679 117 A A 70 -0.50000 -0.50000 "ALA " " O  " "    " 8 0 1 FF2E2E  "O1009"  1 1 7 "%FC"  70 ""  <> 0 0 0 0 0 0 1 40.11 498 0 0 846 0 1009 498 6197 -473 -142 4009 262 5036 66 1017 0 <> <> <> <> <> <> <> <> <> <> <> <> <> <> <> <> <> <> <> <> <> <> <> <> <> <> <> <> <> <> <> <> <> <> <> <> <> <> <> <> <>
  845 3 1.937529 20.559887 -49.356915 117 A A 24 -0.18000 -0.18000 "ALA " " CB " "    " 6 0 1 808080  "C1010"  1 1 7 "%FC"  24 ""  <> 0 0 0 0 0 0 1 33.82 499 0 0 847 0 1010 499 4982 -314 -198 3487 122 4380 66 1018 0 <> <> <> <> <> <> <> <> <> <> <> <> <> <> <> <> <> <> <> <> <> <> <> <> <> <> <> <> <> <> <> <> <> <> <> <> <> <> <> <> <>
  846 43 3.591819 21.672778 -47.863643 117 A A 21 0.30000 0.30000 "ALA " " H  " "    " 1 0 1 FFFFFF  "H1011"  -1 1 7 "%FC"  21 ""  <> 0 0 0 0 0 0 <> <> <> 0 0 848 0 1011 <> <> <> <> <> <> <> <> 1019 0 <> <> <> <> <> <> <> <> <> <> <> <> <> <> <> <> <> <> <> <> <> <> <> <> <> <> <> <> <> <> <> <> <> <> <> <> <> <> <> <> <>
  847 41 3.703108 20.777249 -50.590306 117 A A 21 0.06000 0.06000 "ALA " " HA " "    " 1 0 0 FFFFFF  "H1012"  -1 1 7 "%FC"  21 ""  <> 0 0 0 0 0 0 <> <> <> 0 0 849 0 1012 <> <> <> <> <> <> <> <> 1020 0 <> <> <> <> <> <> <> <> <> <> <> <> <> <> <> <> <> <> <> <> <> <> <> <> <> <> <> <> <> <> <> <> <> <> <> <> <> <> <> <> <>
  848 41 1.248040 20.264701 -50.148375 117 A A 21 0.06000 0.06000 "ALA " " HB1" "    " 1 0 0 FFFFFF  "H1013"  -1 1 7 "%FC"  21 ""  <> 0 0 0 0 0 0 <> <> <> 0 0 850 0 1013 <> <> <> <> <> <> <> <> 1021 0 <> <> <> <> <> <> <> <> <> <> <> <> <> <> <> <> <> <> <> <> <> <> <> <> <> <> <> <> <> <> <> <> <> <> <> <> <> <> <> <> <>
  849 41 2.295663 19.645675 -48.882371 117 A A 21 0.06000 0.06000 "ALA " " HB2" "    " 1 0 0 FFFFFF  "H1014"  -1 1 7 "%FC"  21 ""  <> 0 0 0 0 0 0 <> <> <> 0 0 851 0 1014 <> <> <> <> <> <> <> <> 1022 0 <> <> <> <> <> <> <> <> <> <> <> <> <> <> <> <> <> <> <> <> <> <> <> <> <> <> <> <> <> <> <> <> <> <> <> <> <> <> <> <> <>
  850 41 1.362396 21.114008 -48.615077 117 A A 21 0.06000 0.06000 "ALA " " HB3" "    " 1 0 0 FFFFFF  "H1015"  -1 1 7 "%FC"  21 ""  <> 0 0 0 0 0 0 <> <> <> 0 0 852 0 1015 <> <> <> <> <> <> <> <> 1023 0 <> <> <> <> <> <> <> <> <> <> <> <> <> <> <> <> <> <> <> <> <> <> <> <> <> <> <> <> <> <> <> <> <> <> <> <> <> <> <> <> <>
  851 25 2.043004 23.608283 -49.954756 118 T A 38 -0.50000 -0.50000 "THR " " N  " "    " 7 0 1 2E2EFF  "N1016"  1 1 7 "%FC"  38 ""  <> 0 0 0 0 0 0 1 37.59 500 0 0 853 0 1016 500 5903 -274 -152 3585 212 4793 67 1024 0 <> <> <> <> <> <> <> <> <> <> <> <> <> <> <> <> <> <> <> <> <> <> <> <> <> <> <> <> <> <> <> <> <> <> <> <> <> <> <> <> <>
  852 3 1.487972 24.839412 -50.519111 118 T A 24 0.14000 0.14000 "THR " " CA " "    " 6 0 1 808080  "C1017"  1 1 -1113 "%RT%RN"  2 ""  FFFF00  0 0 0 0 0 0 1 39.93 501 0 0 854 0 1017 501 6406 -185 -146 3726 318 5039 67 1025 0 <> <> <> <> <> <> <> <> <> <> <> <> <> <> <> <> <> <> <> <> <> <> <> <> <> <> <> <> <> <> <> <> <> <> <> <> <> <> <> <> <>
  853 2 2.572320 25.867692 -50.912892 118 T A 24 0.50000 0.50000 "THR " " C  " "    " 6 0 1 808080  "C1018"  1 1 7 "%FC"  24 ""  <> 0 0 0 0 0 0 1 40.13 502 0 0 855 0 1018 502 6641 -364 -79 3583 300 5024 67 1026 0 <> <> <> <> <> <> <> <> <> <> <> <> <> <> <> <> <> <> <> <> <> <> <> <> <> <> <> <> <> <> <> <> <> <> <> <> <> <> <> <> <>
  854 15 2.249062 26.827714 -51.611923 118 T A 70 -0.50000 -0.50000 "THR " " O  " "    " 8 0 1 FF2E2E  "O1019"  1 1 7 "%FC"  70 ""  <> 0 0 0 0 0 0 1 44.5 503 0 0 856 0 1019 503 7384 -328 -69 4004 402 5518 67 1027 0 <> <> <> <> <> <> <> <> <> <> <> <> <> <> <> <> <> <> <> <> <> <> <> <> <> <> <> <> <> <> <> <> <> <> <> <> <> <> <> <> <>
  855 3 0.480227 25.443587 -49.508277 118 T A 24 0.20500 0.20500 "THR " " CB " "    " 6 0 1 808080  "C1020"  1 1 7 "%FC"  24 ""  <> 0 0 0 0 0 0 1 49.41 504 0 0 857 0 1020 504 7676 35 -132 4829 341 6268 67 1028 0 <> <> <> <> <> <> <> <> <> <> <> <> <> <> <> <> <> <> <> <> <> <> <> <> <> <> <> <> <> <> <> <> <> <> <> <> <> <> <> <> <>
  856 16 1.097349 25.796508 -48.283649 118 T A 70 -0.68300 -0.68300 "THR " " OG1" "    " 8 0 1 FF2E2E  "O1021"  1 1 7 "%FC"  70 ""  <> 0 0 0 0 0 0 1 49.57 505 0 0 858 0 1021 505 7753 -36 -79 4766 211 6316 67 1029 0 <> <> <> <> <> <> <> <> <> <> <> <> <> <> <> <> <> <> <> <> <> <> <> <> <> <> <> <> <> <> <> <> <> <> <> <> <> <> <> <> <>
  857 3 -0.709654 24.500867 -49.251394 118 T A 24 -0.18000 -0.18000 "THR " " CG2" "    " 6 0 1 808080  "C1022"  1 1 7 "%FC"  24 ""  <> 0 0 0 0 0 0 1 47.2 506 0 0 859 0 1022 506 7178 213 -194 4733 394 6023 67 1030 0 <> <> <> <> <> <> <> <> <> <> <> <> <> <> <> <> <> <> <> <> <> <> <> <> <> <> <> <> <> <> <> <> <> <> <> <> <> <> <> <> <>
  858 43 2.010792 23.514922 -48.947894 118 T A 21 0.30000 0.30000 "THR " " H  " "    " 1 0 1 FFFFFF  "H1023"  -1 1 7 "%FC"  21 ""  <> 0 0 0 0 0 0 <> <> <> 0 0 860 0 1023 <> <> <> <> <> <> <> <> 1031 0 <> <> <> <> <> <> <> <> <> <> <> <> <> <> <> <> <> <> <> <> <> <> <> <> <> <> <> <> <> <> <> <> <> <> <> <> <> <> <> <> <>
  859 41 0.939113 24.583812 -51.425934 118 T A 21 0.06000 0.06000 "THR " " HA " "    " 1 0 0 FFFFFF  "H1024"  -1 1 7 "%FC"  21 ""  <> 0 0 0 0 0 0 <> <> <> 0 0 861 0 1024 <> <> <> <> <> <> <> <> 1032 0 <> <> <> <> <> <> <> <> <> <> <> <> <> <> <> <> <> <> <> <> <> <> <> <> <> <> <> <> <> <> <> <> <> <> <> <> <> <> <> <> <>
  860 41 0.076071 26.367895 -49.921281 118 T A 21 0.06000 0.06000 "THR " " HB " "    " 1 0 0 FFFFFF  "H1025"  -1 1 7 "%FC"  21 ""  <> 0 0 0 0 0 0 <> <> <> 0 0 862 0 1025 <> <> <> <> <> <> <> <> 1033 0 <> <> <> <> <> <> <> <> <> <> <> <> <> <> <> <> <> <> <> <> <> <> <> <> <> <> <> <> <> <> <> <> <> <> <> <> <> <> <> <> <>
  861 42 1.775603 26.432706 -48.453706 118 T A 21 0.41800 0.41800 "THR " " HG1" "    " 1 0 1 FFFFFF  "H1026"  -1 1 7 "%FC"  21 ""  <> 0 0 0 0 0 0 <> <> <> 0 0 863 0 1026 <> <> <> <> <> <> <> <> 1034 0 <> <> <> <> <> <> <> <> <> <> <> <> <> <> <> <> <> <> <> <> <> <> <> <> <> <> <> <> <> <> <> <> <> <> <> <> <> <> <> <> <>
  862 41 -1.415540 24.911809 -48.533985 118 T A 21 0.06000 0.06000 "THR " "HG21" "    " 1 0 0 FFFFFF  "H1027"  -1 1 7 "%FC"  21 ""  <> 0 0 0 0 0 0 <> <> <> 0 0 864 0 1027 <> <> <> <> <> <> <> <> 1035 0 <> <> <> <> <> <> <> <> <> <> <> <> <> <> <> <> <> <> <> <> <> <> <> <> <> <> <> <> <> <> <> <> <> <> <> <> <> <> <> <> <>
  863 41 -1.258693 24.315847 -50.173449 118 T A 21 0.06000 0.06000 "THR " "HG22" "    " 1 0 0 FFFFFF  "H1028"  -1 1 7 "%FC"  21 ""  <> 0 0 0 0 0 0 <> <> <> 0 0 865 0 1028 <> <> <> <> <> <> <> <> 1036 0 <> <> <> <> <> <> <> <> <> <> <> <> <> <> <> <> <> <> <> <> <> <> <> <> <> <> <> <> <> <> <> <> <> <> <> <> <> <> <> <> <>
  864 41 -0.387832 23.535043 -48.864171 118 T A 21 0.06000 0.06000 "THR " "HG23" "    " 1 0 0 FFFFFF  "H1029"  -1 1 7 "%FC"  21 ""  <> 0 0 0 0 0 0 <> <> <> 0 0 866 0 1029 <> <> <> <> <> <> <> <> 1037 0 <> <> <> <> <> <> <> <> <> <> <> <> <> <> <> <> <> <> <> <> <> <> <> <> <> <> <> <> <> <> <> <> <> <> <> <> <> <> <> <> <>
  865 25 3.849685 25.652038 -50.536874 119 S A 38 -0.50000 -0.50000 "SER " " N  " "    " 7 0 0 2E2EFF  "N1030"  1 1 7 "%FC"  38 ""  <> 0 0 0 0 0 0 1 38.77 507 0 0 867 0 1030 507 6429 -562 -38 3424 188 4879 68 1038 0 <> <> <> <> <> <> <> <> <> <> <> <> <> <> <> <> <> <> <> <> <> <> <> <> <> <> <> <> <> <> <> <> <> <> <> <> <> <> <> <> <>
  866 3 4.996092 26.460736 -50.973121 119 S A 24 0.14000 0.14000 "SER " " CA " "    " 6 0 0 808080  "C1031"  1 1 -1113 "%RT%RN"  2 ""  FFFF00  0 0 0 0 0 0 1 42.05 508 0 0 868 0 1031 508 7012 -773 28 3711 173 5256 68 1039 0 <> <> <> <> <> <> <> <> <> <> <> <> <> <> <> <> <> <> <> <> <> <> <> <> <> <> <> <> <> <> <> <> <> <> <> <> <> <> <> <> <>
  867 2 5.441250 26.143088 -52.418338 119 S A 24 0.50000 0.50000 "SER " " C  " "    " 6 0 0 808080  "C1032"  1 1 7 "%FC"  24 ""  <> 0 0 0 0 0 0 1 38.66 509 0 0 869 0 1032 509 6586 -878 53 3329 239 4774 68 1040 0 <> <> <> <> <> <> <> <> <> <> <> <> <> <> <> <> <> <> <> <> <> <> <> <> <> <> <> <> <> <> <> <> <> <> <> <> <> <> <> <> <>
  868 15 6.235513 26.900266 -52.975582 119 S A 70 -0.50000 -0.50000 "SER " " O  " "    " 8 0 0 FF2E2E  "O1033"  1 1 7 "%FC"  70 ""  <> 0 0 0 0 0 0 1 41.99 510 0 0 870 0 1033 510 7180 -1034 116 3628 259 5146 68 1041 0 <> <> <> <> <> <> <> <> <> <> <> <> <> <> <> <> <> <> <> <> <> <> <> <> <> <> <> <> <> <> <> <> <> <> <> <> <> <> <> <> <>
  869 3 6.183151 26.263927 -49.995337 119 S A 24 0.14500 0.14500 "SER " " CB " "    " 6 0 0 808080  "C1034"  1 1 7 "%FC"  24 ""  <> 0 0 0 0 0 0 1 43.09 511 0 0 871 0 1034 511 7046 -970 50 3895 55 5430 68 1042 0 <> <> <> <> <> <> <> <> <> <> <> <> <> <> <> <> <> <> <> <> <> <> <> <> <> <> <> <> <> <> <> <> <> <> <> <> <> <> <> <> <>
  870 16 6.962683 25.104960 -50.233787 119 S A 70 -0.68300 -0.68300 "SER " " OG " "    " 8 0 0 FF2E2E  "O1035"  1 1 7 "%FC"  70 ""  <> 0 0 0 0 0 0 1 42.83 512 0 0 872 0 1035 512 6760 -1042 50 4071 29 5445 68 1043 0 <> <> <> <> <> <> <> <> <> <> <> <> <> <> <> <> <> <> <> <> <> <> <> <> <> <> <> <> <> <> <> <> <> <> <> <> <> <> <> <> <>
  871 43 4.042210 24.855429 -49.945734 119 S A 21 0.30000 0.30000 "SER " " H  " "    " 1 0 0 FFFFFF  "H1036"  -1 1 7 "%FC"  21 ""  <> 0 0 0 0 0 0 <> <> <> 0 0 873 0 1036 <> <> <> <> <> <> <> <> 1044 0 <> <> <> <> <> <> <> <> <> <> <> <> <> <> <> <> <> <> <> <> <> <> <> <> <> <> <> <> <> <> <> <> <> <> <> <> <> <> <> <> <>
  872 41 4.700581 27.510910 -50.933466 119 S A 21 0.06000 0.06000 "SER " " HA " "    " 1 0 0 FFFFFF  "H1037"  -1 1 7 "%FC"  21 ""  <> 0 0 0 0 0 0 <> <> <> 0 0 874 0 1037 <> <> <> <> <> <> <> <> 1045 0 <> <> <> <> <> <> <> <> <> <> <> <> <> <> <> <> <> <> <> <> <> <> <> <> <> <> <> <> <> <> <> <> <> <> <> <> <> <> <> <> <>
  873 41 5.847204 26.267720 -48.960039 119 S A 21 0.06000 0.06000 "SER " " HB3" "    " 1 0 0 FFFFFF  "H1038"  -1 1 7 "%FC"  21 ""  <> 0 0 0 0 0 0 <> <> <> 0 0 875 0 1038 <> <> <> <> <> <> <> <> 1046 0 <> <> <> <> <> <> <> <> <> <> <> <> <> <> <> <> <> <> <> <> <> <> <> <> <> <> <> <> <> <> <> <> <> <> <> <> <> <> <> <> <>
  874 41 6.857148 27.116245 -50.086916 119 S A 21 0.06000 0.06000 "SER " " HB2" "    " 1 0 0 FFFFFF  "H1039"  -1 1 7 "%FC"  21 ""  <> 0 0 0 0 0 0 <> <> <> 0 0 876 0 1039 <> <> <> <> <> <> <> <> 1047 0 <> <> <> <> <> <> <> <> <> <> <> <> <> <> <> <> <> <> <> <> <> <> <> <> <> <> <> <> <> <> <> <> <> <> <> <> <> <> <> <> <>
  875 42 6.419330 24.334968 -50.133779 119 S A 21 0.41800 0.41800 "SER " " HG " "    " 1 0 0 FFFFFF  "H1040"  -1 1 7 "%FC"  21 ""  <> 7.3104604138357 7.67657732408455 25.1361909326704 25.0731121471939 -51.1148075797865 -49.6113222451355 <> <> <> 2 0 877 0 1040 <> <> <> <> <> <> <> <> 1048 1 <> <> <> <> <> <> <> <> <> <> <> <> <> <> <> <> <> <> <> <> <> <> <> <> <> <> <> <> <> <> <> <> <> <> <> <> <> <> <> <> <>
  876 25 4.927040 25.057884 -53.028429 120 T A 38 -0.50000 -0.50000 "THR " " N  " "    " 7 0 1 2E2EFF  "N1041"  0 1 7 "%FC"  38 ""  <> 0 0 0 0 0 0 1 41.13 513 0 0 878 0 1041 513 6737 -816 16 3808 270 5082 69 1049 0 <> <> <> <> <> <> <> <> <> <> <> <> <> <> <> <> <> <> <> <> <> <> <> <> <> <> <> <> <> <> <> <> <> <> <> <> <> <> <> <> <>
  877 3 5.179506 24.685738 -54.423884 120 T A 24 0.14000 0.14000 "THR " " CA " "    " 6 0 1 808080  "C1042"  0 1 -1113 "%RT%RN"  2 ""  FFFF00  0 0 0 0 0 0 1 44.69 514 0 0 879 0 1042 514 7232 -916 48 4294 329 5455 69 1050 0 <> <> <> <> <> <> <> <> <> <> <> <> <> <> <> <> <> <> <> <> <> <> <> <> <> <> <> <> <> <> <> <> <> <> <> <> <> <> <> <> <>
  878 2 4.193091 25.382877 -55.387053 120 T A 24 0.50000 0.50000 "THR " " C  " "    " 6 0 1 808080  "C1043"  0 1 7 "%FC"  24 ""  <> 0 0 0 0 0 0 1 48.12 515 0 0 880 0 1043 515 7851 -809 -6 4641 471 5791 69 1051 0 <> <> <> <> <> <> <> <> <> <> <> <> <> <> <> <> <> <> <> <> <> <> <> <> <> <> <> <> <> <> <> <> <> <> <> <> <> <> <> <> <>
  879 15 4.454226 25.419170 -56.587691 120 T A 70 -0.50000 -0.50000 "THR " " O  " "    " 8 0 1 FF2E2E  "O1044"  0 1 7 "%FC"  70 ""  <> 0 0 0 0 0 0 1 48.32 516 0 0 881 0 1044 516 7986 -915 24 4653 532 5721 69 1052 0 <> <> <> <> <> <> <> <> <> <> <> <> <> <> <> <> <> <> <> <> <> <> <> <> <> <> <> <> <> <> <> <> <> <> <> <> <> <> <> <> <>
  880 3 5.060834 23.145474 -54.593208 120 T A 24 0.20500 0.20500 "THR " " CB " "    " 6 0 1 808080  "C1045"  0 1 7 "%FC"  24 ""  <> 0 0 0 0 0 0 1 43.4 517 0 0 882 0 1045 517 6864 -920 42 4324 295 5301 69 1053 0 <> <> <> <> <> <> <> <> <> <> <> <> <> <> <> <> <> <> <> <> <> <> <> <> <> <> <> <> <> <> <> <> <> <> <> <> <> <> <> <> <>
  881 16 3.729720 22.671990 -54.509702 120 T A 70 -0.68300 -0.68300 "THR " " OG1" "    " 8 0 1 FF2E2E  "O1046"  0 1 7 "%FC"  70 ""  <> 0 0 0 0 0 0 1 41.21 518 0 0 883 0 1046 518 6527 -747 -64 4125 351 5005 69 1054 0 <> <> <> <> <> <> <> <> <> <> <> <> <> <> <> <> <> <> <> <> <> <> <> <> <> <> <> <> <> <> <> <> <> <> <> <> <> <> <> <> <>
  882 3 5.950183 22.348293 -53.626579 120 T A 24 -0.18000 -0.18000 "THR " " CG2" "    " 6 0 1 808080  "C1047"  0 1 7 "%FC"  24 ""  <> 0 0 0 0 0 0 1 41.11 519 0 0 884 0 1047 519 6374 -967 82 4129 182 5119 69 1055 0 <> <> <> <> <> <> <> <> <> <> <> <> <> <> <> <> <> <> <> <> <> <> <> <> <> <> <> <> <> <> <> <> <> <> <> <> <> <> <> <> <>
  883 43 4.295424 24.471107 -52.501915 120 T A 21 0.30000 0.30000 "THR " " H  " "    " 1 0 1 FFFFFF  "H1048"  -1 1 7 "%FC"  21 ""  <> 0 0 0 0 0 0 <> <> <> 0 0 885 0 1048 <> <> <> <> <> <> <> <> 1056 0 <> <> <> <> <> <> <> <> <> <> <> <> <> <> <> <> <> <> <> <> <> <> <> <> <> <> <> <> <> <> <> <> <> <> <> <> <> <> <> <> <>
  884 41 6.196068 24.972391 -54.694305 120 T A 21 0.06000 0.06000 "THR " " HA " "    " 1 0 0 FFFFFF  "H1049"  -1 1 7 "%FC"  21 ""  <> 0 0 0 0 0 0 <> <> <> 0 0 886 0 1049 <> <> <> <> <> <> <> <> 1057 0 <> <> <> <> <> <> <> <> <> <> <> <> <> <> <> <> <> <> <> <> <> <> <> <> <> <> <> <> <> <> <> <> <> <> <> <> <> <> <> <> <>
  885 41 5.385197 22.901451 -55.605435 120 T A 21 0.06000 0.06000 "THR " " HB " "    " 1 0 0 FFFFFF  "H1050"  -1 1 7 "%FC"  21 ""  <> 0 0 0 0 0 0 <> <> <> 0 0 887 0 1050 <> <> <> <> <> <> <> <> 1058 0 <> <> <> <> <> <> <> <> <> <> <> <> <> <> <> <> <> <> <> <> <> <> <> <> <> <> <> <> <> <> <> <> <> <> <> <> <> <> <> <> <>
  886 42 3.441485 22.702796 -53.606489 120 T A 21 0.41800 0.41800 "THR " " HG1" "    " 1 0 1 FFFFFF  "H1051"  -1 1 7 "%FC"  21 ""  <> 3.16747472741056 3.6939979556956 23.2199320818654 21.778015260003 -55.0421133791062 -54.8249086751006 <> <> <> 2 0 888 0 1051 <> <> <> <> <> <> <> <> 1059 1 <> <> <> <> <> <> <> <> <> <> <> <> <> <> <> <> <> <> <> <> <> <> <> <> <> <> <> <> <> <> <> <> <> <> <> <> <> <> <> <> <>
  887 41 5.910834 21.282201 -53.838986 120 T A 21 0.06000 0.06000 "THR " "HG21" "    " 1 0 0 FFFFFF  "H1052"  -1 1 7 "%FC"  21 ""  <> 0 0 0 0 0 0 <> <> <> 0 0 889 0 1052 <> <> <> <> <> <> <> <> 1060 0 <> <> <> <> <> <> <> <> <> <> <> <> <> <> <> <> <> <> <> <> <> <> <> <> <> <> <> <> <> <> <> <> <> <> <> <> <> <> <> <> <>
  888 41 6.992606 22.659309 -53.698140 120 T A 21 0.06000 0.06000 "THR " "HG22" "    " 1 0 0 FFFFFF  "H1053"  -1 1 7 "%FC"  21 ""  <> 0 0 0 0 0 0 <> <> <> 0 0 890 0 1053 <> <> <> <> <> <> <> <> 1061 0 <> <> <> <> <> <> <> <> <> <> <> <> <> <> <> <> <> <> <> <> <> <> <> <> <> <> <> <> <> <> <> <> <> <> <> <> <> <> <> <> <>
  889 41 5.633119 22.478225 -52.593625 120 T A 21 0.06000 0.06000 "THR " "HG23" "    " 1 0 0 FFFFFF  "H1054"  -1 1 7 "%FC"  21 ""  <> 0 0 0 0 0 0 <> <> <> 0 0 891 0 1054 <> <> <> <> <> <> <> <> 1062 0 <> <> <> <> <> <> <> <> <> <> <> <> <> <> <> <> <> <> <> <> <> <> <> <> <> <> <> <> <> <> <> <> <> <> <> <> <> <> <> <> <>
  890 25 3.074457 25.934783 -54.880100 121 L A 38 -0.50000 -0.50000 "LEU " " N  " "    " 7 0 1 2E2EFF  "N1055"  1 1 7 "%FC"  38 ""  <> 0 0 0 0 0 0 1 45.47 520 0 0 892 0 1055 520 7550 -596 -77 4254 535 5474 70 1063 0 <> <> <> <> <> <> <> <> <> <> <> <> <> <> <> <> <> <> <> <> <> <> <> <> <> <> <> <> <> <> <> <> <> <> <> <> <> <> <> <> <>
  891 3 2.020183 26.576390 -55.668027 121 L A 24 0.14000 0.14000 "LEU " " CA " "    " 6 0 1 808080  "C1056"  1 1 -1113 "%RT%RN"  2 ""  FFFF00  0 0 0 0 0 0 1 42.5 521 0 0 893 0 1056 521 7301 -454 -145 3832 703 5015 70 1064 0 <> <> <> <> <> <> <> <> <> <> <> <> <> <> <> <> <> <> <> <> <> <> <> <> <> <> <> <> <> <> <> <> <> <> <> <> <> <> <> <> <>
  892 2 2.424702 27.869580 -56.401616 121 L A 24 0.50000 0.50000 "LEU " " C  " "    " 6 0 1 808080  "C1057"  1 1 7 "%FC"  24 ""  <> 0 0 0 0 0 0 1 42.33 522 0 0 894 0 1057 522 7572 -528 -87 3599 784 4913 70 1065 0 <> <> <> <> <> <> <> <> <> <> <> <> <> <> <> <> <> <> <> <> <> <> <> <> <> <> <> <> <> <> <> <> <> <> <> <> <> <> <> <> <>
  893 15 1.944337 28.031021 -57.520742 121 L A 70 -0.50000 -0.50000 "LEU " " O  " "    " 8 0 1 FF2E2E  "O1058"  1 1 7 "%FC"  70 ""  <> 0 0 0 0 0 0 1 48.67 523 0 0 895 0 1058 523 8471 -512 -137 4413 921 5608 70 1066 0 <> <> <> <> <> <> <> <> <> <> <> <> <> <> <> <> <> <> <> <> <> <> <> <> <> <> <> <> <> <> <> <> <> <> <> <> <> <> <> <> <>
  894 3 0.766912 26.831963 -54.805740 121 L A 24 -0.12000 -0.12000 "LEU " " CB " "    " 6 0 1 808080  "C1059"  1 1 7 "%FC"  24 ""  <> 0 0 0 0 0 0 1 41.62 524 0 0 896 0 1059 524 7136 -181 -206 3714 764 4963 70 1067 0 <> <> <> <> <> <> <> <> <> <> <> <> <> <> <> <> <> <> <> <> <> <> <> <> <> <> <> <> <> <> <> <> <> <> <> <> <> <> <> <> <>
  895 3 0.118916 25.553247 -54.247156 121 L A 24 -0.06000 -0.06000 "LEU " " CG " "    " 6 0 1 808080  "C1060"  1 1 7 "%FC"  24 ""  <> 0 0 0 0 0 0 1 47.59 525 0 0 897 0 1060 525 7610 -97 -281 4700 731 5772 70 1068 0 <> <> <> <> <> <> <> <> <> <> <> <> <> <> <> <> <> <> <> <> <> <> <> <> <> <> <> <> <> <> <> <> <> <> <> <> <> <> <> <> <>
  896 3 -0.952073 25.900024 -53.207115 121 L A 24 -0.18000 -0.18000 "LEU " " CD1" "    " 6 0 1 808080  "C1061"  1 1 7 "%FC"  24 ""  <> 0 0 0 0 0 0 1 46.36 526 0 0 898 0 1061 526 7396 173 -311 4537 796 5681 70 1069 0 <> <> <> <> <> <> <> <> <> <> <> <> <> <> <> <> <> <> <> <> <> <> <> <> <> <> <> <> <> <> <> <> <> <> <> <> <> <> <> <> <>
  897 3 -0.478977 24.652842 -55.335340 121 L A 24 -0.18000 -0.18000 "LEU " " CD2" "    " 6 0 1 808080  "C1062"  1 1 7 "%FC"  24 ""  <> 0 0 0 0 0 0 1 48.72 527 0 0 899 0 1062 527 7661 -160 -372 5027 811 5822 70 1070 0 <> <> <> <> <> <> <> <> <> <> <> <> <> <> <> <> <> <> <> <> <> <> <> <> <> <> <> <> <> <> <> <> <> <> <> <> <> <> <> <> <>
  898 43 2.932599 25.883416 -53.881378 121 L A 21 0.30000 0.30000 "LEU " " H  " "    " 1 0 1 FFFFFF  "H1063"  -1 1 7 "%FC"  21 ""  <> 0 0 0 0 0 0 <> <> <> 0 0 900 0 1063 <> <> <> <> <> <> <> <> 1071 0 <> <> <> <> <> <> <> <> <> <> <> <> <> <> <> <> <> <> <> <> <> <> <> <> <> <> <> <> <> <> <> <> <> <> <> <> <> <> <> <> <>
  899 41 1.764851 25.871688 -56.455829 121 L A 21 0.06000 0.06000 "LEU " " HA " "    " 1 0 0 FFFFFF  "H1064"  -1 1 7 "%FC"  21 ""  <> 0 0 0 0 0 0 <> <> <> 0 0 901 0 1064 <> <> <> <> <> <> <> <> 1072 0 <> <> <> <> <> <> <> <> <> <> <> <> <> <> <> <> <> <> <> <> <> <> <> <> <> <> <> <> <> <> <> <> <> <> <> <> <> <> <> <> <>
  900 41 0.019429 27.382522 -55.380894 121 L A 21 0.06000 0.06000 "LEU " " HB3" "    " 1 0 0 FFFFFF  "H1065"  -1 1 7 "%FC"  21 ""  <> 0 0 0 0 0 0 <> <> <> 0 0 902 0 1065 <> <> <> <> <> <> <> <> 1073 0 <> <> <> <> <> <> <> <> <> <> <> <> <> <> <> <> <> <> <> <> <> <> <> <> <> <> <> <> <> <> <> <> <> <> <> <> <> <> <> <> <>
  901 41 1.034352 27.478277 -53.971953 121 L A 21 0.06000 0.06000 "LEU " " HB2" "    " 1 0 0 FFFFFF  "H1066"  -1 1 7 "%FC"  21 ""  <> 0 0 0 0 0 0 <> <> <> 0 0 903 0 1066 <> <> <> <> <> <> <> <> 1074 0 <> <> <> <> <> <> <> <> <> <> <> <> <> <> <> <> <> <> <> <> <> <> <> <> <> <> <> <> <> <> <> <> <> <> <> <> <> <> <> <> <>
  902 41 0.890942 24.976728 -53.737364 121 L A 21 0.06000 0.06000 "LEU " " HG " "    " 1 0 0 FFFFFF  "H1067"  -1 1 7 "%FC"  21 ""  <> 0 0 0 0 0 0 <> <> <> 0 0 904 0 1067 <> <> <> <> <> <> <> <> 1075 0 <> <> <> <> <> <> <> <> <> <> <> <> <> <> <> <> <> <> <> <> <> <> <> <> <> <> <> <> <> <> <> <> <> <> <> <> <> <> <> <> <>
  903 41 -1.390206 24.996939 -52.788326 121 L A 21 0.06000 0.06000 "LEU " "HD11" "    " 1 0 0 FFFFFF  "H1068"  -1 1 7 "%FC"  21 ""  <> 0 0 0 0 0 0 <> <> <> 0 0 905 0 1068 <> <> <> <> <> <> <> <> 1076 0 <> <> <> <> <> <> <> <> <> <> <> <> <> <> <> <> <> <> <> <> <> <> <> <> <> <> <> <> <> <> <> <> <> <> <> <> <> <> <> <> <>
  904 41 -0.522844 26.462604 -52.380902 121 L A 21 0.06000 0.06000 "LEU " "HD12" "    " 1 0 0 FFFFFF  "H1069"  -1 1 7 "%FC"  21 ""  <> 0 0 0 0 0 0 <> <> <> 0 0 906 0 1069 <> <> <> <> <> <> <> <> 1077 0 <> <> <> <> <> <> <> <> <> <> <> <> <> <> <> <> <> <> <> <> <> <> <> <> <> <> <> <> <> <> <> <> <> <> <> <> <> <> <> <> <>
  905 41 -1.755392 26.498399 -53.639032 121 L A 21 0.06000 0.06000 "LEU " "HD13" "    " 1 0 0 FFFFFF  "H1070"  -1 1 7 "%FC"  21 ""  <> 0 0 0 0 0 0 <> <> <> 0 0 907 0 1070 <> <> <> <> <> <> <> <> 1078 0 <> <> <> <> <> <> <> <> <> <> <> <> <> <> <> <> <> <> <> <> <> <> <> <> <> <> <> <> <> <> <> <> <> <> <> <> <> <> <> <> <>
  906 41 -0.626703 23.667789 -54.918791 121 L A 21 0.06000 0.06000 "LEU " "HD21" "    " 1 0 0 FFFFFF  "H1071"  -1 1 7 "%FC"  21 ""  <> 0 0 0 0 0 0 <> <> <> 0 0 908 0 1071 <> <> <> <> <> <> <> <> 1079 0 <> <> <> <> <> <> <> <> <> <> <> <> <> <> <> <> <> <> <> <> <> <> <> <> <> <> <> <> <> <> <> <> <> <> <> <> <> <> <> <> <>
  907 41 -1.448754 25.011891 -55.674242 121 L A 21 0.06000 0.06000 "LEU " "HD22" "    " 1 0 0 FFFFFF  "H1072"  -1 1 7 "%FC"  21 ""  <> 0 0 0 0 0 0 <> <> <> 0 0 909 0 1072 <> <> <> <> <> <> <> <> 1080 0 <> <> <> <> <> <> <> <> <> <> <> <> <> <> <> <> <> <> <> <> <> <> <> <> <> <> <> <> <> <> <> <> <> <> <> <> <> <> <> <> <>
  908 41 0.161039 24.515352 -56.203747 121 L A 21 0.06000 0.06000 "LEU " "HD23" "    " 1 0 0 FFFFFF  "H1073"  -1 1 7 "%FC"  21 ""  <> 0 0 0 0 0 0 <> <> <> 0 0 910 0 1073 <> <> <> <> <> <> <> <> 1081 0 <> <> <> <> <> <> <> <> <> <> <> <> <> <> <> <> <> <> <> <> <> <> <> <> <> <> <> <> <> <> <> <> <> <> <> <> <> <> <> <> <>
  909 25 3.291737 28.771503 -55.874014 122 P A 38 -0.14000 -0.14000 "PRO " " N  " "    " 7 0 0 2E2EFF  "N1074"  1 1 7 "%FC"  38 ""  <> 0 0 0 0 0 0 1 44.44 528 0 0 911 0 1074 528 8006 -623 9 3671 716 5208 71 1082 0 <> <> <> <> <> <> <> <> <> <> <> <> <> <> <> <> <> <> <> <> <> <> <> <> <> <> <> <> <> <> <> <> <> <> <> <> <> <> <> <> <>
  910 3 3.859602 29.898720 -56.636192 122 P A 24 0.01000 0.01000 "PRO " " CA " "    " 6 0 0 808080  "C1075"  1 1 -1113 "%RT%RN"  2 ""  FFFF00  0 0 0 0 0 0 1 48.6 529 0 0 912 0 1075 529 8831 -732 75 3992 795 5642 71 1083 0 <> <> <> <> <> <> <> <> <> <> <> <> <> <> <> <> <> <> <> <> <> <> <> <> <> <> <> <> <> <> <> <> <> <> <> <> <> <> <> <> <>
  911 2 4.598856 29.466952 -57.919226 122 P A 24 0.50000 0.50000 "PRO " " C  " "    " 6 0 0 808080  "C1076"  1 1 7 "%FC"  24 ""  <> 0 0 0 0 0 0 1 46.99 530 0 0 913 0 1076 530 8629 -953 111 3876 807 5349 71 1084 0 <> <> <> <> <> <> <> <> <> <> <> <> <> <> <> <> <> <> <> <> <> <> <> <> <> <> <> <> <> <> <> <> <> <> <> <> <> <> <> <> <>
  912 15 4.509625 30.160338 -58.929377 122 P A 70 -0.50000 -0.50000 "PRO " " O  " "    " 8 0 0 FF2E2E  "O1077"  1 1 7 "%FC"  70 ""  <> 0 0 0 0 0 0 1 46.49 531 0 0 914 0 1077 531 8780 -978 117 3714 935 5171 71 1085 0 <> <> <> <> <> <> <> <> <> <> <> <> <> <> <> <> <> <> <> <> <> <> <> <> <> <> <> <> <> <> <> <> <> <> <> <> <> <> <> <> <>
  913 3 4.853467 30.583074 -55.683846 122 P A 24 -0.12000 -0.12000 "PRO " " CB " "    " 6 0 0 808080  "C1078"  1 1 7 "%FC"  24 ""  <> 0 0 0 0 0 0 1 44.16 532 0 0 915 0 1078 532 8406 -866 173 3247 678 5128 71 1086 0 <> <> <> <> <> <> <> <> <> <> <> <> <> <> <> <> <> <> <> <> <> <> <> <> <> <> <> <> <> <> <> <> <> <> <> <> <> <> <> <> <>
  914 3 4.381253 30.203780 -54.295562 122 P A 24 -0.12000 -0.12000 "PRO " " CG " "    " 6 0 0 808080  "C1079"  1 1 7 "%FC"  24 ""  <> 0 0 0 0 0 0 1 41.67 533 0 0 916 0 1079 533 7946 -701 137 2976 597 4910 71 1087 0 <> <> <> <> <> <> <> <> <> <> <> <> <> <> <> <> <> <> <> <> <> <> <> <> <> <> <> <> <> <> <> <> <> <> <> <> <> <> <> <> <>
  915 3 3.705798 28.847581 -54.475438 122 P A 24 -0.05000 -0.05000 "PRO " " CD " "    " 6 0 0 808080  "C1080"  1 1 7 "%FC"  24 ""  <> 0 0 0 0 0 0 1 40.84 534 0 0 917 0 1080 534 7516 -635 53 3154 580 4846 71 1088 0 <> <> <> <> <> <> <> <> <> <> <> <> <> <> <> <> <> <> <> <> <> <> <> <> <> <> <> <> <> <> <> <> <> <> <> <> <> <> <> <> <>
  916 41 3.049881 30.587140 -56.883205 122 P A 21 0.06000 0.06000 "PRO " " HA " "    " 1 0 0 FFFFFF  "H1081"  -1 1 7 "%FC"  21 ""  <> 0 0 0 0 0 0 <> <> <> 0 0 918 0 1081 <> <> <> <> <> <> <> <> 1089 0 <> <> <> <> <> <> <> <> <> <> <> <> <> <> <> <> <> <> <> <> <> <> <> <> <> <> <> <> <> <> <> <> <> <> <> <> <> <> <> <> <>
  917 41 4.890273 31.663539 -55.827179 122 P A 21 0.06000 0.06000 "PRO " " HB3" "    " 1 0 0 FFFFFF  "H1082"  -1 1 7 "%FC"  21 ""  <> 0 0 0 0 0 0 <> <> <> 0 0 919 0 1082 <> <> <> <> <> <> <> <> 1090 0 <> <> <> <> <> <> <> <> <> <> <> <> <> <> <> <> <> <> <> <> <> <> <> <> <> <> <> <> <> <> <> <> <> <> <> <> <> <> <> <> <>
  918 41 5.867531 30.201331 -55.819668 122 P A 21 0.06000 0.06000 "PRO " " HB2" "    " 1 0 0 FFFFFF  "H1083"  -1 1 7 "%FC"  21 ""  <> 0 0 0 0 0 0 <> <> <> 0 0 920 0 1083 <> <> <> <> <> <> <> <> 1091 0 <> <> <> <> <> <> <> <> <> <> <> <> <> <> <> <> <> <> <> <> <> <> <> <> <> <> <> <> <> <> <> <> <> <> <> <> <> <> <> <> <>
  919 41 3.643470 30.932725 -53.958798 122 P A 21 0.06000 0.06000 "PRO " " HG3" "    " 1 0 0 FFFFFF  "H1084"  -1 1 7 "%FC"  21 ""  <> 0 0 0 0 0 0 <> <> <> 0 0 921 0 1084 <> <> <> <> <> <> <> <> 1092 0 <> <> <> <> <> <> <> <> <> <> <> <> <> <> <> <> <> <> <> <> <> <> <> <> <> <> <> <> <> <> <> <> <> <> <> <> <> <> <> <> <>
  920 41 5.185556 30.181678 -53.559569 122 P A 21 0.06000 0.06000 "PRO " " HG2" "    " 1 0 0 FFFFFF  "H1085"  -1 1 7 "%FC"  21 ""  <> 0 0 0 0 0 0 <> <> <> 0 0 922 0 1085 <> <> <> <> <> <> <> <> 1093 0 <> <> <> <> <> <> <> <> <> <> <> <> <> <> <> <> <> <> <> <> <> <> <> <> <> <> <> <> <> <> <> <> <> <> <> <> <> <> <> <> <>
  921 41 4.449673 28.076765 -54.304448 122 P A 21 0.06000 0.06000 "PRO " " HD2" "    " 1 0 0 FFFFFF  "H1086"  -1 1 7 "%FC"  21 ""  <> 0 0 0 0 0 0 <> <> <> 0 0 923 0 1086 <> <> <> <> <> <> <> <> 1094 0 <> <> <> <> <> <> <> <> <> <> <> <> <> <> <> <> <> <> <> <> <> <> <> <> <> <> <> <> <> <> <> <> <> <> <> <> <> <> <> <> <>
  922 41 2.891208 28.692175 -53.775189 122 P A 21 0.06000 0.06000 "PRO " " HD3" "    " 1 0 0 FFFFFF  "H1087"  -1 1 7 "%FC"  21 ""  <> 0 0 0 0 0 0 <> <> <> 0 0 924 0 1087 <> <> <> <> <> <> <> <> 1095 0 <> <> <> <> <> <> <> <> <> <> <> <> <> <> <> <> <> <> <> <> <> <> <> <> <> <> <> <> <> <> <> <> <> <> <> <> <> <> <> <> <>
  923 25 5.279686 28.306204 -57.894733 123 F A 38 -0.50000 -0.50000 "PHE " " N  " "    " 7 0 1 2E2EFF  "N1088"  1 1 7 "%FC"  38 ""  <> 0 0 0 0 0 0 1 43.45 535 0 0 925 0 1088 535 7957 -1102 148 3606 686 4945 72 1096 0 <> <> <> <> <> <> <> <> <> <> <> <> <> <> <> <> <> <> <> <> <> <> <> <> <> <> <> <> <> <> <> <> <> <> <> <> <> <> <> <> <>
  924 3 5.985186 27.738608 -59.043367 123 F A 24 0.14000 0.14000 "PHE " " CA " "    " 6 0 1 808080  "C1089"  1 1 -1113 "%RT%RN"  2 ""  FFFF00  0 0 0 0 0 0 1 46.19 536 0 0 926 0 1089 536 8302 -1284 210 4044 692 5206 72 1097 0 <> <> <> <> <> <> <> <> <> <> <> <> <> <> <> <> <> <> <> <> <> <> <> <> <> <> <> <> <> <> <> <> <> <> <> <> <> <> <> <> <>
  925 2 5.001121 27.126945 -60.053095 123 F A 24 0.50000 0.50000 "PHE " " C  " "    " 6 0 1 808080  "C1090"  1 1 7 "%FC"  24 ""  <> 0 0 0 0 0 0 1 48.77 537 0 0 927 0 1090 537 8635 -1181 109 4477 807 5420 72 1098 0 <> <> <> <> <> <> <> <> <> <> <> <> <> <> <> <> <> <> <> <> <> <> <> <> <> <> <> <> <> <> <> <> <> <> <> <> <> <> <> <> <>
  926 15 5.216715 27.271941 -61.253120 123 F A 70 -0.50000 -0.50000 "PHE " " O  " "    " 8 0 1 FF2E2E  "O1091"  1 1 7 "%FC"  70 ""  <> 0 0 0 0 0 0 1 47.05 538 0 0 928 0 1091 538 8585 -1283 134 4230 893 5062 72 1099 0 <> <> <> <> <> <> <> <> <> <> <> <> <> <> <> <> <> <> <> <> <> <> <> <> <> <> <> <> <> <> <> <> <> <> <> <> <> <> <> <> <>
  927 3 6.950825 26.629601 -58.579122 123 F A 24 -0.00500 -0.00500 "PHE " " CB " "    " 6 0 1 808080  "C1092"  1 1 7 "%FC"  24 ""  <> 0 0 0 0 0 0 1 45.53 539 0 0 929 0 1092 539 7966 -1414 288 4124 548 5210 72 1100 0 <> <> <> <> <> <> <> <> <> <> <> <> <> <> <> <> <> <> <> <> <> <> <> <> <> <> <> <> <> <> <> <> <> <> <> <> <> <> <> <> <>
  928 2 8.051874 27.092030 -57.644544 123 F A 24 -0.11500 -0.11500 "PHE " " CG " "    " 6 0 1 808080  "C1093"  1 1 7 "%FC"  24 ""  <> 0 0 0 0 0 0 1 52.69 540 0 0 930 0 1093 540 8834 -1558 369 4975 451 6211 72 1101 0 <> <> <> <> <> <> <> <> <> <> <> <> <> <> <> <> <> <> <> <> <> <> <> <> <> <> <> <> <> <> <> <> <> <> <> <> <> <> <> <> <>
  929 2 9.285498 27.531414 -58.166088 123 F A 24 -0.11500 -0.11500 "PHE " " CD1" "    " 6 0 1 808080  "C1094"  1 1 7 "%FC"  24 ""  <> 0 0 0 0 0 0 1 52.11 541 0 0 931 0 1094 541 8842 -1799 498 4851 442 6106 72 1102 0 <> <> <> <> <> <> <> <> <> <> <> <> <> <> <> <> <> <> <> <> <> <> <> <> <> <> <> <> <> <> <> <> <> <> <> <> <> <> <> <> <>
  930 2 7.848253 27.083652 -56.249152 123 F A 24 -0.11500 -0.11500 "PHE " " CD2" "    " 6 0 1 808080  "C1095"  1 1 7 "%FC"  24 ""  <> 0 0 0 0 0 0 1 54.02 542 0 0 932 0 1095 542 8882 -1473 313 5155 374 6488 72 1103 0 <> <> <> <> <> <> <> <> <> <> <> <> <> <> <> <> <> <> <> <> <> <> <> <> <> <> <> <> <> <> <> <> <> <> <> <> <> <> <> <> <>
  931 2 10.306193 27.963395 -57.298465 123 F A 24 -0.11500 -0.11500 "PHE " " CE1" "    " 6 0 1 808080  "C1096"  1 1 7 "%FC"  24 ""  <> 0 0 0 0 0 0 1 55.66 543 0 0 933 0 1096 543 9235 -1967 554 5280 363 6633 72 1104 0 <> <> <> <> <> <> <> <> <> <> <> <> <> <> <> <> <> <> <> <> <> <> <> <> <> <> <> <> <> <> <> <> <> <> <> <> <> <> <> <> <>
  932 2 8.872519 27.505007 -55.380487 123 F A 24 -0.11500 -0.11500 "PHE " " CE2" "    " 6 0 1 808080  "C1097"  1 1 7 "%FC"  24 ""  <> 0 0 0 0 0 0 1 52.63 544 0 0 934 0 1097 544 8675 -1639 364 4946 290 6374 72 1105 0 <> <> <> <> <> <> <> <> <> <> <> <> <> <> <> <> <> <> <> <> <> <> <> <> <> <> <> <> <> <> <> <> <> <> <> <> <> <> <> <> <>
  933 2 10.102443 27.945767 -55.905486 123 F A 24 -0.11500 -0.11500 "PHE " " CZ " "    " 6 0 1 808080  "C1098"  1 1 7 "%FC"  24 ""  <> 0 0 0 0 0 0 1 54.62 545 0 0 935 0 1098 545 8989 -1893 476 5166 288 6597 72 1106 0 <> <> <> <> <> <> <> <> <> <> <> <> <> <> <> <> <> <> <> <> <> <> <> <> <> <> <> <> <> <> <> <> <> <> <> <> <> <> <> <> <>
  934 43 5.304059 27.780478 -57.032713 123 F A 21 0.30000 0.30000 "PHE " " H  " "    " 1 0 1 FFFFFF  "H1099"  -1 1 7 "%FC"  21 ""  <> 0 0 0 0 0 0 <> <> <> 0 0 936 0 1099 <> <> <> <> <> <> <> <> 1107 0 <> <> <> <> <> <> <> <> <> <> <> <> <> <> <> <> <> <> <> <> <> <> <> <> <> <> <> <> <> <> <> <> <> <> <> <> <> <> <> <> <>
  935 41 6.555068 28.527101 -59.536451 123 F A 21 0.06000 0.06000 "PHE " " HA " "    " 1 0 0 FFFFFF  "H1100"  -1 1 7 "%FC"  21 ""  <> 0 0 0 0 0 0 <> <> <> 0 0 937 0 1100 <> <> <> <> <> <> <> <> 1108 0 <> <> <> <> <> <> <> <> <> <> <> <> <> <> <> <> <> <> <> <> <> <> <> <> <> <> <> <> <> <> <> <> <> <> <> <> <> <> <> <> <>
  936 41 7.430097 26.189668 -59.453540 123 F A 21 0.06000 0.06000 "PHE " " HB3" "    " 1 0 0 FFFFFF  "H1101"  -1 1 7 "%FC"  21 ""  <> 0 0 0 0 0 0 <> <> <> 0 0 938 0 1101 <> <> <> <> <> <> <> <> 1109 0 <> <> <> <> <> <> <> <> <> <> <> <> <> <> <> <> <> <> <> <> <> <> <> <> <> <> <> <> <> <> <> <> <> <> <> <> <> <> <> <> <>
  937 41 6.411970 25.810208 -58.106302 123 F A 21 0.06000 0.06000 "PHE " " HB2" "    " 1 0 0 FFFFFF  "H1102"  -1 1 7 "%FC"  21 ""  <> 0 0 0 0 0 0 <> <> <> 0 0 939 0 1102 <> <> <> <> <> <> <> <> 1110 0 <> <> <> <> <> <> <> <> <> <> <> <> <> <> <> <> <> <> <> <> <> <> <> <> <> <> <> <> <> <> <> <> <> <> <> <> <> <> <> <> <>
  938 41 9.452986 27.539255 -59.231324 123 F A 21 0.11500 0.11500 "PHE " " HD1" "    " 1 0 0 FFFFFF  "H1103"  -1 1 7 "%FC"  21 ""  <> 0 0 0 0 0 0 <> <> <> 0 0 940 0 1103 <> <> <> <> <> <> <> <> 1111 0 <> <> <> <> <> <> <> <> <> <> <> <> <> <> <> <> <> <> <> <> <> <> <> <> <> <> <> <> <> <> <> <> <> <> <> <> <> <> <> <> <>
  939 41 6.902595 26.763186 -55.841836 123 F A 21 0.11500 0.11500 "PHE " " HD2" "    " 1 0 0 FFFFFF  "H1104"  -1 1 7 "%FC"  21 ""  <> 0 0 0 0 0 0 <> <> <> 0 0 941 0 1104 <> <> <> <> <> <> <> <> 1112 0 <> <> <> <> <> <> <> <> <> <> <> <> <> <> <> <> <> <> <> <> <> <> <> <> <> <> <> <> <> <> <> <> <> <> <> <> <> <> <> <> <>
  940 41 11.244899 28.310502 -57.699900 123 F A 21 0.11500 0.11500 "PHE " " HE1" "    " 1 0 0 FFFFFF  "H1105"  -1 1 7 "%FC"  21 ""  <> 0 0 0 0 0 0 <> <> <> 0 0 942 0 1105 <> <> <> <> <> <> <> <> 1113 0 <> <> <> <> <> <> <> <> <> <> <> <> <> <> <> <> <> <> <> <> <> <> <> <> <> <> <> <> <> <> <> <> <> <> <> <> <> <> <> <> <>
  941 41 8.710705 27.495870 -54.312406 123 F A 21 0.11500 0.11500 "PHE " " HE2" "    " 1 0 0 FFFFFF  "H1106"  -1 1 7 "%FC"  21 ""  <> 0 0 0 0 0 0 <> <> <> 0 0 943 0 1106 <> <> <> <> <> <> <> <> 1114 0 <> <> <> <> <> <> <> <> <> <> <> <> <> <> <> <> <> <> <> <> <> <> <> <> <> <> <> <> <> <> <> <> <> <> <> <> <> <> <> <> <>
  942 41 10.886872 28.275134 -55.240274 123 F A 21 0.11500 0.11500 "PHE " " HZ " "    " 1 0 0 FFFFFF  "H1107"  -1 1 7 "%FC"  21 ""  <> 0 0 0 0 0 0 <> <> <> 0 0 944 0 1107 <> <> <> <> <> <> <> <> 1115 0 <> <> <> <> <> <> <> <> <> <> <> <> <> <> <> <> <> <> <> <> <> <> <> <> <> <> <> <> <> <> <> <> <> <> <> <> <> <> <> <> <>
  943 25 3.912035 26.490433 -59.582450 124 Q A 38 -0.50000 -0.50000 "GLN " " N  " "    " 7 0 1 2E2EFF  "N1108"  1 1 7 "%FC"  38 ""  <> 0 0 0 0 0 0 1 47.06 546 0 0 945 0 1108 546 8240 -1000 -9 4394 815 5249 73 1116 0 <> <> <> <> <> <> <> <> <> <> <> <> <> <> <> <> <> <> <> <> <> <> <> <> <> <> <> <> <> <> <> <> <> <> <> <> <> <> <> <> <>
  944 3 2.860270 25.908866 -60.421517 124 Q A 24 0.14000 0.14000 "GLN " " CA " "    " 6 0 1 808080  "C1109"  1 1 -1113 "%RT%RN"  2 ""  FFFF00  0 0 0 0 0 0 1 45.94 547 0 0 946 0 1109 547 8075 -938 -129 4388 924 4990 73 1117 0 <> <> <> <> <> <> <> <> <> <> <> <> <> <> <> <> <> <> <> <> <> <> <> <> <> <> <> <> <> <> <> <> <> <> <> <> <> <> <> <> <>
  945 2 1.949657 26.985641 -61.042067 124 Q A 24 0.50000 0.50000 "GLN " " C  " "    " 6 0 1 808080  "C1110"  1 1 7 "%FC"  24 ""  <> 0 0 0 0 0 0 1 47.6 548 0 0 947 0 1110 548 8489 -814 -221 4497 1125 5099 73 1118 0 <> <> <> <> <> <> <> <> <> <> <> <> <> <> <> <> <> <> <> <> <> <> <> <> <> <> <> <> <> <> <> <> <> <> <> <> <> <> <> <> <>
  946 15 1.458509 26.791503 -62.152058 124 Q A 70 -0.50000 -0.50000 "GLN " " O  " "    " 8 0 1 FF2E2E  "O1111"  1 1 7 "%FC"  70 ""  <> 0 0 0 0 0 0 1 46.26 549 0 0 948 0 1111 549 8406 -863 -292 4397 1241 4772 73 1119 0 <> <> <> <> <> <> <> <> <> <> <> <> <> <> <> <> <> <> <> <> <> <> <> <> <> <> <> <> <> <> <> <> <> <> <> <> <> <> <> <> <>
  947 3 1.991990 24.953674 -59.577606 124 Q A 24 -0.12000 -0.12000 "GLN " " CB " "    " 6 0 1 808080  "C1112"  1 1 7 "%FC"  24 ""  <> 0 0 0 0 0 0 1 38.61 550 0 0 949 0 1112 550 6894 -796 -229 3634 887 4144 73 1120 0 <> <> <> <> <> <> <> <> <> <> <> <> <> <> <> <> <> <> <> <> <> <> <> <> <> <> <> <> <> <> <> <> <> <> <> <> <> <> <> <> <>
  948 3 2.743440 23.672488 -59.167337 124 Q A 24 -0.12000 -0.12000 "GLN " " CG " "    " 6 0 1 808080  "C1113"  1 1 7 "%FC"  24 ""  <> 0 0 0 0 0 0 1 36.71 551 0 0 950 0 1113 551 6467 -905 -146 3501 715 3980 73 1121 0 <> <> <> <> <> <> <> <> <> <> <> <> <> <> <> <> <> <> <> <> <> <> <> <> <> <> <> <> <> <> <> <> <> <> <> <> <> <> <> <> <>
  949 2 1.857401 22.679335 -58.414165 124 Q A 24 0.50000 0.50000 "GLN " " CD " "    " 6 0 1 808080  "C1114"  1 1 7 "%FC"  24 ""  <> 0 0 0 0 0 0 1 39.59 552 0 0 951 0 1114 552 6619 -800 -244 4037 692 4387 73 1122 0 "No Flip"  4.71910458848538 <> <> <> <> <> <> <> <> <> <> <> <> <> <> <> <> <> <> <> <> <> <> <> <> <> <> <> <> <> <> <> <> <> <> <> <> <> <> <>
  950 15 0.747865 22.371529 -58.844637 124 Q A 70 -0.50000 -0.50000 "GLN " " OE1" "    " 8 0 1 FF2E2E  "O1115"  1 1 7 "%FC"  70 ""  <> 0 0 0 0 0 0 1 44.76 553 0 0 952 0 1115 553 7258 -773 -360 4807 787 4941 73 1123 0 <> <> <> <> <> <> <> <> <> <> <> <> <> <> <> <> <> <> <> <> <> <> <> <> <> <> <> <> <> <> <> <> <> <> <> <> <> <> <> <> <>
  951 25 2.347866 22.163478 -57.288403 124 Q A 38 -0.76000 -0.76000 "GLN " " NE2" "    " 7 0 1 2E2EFF  "N1116"  1 1 7 "%FC"  38 ""  <> 0 0 0 0 0 0 1 37.08 554 0 0 953 0 1116 554 6136 -758 -203 3746 574 4207 73 1124 0 <> <> <> <> <> <> <> <> <> <> <> <> <> <> <> <> <> <> <> <> <> <> <> <> <> <> <> <> <> <> <> <> <> <> <> <> <> <> <> <> <>
  952 43 3.802408 26.411121 -58.580666 124 Q A 21 0.30000 0.30000 "GLN " " H  " "    " 1 0 1 FFFFFF  "H1117"  -1 1 7 "%FC"  21 ""  <> 0 0 0 0 0 0 <> <> <> 0 0 954 0 1117 <> <> <> <> <> <> <> <> 1125 0 <> <> <> <> <> <> <> <> <> <> <> <> <> <> <> <> <> <> <> <> <> <> <> <> <> <> <> <> <> <> <> <> <> <> <> <> <> <> <> <> <>
  953 41 3.322536 25.341808 -61.230758 124 Q A 21 0.06000 0.06000 "GLN " " HA " "    " 1 0 0 FFFFFF  "H1118"  -1 1 7 "%FC"  21 ""  <> 0 0 0 0 0 0 <> <> <> 0 0 955 0 1118 <> <> <> <> <> <> <> <> 1126 0 <> <> <> <> <> <> <> <> <> <> <> <> <> <> <> <> <> <> <> <> <> <> <> <> <> <> <> <> <> <> <> <> <> <> <> <> <> <> <> <> <>
  954 41 1.107780 24.673134 -60.152655 124 Q A 21 0.06000 0.06000 "GLN " " HB3" "    " 1 0 0 FFFFFF  "H1119"  -1 1 7 "%FC"  21 ""  <> 0 0 0 0 0 0 <> <> <> 0 0 956 0 1119 <> <> <> <> <> <> <> <> 1127 0 <> <> <> <> <> <> <> <> <> <> <> <> <> <> <> <> <> <> <> <> <> <> <> <> <> <> <> <> <> <> <> <> <> <> <> <> <> <> <> <> <>
  955 41 1.616602 25.468335 -58.693277 124 Q A 21 0.06000 0.06000 "GLN " " HB2" "    " 1 0 0 FFFFFF  "H1120"  -1 1 7 "%FC"  21 ""  <> 0 0 0 0 0 0 <> <> <> 0 0 957 0 1120 <> <> <> <> <> <> <> <> 1128 0 <> <> <> <> <> <> <> <> <> <> <> <> <> <> <> <> <> <> <> <> <> <> <> <> <> <> <> <> <> <> <> <> <> <> <> <> <> <> <> <> <>
  956 41 3.618359 23.918910 -58.566476 124 Q A 21 0.06000 0.06000 "GLN " " HG3" "    " 1 0 0 FFFFFF  "H1121"  -1 1 7 "%FC"  21 ""  <> 0 0 0 0 0 0 <> <> <> 0 0 958 0 1121 <> <> <> <> <> <> <> <> 1129 0 <> <> <> <> <> <> <> <> <> <> <> <> <> <> <> <> <> <> <> <> <> <> <> <> <> <> <> <> <> <> <> <> <> <> <> <> <> <> <> <> <>
  957 41 3.117392 23.169184 -60.058928 124 Q A 21 0.06000 0.06000 "GLN " " HG2" "    " 1 0 0 FFFFFF  "H1122"  -1 1 7 "%FC"  21 ""  <> 0 0 0 0 0 0 <> <> <> 0 0 959 0 1122 <> <> <> <> <> <> <> <> 1130 0 <> <> <> <> <> <> <> <> <> <> <> <> <> <> <> <> <> <> <> <> <> <> <> <> <> <> <> <> <> <> <> <> <> <> <> <> <> <> <> <> <>
  958 43 1.799354 21.490531 -56.766745 124 Q A 21 0.38000 0.38000 "GLN " "HE22" "    " 1 0 1 FFFFFF  "H1123"  -1 1 7 "%FC"  21 ""  <> 0 0 0 0 0 0 <> <> <> 0 0 960 0 1123 <> <> <> <> <> <> <> <> 1131 0 <> <> <> <> <> <> <> <> <> <> <> <> <> <> <> <> <> <> <> <> <> <> <> <> <> <> <> <> <> <> <> <> <> <> <> <> <> <> <> <> <>
  959 43 3.254408 22.443589 -56.941793 124 Q A 21 0.38000 0.38000 "GLN " "HE21" "    " 1 0 1 FFFFFF  "H1124"  -1 1 7 "%FC"  21 ""  <> 0 0 0 0 0 0 <> <> <> 0 0 961 0 1124 <> <> <> <> <> <> <> <> 1132 0 <> <> <> <> <> <> <> <> <> <> <> <> <> <> <> <> <> <> <> <> <> <> <> <> <> <> <> <> <> <> <> <> <> <> <> <> <> <> <> <> <>
  960 25 1.749141 28.129731 -60.366276 125 S A 38 -0.50000 -0.50000 "SER " " N  " "    " 7 0 1 2E2EFF  "N1125"  1 1 7 "%FC"  38 ""  <> 0 0 0 0 0 0 1 44.75 555 0 0 962 0 1125 555 8221 -651 -217 3966 1175 4815 74 1133 0 <> <> <> <> <> <> <> <> <> <> <> <> <> <> <> <> <> <> <> <> <> <> <> <> <> <> <> <> <> <> <> <> <> <> <> <> <> <> <> <> <>
  961 3 0.990543 29.270984 -60.878315 125 S A 24 0.14000 0.14000 "SER " " CA " "    " 6 0 1 808080  "C1126"  1 1 -1113 "%RT%RN"  2 ""  FFFF00  0 0 0 0 0 0 1 48.84 556 0 0 963 0 1126 556 8951 -498 -282 4357 1384 5249 74 1134 0 <> <> <> <> <> <> <> <> <> <> <> <> <> <> <> <> <> <> <> <> <> <> <> <> <> <> <> <> <> <> <> <> <> <> <> <> <> <> <> <> <>
  962 2 1.741110 29.964262 -62.030708 125 S A 24 0.50000 0.50000 "SER " " C  " "    " 6 0 1 808080  "C1127"  1 1 7 "%FC"  24 ""  <> 0 0 0 0 0 0 1 53.07 557 0 0 964 0 1127 557 9763 -695 -210 4764 1445 5638 74 1135 0 <> <> <> <> <> <> <> <> <> <> <> <> <> <> <> <> <> <> <> <> <> <> <> <> <> <> <> <> <> <> <> <> <> <> <> <> <> <> <> <> <>
  963 15 1.130180 30.243878 -63.059449 125 S A 70 -0.50000 -0.50000 "SER " " O  " "    " 8 0 1 FF2E2E  "O1128"  1 1 7 "%FC"  70 ""  <> 0 0 0 0 0 0 1 56.61 558 0 0 965 0 1128 558 10313 -691 -301 5264 1608 5932 74 1136 0 <> <> <> <> <> <> <> <> <> <> <> <> <> <> <> <> <> <> <> <> <> <> <> <> <> <> <> <> <> <> <> <> <> <> <> <> <> <> <> <> <>
  964 3 0.667383 30.242124 -59.717983 125 S A 24 0.14500 0.14500 "SER " " CB " "    " 6 0 1 808080  "C1129"  1 1 7 "%FC"  24 ""  <> 0 0 0 0 0 0 1 58.34 559 0 0 966 0 1129 559 10248 -290 -238 5352 1402 6566 74 1137 0 <> <> <> <> <> <> <> <> <> <> <> <> <> <> <> <> <> <> <> <> <> <> <> <> <> <> <> <> <> <> <> <> <> <> <> <> <> <> <> <> <>
  965 16 1.728256 31.093756 -59.332189 125 S A 70 -0.68300 -0.68300 "SER " " OG " "    " 8 0 1 FF2E2E  "O1130"  1 1 7 "%FC"  70 ""  <> 0 0 0 0 0 0 1 77.79 560 0 0 967 0 1130 560 12841 -462 -87 7633 1251 9082 74 1138 0 <> <> <> <> <> <> <> <> <> <> <> <> <> <> <> <> <> <> <> <> <> <> <> <> <> <> <> <> <> <> <> <> <> <> <> <> <> <> <> <> <>
  966 43 2.145773 28.212857 -59.439112 125 S A 21 0.30000 0.30000 "SER " " H  " "    " 1 0 1 FFFFFF  "H1131"  -1 1 7 "%FC"  21 ""  <> 0 0 0 0 0 0 <> <> <> 0 0 968 0 1131 <> <> <> <> <> <> <> <> 1139 0 <> <> <> <> <> <> <> <> <> <> <> <> <> <> <> <> <> <> <> <> <> <> <> <> <> <> <> <> <> <> <> <> <> <> <> <> <> <> <> <> <>
  967 41 0.042321 28.889396 -61.263152 125 S A 21 0.06000 0.06000 "SER " " HA " "    " 1 0 0 FFFFFF  "H1132"  -1 1 7 "%FC"  21 ""  <> 0 0 0 0 0 0 <> <> <> 0 0 969 0 1132 <> <> <> <> <> <> <> <> 1140 0 <> <> <> <> <> <> <> <> <> <> <> <> <> <> <> <> <> <> <> <> <> <> <> <> <> <> <> <> <> <> <> <> <> <> <> <> <> <> <> <> <>
  968 41 0.344745 29.686536 -58.841560 125 S A 21 0.06000 0.06000 "SER " " HB3" "    " 1 0 0 FFFFFF  "H1133"  -1 1 7 "%FC"  21 ""  <> 0 0 0 0 0 0 <> <> <> 0 0 970 0 1133 <> <> <> <> <> <> <> <> 1141 0 <> <> <> <> <> <> <> <> <> <> <> <> <> <> <> <> <> <> <> <> <> <> <> <> <> <> <> <> <> <> <> <> <> <> <> <> <> <> <> <> <>
  969 41 -0.173011 30.875219 -60.000933 125 S A 21 0.06000 0.06000 "SER " " HB2" "    " 1 0 0 FFFFFF  "H1134"  -1 1 7 "%FC"  21 ""  <> 0 0 0 0 0 0 <> <> <> 0 0 971 0 1134 <> <> <> <> <> <> <> <> 1142 0 <> <> <> <> <> <> <> <> <> <> <> <> <> <> <> <> <> <> <> <> <> <> <> <> <> <> <> <> <> <> <> <> <> <> <> <> <> <> <> <> <>
  970 42 2.457104 30.568522 -59.035214 125 S A 21 0.41800 0.41800 "SER " " HG " "    " 1 0 1 FFFFFF  "H1135"  -1 1 7 "%FC"  21 ""  <> 0 0 0 0 0 0 <> <> <> 0 0 972 0 1135 <> <> <> <> <> <> <> <> 1143 0 <> <> <> <> <> <> <> <> <> <> <> <> <> <> <> <> <> <> <> <> <> <> <> <> <> <> <> <> <> <> <> <> <> <> <> <> <> <> <> <> <>
  971 25 3.064402 30.175045 -61.890013 126 V A 38 -0.50000 -0.50000 "VAL " " N  " "    " 7 0 0 2E2EFF  "N1136"  1 1 7 "%FC"  38 ""  <> 0 0 0 0 0 0 1 51.16 561 0 0 973 0 1136 561 9640 -888 -49 4367 1321 5430 75 1144 0 <> <> <> <> <> <> <> <> <> <> <> <> <> <> <> <> <> <> <> <> <> <> <> <> <> <> <> <> <> <> <> <> <> <> <> <> <> <> <> <> <>
  972 3 3.947116 30.732487 -62.919757 126 V A 24 0.14000 0.14000 "VAL " " CA " "    " 6 0 0 808080  "C1137"  1 1 -1113 "%RT%RN"  2 ""  FFFF00  0 0 0 0 0 0 1 51.42 562 0 0 974 0 1137 562 9929 -1107 50 4278 1366 5328 75 1145 0 <> <> <> <> <> <> <> <> <> <> <> <> <> <> <> <> <> <> <> <> <> <> <> <> <> <> <> <> <> <> <> <> <> <> <> <> <> <> <> <> <>
  973 2 4.123156 29.749981 -64.096391 126 V A 24 0.50000 0.50000 "VAL " " C  " "    " 6 0 0 808080  "C1138"  1 1 7 "%FC"  24 ""  <> 0 0 0 0 0 0 1 53.81 563 0 0 975 0 1138 563 10181 -1259 31 4773 1376 5490 75 1146 0 <> <> <> <> <> <> <> <> <> <> <> <> <> <> <> <> <> <> <> <> <> <> <> <> <> <> <> <> <> <> <> <> <> <> <> <> <> <> <> <> <>
  974 15 4.208121 30.188554 -65.243057 126 V A 70 -0.50000 -0.50000 "VAL " " O  " "    " 8 0 0 FF2E2E  "O1139"  1 1 7 "%FC"  70 ""  <> 0 0 0 0 0 0 1 51.45 564 0 0 976 0 1139 564 10101 -1332 20 4430 1510 5016 75 1147 0 <> <> <> <> <> <> <> <> <> <> <> <> <> <> <> <> <> <> <> <> <> <> <> <> <> <> <> <> <> <> <> <> <> <> <> <> <> <> <> <> <>
  975 3 5.302100 31.135924 -62.281413 126 V A 24 -0.06000 -0.06000 "VAL " " CB " "    " 6 0 0 808080  "C1140"  1 1 7 "%FC"  24 ""  <> 0 0 0 0 0 0 1 56.39 565 0 0 977 0 1140 565 10609 -1331 226 4780 1209 6036 75 1148 0 <> <> <> <> <> <> <> <> <> <> <> <> <> <> <> <> <> <> <> <> <> <> <> <> <> <> <> <> <> <> <> <> <> <> <> <> <> <> <> <> <>
  976 3 6.385582 31.513495 -63.312784 126 V A 24 -0.18000 -0.18000 "VAL " " CG1" "    " 6 0 0 808080  "C1141"  1 1 7 "%FC"  24 ""  <> 0 0 0 0 0 0 1 56.26 566 0 0 978 0 1141 566 10821 -1588 350 4674 1247 5882 75 1149 0 <> <> <> <> <> <> <> <> <> <> <> <> <> <> <> <> <> <> <> <> <> <> <> <> <> <> <> <> <> <> <> <> <> <> <> <> <> <> <> <> <>
  977 3 5.118689 32.316275 -61.308687 126 V A 24 -0.18000 -0.18000 "VAL " " CG2" "    " 6 0 0 808080  "C1142"  1 1 7 "%FC"  24 ""  <> 0 0 0 0 0 0 1 56.66 567 0 0 979 0 1142 567 10780 -1217 250 4584 1203 6162 75 1150 0 <> <> <> <> <> <> <> <> <> <> <> <> <> <> <> <> <> <> <> <> <> <> <> <> <> <> <> <> <> <> <> <> <> <> <> <> <> <> <> <> <>
  978 43 3.494481 29.920507 -61.011647 126 V A 21 0.30000 0.30000 "VAL " " H  " "    " 1 0 0 FFFFFF  "H1143"  -1 1 7 "%FC"  21 ""  <> 0 0 0 0 0 0 <> <> <> 0 0 980 0 1143 <> <> <> <> <> <> <> <> 1151 0 <> <> <> <> <> <> <> <> <> <> <> <> <> <> <> <> <> <> <> <> <> <> <> <> <> <> <> <> <> <> <> <> <> <> <> <> <> <> <> <> <>
  979 41 3.494290 31.643470 -63.302445 126 V A 21 0.06000 0.06000 "VAL " " HA " "    " 1 0 0 FFFFFF  "H1144"  -1 1 7 "%FC"  21 ""  <> 0 0 0 0 0 0 <> <> <> 0 0 981 0 1144 <> <> <> <> <> <> <> <> 1152 0 <> <> <> <> <> <> <> <> <> <> <> <> <> <> <> <> <> <> <> <> <> <> <> <> <> <> <> <> <> <> <> <> <> <> <> <> <> <> <> <> <>
  980 41 5.671583 30.283792 -61.708854 126 V A 21 0.06000 0.06000 "VAL " " HB " "    " 1 0 0 FFFFFF  "H1145"  -1 1 7 "%FC"  21 ""  <> 0 0 0 0 0 0 <> <> <> 0 0 982 0 1145 <> <> <> <> <> <> <> <> 1153 0 <> <> <> <> <> <> <> <> <> <> <> <> <> <> <> <> <> <> <> <> <> <> <> <> <> <> <> <> <> <> <> <> <> <> <> <> <> <> <> <> <>
  981 41 7.281189 31.898367 -62.825219 126 V A 21 0.06000 0.06000 "VAL " "HG11" "    " 1 0 0 FFFFFF  "H1146"  -1 1 7 "%FC"  21 ""  <> 0 0 0 0 0 0 <> <> <> 0 0 983 0 1146 <> <> <> <> <> <> <> <> 1154 0 <> <> <> <> <> <> <> <> <> <> <> <> <> <> <> <> <> <> <> <> <> <> <> <> <> <> <> <> <> <> <> <> <> <> <> <> <> <> <> <> <>
  982 41 6.694697 30.650363 -63.901358 126 V A 21 0.06000 0.06000 "VAL " "HG12" "    " 1 0 0 FFFFFF  "H1147"  -1 1 7 "%FC"  21 ""  <> 0 0 0 0 0 0 <> <> <> 0 0 984 0 1147 <> <> <> <> <> <> <> <> 1155 0 <> <> <> <> <> <> <> <> <> <> <> <> <> <> <> <> <> <> <> <> <> <> <> <> <> <> <> <> <> <> <> <> <> <> <> <> <> <> <> <> <>
  983 41 6.030260 32.282312 -63.999940 126 V A 21 0.06000 0.06000 "VAL " "HG13" "    " 1 0 0 FFFFFF  "H1148"  -1 1 7 "%FC"  21 ""  <> 0 0 0 0 0 0 <> <> <> 0 0 985 0 1148 <> <> <> <> <> <> <> <> 1156 0 <> <> <> <> <> <> <> <> <> <> <> <> <> <> <> <> <> <> <> <> <> <> <> <> <> <> <> <> <> <> <> <> <> <> <> <> <> <> <> <> <>
  984 41 6.041589 32.526360 -60.767619 126 V A 21 0.06000 0.06000 "VAL " "HG21" "    " 1 0 0 FFFFFF  "H1149"  -1 1 7 "%FC"  21 ""  <> 0 0 0 0 0 0 <> <> <> 0 0 986 0 1149 <> <> <> <> <> <> <> <> 1157 0 <> <> <> <> <> <> <> <> <> <> <> <> <> <> <> <> <> <> <> <> <> <> <> <> <> <> <> <> <> <> <> <> <> <> <> <> <> <> <> <> <>
  985 41 4.834968 33.223366 -61.843180 126 V A 21 0.06000 0.06000 "VAL " "HG22" "    " 1 0 0 FFFFFF  "H1150"  -1 1 7 "%FC"  21 ""  <> 0 0 0 0 0 0 <> <> <> 0 0 987 0 1150 <> <> <> <> <> <> <> <> 1158 0 <> <> <> <> <> <> <> <> <> <> <> <> <> <> <> <> <> <> <> <> <> <> <> <> <> <> <> <> <> <> <> <> <> <> <> <> <> <> <> <> <>
  986 41 4.343352 32.127037 -60.567917 126 V A 21 0.06000 0.06000 "VAL " "HG23" "    " 1 0 0 FFFFFF  "H1151"  -1 1 7 "%FC"  21 ""  <> 0 0 0 0 0 0 <> <> <> 0 0 988 0 1151 <> <> <> <> <> <> <> <> 1159 0 <> <> <> <> <> <> <> <> <> <> <> <> <> <> <> <> <> <> <> <> <> <> <> <> <> <> <> <> <> <> <> <> <> <> <> <> <> <> <> <> <>
  987 25 4.116624 28.432474 -63.826150 127 N A 38 -0.50000 -0.50000 "ASN " " N  " "    " 7 0 1 2E2EFF  "N1152"  1 1 7 "%FC"  38 ""  <> 0 0 0 0 0 0 1 49.91 568 0 0 989 0 1152 568 9425 -1311 37 4482 1234 5057 76 1160 0 <> <> <> <> <> <> <> <> <> <> <> <> <> <> <> <> <> <> <> <> <> <> <> <> <> <> <> <> <> <> <> <> <> <> <> <> <> <> <> <> <>
  988 3 4.135805 27.373352 -64.834876 127 N A 24 0.14000 0.14000 "ASN " " CA " "    " 6 0 1 808080  "C1153"  1 1 -1113 "%RT%RN"  2 ""  FFFF00  0 0 0 0 0 0 1 53.68 569 0 0 990 0 1153 569 9879 -1450 34 5125 1226 5391 76 1161 0 <> <> <> <> <> <> <> <> <> <> <> <> <> <> <> <> <> <> <> <> <> <> <> <> <> <> <> <> <> <> <> <> <> <> <> <> <> <> <> <> <>
  989 2 2.856695 27.394749 -65.698615 127 N A 24 0.50000 0.50000 "ASN " " C  " "    " 6 0 1 808080  "C1154"  1 1 7 "%FC"  24 ""  <> 0 0 0 0 0 0 1 60.12 570 0 0 991 0 1154 570 10770 -1344 -160 6030 1415 6045 76 1162 0 <> <> <> <> <> <> <> <> <> <> <> <> <> <> <> <> <> <> <> <> <> <> <> <> <> <> <> <> <> <> <> <> <> <> <> <> <> <> <> <> <>
  990 15 2.949945 27.197726 -66.909383 127 N A 70 -0.50000 -0.50000 "ASN " " O  " "    " 8 0 1 FF2E2E  "O1155"  1 1 7 "%FC"  70 ""  <> 0 0 0 0 0 0 1 66.23 571 0 0 992 0 1155 571 11688 -1495 -164 6857 1474 6619 76 1163 0 <> <> <> <> <> <> <> <> <> <> <> <> <> <> <> <> <> <> <> <> <> <> <> <> <> <> <> <> <> <> <> <> <> <> <> <> <> <> <> <> <>
  991 3 4.309564 26.013876 -64.124388 127 N A 24 -0.12000 -0.12000 "ASN " " CB " "    " 6 0 1 808080  "C1156"  1 1 7 "%FC"  24 ""  <> 0 0 0 0 0 0 1 52.67 572 0 0 993 0 1156 572 9470 -1475 68 5171 1053 5369 76 1164 0 <> <> <> <> <> <> <> <> <> <> <> <> <> <> <> <> <> <> <> <> <> <> <> <> <> <> <> <> <> <> <> <> <> <> <> <> <> <> <> <> <>
  992 2 4.550869 24.852724 -65.086616 127 N A 24 0.50000 0.50000 "ASN " " CG " "    " 6 0 1 808080  "C1157"  1 1 7 "%FC"  24 ""  <> 0 0 0 0 0 0 1 59.71 573 0 0 994 0 1157 573 10378 -1628 101 6202 1020 6107 76 1165 0 "No Flip"  0.127928931439143 <> <> <> <> <> <> <> <> <> <> <> <> <> <> <> <> <> <> <> <> <> <> <> <> <> <> <> <> <> <> <> <> <> <> <> <> <> <> <>
  993 15 5.616763 24.753069 -65.684551 127 N A 70 -0.50000 -0.50000 "ASN " " OD1" "    " 8 0 1 FF2E2E  "O1158"  1 1 7 "%FC"  70 ""  <> 0 0 0 0 0 0 1 63.3 574 0 0 995 0 1158 574 10915 -1817 282 6630 948 6507 76 1166 0 <> <> <> <> <> <> <> <> <> <> <> <> <> <> <> <> <> <> <> <> <> <> <> <> <> <> <> <> <> <> <> <> <> <> <> <> <> <> <> <> <>
  994 25 3.554945 23.983475 -65.251901 127 N A 38 -0.76000 -0.76000 "ASN " " ND2" "    " 7 0 1 2E2EFF  "N1159"  1 1 7 "%FC"  38 ""  <> 0 0 0 0 0 0 1 65.68 575 0 0 996 0 1159 575 11060 -1557 -62 7109 1073 6786 76 1167 0 <> <> <> <> <> <> <> <> <> <> <> <> <> <> <> <> <> <> <> <> <> <> <> <> <> <> <> <> <> <> <> <> <> <> <> <> <> <> <> <> <>
  995 43 4.064592 28.145866 -62.858103 127 N A 21 0.30000 0.30000 "ASN " " H  " "    " 1 0 1 FFFFFF  "H1160"  -1 1 7 "%FC"  21 ""  <> 0 0 0 0 0 0 <> <> <> 0 0 997 0 1160 <> <> <> <> <> <> <> <> 1168 0 <> <> <> <> <> <> <> <> <> <> <> <> <> <> <> <> <> <> <> <> <> <> <> <> <> <> <> <> <> <> <> <> <> <> <> <> <> <> <> <> <>
  996 41 4.998286 27.551335 -65.472369 127 N A 21 0.06000 0.06000 "ASN " " HA " "    " 1 0 0 FFFFFF  "H1161"  -1 1 7 "%FC"  21 ""  <> 0 0 0 0 0 0 <> <> <> 0 0 998 0 1161 <> <> <> <> <> <> <> <> 1169 0 <> <> <> <> <> <> <> <> <> <> <> <> <> <> <> <> <> <> <> <> <> <> <> <> <> <> <> <> <> <> <> <> <> <> <> <> <> <> <> <> <>
  997 41 3.453979 25.794878 -63.489098 127 N A 21 0.06000 0.06000 "ASN " " HB3" "    " 1 0 0 FFFFFF  "H1162"  -1 1 7 "%FC"  21 ""  <> 0 0 0 0 0 0 <> <> <> 0 0 999 0 1162 <> <> <> <> <> <> <> <> 1170 0 <> <> <> <> <> <> <> <> <> <> <> <> <> <> <> <> <> <> <> <> <> <> <> <> <> <> <> <> <> <> <> <> <> <> <> <> <> <> <> <> <>
  998 41 5.178793 26.053450 -63.469227 127 N A 21 0.06000 0.06000 "ASN " " HB2" "    " 1 0 0 FFFFFF  "H1163"  -1 1 7 "%FC"  21 ""  <> 0 0 0 0 0 0 <> <> <> 0 0 1000 0 1163 <> <> <> <> <> <> <> <> 1171 0 <> <> <> <> <> <> <> <> <> <> <> <> <> <> <> <> <> <> <> <> <> <> <> <> <> <> <> <> <> <> <> <> <> <> <> <> <> <> <> <> <>
  999 43 3.661454 23.212481 -65.896537 127 N A 21 0.38000 0.38000 "ASN " "HD22" "    " 1 0 1 FFFFFF  "H1164"  -1 1 7 "%FC"  21 ""  <> 0 0 0 0 0 0 <> <> <> 0 0 1001 0 1164 <> <> <> <> <> <> <> <> 1172 0 <> <> <> <> <> <> <> <> <> <> <> <> <> <> <> <> <> <> <> <> <> <> <> <> <> <> <> <> <> <> <> <> <> <> <> <> <> <> <> <> <>
  1000 43 2.693042 24.093366 -64.733986 127 N A 21 0.38000 0.38000 "ASN " "HD21" "    " 1 0 1 FFFFFF  "H1165"  -1 1 7 "%FC"  21 ""  <> 0 0 0 0 0 0 <> <> <> 0 0 1002 0 1165 <> <> <> <> <> <> <> <> 1173 0 <> <> <> <> <> <> <> <> <> <> <> <> <> <> <> <> <> <> <> <> <> <> <> <> <> <> <> <> <> <> <> <> <> <> <> <> <> <> <> <> <>
  1001 25 1.688122 27.679306 -65.092924 128 Y A 38 -0.50000 -0.50000 "TYR " " N  " "    " 7 0 1 2E2EFF  "N1166"  1 1 7 "%FC"  38 ""  <> 0 0 0 0 0 0 1 61.86 576 0 0 1003 0 1166 576 10891 -1092 -319 6275 1523 6337 77 1174 0 <> <> <> <> <> <> <> <> <> <> <> <> <> <> <> <> <> <> <> <> <> <> <> <> <> <> <> <> <> <> <> <> <> <> <> <> <> <> <> <> <>
  1002 3 0.409353 27.860337 -65.781238 128 Y A 24 0.14000 0.14000 "TYR " " CA " "    " 6 0 1 808080  "C1167"  1 1 -1113 "%RT%RN"  2 ""  FFFF00  0 0 0 0 0 0 1 64.74 577 0 0 1004 0 1167 577 11285 -977 -524 6756 1737 6559 77 1175 0 <> <> <> <> <> <> <> <> <> <> <> <> <> <> <> <> <> <> <> <> <> <> <> <> <> <> <> <> <> <> <> <> <> <> <> <> <> <> <> <> <>
  1003 2 0.393743 29.157070 -66.619045 128 Y A 24 0.50000 0.50000 "TYR " " C  " "    " 6 0 1 808080  "C1168"  1 1 7 "%FC"  24 ""  <> 0 0 0 0 0 0 1 68.82 578 0 0 1005 0 1168 578 12104 -938 -544 7097 1943 6947 77 1176 0 <> <> <> <> <> <> <> <> <> <> <> <> <> <> <> <> <> <> <> <> <> <> <> <> <> <> <> <> <> <> <> <> <> <> <> <> <> <> <> <> <>
  1004 15 0.000214 29.105983 -67.783693 128 Y A 70 -0.50000 -0.50000 "TYR " " O  " "    " 8 0 1 FF2E2E  "O1169"  1 1 7 "%FC"  70 ""  <> 0 0 0 0 0 0 1 72.91 579 0 0 1006 0 1169 579 12753 -1013 -649 7695 2093 7253 77 1177 0 <> <> <> <> <> <> <> <> <> <> <> <> <> <> <> <> <> <> <> <> <> <> <> <> <> <> <> <> <> <> <> <> <> <> <> <> <> <> <> <> <>
  1005 3 -0.745551 27.876952 -64.744977 128 Y A 24 -0.00500 -0.00500 "TYR " " CB " "    " 6 0 1 808080  "C1170"  1 1 7 "%FC"  24 ""  <> 0 0 0 0 0 0 1 52.59 580 0 0 1007 0 1170 580 9500 -705 -673 5330 1799 5154 77 1178 0 <> <> <> <> <> <> <> <> <> <> <> <> <> <> <> <> <> <> <> <> <> <> <> <> <> <> <> <> <> <> <> <> <> <> <> <> <> <> <> <> <>
  1006 2 -2.083753 28.283417 -65.339763 128 Y A 24 -0.11500 -0.11500 "TYR " " CG " "    " 6 0 1 808080  "C1171"  1 1 7 "%FC"  24 ""  <> 0 0 0 0 0 0 1 62.72 581 0 0 1008 0 1171 581 10807 -526 -880 6699 2074 6324 77 1179 0 <> <> <> <> <> <> <> <> <> <> <> <> <> <> <> <> <> <> <> <> <> <> <> <> <> <> <> <> <> <> <> <> <> <> <> <> <> <> <> <> <>
  1007 2 -2.728210 27.415209 -66.237886 128 Y A 24 -0.11500 -0.11500 "TYR " " CD1" "    " 6 0 1 808080  "C1172"  1 1 7 "%FC"  24 ""  <> 0 0 0 0 0 0 1 72.45 582 0 0 1009 0 1172 582 11980 -633 -1051 8173 2172 7372 77 1180 0 <> <> <> <> <> <> <> <> <> <> <> <> <> <> <> <> <> <> <> <> <> <> <> <> <> <> <> <> <> <> <> <> <> <> <> <> <> <> <> <> <>
  1008 2 -2.617046 29.569156 -65.105834 128 Y A 24 -0.11500 -0.11500 "TYR " " CD2" "    " 6 0 1 808080  "C1173"  1 1 7 "%FC"  24 ""  <> 0 0 0 0 0 0 1 61.54 583 0 0 1010 0 1173 583 10750 -255 -901 6388 2246 6244 77 1181 0 <> <> <> <> <> <> <> <> <> <> <> <> <> <> <> <> <> <> <> <> <> <> <> <> <> <> <> <> <> <> <> <> <> <> <> <> <> <> <> <> <>
  1009 2 -3.867283 27.836063 -66.946173 128 Y A 24 -0.11500 -0.11500 "TYR " " CE1" "    " 6 0 1 808080  "C1174"  1 1 7 "%FC"  24 ""  <> 0 0 0 0 0 0 1 75.42 584 0 0 1011 0 1174 584 12350 -478 -1264 8666 2449 7641 77 1182 0 <> <> <> <> <> <> <> <> <> <> <> <> <> <> <> <> <> <> <> <> <> <> <> <> <> <> <> <> <> <> <> <> <> <> <> <> <> <> <> <> <>
  1010 2 -3.759878 29.994754 -65.811945 128 Y A 24 -0.11500 -0.11500 "TYR " " CE2" "    " 6 0 1 808080  "C1175"  1 1 7 "%FC"  24 ""  <> 0 0 0 0 0 0 1 68.38 585 0 0 1012 0 1175 585 11615 -61 -1090 7348 2528 7019 77 1183 0 <> <> <> <> <> <> <> <> <> <> <> <> <> <> <> <> <> <> <> <> <> <> <> <> <> <> <> <> <> <> <> <> <> <> <> <> <> <> <> <> <>
  1011 2 -4.370347 29.135943 -66.748717 128 Y A 24 0.15000 0.15000 "TYR " " CZ " "    " 6 0 1 808080  "C1176"  1 1 7 "%FC"  24 ""  <> 0 0 0 0 0 0 1 74.7 586 0 0 1013 0 1176 586 12316 -176 -1284 8427 2636 7641 77 1184 0 <> <> <> <> <> <> <> <> <> <> <> <> <> <> <> <> <> <> <> <> <> <> <> <> <> <> <> <> <> <> <> <> <> <> <> <> <> <> <> <> <>
  1012 16 -5.439430 29.563954 -67.478107 128 Y A 70 -0.58500 -0.58500 "TYR " " OH " "    " 8 0 1 FF2E2E  "O1177"  1 1 7 "%FC"  70 ""  <> 0 0 0 0 0 0 1 82.9 587 0 0 1014 0 1177 587 13320 11 -1496 9594 2941 8583 77 1185 0 <> <> <> <> <> <> <> <> <> <> <> <> <> <> <> <> <> <> <> <> <> <> <> <> <> <> <> <> <> <> <> <> <> <> <> <> <> <> <> <> <>
  1013 43 1.697195 27.832546 -64.093757 128 Y A 21 0.30000 0.30000 "TYR " " H  " "    " 1 0 1 FFFFFF  "H1178"  -1 1 7 "%FC"  21 ""  <> 0 0 0 0 0 0 <> <> <> 0 0 1015 0 1178 <> <> <> <> <> <> <> <> 1186 0 <> <> <> <> <> <> <> <> <> <> <> <> <> <> <> <> <> <> <> <> <> <> <> <> <> <> <> <> <> <> <> <> <> <> <> <> <> <> <> <> <>
  1014 41 0.256682 27.017211 -66.458553 128 Y A 21 0.06000 0.06000 "TYR " " HA " "    " 1 0 0 FFFFFF  "H1179"  -1 1 7 "%FC"  21 ""  <> 0 0 0 0 0 0 <> <> <> 0 0 1016 0 1179 <> <> <> <> <> <> <> <> 1187 0 <> <> <> <> <> <> <> <> <> <> <> <> <> <> <> <> <> <> <> <> <> <> <> <> <> <> <> <> <> <> <> <> <> <> <> <> <> <> <> <> <>
  1015 41 -0.517647 28.547976 -63.918936 128 Y A 21 0.06000 0.06000 "TYR " " HB3" "    " 1 0 0 FFFFFF  "H1180"  -1 1 7 "%FC"  21 ""  <> 0 0 0 0 0 0 <> <> <> 0 0 1017 0 1180 <> <> <> <> <> <> <> <> 1188 0 <> <> <> <> <> <> <> <> <> <> <> <> <> <> <> <> <> <> <> <> <> <> <> <> <> <> <> <> <> <> <> <> <> <> <> <> <> <> <> <> <>
  1016 41 -0.852293 26.887629 -64.297570 128 Y A 21 0.06000 0.06000 "TYR " " HB2" "    " 1 0 0 FFFFFF  "H1181"  -1 1 7 "%FC"  21 ""  <> 0 0 0 0 0 0 <> <> <> 0 0 1018 0 1181 <> <> <> <> <> <> <> <> 1189 0 <> <> <> <> <> <> <> <> <> <> <> <> <> <> <> <> <> <> <> <> <> <> <> <> <> <> <> <> <> <> <> <> <> <> <> <> <> <> <> <> <>
  1017 41 -2.308927 26.439922 -66.409995 128 Y A 21 0.11500 0.11500 "TYR " " HD1" "    " 1 0 0 FFFFFF  "H1182"  -1 1 7 "%FC"  21 ""  <> 0 0 0 0 0 0 <> <> <> 0 0 1019 0 1182 <> <> <> <> <> <> <> <> 1190 0 <> <> <> <> <> <> <> <> <> <> <> <> <> <> <> <> <> <> <> <> <> <> <> <> <> <> <> <> <> <> <> <> <> <> <> <> <> <> <> <> <>
  1018 41 -2.124112 30.249780 -64.426622 128 Y A 21 0.11500 0.11500 "TYR " " HD2" "    " 1 0 0 FFFFFF  "H1183"  -1 1 7 "%FC"  21 ""  <> 0 0 0 0 0 0 <> <> <> 0 0 1020 0 1183 <> <> <> <> <> <> <> <> 1191 0 <> <> <> <> <> <> <> <> <> <> <> <> <> <> <> <> <> <> <> <> <> <> <> <> <> <> <> <> <> <> <> <> <> <> <> <> <> <> <> <> <>
  1019 41 -4.334846 27.167318 -67.654424 128 Y A 21 0.11500 0.11500 "TYR " " HE1" "    " 1 0 0 FFFFFF  "H1184"  -1 1 7 "%FC"  21 ""  <> 0 0 0 0 0 0 <> <> <> 0 0 1021 0 1184 <> <> <> <> <> <> <> <> 1192 0 <> <> <> <> <> <> <> <> <> <> <> <> <> <> <> <> <> <> <> <> <> <> <> <> <> <> <> <> <> <> <> <> <> <> <> <> <> <> <> <> <>
  1020 41 -4.149450 30.989872 -65.653429 128 Y A 21 0.11500 0.11500 "TYR " " HE2" "    " 1 0 0 FFFFFF  "H1185"  -1 1 7 "%FC"  21 ""  <> 0 0 0 0 0 0 <> <> <> 0 0 1022 0 1185 <> <> <> <> <> <> <> <> 1193 0 <> <> <> <> <> <> <> <> <> <> <> <> <> <> <> <> <> <> <> <> <> <> <> <> <> <> <> <> <> <> <> <> <> <> <> <> <> <> <> <> <>
  1021 42 -5.758037 28.912378 -68.083400 128 Y A 21 0.43500 0.43500 "TYR " " HH " "    " 1 0 1 FFFFFF  "H1186"  -1 1 7 "%FC"  21 ""  <> 0 0 0 0 0 0 <> <> <> 0 0 1023 0 1186 <> <> <> <> <> <> <> <> 1194 0 <> <> <> <> <> <> <> <> <> <> <> <> <> <> <> <> <> <> <> <> <> <> <> <> <> <> <> <> <> <> <> <> <> <> <> <> <> <> <> <> <>
  1022 25 0.814994 30.291422 -66.025283 129 L A 38 -0.50000 -0.50000 "LEU " " N  " "    " 7 0 0 2E2EFF  "N1187"  1 1 7 "%FC"  38 ""  <> 0 0 0 0 0 0 1 67.11 588 0 0 1024 0 1187 588 12025 -829 -447 6633 1959 6840 78 1195 0 <> <> <> <> <> <> <> <> <> <> <> <> <> <> <> <> <> <> <> <> <> <> <> <> <> <> <> <> <> <> <> <> <> <> <> <> <> <> <> <> <>
  1023 3 0.880251 31.643536 -66.601792 129 L A 24 0.14000 0.14000 "LEU " " CA " "    " 6 0 0 808080  "C1188"  1 1 -1113 "%RT%RN"  2 ""  FFFF00  0 0 0 0 0 0 1 76.46 589 0 0 1025 0 1188 589 13538 -787 -436 7601 2152 7912 78 1196 0 <> <> <> <> <> <> <> <> <> <> <> <> <> <> <> <> <> <> <> <> <> <> <> <> <> <> <> <> <> <> <> <> <> <> <> <> <> <> <> <> <>
  1024 2 1.563959 31.679583 -67.972034 129 L A 24 0.50000 0.50000 "LEU " " C  " "    " 6 0 0 808080  "C1189"  1 1 7 "%FC"  24 ""  <> 0 0 0 0 0 0 1 75.7 590 0 0 1026 0 1189 590 13671 -1074 -368 7493 2169 7601 78 1197 0 <> <> <> <> <> <> <> <> <> <> <> <> <> <> <> <> <> <> <> <> <> <> <> <> <> <> <> <> <> <> <> <> <> <> <> <> <> <> <> <> <>
  1025 15 0.964306 32.089506 -68.964935 129 L A 70 -0.50000 -0.50000 "LEU " " O  " "    " 8 0 0 FF2E2E  "O1190"  1 1 7 "%FC"  70 ""  <> 0 0 0 0 0 0 1 81.95 591 0 0 1027 0 1190 591 14583 -1069 -494 8353 2356 8200 78 1198 0 <> <> <> <> <> <> <> <> <> <> <> <> <> <> <> <> <> <> <> <> <> <> <> <> <> <> <> <> <> <> <> <> <> <> <> <> <> <> <> <> <>
  1026 3 1.625803 32.584220 -65.618802 129 L A 24 -0.12000 -0.12000 "LEU " " CB " "    " 6 0 0 808080  "C1191"  1 1 7 "%FC"  24 ""  <> 0 0 0 0 0 0 1 84.84 592 0 0 1028 0 1191 592 14765 -744 -272 8360 2088 9109 78 1199 0 <> <> <> <> <> <> <> <> <> <> <> <> <> <> <> <> <> <> <> <> <> <> <> <> <> <> <> <> <> <> <> <> <> <> <> <> <> <> <> <> <>
  1027 3 0.747015 33.477200 -64.726132 129 L A 24 -0.06000 -0.06000 "LEU " " CG " "    " 6 0 0 808080  "C1192"  1 1 7 "%FC"  24 ""  <> 0 0 0 0 0 0 1 93.76 593 0 0 1029 0 1192 593 15884 -432 -286 9341 2142 10398 78 1200 0 <> <> <> <> <> <> <> <> <> <> <> <> <> <> <> <> <> <> <> <> <> <> <> <> <> <> <> <> <> <> <> <> <> <> <> <> <> <> <> <> <>
  1028 3 1.400699 33.702755 -63.354147 129 L A 24 -0.18000 -0.18000 "LEU " " CD1" "    " 6 0 0 808080  "C1193"  1 1 7 "%FC"  24 ""  <> 0 0 0 0 0 0 1 93.4 594 0 0 1030 0 1193 594 15575 -430 -233 9372 1915 10540 78 1201 0 <> <> <> <> <> <> <> <> <> <> <> <> <> <> <> <> <> <> <> <> <> <> <> <> <> <> <> <> <> <> <> <> <> <> <> <> <> <> <> <> <>
  1029 3 0.484233 34.834015 -65.394411 129 L A 24 -0.18000 -0.18000 "LEU " " CD2" "    " 6 0 0 808080  "C1194"  1 1 7 "%FC"  24 ""  <> 0 0 0 0 0 0 1 104.03 595 0 0 1031 0 1194 595 17524 -447 -139 10304 2170 11698 78 1202 0 <> <> <> <> <> <> <> <> <> <> <> <> <> <> <> <> <> <> <> <> <> <> <> <> <> <> <> <> <> <> <> <> <> <> <> <> <> <> <> <> <>
  1030 43 1.095889 30.215879 -65.056093 129 L A 21 0.30000 0.30000 "LEU " " H  " "    " 1 0 0 FFFFFF  "H1195"  -1 1 7 "%FC"  21 ""  <> 0 0 0 0 0 0 <> <> <> 0 0 1032 0 1195 <> <> <> <> <> <> <> <> 1203 0 <> <> <> <> <> <> <> <> <> <> <> <> <> <> <> <> <> <> <> <> <> <> <> <> <> <> <> <> <> <> <> <> <> <> <> <> <> <> <> <> <>
  1031 41 -0.142972 31.996617 -66.740718 129 L A 21 0.06000 0.06000 "LEU " " HA " "    " 1 0 0 FFFFFF  "H1196"  -1 1 7 "%FC"  21 ""  <> 0 0 0 0 0 0 <> <> <> 0 0 1033 0 1196 <> <> <> <> <> <> <> <> 1204 0 <> <> <> <> <> <> <> <> <> <> <> <> <> <> <> <> <> <> <> <> <> <> <> <> <> <> <> <> <> <> <> <> <> <> <> <> <> <> <> <> <>
  1032 41 2.334527 33.229506 -66.141207 129 L A 21 0.06000 0.06000 "LEU " " HB3" "    " 1 0 0 FFFFFF  "H1197"  -1 1 7 "%FC"  21 ""  <> 0 0 0 0 0 0 <> <> <> 0 0 1034 0 1197 <> <> <> <> <> <> <> <> 1205 0 <> <> <> <> <> <> <> <> <> <> <> <> <> <> <> <> <> <> <> <> <> <> <> <> <> <> <> <> <> <> <> <> <> <> <> <> <> <> <> <> <>
  1033 41 2.257978 31.965647 -64.992368 129 L A 21 0.06000 0.06000 "LEU " " HB2" "    " 1 0 0 FFFFFF  "H1198"  -1 1 7 "%FC"  21 ""  <> 0 0 0 0 0 0 <> <> <> 0 0 1035 0 1198 <> <> <> <> <> <> <> <> 1206 0 <> <> <> <> <> <> <> <> <> <> <> <> <> <> <> <> <> <> <> <> <> <> <> <> <> <> <> <> <> <> <> <> <> <> <> <> <> <> <> <> <>
  1034 41 -0.207217 32.976657 -64.563455 129 L A 21 0.06000 0.06000 "LEU " " HG " "    " 1 0 0 FFFFFF  "H1199"  -1 1 7 "%FC"  21 ""  <> 0 0 0 0 0 0 <> <> <> 0 0 1036 0 1199 <> <> <> <> <> <> <> <> 1207 0 <> <> <> <> <> <> <> <> <> <> <> <> <> <> <> <> <> <> <> <> <> <> <> <> <> <> <> <> <> <> <> <> <> <> <> <> <> <> <> <> <>
  1035 41 0.832828 34.421801 -62.764448 129 L A 21 0.06000 0.06000 "LEU " "HD11" "    " 1 0 0 FFFFFF  "H1200"  -1 1 7 "%FC"  21 ""  <> 0 0 0 0 0 0 <> <> <> 0 0 1037 0 1200 <> <> <> <> <> <> <> <> 1208 0 <> <> <> <> <> <> <> <> <> <> <> <> <> <> <> <> <> <> <> <> <> <> <> <> <> <> <> <> <> <> <> <> <> <> <> <> <> <> <> <> <>
  1036 41 1.458576 32.785386 -62.773418 129 L A 21 0.06000 0.06000 "LEU " "HD12" "    " 1 0 0 FFFFFF  "H1201"  -1 1 7 "%FC"  21 ""  <> 0 0 0 0 0 0 <> <> <> 0 0 1038 0 1201 <> <> <> <> <> <> <> <> 1209 0 <> <> <> <> <> <> <> <> <> <> <> <> <> <> <> <> <> <> <> <> <> <> <> <> <> <> <> <> <> <> <> <> <> <> <> <> <> <> <> <> <>
  1037 41 2.412731 34.095823 -63.458514 129 L A 21 0.06000 0.06000 "LEU " "HD13" "    " 1 0 0 FFFFFF  "H1202"  -1 1 7 "%FC"  21 ""  <> 0 0 0 0 0 0 <> <> <> 0 0 1039 0 1202 <> <> <> <> <> <> <> <> 1210 0 <> <> <> <> <> <> <> <> <> <> <> <> <> <> <> <> <> <> <> <> <> <> <> <> <> <> <> <> <> <> <> <> <> <> <> <> <> <> <> <> <>
  1038 41 -0.175488 35.453437 -64.785998 129 L A 21 0.06000 0.06000 "LEU " "HD21" "    " 1 0 0 FFFFFF  "H1203"  -1 1 7 "%FC"  21 ""  <> 0 0 0 0 0 0 <> <> <> 0 0 1040 0 1203 <> <> <> <> <> <> <> <> 1211 0 <> <> <> <> <> <> <> <> <> <> <> <> <> <> <> <> <> <> <> <> <> <> <> <> <> <> <> <> <> <> <> <> <> <> <> <> <> <> <> <> <>
  1039 41 1.409473 35.389127 -65.552585 129 L A 21 0.06000 0.06000 "LEU " "HD22" "    " 1 0 0 FFFFFF  "H1204"  -1 1 7 "%FC"  21 ""  <> 0 0 0 0 0 0 <> <> <> 0 0 1041 0 1204 <> <> <> <> <> <> <> <> 1212 0 <> <> <> <> <> <> <> <> <> <> <> <> <> <> <> <> <> <> <> <> <> <> <> <> <> <> <> <> <> <> <> <> <> <> <> <> <> <> <> <> <>
  1040 41 0.006752 34.702336 -66.365891 129 L A 21 0.06000 0.06000 "LEU " "HD23" "    " 1 0 0 FFFFFF  "H1205"  -1 1 7 "%FC"  21 ""  <> 0 0 0 0 0 0 <> <> <> 0 0 1042 0 1205 <> <> <> <> <> <> <> <> 1213 0 <> <> <> <> <> <> <> <> <> <> <> <> <> <> <> <> <> <> <> <> <> <> <> <> <> <> <> <> <> <> <> <> <> <> <> <> <> <> <> <> <>
  1041 25 2.828691 31.238331 -67.992343 130 M A 38 -0.50000 -0.50000 "MET " " N  " "    " 7 0 0 2E2EFF  "N1206"  0 1 7 "%FC"  38 ""  <> 0 0 0 0 0 0 1 69.65 596 0 0 1043 0 1206 596 12937 -1323 -161 6655 1969 6871 79 1214 0 <> <> <> <> <> <> <> <> <> <> <> <> <> <> <> <> <> <> <> <> <> <> <> <> <> <> <> <> <> <> <> <> <> <> <> <> <> <> <> <> <>
  1042 3 3.723041 31.310675 -69.140980 130 M A 24 0.14000 0.14000 "MET " " CA " "    " 6 0 0 808080  "C1207"  0 1 -1113 "%RT%RN"  2 ""  FFFF00  0 0 0 0 0 0 1 76.07 597 0 0 1044 0 1207 597 13931 -1589 -36 7453 1940 7520 79 1215 0 <> <> <> <> <> <> <> <> <> <> <> <> <> <> <> <> <> <> <> <> <> <> <> <> <> <> <> <> <> <> <> <> <> <> <> <> <> <> <> <> <>
  1043 2 3.579372 30.081530 -70.056688 130 M A 24 0.50000 0.50000 "MET " " C  " "    " 6 0 0 808080  "C1208"  0 1 7 "%FC"  24 ""  <> 0 0 0 0 0 0 1 67.04 598 0 0 1045 0 1208 598 12726 -1736 -90 6542 1918 6205 79 1216 0 <> <> <> <> <> <> <> <> <> <> <> <> <> <> <> <> <> <> <> <> <> <> <> <> <> <> <> <> <> <> <> <> <> <> <> <> <> <> <> <> <>
  1044 15 4.156476 30.078024 -71.143947 130 M A 70 -0.50000 -0.50000 "MET " " O  " "    " 8 0 0 FF2E2E  "O1209"  0 1 7 "%FC"  70 ""  <> 0 0 0 0 0 0 1 66.3 599 0 0 1046 0 1209 599 12757 -1920 1 6468 1886 5965 79 1217 0 <> <> <> <> <> <> <> <> <> <> <> <> <> <> <> <> <> <> <> <> <> <> <> <> <> <> <> <> <> <> <> <> <> <> <> <> <> <> <> <> <>
  1045 3 5.179991 31.368188 -68.616797 130 M A 24 -0.12000 -0.12000 "MET " " CB " "    " 6 0 0 808080  "C1210"  0 1 7 "%FC"  24 ""  <> 0 0 0 0 0 0 1 78.91 600 0 0 1047 0 1210 600 14271 -1790 206 7710 1732 8001 79 1218 0 <> <> <> <> <> <> <> <> <> <> <> <> <> <> <> <> <> <> <> <> <> <> <> <> <> <> <> <> <> <> <> <> <> <> <> <> <> <> <> <> <>
  1046 3 5.429974 32.436188 -67.531519 130 M A 24 0.04750 0.04750 "MET " " CG " "    " 6 0 0 808080  "C1211"  0 1 7 "%FC"  24 ""  <> 0 0 0 0 0 0 1 79.21 601 0 0 1048 0 1211 601 14340 -1684 256 7541 1702 8216 79 1219 0 <> <> <> <> <> <> <> <> <> <> <> <> <> <> <> <> <> <> <> <> <> <> <> <> <> <> <> <> <> <> <> <> <> <> <> <> <> <> <> <> <>
  1047 49 4.989227 34.135970 -67.983993 130 M A 143 -0.33500 -0.33500 "MET " " SD " "    " 16 0 0 FFFF6B  "S1212"  0 1 7 "%FC"  143 ""  <> 0 0 0 0 0 0 1 91.71 602 0 0 1049 0 1212 602 16199 -1504 202 8908 1895 9738 79 1220 0 <> <> <> <> <> <> <> <> <> <> <> <> <> <> <> <> <> <> <> <> <> <> <> <> <> <> <> <> <> <> <> <> <> <> <> <> <> <> <> <> <>
  1048 3 5.103628 34.918289 -66.353016 130 M A 24 -0.01250 -0.01250 "MET " " CE " "    " 6 0 0 808080  "C1213"  0 1 7 "%FC"  24 ""  <> 0 0 0 0 0 0 1 94.83 603 0 0 1050 0 1213 603 16600 -1382 273 9083 1805 10347 79 1221 0 <> <> <> <> <> <> <> <> <> <> <> <> <> <> <> <> <> <> <> <> <> <> <> <> <> <> <> <> <> <> <> <> <> <> <> <> <> <> <> <> <>
  1049 43 3.223096 30.898058 -67.125480 130 M A 21 0.30000 0.30000 "MET " " H  " "    " 1 0 0 FFFFFF  "H1214"  -1 1 7 "%FC"  21 ""  <> 0 0 0 0 0 0 <> <> <> 0 0 1051 0 1214 <> <> <> <> <> <> <> <> 1222 0 <> <> <> <> <> <> <> <> <> <> <> <> <> <> <> <> <> <> <> <> <> <> <> <> <> <> <> <> <> <> <> <> <> <> <> <> <> <> <> <> <>
  1050 41 3.508865 32.207436 -69.725223 130 M A 21 0.06000 0.06000 "MET " " HA " "    " 1 0 0 FFFFFF  "H1215"  -1 1 7 "%FC"  21 ""  <> 0 0 0 0 0 0 <> <> <> 0 0 1052 0 1215 <> <> <> <> <> <> <> <> 1223 0 <> <> <> <> <> <> <> <> <> <> <> <> <> <> <> <> <> <> <> <> <> <> <> <> <> <> <> <> <> <> <> <> <> <> <> <> <> <> <> <> <>
  1051 41 5.856710 31.550701 -69.452936 130 M A 21 0.06000 0.06000 "MET " " HB3" "    " 1 0 0 FFFFFF  "H1216"  -1 1 7 "%FC"  21 ""  <> 0 0 0 0 0 0 <> <> <> 0 0 1053 0 1216 <> <> <> <> <> <> <> <> 1224 0 <> <> <> <> <> <> <> <> <> <> <> <> <> <> <> <> <> <> <> <> <> <> <> <> <> <> <> <> <> <> <> <> <> <> <> <> <> <> <> <> <>
  1052 41 5.465921 30.397259 -68.206854 130 M A 21 0.06000 0.06000 "MET " " HB2" "    " 1 0 0 FFFFFF  "H1217"  -1 1 7 "%FC"  21 ""  <> 0 0 0 0 0 0 <> <> <> 0 0 1054 0 1217 <> <> <> <> <> <> <> <> 1225 0 <> <> <> <> <> <> <> <> <> <> <> <> <> <> <> <> <> <> <> <> <> <> <> <> <> <> <> <> <> <> <> <> <> <> <> <> <> <> <> <> <>
  1053 41 6.482730 32.423731 -67.249168 130 M A 21 0.06000 0.06000 "MET " " HG3" "    " 1 0 0 FFFFFF  "H1218"  -1 1 7 "%FC"  21 ""  <> 0 0 0 0 0 0 <> <> <> 0 0 1055 0 1218 <> <> <> <> <> <> <> <> 1226 0 <> <> <> <> <> <> <> <> <> <> <> <> <> <> <> <> <> <> <> <> <> <> <> <> <> <> <> <> <> <> <> <> <> <> <> <> <> <> <> <> <>
  1054 41 4.880751 32.188241 -66.625995 130 M A 21 0.06000 0.06000 "MET " " HG2" "    " 1 0 0 FFFFFF  "H1219"  -1 1 7 "%FC"  21 ""  <> 0 0 0 0 0 0 <> <> <> 0 0 1056 0 1219 <> <> <> <> <> <> <> <> 1227 0 <> <> <> <> <> <> <> <> <> <> <> <> <> <> <> <> <> <> <> <> <> <> <> <> <> <> <> <> <> <> <> <> <> <> <> <> <> <> <> <> <>
  1055 41 4.863090 35.978774 -66.427383 130 M A 21 0.06000 0.06000 "MET " " HE1" "    " 1 0 0 FFFFFF  "H1220"  -1 1 7 "%FC"  21 ""  <> 0 0 0 0 0 0 <> <> <> 0 0 1057 0 1220 <> <> <> <> <> <> <> <> 1228 0 <> <> <> <> <> <> <> <> <> <> <> <> <> <> <> <> <> <> <> <> <> <> <> <> <> <> <> <> <> <> <> <> <> <> <> <> <> <> <> <> <>
  1056 41 4.407442 34.454195 -65.654279 130 M A 21 0.06000 0.06000 "MET " " HE2" "    " 1 0 0 FFFFFF  "H1221"  -1 1 7 "%FC"  21 ""  <> 0 0 0 0 0 0 <> <> <> 0 0 1058 0 1221 <> <> <> <> <> <> <> <> 1229 0 <> <> <> <> <> <> <> <> <> <> <> <> <> <> <> <> <> <> <> <> <> <> <> <> <> <> <> <> <> <> <> <> <> <> <> <> <> <> <> <> <>
  1057 41 6.113347 34.818954 -65.954177 130 M A 21 0.06000 0.06000 "MET " " HE3" "    " 1 0 0 FFFFFF  "H1222"  -1 1 7 "%FC"  21 ""  <> 0 0 0 0 0 0 <> <> <> 0 0 1059 0 1222 <> <> <> <> <> <> <> <> 1230 0 <> <> <> <> <> <> <> <> <> <> <> <> <> <> <> <> <> <> <> <> <> <> <> <> <> <> <> <> <> <> <> <> <> <> <> <> <> <> <> <> <>
  1058 25 2.832754 29.042979 -69.628869 131 G A 38 -0.50000 -0.50000 "GLY " " N  " "    " 7 0 0 2E2EFF  "N1223"  0 1 7 "%FC"  38 ""  <> 0 0 0 0 0 0 1 57.77 604 0 0 1060 0 1223 604 11307 -1640 -228 5566 1888 5075 80 1231 0 <> <> <> <> <> <> <> <> <> <> <> <> <> <> <> <> <> <> <> <> <> <> <> <> <> <> <> <> <> <> <> <> <> <> <> <> <> <> <> <> <>
  1059 3 2.655601 27.772475 -70.336168 131 G A 24 0.08000 0.08000 "GLY " " CA " "    " 6 0 0 808080  "C1224"  0 1 -1113 "%RT%RN"  2 ""  FFFF00  0 0 0 0 0 0 1 66.69 605 0 0 1061 0 1224 605 12385 -1805 -257 6905 1825 6048 80 1232 0 <> <> <> <> <> <> <> <> <> <> <> <> <> <> <> <> <> <> <> <> <> <> <> <> <> <> <> <> <> <> <> <> <> <> <> <> <> <> <> <> <>
  1060 2 3.965861 26.993026 -70.523137 131 G A 24 0.50000 0.50000 "GLY " " C  " "    " 6 0 0 808080  "C1225"  0 1 7 "%FC"  24 ""  <> 0 0 0 0 0 0 1 70.85 606 0 0 1062 0 1225 606 12922 -2048 2 7418 1611 6580 80 1233 0 <> <> <> <> <> <> <> <> <> <> <> <> <> <> <> <> <> <> <> <> <> <> <> <> <> <> <> <> <> <> <> <> <> <> <> <> <> <> <> <> <>
  1061 15 4.121989 26.290162 -71.517295 131 G A 70 -0.50000 -0.50000 "GLY " " O  " "    " 8 0 0 FF2E2E  "O1226"  0 1 7 "%FC"  70 ""  <> 0 0 0 0 0 0 1 68.92 607 0 0 1063 0 1226 607 12804 -2241 57 7252 1584 6132 80 1234 0 <> <> <> <> <> <> <> <> <> <> <> <> <> <> <> <> <> <> <> <> <> <> <> <> <> <> <> <> <> <> <> <> <> <> <> <> <> <> <> <> <>
  1062 43 2.367379 29.134987 -68.736516 131 G A 21 0.30000 0.30000 "GLY " " H  " "    " 1 0 0 FFFFFF  "H1227"  -1 1 7 "%FC"  21 ""  <> 0 0 0 0 0 0 <> <> <> 0 0 1064 0 1227 <> <> <> <> <> <> <> <> 1235 0 <> <> <> <> <> <> <> <> <> <> <> <> <> <> <> <> <> <> <> <> <> <> <> <> <> <> <> <> <> <> <> <> <> <> <> <> <> <> <> <> <>
  1063 41 2.199189 27.960558 -71.308895 131 G A 21 0.06000 0.06000 "GLY " " HA3" "    " 1 0 0 FFFFFF  "H1228"  -1 1 7 "%FC"  21 ""  <> 0 0 0 0 0 0 <> <> <> 0 0 1065 0 1228 <> <> <> <> <> <> <> <> 1236 0 <> <> <> <> <> <> <> <> <> <> <> <> <> <> <> <> <> <> <> <> <> <> <> <> <> <> <> <> <> <> <> <> <> <> <> <> <> <> <> <> <>
  1064 41 1.955449 27.156278 -69.772127 131 G A 21 0.06000 0.06000 "GLY " " HA2" "    " 1 0 0 FFFFFF  "H1229"  -1 1 7 "%FC"  21 ""  <> 0 0 0 0 0 0 <> <> <> 0 0 1066 0 1229 <> <> <> <> <> <> <> <> 1237 0 <> <> <> <> <> <> <> <> <> <> <> <> <> <> <> <> <> <> <> <> <> <> <> <> <> <> <> <> <> <> <> <> <> <> <> <> <> <> <> <> <>
  1065 25 4.925988 27.204272 -69.611222 132 T A 38 -0.50000 -0.50000 "THR " " N  " "    " 7 0 0 2E2EFF  "N1230"  0 1 7 "%FC"  38 ""  <> 0 0 0 0 0 0 1 71.11 608 0 0 1067 0 1230 608 12825 -2042 168 7358 1462 6835 81 1238 0 <> <> <> <> <> <> <> <> <> <> <> <> <> <> <> <> <> <> <> <> <> <> <> <> <> <> <> <> <> <> <> <> <> <> <> <> <> <> <> <> <>
  1066 3 6.336742 26.829173 -69.672262 132 T A 24 0.14000 0.14000 "THR " " CA " "    " 6 0 0 808080  "C1231"  0 1 -1113 "%RT%RN"  2 ""  FFFF00  0 0 0 0 0 0 1 68.12 609 0 0 1068 0 1231 609 12431 -2249 432 6961 1292 6489 81 1239 0 <> <> <> <> <> <> <> <> <> <> <> <> <> <> <> <> <> <> <> <> <> <> <> <> <> <> <> <> <> <> <> <> <> <> <> <> <> <> <> <> <>
  1067 2 6.850286 26.833644 -68.227931 132 T A 24 0.50000 0.50000 "THR " " C  " "    " 6 0 0 808080  "C1232"  0 1 7 "%FC"  24 ""  <> 0 0 0 0 0 0 1 65.02 610 0 0 1069 0 1232 610 11797 -2182 519 6533 1153 6374 81 1240 0 <> <> <> <> <> <> <> <> <> <> <> <> <> <> <> <> <> <> <> <> <> <> <> <> <> <> <> <> <> <> <> <> <> <> <> <> <> <> <> <> <>
  1068 15 6.438252 27.694815 -67.453557 132 T A 70 -0.50000 -0.50000 "THR " " O  " "    " 8 0 0 FF2E2E  "O1233"  0 1 7 "%FC"  70 ""  <> 0 0 0 0 0 0 1 64.28 611 0 0 1070 0 1233 611 11697 -2046 438 6330 1206 6398 81 1241 0 <> <> <> <> <> <> <> <> <> <> <> <> <> <> <> <> <> <> <> <> <> <> <> <> <> <> <> <> <> <> <> <> <> <> <> <> <> <> <> <> <>
  1069 3 7.108973 27.845180 -70.566899 132 T A 24 0.20500 0.20500 "THR " " CB " "    " 6 0 0 808080  "C1234"  0 1 7 "%FC"  24 ""  <> 0 0 0 0 0 0 1 74.02 612 0 0 1071 0 1234 612 13420 -2404 572 7590 1330 7115 81 1242 0 <> <> <> <> <> <> <> <> <> <> <> <> <> <> <> <> <> <> <> <> <> <> <> <> <> <> <> <> <> <> <> <> <> <> <> <> <> <> <> <> <>
  1070 16 6.743025 27.694774 -71.920595 132 T A 70 -0.68300 -0.68300 "THR " " OG1" "    " 8 0 0 FF2E2E  "O1235"  0 1 7 "%FC"  70 ""  <> 0 0 0 0 0 0 1 87.22 613 0 0 1072 0 1235 613 15266 -2450 477 9332 1420 8543 81 1243 0 <> <> <> <> <> <> <> <> <> <> <> <> <> <> <> <> <> <> <> <> <> <> <> <> <> <> <> <> <> <> <> <> <> <> <> <> <> <> <> <> <>
  1071 3 8.641232 27.706742 -70.540449 132 T A 24 -0.18000 -0.18000 "THR " " CG2" "    " 6 0 0 808080  "C1236"  0 1 7 "%FC"  24 ""  <> 0 0 0 0 0 0 1 65.17 614 0 0 1073 0 1236 614 12203 -2576 848 6488 1147 6071 81 1244 0 <> <> <> <> <> <> <> <> <> <> <> <> <> <> <> <> <> <> <> <> <> <> <> <> <> <> <> <> <> <> <> <> <> <> <> <> <> <> <> <> <>
  1072 43 4.674437 27.784044 -68.822493 132 T A 21 0.30000 0.30000 "THR " " H  " "    " 1 0 0 FFFFFF  "H1237"  -1 1 7 "%FC"  21 ""  <> 0 0 0 0 0 0 <> <> <> 0 0 1074 0 1237 <> <> <> <> <> <> <> <> 1245 0 <> <> <> <> <> <> <> <> <> <> <> <> <> <> <> <> <> <> <> <> <> <> <> <> <> <> <> <> <> <> <> <> <> <> <> <> <> <> <> <> <>
  1073 41 6.430523 25.820303 -70.078058 132 T A 21 0.06000 0.06000 "THR " " HA " "    " 1 0 0 FFFFFF  "H1238"  -1 1 7 "%FC"  21 ""  <> 0 0 0 0 0 0 <> <> <> 0 0 1075 0 1238 <> <> <> <> <> <> <> <> 1246 0 <> <> <> <> <> <> <> <> <> <> <> <> <> <> <> <> <> <> <> <> <> <> <> <> <> <> <> <> <> <> <> <> <> <> <> <> <> <> <> <> <>
  1074 41 6.851123 28.862053 -70.265971 132 T A 21 0.06000 0.06000 "THR " " HB " "    " 1 0 0 FFFFFF  "H1239"  -1 1 7 "%FC"  21 ""  <> 0 0 0 0 0 0 <> <> <> 0 0 1076 0 1239 <> <> <> <> <> <> <> <> 1247 0 <> <> <> <> <> <> <> <> <> <> <> <> <> <> <> <> <> <> <> <> <> <> <> <> <> <> <> <> <> <> <> <> <> <> <> <> <> <> <> <> <>
  1075 42 5.807170 27.819664 -71.990630 132 T A 21 0.41800 0.41800 "THR " " HG1" "    " 1 0 0 FFFFFF  "H1240"  -1 1 7 "%FC"  21 ""  <> 0 0 0 0 0 0 <> <> <> 0 0 1077 0 1240 <> <> <> <> <> <> <> <> 1248 0 <> <> <> <> <> <> <> <> <> <> <> <> <> <> <> <> <> <> <> <> <> <> <> <> <> <> <> <> <> <> <> <> <> <> <> <> <> <> <> <> <>
  1076 41 9.108629 28.389505 -71.250493 132 T A 21 0.06000 0.06000 "THR " "HG21" "    " 1 0 0 FFFFFF  "H1241"  -1 1 7 "%FC"  21 ""  <> 0 0 0 0 0 0 <> <> <> 0 0 1078 0 1241 <> <> <> <> <> <> <> <> 1249 0 <> <> <> <> <> <> <> <> <> <> <> <> <> <> <> <> <> <> <> <> <> <> <> <> <> <> <> <> <> <> <> <> <> <> <> <> <> <> <> <> <>
  1077 41 9.055784 27.942805 -69.561224 132 T A 21 0.06000 0.06000 "THR " "HG22" "    " 1 0 0 FFFFFF  "H1242"  -1 1 7 "%FC"  21 ""  <> 0 0 0 0 0 0 <> <> <> 0 0 1079 0 1242 <> <> <> <> <> <> <> <> 1250 0 <> <> <> <> <> <> <> <> <> <> <> <> <> <> <> <> <> <> <> <> <> <> <> <> <> <> <> <> <> <> <> <> <> <> <> <> <> <> <> <> <>
  1078 41 8.951833 26.698883 -70.803207 132 T A 21 0.06000 0.06000 "THR " "HG23" "    " 1 0 0 FFFFFF  "H1243"  -1 1 7 "%FC"  21 ""  <> 0 0 0 0 0 0 <> <> <> 0 0 1080 0 1243 <> <> <> <> <> <> <> <> 1251 0 <> <> <> <> <> <> <> <> <> <> <> <> <> <> <> <> <> <> <> <> <> <> <> <> <> <> <> <> <> <> <> <> <> <> <> <> <> <> <> <> <>
  1079 25 7.782644 25.931763 -67.880675 133 W A 38 -0.50000 -0.50000 "TRP " " N  " "    " 7 0 1 2E2EFF  "N1244"  0 1 7 "%FC"  38 ""  <> 0 0 0 0 0 0 1 62.25 615 0 0 1081 0 1244 615 11261 -2272 686 6273 984 6117 82 1252 0 <> <> <> <> <> <> <> <> <> <> <> <> <> <> <> <> <> <> <> <> <> <> <> <> <> <> <> <> <> <> <> <> <> <> <> <> <> <> <> <> <>
  1080 3 8.533702 25.969271 -66.624970 133 W A 24 0.14000 0.14000 "TRP " " CA " "    " 6 0 1 808080  "C1245"  0 1 -1113 "%RT%RN"  2 ""  FFFF00  0 0 0 0 0 0 1 59.33 616 0 0 1082 0 1245 616 10656 -2245 772 5898 861 5991 82 1253 0 <> <> <> <> <> <> <> <> <> <> <> <> <> <> <> <> <> <> <> <> <> <> <> <> <> <> <> <> <> <> <> <> <> <> <> <> <> <> <> <> <>
  1081 2 9.792916 26.840282 -66.852502 133 W A 24 0.50000 0.50000 "TRP " " C  " "    " 6 0 1 808080  "C1246"  0 1 7 "%FC"  24 ""  <> 0 0 0 0 0 0 1 60.73 617 0 0 1083 0 1246 617 10934 -2436 965 5957 854 6184 82 1254 0 <> <> <> <> <> <> <> <> <> <> <> <> <> <> <> <> <> <> <> <> <> <> <> <> <> <> <> <> <> <> <> <> <> <> <> <> <> <> <> <> <>
  1082 15 10.668269 26.416726 -67.609303 133 W A 70 -0.50000 -0.50000 "TRP " " O  " "    " 8 0 1 FF2E2E  "O1247"  0 1 7 "%FC"  70 ""  <> 0 0 0 0 0 0 1 60.73 618 0 0 1084 0 1247 618 10971 -2610 1166 5994 812 6111 82 1255 0 <> <> <> <> <> <> <> <> <> <> <> <> <> <> <> <> <> <> <> <> <> <> <> <> <> <> <> <> <> <> <> <> <> <> <> <> <> <> <> <> <>
  1083 3 8.976438 24.529140 -66.280855 133 W A 24 -0.12000 -0.12000 "TRP " " CB " "    " 6 0 1 808080  "C1248"  0 1 7 "%FC"  24 ""  <> 0 0 0 0 0 0 1 55.7 619 0 0 1085 0 1248 619 9940 -2237 862 5593 711 5629 82 1256 0 <> <> <> <> <> <> <> <> <> <> <> <> <> <> <> <> <> <> <> <> <> <> <> <> <> <> <> <> <> <> <> <> <> <> <> <> <> <> <> <> <>
  1084 2 9.745754 24.401450 -64.999162 133 W A 24 0.07500 0.07500 "TRP " " CG " "    " 6 0 1 808080  "C1249"  0 1 7 "%FC"  24 ""  <> 0 0 0 0 0 0 1 51.04 620 0 0 1086 0 1249 620 9091 -2211 933 5027 604 5276 82 1257 0 <> <> <> <> <> <> <> <> <> <> <> <> <> <> <> <> <> <> <> <> <> <> <> <> <> <> <> <> <> <> <> <> <> <> <> <> <> <> <> <> <>
  1085 2 11.092921 24.366874 -64.899393 133 W A 24 -0.11500 -0.11500 "TRP " " CD1" "    " 6 0 1 808080  "C1250"  0 1 7 "%FC"  24 ""  <> 0 0 0 0 0 0 1 46.45 621 0 0 1087 0 1250 621 8407 -2354 1141 4460 536 4783 82 1258 0 <> <> <> <> <> <> <> <> <> <> <> <> <> <> <> <> <> <> <> <> <> <> <> <> <> <> <> <> <> <> <> <> <> <> <> <> <> <> <> <> <>
  1086 2 9.240507 24.310047 -63.631803 133 W A 24 -0.05500 -0.05500 "TRP " " CD2" "    " 6 0 1 808080  "C1251"  0 1 7 "%FC"  24 ""  <> 0 0 0 0 0 0 1 48.16 622 0 0 1088 0 1251 622 8528 -2041 791 4692 566 5079 82 1259 0 <> <> <> <> <> <> <> <> <> <> <> <> <> <> <> <> <> <> <> <> <> <> <> <> <> <> <> <> <> <> <> <> <> <> <> <> <> <> <> <> <>
  1087 25 11.457289 24.269199 -63.575168 133 W A 38 -0.57000 -0.57000 "TRP " " NE1" "    " 7 0 1 2E2EFF  "N1252"  0 1 7 "%FC"  38 ""  <> 0 0 0 0 0 0 1 50.15 623 0 0 1089 0 1252 623 8623 -2292 1113 4976 463 5457 82 1260 0 <> <> <> <> <> <> <> <> <> <> <> <> <> <> <> <> <> <> <> <> <> <> <> <> <> <> <> <> <> <> <> <> <> <> <> <> <> <> <> <> <>
  1088 2 10.356954 24.247447 -62.744701 133 W A 24 0.13000 0.13000 "TRP " " CE2" "    " 6 0 1 808080  "C1253"  0 1 7 "%FC"  24 ""  <> 0 0 0 0 0 0 1 45.74 624 0 0 1090 0 1253 624 8021 -2102 905 4417 473 4943 82 1261 0 <> <> <> <> <> <> <> <> <> <> <> <> <> <> <> <> <> <> <> <> <> <> <> <> <> <> <> <> <> <> <> <> <> <> <> <> <> <> <> <> <>
  1089 2 7.954324 24.281256 -63.043757 133 W A 24 -0.11500 -0.11500 "TRP " " CE3" "    " 6 0 1 808080  "C1254"  0 1 7 "%FC"  24 ""  <> 0 0 0 0 0 0 1 48.43 625 0 0 1091 0 1254 625 8527 -1847 582 4743 608 5130 82 1262 0 <> <> <> <> <> <> <> <> <> <> <> <> <> <> <> <> <> <> <> <> <> <> <> <> <> <> <> <> <> <> <> <> <> <> <> <> <> <> <> <> <>
  1090 2 10.202739 24.196228 -61.348489 133 W A 24 -0.11500 -0.11500 "TRP " " CZ2" "    " 6 0 1 808080  "C1255"  0 1 7 "%FC"  24 ""  <> 0 0 0 0 0 0 1 43.95 626 0 0 1092 0 1255 626 7593 -1987 809 4225 416 4882 82 1263 0 <> <> <> <> <> <> <> <> <> <> <> <> <> <> <> <> <> <> <> <> <> <> <> <> <> <> <> <> <> <> <> <> <> <> <> <> <> <> <> <> <>
  1091 2 7.786776 24.211007 -61.646108 133 W A 24 -0.11500 -0.11500 "TRP " " CZ3" "    " 6 0 1 808080  "C1256"  0 1 7 "%FC"  24 ""  <> 0 0 0 0 0 0 1 46.5 627 0 0 1093 0 1256 627 8082 -1722 513 4524 544 5061 82 1264 0 <> <> <> <> <> <> <> <> <> <> <> <> <> <> <> <> <> <> <> <> <> <> <> <> <> <> <> <> <> <> <> <> <> <> <> <> <> <> <> <> <>
  1092 2 8.910629 24.173002 -60.799023 133 W A 24 -0.11500 -0.11500 "TRP " " CH2" "    " 6 0 1 808080  "C1257"  0 1 7 "%FC"  24 ""  <> 0 0 0 0 0 0 1 44.59 628 0 0 1094 0 1257 628 7675 -1797 623 4300 446 4967 82 1265 0 <> <> <> <> <> <> <> <> <> <> <> <> <> <> <> <> <> <> <> <> <> <> <> <> <> <> <> <> <> <> <> <> <> <> <> <> <> <> <> <> <>
  1093 43 8.060947 25.240093 -68.563997 133 W A 21 0.30000 0.30000 "TRP " " H  " "    " 1 0 1 FFFFFF  "H1258"  -1 1 7 "%FC"  21 ""  <> 0 0 0 0 0 0 <> <> <> 0 0 1095 0 1258 <> <> <> <> <> <> <> <> 1266 0 <> <> <> <> <> <> <> <> <> <> <> <> <> <> <> <> <> <> <> <> <> <> <> <> <> <> <> <> <> <> <> <> <> <> <> <> <> <> <> <> <>
  1094 41 7.909680 26.340699 -65.812072 133 W A 21 0.06000 0.06000 "TRP " " HA " "    " 1 0 0 FFFFFF  "H1259"  -1 1 7 "%FC"  21 ""  <> 0 0 0 0 0 0 <> <> <> 0 0 1096 0 1259 <> <> <> <> <> <> <> <> 1267 0 <> <> <> <> <> <> <> <> <> <> <> <> <> <> <> <> <> <> <> <> <> <> <> <> <> <> <> <> <> <> <> <> <> <> <> <> <> <> <> <> <>
  1095 41 9.577206 24.108275 -67.088617 133 W A 21 0.06000 0.06000 "TRP " " HB3" "    " 1 0 0 FFFFFF  "H1260"  -1 1 7 "%FC"  21 ""  <> 0 0 0 0 0 0 <> <> <> 0 0 1097 0 1260 <> <> <> <> <> <> <> <> 1268 0 <> <> <> <> <> <> <> <> <> <> <> <> <> <> <> <> <> <> <> <> <> <> <> <> <> <> <> <> <> <> <> <> <> <> <> <> <> <> <> <> <>
  1096 41 8.104775 23.878525 -66.205887 133 W A 21 0.06000 0.06000 "TRP " " HB2" "    " 1 0 0 FFFFFF  "H1261"  -1 1 7 "%FC"  21 ""  <> 0 0 0 0 0 0 <> <> <> 0 0 1098 0 1261 <> <> <> <> <> <> <> <> 1269 0 <> <> <> <> <> <> <> <> <> <> <> <> <> <> <> <> <> <> <> <> <> <> <> <> <> <> <> <> <> <> <> <> <> <> <> <> <> <> <> <> <>
  1097 41 11.767388 24.426941 -65.739892 133 W A 21 0.11500 0.11500 "TRP " " HD1" "    " 1 0 0 FFFFFF  "H1262"  -1 1 7 "%FC"  21 ""  <> 0 0 0 0 0 0 <> <> <> 0 0 1099 0 1262 <> <> <> <> <> <> <> <> 1270 0 <> <> <> <> <> <> <> <> <> <> <> <> <> <> <> <> <> <> <> <> <> <> <> <> <> <> <> <> <> <> <> <> <> <> <> <> <> <> <> <> <>
  1098 43 12.426497 24.219466 -63.283678 133 W A 21 0.42000 0.42000 "TRP " " HE1" "    " 1 0 1 FFFFFF  "H1263"  -1 1 7 "%FC"  21 ""  <> 0 0 0 0 0 0 <> <> <> 0 0 1100 0 1263 <> <> <> <> <> <> <> <> 1271 0 <> <> <> <> <> <> <> <> <> <> <> <> <> <> <> <> <> <> <> <> <> <> <> <> <> <> <> <> <> <> <> <> <> <> <> <> <> <> <> <> <>
  1099 41 7.082703 24.314615 -63.675908 133 W A 21 0.11500 0.11500 "TRP " " HE3" "    " 1 0 0 FFFFFF  "H1264"  -1 1 7 "%FC"  21 ""  <> 0 0 0 0 0 0 <> <> <> 0 0 1101 0 1264 <> <> <> <> <> <> <> <> 1272 0 <> <> <> <> <> <> <> <> <> <> <> <> <> <> <> <> <> <> <> <> <> <> <> <> <> <> <> <> <> <> <> <> <> <> <> <> <> <> <> <> <>
  1100 41 11.065462 24.180949 -60.703291 133 W A 21 0.11500 0.11500 "TRP " " HZ2" "    " 1 0 0 FFFFFF  "H1265"  -1 1 7 "%FC"  21 ""  <> 0 0 0 0 0 0 <> <> <> 0 0 1102 0 1265 <> <> <> <> <> <> <> <> 1273 0 <> <> <> <> <> <> <> <> <> <> <> <> <> <> <> <> <> <> <> <> <> <> <> <> <> <> <> <> <> <> <> <> <> <> <> <> <> <> <> <> <>
  1101 41 6.792621 24.193921 -61.223670 133 W A 21 0.11500 0.11500 "TRP " " HZ3" "    " 1 0 0 FFFFFF  "H1266"  -1 1 7 "%FC"  21 ""  <> 0 0 0 0 0 0 <> <> <> 0 0 1103 0 1266 <> <> <> <> <> <> <> <> 1274 0 <> <> <> <> <> <> <> <> <> <> <> <> <> <> <> <> <> <> <> <> <> <> <> <> <> <> <> <> <> <> <> <> <> <> <> <> <> <> <> <> <>
  1102 41 8.783020 24.131533 -59.728889 133 W A 21 0.11500 0.11500 "TRP " " HH2" "    " 1 0 0 FFFFFF  "H1267"  -1 1 7 "%FC"  21 ""  <> 0 0 0 0 0 0 <> <> <> 0 0 1104 0 1267 <> <> <> <> <> <> <> <> 1275 0 <> <> <> <> <> <> <> <> <> <> <> <> <> <> <> <> <> <> <> <> <> <> <> <> <> <> <> <> <> <> <> <> <> <> <> <> <> <> <> <> <>
  1103 25 9.908289 28.045516 -66.246402 134 P A 38 -0.14000 -0.14000 "PRO " " N  " "    " 7 0 1 2E2EFF  "N1268"  0 1 7 "%FC"  38 ""  <> 0 0 0 0 0 0 1 59.31 629 0 0 1105 0 1268 629 10813 -2426 929 5634 890 6090 83 1276 0 <> <> <> <> <> <> <> <> <> <> <> <> <> <> <> <> <> <> <> <> <> <> <> <> <> <> <> <> <> <> <> <> <> <> <> <> <> <> <> <> <>
  1104 3 11.054358 28.947492 -66.455068 134 P A 24 0.01000 0.01000 "PRO " " CA " "    " 6 0 1 808080  "C1269"  0 1 -1114 "%RT%RN"  2 ""  CCFF00  0 0 0 0 0 0 1 61.82 630 0 0 1106 0 1269 630 11205 -2610 1086 5866 870 6418 83 1277 0 <> <> <> <> <> <> <> <> <> <> <> <> <> <> <> <> <> <> <> <> <> <> <> <> <> <> <> <> <> <> <> <> <> <> <> <> <> <> <> <> <>
  1105 2 12.223184 28.746014 -65.464594 134 P A 24 0.50000 0.50000 "PRO " " C  " "    " 6 0 1 808080  "C1270"  0 1 7 "%FC"  24 ""  <> 0 0 0 0 0 0 1 52.54 631 0 0 1107 0 1270 631 9774 -2704 1189 4747 747 5442 83 1278 0 <> <> <> <> <> <> <> <> <> <> <> <> <> <> <> <> <> <> <> <> <> <> <> <> <> <> <> <> <> <> <> <> <> <> <> <> <> <> <> <> <>
  1106 15 13.276164 29.351806 -65.659747 134 P A 70 -0.50000 -0.50000 "PRO " " O  " "    " 8 0 1 FF2E2E  "O1271"  0 1 7 "%FC"  70 ""  <> 0 0 0 0 0 0 1 59.88 632 0 0 1108 0 1271 632 10712 -2847 1288 5648 721 6391 83 1279 0 <> <> <> <> <> <> <> <> <> <> <> <> <> <> <> <> <> <> <> <> <> <> <> <> <> <> <> <> <> <> <> <> <> <> <> <> <> <> <> <> <>
  1107 3 10.450813 30.336527 -66.201919 134 P A 24 -0.12000 -0.12000 "PRO " " CB " "    " 6 0 1 808080  "C1272"  0 1 7 "%FC"  24 ""  <> 0 0 0 0 0 0 1 65.76 633 0 0 1109 0 1272 633 11950 -2520 959 6170 987 6867 83 1280 0 <> <> <> <> <> <> <> <> <> <> <> <> <> <> <> <> <> <> <> <> <> <> <> <> <> <> <> <> <> <> <> <> <> <> <> <> <> <> <> <> <>
  1108 3 9.437664 30.091391 -65.095625 134 P A 24 -0.12000 -0.12000 "PRO " " CG " "    " 6 0 1 808080  "C1273"  0 1 7 "%FC"  24 ""  <> 0 0 0 0 0 0 1 60.39 634 0 0 1110 0 1273 634 11205 -2314 790 5455 1015 6283 83 1281 0 <> <> <> <> <> <> <> <> <> <> <> <> <> <> <> <> <> <> <> <> <> <> <> <> <> <> <> <> <> <> <> <> <> <> <> <> <> <> <> <> <>
  1109 3 8.872727 28.716192 -65.450283 134 P A 24 -0.05000 -0.05000 "PRO " " CD " "    " 6 0 1 808080  "C1274"  0 1 7 "%FC"  24 ""  <> 0 0 0 0 0 0 1 59.94 635 0 0 1111 0 1274 635 10914 -2213 731 5625 954 6235 83 1282 0 <> <> <> <> <> <> <> <> <> <> <> <> <> <> <> <> <> <> <> <> <> <> <> <> <> <> <> <> <> <> <> <> <> <> <> <> <> <> <> <> <>
  1110 41 11.437749 28.889757 -67.475358 134 P A 21 0.06000 0.06000 "PRO " " HA " "    " 1 0 0 FFFFFF  "H1275"  -1 1 7 "%FC"  21 ""  <> 0 0 0 0 0 0 <> <> <> 0 0 1112 0 1275 <> <> <> <> <> <> <> <> 1283 0 <> <> <> <> <> <> <> <> <> <> <> <> <> <> <> <> <> <> <> <> <> <> <> <> <> <> <> <> <> <> <> <> <> <> <> <> <> <> <> <> <>
  1111 41 9.935667 30.680936 -67.099942 134 P A 21 0.06000 0.06000 "PRO " " HB3" "    " 1 0 0 FFFFFF  "H1276"  -1 1 7 "%FC"  21 ""  <> 0 0 0 0 0 0 <> <> <> 0 0 1113 0 1276 <> <> <> <> <> <> <> <> 1284 0 <> <> <> <> <> <> <> <> <> <> <> <> <> <> <> <> <> <> <> <> <> <> <> <> <> <> <> <> <> <> <> <> <> <> <> <> <> <> <> <> <>
  1112 41 11.181852 31.102275 -65.936856 134 P A 21 0.06000 0.06000 "PRO " " HB2" "    " 1 0 0 FFFFFF  "H1277"  -1 1 7 "%FC"  21 ""  <> 0 0 0 0 0 0 <> <> <> 0 0 1114 0 1277 <> <> <> <> <> <> <> <> 1285 0 <> <> <> <> <> <> <> <> <> <> <> <> <> <> <> <> <> <> <> <> <> <> <> <> <> <> <> <> <> <> <> <> <> <> <> <> <> <> <> <> <>
  1113 41 8.674943 30.868019 -65.055911 134 P A 21 0.06000 0.06000 "PRO " " HG3" "    " 1 0 0 FFFFFF  "H1278"  -1 1 7 "%FC"  21 ""  <> 0 0 0 0 0 0 <> <> <> 0 0 1115 0 1278 <> <> <> <> <> <> <> <> 1286 0 <> <> <> <> <> <> <> <> <> <> <> <> <> <> <> <> <> <> <> <> <> <> <> <> <> <> <> <> <> <> <> <> <> <> <> <> <> <> <> <> <>
  1114 41 9.935619 30.061037 -64.125841 134 P A 21 0.06000 0.06000 "PRO " " HG2" "    " 1 0 0 FFFFFF  "H1279"  -1 1 7 "%FC"  21 ""  <> 0 0 0 0 0 0 <> <> <> 0 0 1116 0 1279 <> <> <> <> <> <> <> <> 1287 0 <> <> <> <> <> <> <> <> <> <> <> <> <> <> <> <> <> <> <> <> <> <> <> <> <> <> <> <> <> <> <> <> <> <> <> <> <> <> <> <> <>
  1115 41 8.598237 28.148027 -64.562905 134 P A 21 0.06000 0.06000 "PRO " " HD2" "    " 1 0 0 FFFFFF  "H1280"  -1 1 7 "%FC"  21 ""  <> 0 0 0 0 0 0 <> <> <> 0 0 1117 0 1280 <> <> <> <> <> <> <> <> 1288 0 <> <> <> <> <> <> <> <> <> <> <> <> <> <> <> <> <> <> <> <> <> <> <> <> <> <> <> <> <> <> <> <> <> <> <> <> <> <> <> <> <>
  1116 41 7.979687 28.864977 -66.048084 134 P A 21 0.06000 0.06000 "PRO " " HD3" "    " 1 0 0 FFFFFF  "H1281"  -1 1 7 "%FC"  21 ""  <> 0 0 0 0 0 0 <> <> <> 0 0 1118 0 1281 <> <> <> <> <> <> <> <> 1289 0 <> <> <> <> <> <> <> <> <> <> <> <> <> <> <> <> <> <> <> <> <> <> <> <> <> <> <> <> <> <> <> <> <> <> <> <> <> <> <> <> <>
  1117 25 12.036123 27.966811 -64.384654 135 F A 38 -0.50000 -0.50000 "PHE " " N  " "    " 7 0 1 2E2EFF  "N1282"  0 1 7 "%FC"  38 ""  <> 0 0 0 0 0 0 1 55.12 636 0 0 1119 0 1282 636 9847 -2611 1144 5182 667 5914 84 1290 0 <> <> <> <> <> <> <> <> <> <> <> <> <> <> <> <> <> <> <> <> <> <> <> <> <> <> <> <> <> <> <> <> <> <> <> <> <> <> <> <> <>
  1118 3 12.900161 27.993129 -63.198584 135 F A 24 0.14000 0.14000 "PHE " " CA " "    " 6 0 1 808080  "C1283"  0 1 -1114 "%RT%RN"  2 ""  CCFF00  0 0 0 0 0 0 1 58.88 637 0 0 1120 0 1283 637 10082 -2678 1183 5714 571 6574 84 1291 0 <> <> <> <> <> <> <> <> <> <> <> <> <> <> <> <> <> <> <> <> <> <> <> <> <> <> <> <> <> <> <> <> <> <> <> <> <> <> <> <> <>
  1119 2 14.168247 27.125920 -63.309300 135 F A 24 0.50000 0.50000 "PHE " " C  " "    " 6 0 1 808080  "C1284"  0 1 7 "%FC"  24 ""  <> 0 0 0 0 0 0 1 60.51 638 0 0 1121 0 1284 638 10027 -2807 1378 6103 497 6861 84 1292 0 <> <> <> <> <> <> <> <> <> <> <> <> <> <> <> <> <> <> <> <> <> <> <> <> <> <> <> <> <> <> <> <> <> <> <> <> <> <> <> <> <>
  1120 15 15.021129 27.212352 -62.427298 135 F A 70 -0.50000 -0.50000 "PHE " " O  " "    " 8 0 1 FF2E2E  "O1285"  0 1 7 "%FC"  70 ""  <> 0 0 0 0 0 0 1 60.28 639 0 0 1122 0 1285 639 9760 -2881 1408 6160 436 6982 84 1293 0 <> <> <> <> <> <> <> <> <> <> <> <> <> <> <> <> <> <> <> <> <> <> <> <> <> <> <> <> <> <> <> <> <> <> <> <> <> <> <> <> <>
  1121 3 12.083156 27.490474 -61.993098 135 F A 24 -0.00500 -0.00500 "PHE " " CB " "    " 6 0 1 808080  "C1286"  0 1 7 "%FC"  24 ""  <> 0 0 0 0 0 0 1 55.16 640 0 0 1123 0 1286 640 9439 -2456 1005 5292 519 6228 84 1294 0 <> <> <> <> <> <> <> <> <> <> <> <> <> <> <> <> <> <> <> <> <> <> <> <> <> <> <> <> <> <> <> <> <> <> <> <> <> <> <> <> <>
  1122 2 10.880989 28.348351 -61.652982 135 F A 24 -0.11500 -0.11500 "PHE " " CG " "    " 6 0 1 808080  "C1287"  0 1 7 "%FC"  24 ""  <> 0 0 0 0 0 0 1 54.43 641 0 0 1124 0 1287 641 9566 -2296 837 5031 597 6086 84 1295 0 <> <> <> <> <> <> <> <> <> <> <> <> <> <> <> <> <> <> <> <> <> <> <> <> <> <> <> <> <> <> <> <> <> <> <> <> <> <> <> <> <>
  1123 2 11.063988 29.588572 -61.007979 135 F A 24 -0.11500 -0.11500 "PHE " " CD1" "    " 6 0 1 808080  "C1288"  0 1 7 "%FC"  24 ""  <> 0 0 0 0 0 0 1 57.42 642 0 0 1125 0 1288 642 10117 -2362 823 5221 614 6480 84 1296 0 <> <> <> <> <> <> <> <> <> <> <> <> <> <> <> <> <> <> <> <> <> <> <> <> <> <> <> <> <> <> <> <> <> <> <> <> <> <> <> <> <>
  1124 2 9.580431 27.919440 -61.990594 135 F A 24 -0.11500 -0.11500 "PHE " " CD2" "    " 6 0 1 808080  "C1289"  0 1 7 "%FC"  24 ""  <> 0 0 0 0 0 0 1 48.71 643 0 0 1126 0 1289 643 8876 -2082 702 4336 659 5296 84 1297 0 <> <> <> <> <> <> <> <> <> <> <> <> <> <> <> <> <> <> <> <> <> <> <> <> <> <> <> <> <> <> <> <> <> <> <> <> <> <> <> <> <>
  1125 2 9.952349 30.395940 -60.701677 135 F A 24 -0.11500 -0.11500 "PHE " " CE1" "    " 6 0 1 808080  "C1290"  0 1 7 "%FC"  24 ""  <> 0 0 0 0 0 0 1 56.04 644 0 0 1127 0 1290 644 10155 -2178 700 4872 695 6266 84 1298 0 <> <> <> <> <> <> <> <> <> <> <> <> <> <> <> <> <> <> <> <> <> <> <> <> <> <> <> <> <> <> <> <> <> <> <> <> <> <> <> <> <>
  1126 2 8.469784 28.730549 -61.690958 135 F A 24 -0.11500 -0.11500 "PHE " " CE2" "    " 6 0 1 808080  "C1291"  0 1 7 "%FC"  24 ""  <> 0 0 0 0 0 0 1 53.7 645 0 0 1128 0 1291 645 9674 -1904 560 4833 753 5897 84 1299 0 <> <> <> <> <> <> <> <> <> <> <> <> <> <> <> <> <> <> <> <> <> <> <> <> <> <> <> <> <> <> <> <> <> <> <> <> <> <> <> <> <>
  1127 2 8.655946 29.965110 -61.039909 135 F A 24 -0.11500 -0.11500 "PHE " " CZ " "    " 6 0 1 808080  "C1292"  0 1 7 "%FC"  24 ""  <> 0 0 0 0 0 0 1 61.05 646 0 0 1129 0 1292 646 10784 -1933 571 5558 772 6854 84 1300 0 <> <> <> <> <> <> <> <> <> <> <> <> <> <> <> <> <> <> <> <> <> <> <> <> <> <> <> <> <> <> <> <> <> <> <> <> <> <> <> <> <>
  1128 43 11.155703 27.480456 -64.297398 135 F A 21 0.30000 0.30000 "PHE " " H  " "    " 1 0 1 FFFFFF  "H1293"  -1 1 7 "%FC"  21 ""  <> 0 0 0 0 0 0 <> <> <> 0 0 1130 0 1293 <> <> <> <> <> <> <> <> 1301 0 <> <> <> <> <> <> <> <> <> <> <> <> <> <> <> <> <> <> <> <> <> <> <> <> <> <> <> <> <> <> <> <> <> <> <> <> <> <> <> <> <>
  1129 41 13.217030 29.020046 -63.005565 135 F A 21 0.06000 0.06000 "PHE " " HA " "    " 1 0 0 FFFFFF  "H1294"  -1 1 7 "%FC"  21 ""  <> 0 0 0 0 0 0 <> <> <> 0 0 1131 0 1294 <> <> <> <> <> <> <> <> 1302 0 <> <> <> <> <> <> <> <> <> <> <> <> <> <> <> <> <> <> <> <> <> <> <> <> <> <> <> <> <> <> <> <> <> <> <> <> <> <> <> <> <>
  1130 41 12.711116 27.457545 -61.105907 135 F A 21 0.06000 0.06000 "PHE " " HB3" "    " 1 0 0 FFFFFF  "H1295"  -1 1 7 "%FC"  21 ""  <> 0 0 0 0 0 0 <> <> <> 0 0 1132 0 1295 <> <> <> <> <> <> <> <> 1303 0 <> <> <> <> <> <> <> <> <> <> <> <> <> <> <> <> <> <> <> <> <> <> <> <> <> <> <> <> <> <> <> <> <> <> <> <> <> <> <> <> <>
  1131 41 11.759466 26.466880 -62.152056 135 F A 21 0.06000 0.06000 "PHE " " HB2" "    " 1 0 0 FFFFFF  "H1296"  -1 1 7 "%FC"  21 ""  <> 0 0 0 0 0 0 <> <> <> 0 0 1133 0 1296 <> <> <> <> <> <> <> <> 1304 0 <> <> <> <> <> <> <> <> <> <> <> <> <> <> <> <> <> <> <> <> <> <> <> <> <> <> <> <> <> <> <> <> <> <> <> <> <> <> <> <> <>
  1132 41 12.057488 29.923110 -60.747155 135 F A 21 0.11500 0.11500 "PHE " " HD1" "    " 1 0 0 FFFFFF  "H1297"  -1 1 7 "%FC"  21 ""  <> 0 0 0 0 0 0 <> <> <> 0 0 1134 0 1297 <> <> <> <> <> <> <> <> 1305 0 <> <> <> <> <> <> <> <> <> <> <> <> <> <> <> <> <> <> <> <> <> <> <> <> <> <> <> <> <> <> <> <> <> <> <> <> <> <> <> <> <>
  1133 41 9.428942 26.974990 -62.490214 135 F A 21 0.11500 0.11500 "PHE " " HD2" "    " 1 0 0 FFFFFF  "H1298"  -1 1 7 "%FC"  21 ""  <> 0 0 0 0 0 0 <> <> <> 0 0 1135 0 1298 <> <> <> <> <> <> <> <> 1306 0 <> <> <> <> <> <> <> <> <> <> <> <> <> <> <> <> <> <> <> <> <> <> <> <> <> <> <> <> <> <> <> <> <> <> <> <> <> <> <> <> <>
  1134 41 10.093969 31.344039 -60.204150 135 F A 21 0.11500 0.11500 "PHE " " HE1" "    " 1 0 0 FFFFFF  "H1299"  -1 1 7 "%FC"  21 ""  <> 0 0 0 0 0 0 <> <> <> 0 0 1136 0 1299 <> <> <> <> <> <> <> <> 1307 0 <> <> <> <> <> <> <> <> <> <> <> <> <> <> <> <> <> <> <> <> <> <> <> <> <> <> <> <> <> <> <> <> <> <> <> <> <> <> <> <> <>
  1135 41 7.476632 28.405149 -61.960993 135 F A 21 0.11500 0.11500 "PHE " " HE2" "    " 1 0 0 FFFFFF  "H1300"  -1 1 7 "%FC"  21 ""  <> 0 0 0 0 0 0 <> <> <> 0 0 1137 0 1300 <> <> <> <> <> <> <> <> 1308 0 <> <> <> <> <> <> <> <> <> <> <> <> <> <> <> <> <> <> <> <> <> <> <> <> <> <> <> <> <> <> <> <> <> <> <> <> <> <> <> <> <>
  1136 41 7.806636 30.584243 -60.795296 135 F A 21 0.11500 0.11500 "PHE " " HZ " "    " 1 0 0 FFFFFF  "H1301"  -1 1 7 "%FC"  21 ""  <> 0 0 0 0 0 0 <> <> <> 0 0 1138 0 1301 <> <> <> <> <> <> <> <> 1309 0 <> <> <> <> <> <> <> <> <> <> <> <> <> <> <> <> <> <> <> <> <> <> <> <> <> <> <> <> <> <> <> <> <> <> <> <> <> <> <> <> <>
  1137 25 14.320757 26.325013 -64.375407 136 G A 38 -0.50000 -0.50000 "GLY " " N  " "    " 7 0 0 2E2EFF  "N1302"  1 1 7 "%FC"  38 ""  <> 0 0 0 0 0 0 1 60.91 647 0 0 1139 0 1302 647 10116 -2833 1517 6218 506 6810 85 1310 0 <> <> <> <> <> <> <> <> <> <> <> <> <> <> <> <> <> <> <> <> <> <> <> <> <> <> <> <> <> <> <> <> <> <> <> <> <> <> <> <> <>
  1138 3 15.491774 25.490962 -64.636846 136 G A 24 0.08000 0.08000 "GLY " " CA " "    " 6 0 0 808080  "C1303"  1 1 -1114 "%RT%RN"  2 ""  CCFF00  0 0 0 0 0 0 1 60.06 648 0 0 1140 0 1303 648 9773 -2920 1739 6269 447 6778 85 1311 0 <> <> <> <> <> <> <> <> <> <> <> <> <> <> <> <> <> <> <> <> <> <> <> <> <> <> <> <> <> <> <> <> <> <> <> <> <> <> <> <> <>
  1139 2 15.398500 24.087038 -64.028630 136 G A 24 0.50000 0.50000 "GLY " " C  " "    " 6 0 0 808080  "C1304"  1 1 7 "%FC"  24 ""  <> 0 0 0 0 0 0 1 59.72 649 0 0 1141 0 1304 649 9471 -2746 1749 6377 371 6844 85 1312 0 <> <> <> <> <> <> <> <> <> <> <> <> <> <> <> <> <> <> <> <> <> <> <> <> <> <> <> <> <> <> <> <> <> <> <> <> <> <> <> <> <>
  1140 15 14.410992 23.731117 -63.383621 136 G A 70 -0.50000 -0.50000 "GLY " " O  " "    " 8 0 0 FF2E2E  "O1305"  1 1 7 "%FC"  70 ""  <> 0 0 0 0 0 0 1 56.41 650 0 0 1142 0 1305 650 9024 -2559 1565 5959 349 6449 85 1313 0 <> <> <> <> <> <> <> <> <> <> <> <> <> <> <> <> <> <> <> <> <> <> <> <> <> <> <> <> <> <> <> <> <> <> <> <> <> <> <> <> <>
  1141 43 13.595129 26.323396 -65.079696 136 G A 21 0.30000 0.30000 "GLY " " H  " "    " 1 0 0 FFFFFF  "H1306"  -1 1 7 "%FC"  21 ""  <> 0 0 0 0 0 0 <> <> <> 0 0 1143 0 1306 <> <> <> <> <> <> <> <> 1314 0 <> <> <> <> <> <> <> <> <> <> <> <> <> <> <> <> <> <> <> <> <> <> <> <> <> <> <> <> <> <> <> <> <> <> <> <> <> <> <> <> <>
  1142 41 16.401035 25.982485 -64.288014 136 G A 21 0.06000 0.06000 "GLY " " HA3" "    " 1 0 0 FFFFFF  "H1307"  -1 1 7 "%FC"  21 ""  <> 0 0 0 0 0 0 <> <> <> 0 0 1144 0 1307 <> <> <> <> <> <> <> <> 1315 0 <> <> <> <> <> <> <> <> <> <> <> <> <> <> <> <> <> <> <> <> <> <> <> <> <> <> <> <> <> <> <> <> <> <> <> <> <> <> <> <> <>
  1143 41 15.597537 25.388077 -65.716842 136 G A 21 0.06000 0.06000 "GLY " " HA2" "    " 1 0 0 FFFFFF  "H1308"  -1 1 7 "%FC"  21 ""  <> 0 0 0 0 0 0 <> <> <> 0 0 1145 0 1308 <> <> <> <> <> <> <> <> 1316 0 <> <> <> <> <> <> <> <> <> <> <> <> <> <> <> <> <> <> <> <> <> <> <> <> <> <> <> <> <> <> <> <> <> <> <> <> <> <> <> <> <>
  1144 25 16.445730 23.284885 -64.274684 137 N A 38 -0.50000 -0.50000 "ASN " " N  " "    " 7 0 0 2E2EFF  "N1309"  1 1 7 "%FC"  38 ""  <> 0 0 0 0 0 0 1 60.77 651 0 0 1146 0 1309 651 9398 -2796 1980 6640 336 7050 86 1317 0 <> <> <> <> <> <> <> <> <> <> <> <> <> <> <> <> <> <> <> <> <> <> <> <> <> <> <> <> <> <> <> <> <> <> <> <> <> <> <> <> <>
  1145 3 16.517040 21.853479 -63.978575 137 N A 24 0.14000 0.14000 "ASN " " CA " "    " 6 0 0 808080  "C1310"  1 1 -1114 "%RT%RN"  2 ""  CCFF00  0 0 0 0 0 0 1 58.22 652 0 0 1147 0 1310 652 8860 -2619 2042 6442 271 6820 86 1318 0 <> <> <> <> <> <> <> <> <> <> <> <> <> <> <> <> <> <> <> <> <> <> <> <> <> <> <> <> <> <> <> <> <> <> <> <> <> <> <> <> <>
  1146 2 16.692203 21.551683 -62.478031 137 N A 24 0.50000 0.50000 "ASN " " C  " "    " 6 0 0 808080  "C1311"  1 1 7 "%FC"  24 ""  <> 0 0 0 0 0 0 1 56.97 653 0 0 1148 0 1311 653 8389 -2504 1905 6387 237 6868 86 1319 0 <> <> <> <> <> <> <> <> <> <> <> <> <> <> <> <> <> <> <> <> <> <> <> <> <> <> <> <> <> <> <> <> <> <> <> <> <> <> <> <> <>
  1147 15 16.129969 20.566182 -62.001972 137 N A 70 -0.50000 -0.50000 "ASN " " O  " "    " 8 0 0 FF2E2E  "O1312"  1 1 7 "%FC"  70 ""  <> 0 0 0 0 0 0 1 56.23 654 0 0 1149 0 1312 654 8213 -2314 1814 6330 194 6821 86 1320 0 <> <> <> <> <> <> <> <> <> <> <> <> <> <> <> <> <> <> <> <> <> <> <> <> <> <> <> <> <> <> <> <> <> <> <> <> <> <> <> <> <>
  1148 3 17.723491 21.282523 -64.760404 137 N A 24 -0.12000 -0.12000 "ASN " " CB " "    " 6 0 0 808080  "C1313"  1 1 7 "%FC"  24 ""  <> 0 0 0 0 0 0 1 63.81 655 0 0 1150 0 1313 655 9461 -2681 2366 7242 260 7542 86 1321 0 <> <> <> <> <> <> <> <> <> <> <> <> <> <> <> <> <> <> <> <> <> <> <> <> <> <> <> <> <> <> <> <> <> <> <> <> <> <> <> <> <>
  1149 2 17.740991 19.752454 -64.817449 137 N A 24 0.50000 0.50000 "ASN " " CG " "    " 6 0 0 808080  "C1314"  1 1 7 "%FC"  24 ""  <> 0 0 0 0 0 0 1 75.7 656 0 0 1151 0 1314 656 10855 -2485 2473 8816 198 9092 86 1322 0 "No Flip"  <> <> <> <> <> <> <> <> <> <> <> <> <> <> <> <> <> <> <> <> <> <> <> <> <> <> <> <> <> <> <> <> <> <> <> <> <> <> <> <>
  1150 15 16.780351 19.137200 -65.268835 137 N A 70 -0.50000 -0.50000 "ASN " " OD1" "    " 8 0 0 FF2E2E  "O1315"  1 1 7 "%FC"  70 ""  <> 0 0 0 0 0 0 1 81.75 657 0 0 1152 0 1315 657 11798 -2379 2367 9513 164 9749 86 1323 0 <> <> <> <> <> <> <> <> <> <> <> <> <> <> <> <> <> <> <> <> <> <> <> <> <> <> <> <> <> <> <> <> <> <> <> <> <> <> <> <> <>
  1151 25 18.817660 19.131008 -64.333837 137 N A 38 -0.76000 -0.76000 "ASN " " ND2" "    " 7 0 0 2E2EFF  "N1316"  1 1 7 "%FC"  38 ""  <> 0 0 0 0 0 0 1 76.3 658 0 0 1153 0 1316 658 10634 -2439 2687 9028 193 9328 86 1324 0 <> <> <> <> <> <> <> <> <> <> <> <> <> <> <> <> <> <> <> <> <> <> <> <> <> <> <> <> <> <> <> <> <> <> <> <> <> <> <> <> <>
  1152 43 17.213571 23.672418 -64.803580 137 N A 21 0.30000 0.30000 "ASN " " H  " "    " 1 0 0 FFFFFF  "H1317"  -1 1 7 "%FC"  21 ""  <> 0 0 0 0 0 0 <> <> <> 0 0 1154 0 1317 <> <> <> <> <> <> <> <> 1325 0 <> <> <> <> <> <> <> <> <> <> <> <> <> <> <> <> <> <> <> <> <> <> <> <> <> <> <> <> <> <> <> <> <> <> <> <> <> <> <> <> <>
  1153 41 15.597048 21.384594 -64.328732 137 N A 21 0.06000 0.06000 "ASN " " HA " "    " 1 0 0 FFFFFF  "H1318"  -1 1 7 "%FC"  21 ""  <> 0 0 0 0 0 0 <> <> <> 0 0 1155 0 1318 <> <> <> <> <> <> <> <> 1326 0 <> <> <> <> <> <> <> <> <> <> <> <> <> <> <> <> <> <> <> <> <> <> <> <> <> <> <> <> <> <> <> <> <> <> <> <> <> <> <> <> <>
  1154 41 18.663366 21.656628 -64.349616 137 N A 21 0.06000 0.06000 "ASN " " HB3" "    " 1 0 0 FFFFFF  "H1319"  -1 1 7 "%FC"  21 ""  <> 0 0 0 0 0 0 <> <> <> 0 0 1156 0 1319 <> <> <> <> <> <> <> <> 1327 0 <> <> <> <> <> <> <> <> <> <> <> <> <> <> <> <> <> <> <> <> <> <> <> <> <> <> <> <> <> <> <> <> <> <> <> <> <> <> <> <> <>
  1155 41 17.688101 21.631841 -65.793279 137 N A 21 0.06000 0.06000 "ASN " " HB2" "    " 1 0 0 FFFFFF  "H1320"  -1 1 7 "%FC"  21 ""  <> 0 0 0 0 0 0 <> <> <> 0 0 1157 0 1320 <> <> <> <> <> <> <> <> 1328 0 <> <> <> <> <> <> <> <> <> <> <> <> <> <> <> <> <> <> <> <> <> <> <> <> <> <> <> <> <> <> <> <> <> <> <> <> <> <> <> <> <>
  1156 43 18.864307 18.120588 -64.372465 137 N A 21 0.38000 0.38000 "ASN " "HD22" "    " 1 0 0 FFFFFF  "H1321"  -1 1 7 "%FC"  21 ""  <> 0 0 0 0 0 0 <> <> <> 0 0 1158 0 1321 <> <> <> <> <> <> <> <> 1329 0 <> <> <> <> <> <> <> <> <> <> <> <> <> <> <> <> <> <> <> <> <> <> <> <> <> <> <> <> <> <> <> <> <> <> <> <> <> <> <> <> <>
  1157 43 19.589016 19.663039 -63.958409 137 N A 21 0.38000 0.38000 "ASN " "HD21" "    " 1 0 0 FFFFFF  "H1322"  -1 1 7 "%FC"  21 ""  <> 0 0 0 0 0 0 <> <> <> 0 0 1159 0 1322 <> <> <> <> <> <> <> <> 1330 0 <> <> <> <> <> <> <> <> <> <> <> <> <> <> <> <> <> <> <> <> <> <> <> <> <> <> <> <> <> <> <> <> <> <> <> <> <> <> <> <> <>
  1158 25 17.451005 22.376585 -61.734264 138 I A 38 -0.50000 -0.50000 "ILE " " N  " "    " 7 0 0 2E2EFF  "N1323"  1 1 7 "%FC"  38 ""  <> 0 0 0 0 0 0 1 55.5 659 0 0 1160 0 1323 659 8042 -2640 1887 6253 258 6792 87 1331 0 <> <> <> <> <> <> <> <> <> <> <> <> <> <> <> <> <> <> <> <> <> <> <> <> <> <> <> <> <> <> <> <> <> <> <> <> <> <> <> <> <>
  1159 3 17.722180 22.175930 -60.305267 138 I A 24 0.14000 0.14000 "ILE " " CA " "    " 6 0 0 808080  "C1324"  1 1 -1114 "%RT%RN"  2 ""  CCFF00  0 0 0 0 0 0 1 54.19 660 0 0 1161 0 1324 660 7584 -2562 1756 6204 232 6802 87 1332 0 <> <> <> <> <> <> <> <> <> <> <> <> <> <> <> <> <> <> <> <> <> <> <> <> <> <> <> <> <> <> <> <> <> <> <> <> <> <> <> <> <>
  1160 2 16.454870 22.470431 -59.481873 138 I A 24 0.50000 0.50000 "ILE " " C  " "    " 6 0 0 808080  "C1325"  1 1 7 "%FC"  24 ""  <> 0 0 0 0 0 0 1 53.99 661 0 0 1162 0 1325 661 7686 -2432 1491 6076 207 6753 87 1333 0 <> <> <> <> <> <> <> <> <> <> <> <> <> <> <> <> <> <> <> <> <> <> <> <> <> <> <> <> <> <> <> <> <> <> <> <> <> <> <> <> <>
  1161 15 16.112861 21.681937 -58.603381 138 I A 70 -0.50000 -0.50000 "ILE " " O  " "    " 8 0 0 FF2E2E  "O1326"  1 1 7 "%FC"  70 ""  <> 0 0 0 0 0 0 1 50.32 662 0 0 1163 0 1326 662 7060 -2257 1392 5683 170 6376 87 1334 0 <> <> <> <> <> <> <> <> <> <> <> <> <> <> <> <> <> <> <> <> <> <> <> <> <> <> <> <> <> <> <> <> <> <> <> <> <> <> <> <> <>
  1162 3 18.927348 23.055944 -59.851619 138 I A 24 -0.06000 -0.06000 "ILE " " CB " "    " 6 0 0 808080  "C1327"  1 1 7 "%FC"  24 ""  <> 0 0 0 0 0 0 1 62.95 663 0 0 1164 0 1327 663 8517 -2792 1783 7401 264 8001 87 1335 0 <> <> <> <> <> <> <> <> <> <> <> <> <> <> <> <> <> <> <> <> <> <> <> <> <> <> <> <> <> <> <> <> <> <> <> <> <> <> <> <> <>
  1163 3 20.217859 22.655994 -60.609451 138 I A 24 -0.12000 -0.12000 "ILE " " CG1" "    " 6 0 0 808080  "C1328"  1 1 7 "%FC"  24 ""  <> 0 0 0 0 0 0 1 66.39 664 0 0 1165 0 1328 664 8743 -2892 2062 7990 302 8494 87 1336 0 <> <> <> <> <> <> <> <> <> <> <> <> <> <> <> <> <> <> <> <> <> <> <> <> <> <> <> <> <> <> <> <> <> <> <> <> <> <> <> <> <>
  1164 3 19.161385 23.005735 -58.324013 138 I A 24 -0.18000 -0.18000 "ILE " " CG2" "    " 6 0 0 808080  "C1329"  1 1 7 "%FC"  24 ""  <> 0 0 0 0 0 0 1 64.64 665 0 0 1166 0 1329 665 8477 -2742 1604 7726 241 8356 87 1337 0 <> <> <> <> <> <> <> <> <> <> <> <> <> <> <> <> <> <> <> <> <> <> <> <> <> <> <> <> <> <> <> <> <> <> <> <> <> <> <> <> <>
  1165 3 21.410988 23.597899 -60.387125 138 I A 24 -0.18000 -0.18000 "ILE " " CD1" "    " 6 0 0 808080  "C1330"  1 1 7 "%FC"  24 ""  <> 0 0 0 0 0 0 1 72.99 666 0 0 1167 0 1330 666 9377 -3157 2093 8946 348 9409 87 1338 0 <> <> <> <> <> <> <> <> <> <> <> <> <> <> <> <> <> <> <> <> <> <> <> <> <> <> <> <> <> <> <> <> <> <> <> <> <> <> <> <> <>
  1166 43 17.856174 23.190515 -62.174656 138 I A 21 0.30000 0.30000 "ILE " " H  " "    " 1 0 0 FFFFFF  "H1331"  -1 1 7 "%FC"  21 ""  <> 0 0 0 0 0 0 <> <> <> 0 0 1168 0 1331 <> <> <> <> <> <> <> <> 1339 0 <> <> <> <> <> <> <> <> <> <> <> <> <> <> <> <> <> <> <> <> <> <> <> <> <> <> <> <> <> <> <> <> <> <> <> <> <> <> <> <> <>
  1167 41 17.984729 21.127842 -60.146107 138 I A 21 0.06000 0.06000 "ILE " " HA " "    " 1 0 0 FFFFFF  "H1332"  -1 1 7 "%FC"  21 ""  <> 0 0 0 0 0 0 <> <> <> 0 0 1169 0 1332 <> <> <> <> <> <> <> <> 1340 0 <> <> <> <> <> <> <> <> <> <> <> <> <> <> <> <> <> <> <> <> <> <> <> <> <> <> <> <> <> <> <> <> <> <> <> <> <> <> <> <> <>
  1168 41 18.707341 24.092792 -60.102370 138 I A 21 0.06000 0.06000 "ILE " " HB " "    " 1 0 0 FFFFFF  "H1333"  -1 1 7 "%FC"  21 ""  <> 0 0 0 0 0 0 <> <> <> 0 0 1170 0 1333 <> <> <> <> <> <> <> <> 1341 0 <> <> <> <> <> <> <> <> <> <> <> <> <> <> <> <> <> <> <> <> <> <> <> <> <> <> <> <> <> <> <> <> <> <> <> <> <> <> <> <> <>
  1169 41 20.025292 22.633662 -61.681828 138 I A 21 0.06000 0.06000 "ILE " "HG13" "    " 1 0 0 FFFFFF  "H1334"  -1 1 7 "%FC"  21 ""  <> 0 0 0 0 0 0 <> <> <> 0 0 1171 0 1334 <> <> <> <> <> <> <> <> 1342 0 <> <> <> <> <> <> <> <> <> <> <> <> <> <> <> <> <> <> <> <> <> <> <> <> <> <> <> <> <> <> <> <> <> <> <> <> <> <> <> <> <>
  1170 41 20.504469 21.639227 -60.338842 138 I A 21 0.06000 0.06000 "ILE " "HG12" "    " 1 0 0 FFFFFF  "H1335"  -1 1 7 "%FC"  21 ""  <> 0 0 0 0 0 0 <> <> <> 0 0 1172 0 1335 <> <> <> <> <> <> <> <> 1343 0 <> <> <> <> <> <> <> <> <> <> <> <> <> <> <> <> <> <> <> <> <> <> <> <> <> <> <> <> <> <> <> <> <> <> <> <> <> <> <> <> <>
  1171 41 20.023648 23.597417 -58.021759 138 I A 21 0.06000 0.06000 "ILE " "HG21" "    " 1 0 0 FFFFFF  "H1336"  -1 1 7 "%FC"  21 ""  <> 0 0 0 0 0 0 <> <> <> 0 0 1173 0 1336 <> <> <> <> <> <> <> <> 1344 0 <> <> <> <> <> <> <> <> <> <> <> <> <> <> <> <> <> <> <> <> <> <> <> <> <> <> <> <> <> <> <> <> <> <> <> <> <> <> <> <> <>
  1172 41 18.319271 23.418299 -57.772157 138 I A 21 0.06000 0.06000 "ILE " "HG22" "    " 1 0 0 FFFFFF  "H1337"  -1 1 7 "%FC"  21 ""  <> 0 0 0 0 0 0 <> <> <> 0 0 1174 0 1337 <> <> <> <> <> <> <> <> 1345 0 <> <> <> <> <> <> <> <> <> <> <> <> <> <> <> <> <> <> <> <> <> <> <> <> <> <> <> <> <> <> <> <> <> <> <> <> <> <> <> <> <>
  1173 41 19.322015 21.983610 -57.979712 138 I A 21 0.06000 0.06000 "ILE " "HG23" "    " 1 0 0 FFFFFF  "H1338"  -1 1 7 "%FC"  21 ""  <> 0 0 0 0 0 0 <> <> <> 0 0 1175 0 1338 <> <> <> <> <> <> <> <> 1346 0 <> <> <> <> <> <> <> <> <> <> <> <> <> <> <> <> <> <> <> <> <> <> <> <> <> <> <> <> <> <> <> <> <> <> <> <> <> <> <> <> <>
  1174 41 22.234048 23.334388 -61.051943 138 I A 21 0.06000 0.06000 "ILE " "HD11" "    " 1 0 0 FFFFFF  "H1339"  -1 1 7 "%FC"  21 ""  <> 0 0 0 0 0 0 <> <> <> 0 0 1176 0 1339 <> <> <> <> <> <> <> <> 1347 0 <> <> <> <> <> <> <> <> <> <> <> <> <> <> <> <> <> <> <> <> <> <> <> <> <> <> <> <> <> <> <> <> <> <> <> <> <> <> <> <> <>
  1175 41 21.140733 24.633927 -60.593290 138 I A 21 0.06000 0.06000 "ILE " "HD12" "    " 1 0 0 FFFFFF  "H1340"  -1 1 7 "%FC"  21 ""  <> 0 0 0 0 0 0 <> <> <> 0 0 1177 0 1340 <> <> <> <> <> <> <> <> 1348 0 <> <> <> <> <> <> <> <> <> <> <> <> <> <> <> <> <> <> <> <> <> <> <> <> <> <> <> <> <> <> <> <> <> <> <> <> <> <> <> <> <>
  1176 41 21.794889 23.542534 -59.369026 138 I A 21 0.06000 0.06000 "ILE " "HD13" "    " 1 0 0 FFFFFF  "H1341"  -1 1 7 "%FC"  21 ""  <> 0 0 0 0 0 0 <> <> <> 0 0 1178 0 1341 <> <> <> <> <> <> <> <> 1349 0 <> <> <> <> <> <> <> <> <> <> <> <> <> <> <> <> <> <> <> <> <> <> <> <> <> <> <> <> <> <> <> <> <> <> <> <> <> <> <> <> <>
  1177 25 15.734788 23.560970 -59.795000 139 L A 38 -0.50000 -0.50000 "LEU " " N  " "    " 7 0 1 2E2EFF  "N1342"  1 1 7 "%FC"  38 ""  <> 0 0 0 0 0 0 1 52.91 667 0 0 1179 0 1342 667 7841 -2502 1387 5765 236 6496 88 1350 0 <> <> <> <> <> <> <> <> <> <> <> <> <> <> <> <> <> <> <> <> <> <> <> <> <> <> <> <> <> <> <> <> <> <> <> <> <> <> <> <> <>
  1178 3 14.470728 23.921533 -59.150656 139 L A 24 0.14000 0.14000 "LEU " " CA " "    " 6 0 1 808080  "C1343"  1 1 -1114 "%RT%RN"  2 ""  CCFF00  0 0 0 0 0 0 1 50.4 668 0 0 1180 0 1343 668 7643 -2356 1162 5348 227 6160 88 1351 0 <> <> <> <> <> <> <> <> <> <> <> <> <> <> <> <> <> <> <> <> <> <> <> <> <> <> <> <> <> <> <> <> <> <> <> <> <> <> <> <> <>
  1179 2 13.318313 22.992050 -59.566617 139 L A 24 0.50000 0.50000 "LEU " " C  " "    " 6 0 1 808080  "C1344"  1 1 7 "%FC"  24 ""  <> 0 0 0 0 0 0 1 50.5 669 0 0 1181 0 1344 669 7709 -2151 1106 5367 219 6112 88 1352 0 <> <> <> <> <> <> <> <> <> <> <> <> <> <> <> <> <> <> <> <> <> <> <> <> <> <> <> <> <> <> <> <> <> <> <> <> <> <> <> <> <>
  1180 15 12.404543 22.803209 -58.769112 139 L A 70 -0.50000 -0.50000 "LEU " " O  " "    " 8 0 1 FF2E2E  "O1345"  1 1 7 "%FC"  70 ""  <> 0 0 0 0 0 0 1 48.57 670 0 0 1182 0 1345 670 7421 -1989 946 5126 198 5908 88 1353 0 <> <> <> <> <> <> <> <> <> <> <> <> <> <> <> <> <> <> <> <> <> <> <> <> <> <> <> <> <> <> <> <> <> <> <> <> <> <> <> <> <>
  1181 3 14.117744 25.390729 -59.474317 139 L A 24 -0.12000 -0.12000 "LEU " " CB " "    " 6 0 1 808080  "C1346"  1 1 7 "%FC"  24 ""  <> 0 0 0 0 0 0 1 52.5 671 0 0 1183 0 1346 671 8220 -2455 1094 5413 281 6315 88 1354 0 <> <> <> <> <> <> <> <> <> <> <> <> <> <> <> <> <> <> <> <> <> <> <> <> <> <> <> <> <> <> <> <> <> <> <> <> <> <> <> <> <>
  1182 3 14.622974 26.403636 -58.420413 139 L A 24 -0.06000 -0.06000 "LEU " " CG " "    " 6 0 1 808080  "C1347"  1 1 7 "%FC"  24 ""  <> 0 0 0 0 0 0 1 63.26 672 0 0 1184 0 1347 672 9584 -2590 1026 6714 263 7738 88 1355 0 <> <> <> <> <> <> <> <> <> <> <> <> <> <> <> <> <> <> <> <> <> <> <> <> <> <> <> <> <> <> <> <> <> <> <> <> <> <> <> <> <>
  1183 3 16.145090 26.362924 -58.205499 139 L A 24 -0.18000 -0.18000 "LEU " " CD1" "    " 6 0 1 808080  "C1348"  1 1 7 "%FC"  24 ""  <> 0 0 0 0 0 0 1 76.19 673 0 0 1185 0 1348 673 10970 -2807 1148 8507 242 9472 88 1356 0 <> <> <> <> <> <> <> <> <> <> <> <> <> <> <> <> <> <> <> <> <> <> <> <> <> <> <> <> <> <> <> <> <> <> <> <> <> <> <> <> <>
  1184 3 14.181464 27.831310 -58.772420 139 L A 24 -0.18000 -0.18000 "LEU " " CD2" "    " 6 0 1 808080  "C1349"  1 1 7 "%FC"  24 ""  <> 0 0 0 0 0 0 1 61.59 674 0 0 1186 0 1349 674 9736 -2684 1004 6263 323 7402 88 1357 0 <> <> <> <> <> <> <> <> <> <> <> <> <> <> <> <> <> <> <> <> <> <> <> <> <> <> <> <> <> <> <> <> <> <> <> <> <> <> <> <> <>
  1185 43 16.079965 24.170499 -60.525124 139 L A 21 0.30000 0.30000 "LEU " " H  " "    " 1 0 1 FFFFFF  "H1350"  -1 1 7 "%FC"  21 ""  <> 0 0 0 0 0 0 <> <> <> 0 0 1187 0 1350 <> <> <> <> <> <> <> <> 1358 0 <> <> <> <> <> <> <> <> <> <> <> <> <> <> <> <> <> <> <> <> <> <> <> <> <> <> <> <> <> <> <> <> <> <> <> <> <> <> <> <> <>
  1186 41 14.584108 23.818552 -58.070778 139 L A 21 0.06000 0.06000 "LEU " " HA " "    " 1 0 0 FFFFFF  "H1351"  -1 1 7 "%FC"  21 ""  <> 0 0 0 0 0 0 <> <> <> 0 0 1188 0 1351 <> <> <> <> <> <> <> <> 1359 0 <> <> <> <> <> <> <> <> <> <> <> <> <> <> <> <> <> <> <> <> <> <> <> <> <> <> <> <> <> <> <> <> <> <> <> <> <> <> <> <> <>
  1187 41 13.033969 25.508455 -59.535827 139 L A 21 0.06000 0.06000 "LEU " " HB3" "    " 1 0 0 FFFFFF  "H1352"  -1 1 7 "%FC"  21 ""  <> 0 0 0 0 0 0 <> <> <> 0 0 1189 0 1352 <> <> <> <> <> <> <> <> 1360 0 <> <> <> <> <> <> <> <> <> <> <> <> <> <> <> <> <> <> <> <> <> <> <> <> <> <> <> <> <> <> <> <> <> <> <> <> <> <> <> <> <>
  1188 41 14.489883 25.651898 -60.463588 139 L A 21 0.06000 0.06000 "LEU " " HB2" "    " 1 0 0 FFFFFF  "H1353"  -1 1 7 "%FC"  21 ""  <> 0 0 0 0 0 0 <> <> <> 0 0 1190 0 1353 <> <> <> <> <> <> <> <> 1361 0 <> <> <> <> <> <> <> <> <> <> <> <> <> <> <> <> <> <> <> <> <> <> <> <> <> <> <> <> <> <> <> <> <> <> <> <> <> <> <> <> <>
[truncated: 1,938,266 more chars]
