# Supplementary material for: Impact of Intracellular Proteins on μ-Opioid Receptor Structure and Ligand Binding
Source: J Phys Chem B. 2024 Dec 19;129(1):71–87. doi: 10.1021/acs.jpcb.4c05214 (PMC11726672; doi:10.1021/acs.jpcb.4c05214)
Supplement: Supplementary file 1 — jp4c05214_si_002.zip [file jp4c05214_si_002.zip › Docking complexes/Fig15A_NalXtal_4DKL.mae]

{ 
 s_m_m2io_version
 :::
 2.0.0 
} 

f_m_ct { 
 s_m_title
 i_m_stars
 s_m_entry_id
 s_m_entry_name
 i_m_Source_File_Index
 i_pdb_PDB_CRYST1_z
 r_pdb_PDB_CRYST1_a
 r_pdb_PDB_CRYST1_alpha
 r_pdb_PDB_CRYST1_b
 r_pdb_PDB_CRYST1_beta
 r_pdb_PDB_CRYST1_c
 r_pdb_PDB_CRYST1_gamma
 r_pdb_PDB_EXPDTA_PH
 r_pdb_PDB_EXPDTA_TEMPERATURE
 r_pdb_PDB_R
 r_pdb_PDB_RESOLUTION
 r_pdb_PDB_Rfree
 s_m_Source_File
 s_m_Source_Path
 s_pdb_PDB_CLASSIFICATION
 s_pdb_PDB_CRYST1_Space_Group
 s_pdb_PDB_DEPOSITION_DATE
 s_pdb_PDB_EXPDTA
 s_pdb_PDB_ID
 s_pdb_PDB_REMARK_350_Biomolecule_1_Transform_1_Chains
 s_pdb_PDB_REMARK_350_Biomolecule_1_Transform_1_Matrix_1
 s_pdb_PDB_TITLE
 s_pdb_PDB_format_version
 b_ppw_added_hydrogens
 b_ppw_assigned_bond_orders
 b_ppw_created_disulfur
 b_ppw_prepared
 b_ppw_ran_impref
 b_ppw_treated_metals
 i_glide_grid_version
 r_glide_gridbox_ligxrange
 r_glide_gridbox_ligyrange
 r_glide_gridbox_ligzrange
 r_glide_gridbox_xcent
 r_glide_gridbox_xrange
 r_glide_gridbox_ycent
 r_glide_gridbox_yrange
 r_glide_gridbox_zcent
 r_glide_gridbox_zrange
 r_i_target_temperature
 s_glide_grid_type
 s_ppw_entry_id_backup
 s_ppw_prepared_with_version
 i_glide_flexr_nflex
 i_glide_flexr_maxaltpos
 b_glide_receptor
 r_i_Bend_Energy-S-OPLS
 r_i_Dihedral_Energy-S-OPLS
 r_i_El-14_Energy-S-OPLS
 r_i_Electrostatic_Energy-S-OPLS
 r_i_LJ-14_Energy-S-OPLS
 r_i_Max_Derivative-S-OPLS
 r_i_Potential_Energy-S-OPLS
 r_i_RMS_Derivative-S-OPLS
 r_i_Stretch_Energy-S-OPLS
 r_i_Van_der_Waals_Energy-S-OPLS
 s_m_job_name
 s_pdb_PDB_REMARK_350_Biomolecule_1_Transform_1_Matrix_2
 s_ppw_group_name_backup
 s_m_subgroup_title
 s_m_subgroupid
 b_m_subgroup_collapsed
 i_m_ct_format
 :::
 "4DKL_molecule - minimized 4DKL_ligand1_modified_to_naltrexone" 
  3
  20 
  1 
  1
  4
  70.882
  90
  174.73
  107.84
  68.353
  90
  7
  78
  0.233
  2.8
  0.275
  Fig15A_NalXtal_BFNAXtal_4DKL.mae 
  /Users/cscott37/Desktop/SuppInfo 
  "SIGNALING PROTEIN/ANTAGONIST" 
  "C 1 2 1" 
  03-FEB-12 
  "X-RAY DIFFRACTION" 
  4DKL 
  A 
  "1.000000 0.000000 0.000000   0.000000;0.000000 1.000000 0.000000   0.000000;0.000000 0.000000 1.000000   0.000000" 
  "CRYSTAL STRUCTURE OF THE MU-OPIOID RECEPTOR BOUND TO A MORPHINAN ANTAGONIST" 
  3.30 
  1
  1
  1
  1
  1
  1
  99122
  10
  10
  10
  -21.5760423636364
  20
  -10.6793856363636
  20
  -10.7368523939394
  20
  298
  glide 
  27 
  2021-1 
  10
  2
  1
  903.778820451033
  973.582292783202
  660.005132374035
  -2105.6629406433
  2211.06373979842
  2.55492428403618
  -1047.22077227052
  0.0867993643600819
  211.013611074147
  -4019.14985420863
  glide-dock_XP_rigidNaltrexone_4DKL 
  "-1.000000 0.000000 0.000000   -70.882000;0.000000 1.000000 0.000000   0.000000;0.000000 0.000000 -1.000000   0.000000" 
  4DKL_split_by_molecule 
  Fig15A_NalXtal_BFNAXtal_4DKL->glide-dock_XP_rigidNaltrexone_4DKL_pv 
  Fig15A_NalXtal_BFNAXtal_4DKL->glide-dock_XP_rigidNaltrexone_4DKL_pv 
  0
  2
 m_depend[1] { 
  # First column is dependency index #
  i_m_depend_dependency
  s_m_depend_property
  :::
  1 30 s_m_job_name 
  :::
 } 
 m_atom[7213] { 
  # First column is atom index #
  i_m_mmod_type
  r_m_x_coord
  r_m_y_coord
  r_m_z_coord
  i_m_residue_number
  s_m_mmod_res
  s_m_chain_name
  i_m_color
  r_m_charge1
  r_m_charge2
  s_m_pdb_residue_name
  s_m_pdb_atom_name
  s_m_grow_name
  i_m_atomic_number
  i_m_formal_charge
  i_m_visibility
  s_m_color_rgb
  s_m_atom_name
  i_m_secondary_structure
  i_m_ribbon_style
  i_m_ribbon_color
  s_m_label_format
  i_m_label_color
  s_m_label_user_text
  s_m_ribbon_color_rgb
  r_glide_flexr_altx1
  r_glide_flexr_altx2
  r_glide_flexr_alty1
  r_glide_flexr_alty2
  r_glide_flexr_altz1
  r_glide_flexr_altz2
  r_m_pdb_occupancy
  r_m_pdb_tfactor
  i_glide_flexr_naltpos
  i_i_constraint
  i_i_internal_atom_index
  i_m_pdb_convert_problem
  i_m_ribbon_transparency
  i_pdb_PDB_serial
  i_pdb_anisou_u11
  i_pdb_anisou_u12
  i_pdb_anisou_u13
  i_pdb_anisou_u22
  i_pdb_anisou_u23
  i_pdb_anisou_u33
  i_pdb_seqres_index
  b_glide_flexr_movable
  i_psp_built_sidechain
  :::
  1 26 -36.826023 -20.264877 -30.592438 65 M A 38 -0.94390 -0.94390 "MET " " N  " "    " 7 0 0 2E2EFF  N1  0 1 7 ""  1 ""  <> 0 0 0 0 0 0 1 109.69 0 0 1 1 0 1 14300 -2671 -1418 13961 -2372 13416 14 0 <>
  2 3 -35.606628 -19.496558 -30.262295 65 M A 24 0.16390 0.16390 "MET " " CA " "    " 6 0 0 808080  C2  0 1 -1105 "%RT%RN"  2 ""  FF1E00  0 0 0 0 0 0 1 106.29 0 0 2 1 0 2 13968 -2504 -1230 13523 -2225 12895 14 0 1
  3 2 -35.777278 -17.991800 -30.614769 65 M A 24 0.50000 0.50000 "MET " " C  " "    " 6 0 0 808080  C3  0 1 7 ""  1 ""  <> 0 0 0 0 0 0 1 110.05 0 0 3 1 0 3 14316 -2308 -1396 14261 -2151 13236 14 0 <>
  4 15 -34.769139 -17.282081 -30.627789 65 M A 70 -0.50000 -0.50000 "MET " " O  " "    " 8 0 0 FF2E2E  O4  0 1 7 ""  1 ""  <> 0 0 0 0 0 0 1 110.17 0 0 4 1 0 4 14460 -2155 -1289 14288 -2057 13110 14 0 <>
  5 25 -37.014072 -17.501177 -30.845583 66 V A 38 -0.50000 -0.50000 "VAL " " N  " "    " 7 0 0 2E2EFF  N5  1 1 7 ""  1 ""  <> 0 0 0 0 0 0 1 114.25 0 0 19 <> 0 6 14605 -2308 -1657 14988 -2189 13818 15 0 <>
  6 3 -37.317058 -16.087665 -31.102096 66 V A 24 0.14000 0.14000 "VAL " " CA " "    " 6 0 0 808080  C6  1 1 -1105 "%RT%RN"  2 ""  FF1E00  0 0 0 0 0 0 1 115.56 0 0 20 <> 0 7 14642 -2104 -1835 15388 -2105 13877 15 0 <>
  7 2 -36.869261 -15.174073 -29.939121 66 V A 24 0.50000 0.50000 "VAL " " C  " "    " 6 0 0 808080  C7  1 1 7 ""  1 ""  <> 0 0 0 0 0 0 1 113.4 0 0 21 <> 0 8 14190 -2014 -1657 15187 -1917 13709 15 0 <>
  8 15 -36.371026 -14.080825 -30.191459 66 V A 70 -0.50000 -0.50000 "VAL " " O  " "    " 8 0 0 FF2E2E  O8  1 1 7 ""  1 ""  <> 0 0 0 0 0 0 1 109.02 0 0 22 <> 0 9 13666 -1821 -1681 14747 -1820 13011 15 0 <>
  9 3 -38.822630 -15.842578 -31.404706 66 V A 24 -0.06000 -0.06000 "VAL " " CB " "    " 6 0 0 808080  C9  1 1 7 ""  1 ""  <> 0 0 0 0 0 0 1 118.3 0 0 23 <> 0 10 14731 -2128 -2136 15900 -2157 14318 15 0 <>
  10 3 -39.200018 -14.354182 -31.589114 66 V A 24 -0.18000 -0.18000 "VAL " " CG1" "    " 6 0 0 808080  C10  1 1 7 ""  1 ""  <> 0 0 0 0 0 0 1 116.61 0 0 24 <> 0 11 14414 -1895 -2311 15898 -2040 13995 15 0 <>
  11 3 -39.263713 -16.627542 -32.653759 66 V A 24 -0.18000 -0.18000 "VAL " " CG2" "    " 6 0 0 808080  C11  1 1 7 ""  1 ""  <> 0 0 0 0 0 0 1 122.84 0 0 25 <> 0 12 15486 -2219 -2345 16406 -2356 14781 15 0 <>
  12 25 -36.979939 -15.680542 -28.699953 67 T A 38 -0.50000 -0.50000 "THR " " N  " "    " 7 0 0 2E2EFF  N12  1 1 7 ""  1 ""  <> 0 0 0 0 0 0 1 117.21 0 0 35 1 0 13 14507 -2152 -1473 15592 -1866 14434 16 0 <>
  13 3 -36.488241 -15.045287 -27.479191 67 T A 24 0.14000 0.14000 "THR " " CA " "    " 6 0 0 808080  C13  1 1 -1105 "%RT%RN"  2 ""  FF1E00  0 0 0 0 0 0 1 118.77 0 0 36 1 0 14 14566 -2079 -1285 15827 -1700 14736 16 0 1
  14 2 -34.957045 -14.829838 -27.470598 67 T A 24 0.50000 0.50000 "THR " " C  " "    " 6 0 0 808080  C14  1 1 7 ""  1 ""  <> 0 0 0 0 0 0 1 119.33 0 0 37 1 0 15 14905 -1961 -1116 15786 -1627 14649 16 0 <>
  15 15 -34.513008 -13.771615 -27.036732 67 T A 70 -0.50000 -0.50000 "THR " " O  " "    " 8 0 0 FF2E2E  O15  1 1 7 ""  1 ""  <> 0 0 0 0 0 0 1 118.13 0 0 38 1 0 16 14707 -1744 -1073 15710 -1466 14467 16 0 <>
  16 25 -34.187219 -15.807145 -27.986773 68 A A 38 -0.50000 -0.50000 "ALA " " N  " "    " 7 0 0 2E2EFF  N16  1 1 7 ""  1 ""  <> 0 0 0 0 0 0 1 120.3 0 0 49 <> 0 18 15323 -2025 -993 15679 -1695 14705 17 0 <>
  17 3 -32.724510 -15.759284 -28.073740 68 A A 24 0.14000 0.14000 "ALA " " CA " "    " 6 0 0 808080  C17  1 1 -1105 "%RT%RN"  2 ""  FF1E00  0 0 0 0 0 0 1 119.26 0 0 50 <> 0 19 15446 -1831 -790 15389 -1580 14477 17 0 <>
  18 2 -32.191421 -14.784461 -29.139746 68 A A 24 0.50000 0.50000 "ALA " " C  " "    " 6 0 0 808080  C18  1 1 7 ""  1 ""  <> 0 0 0 0 0 0 1 121.21 0 0 51 <> 0 20 15818 -1614 -876 15742 -1540 14492 17 0 <>
  19 15 -31.166057 -14.150844 -28.890907 68 A A 70 -0.50000 -0.50000 "ALA " " O  " "    " 8 0 0 FF2E2E  O19  1 1 7 ""  1 ""  <> 0 0 0 0 0 0 1 122.46 0 0 52 <> 0 21 16005 -1420 -739 15892 -1380 14630 17 0 <>
  20 3 -32.174627 -17.174429 -28.314790 68 A A 24 -0.18000 -0.18000 "ALA " " CB " "    " 6 0 0 808080  C20  1 1 7 ""  1 ""  <> 0 0 0 0 0 0 1 119.33 0 0 53 <> 0 22 15747 -1933 -653 15133 -1688 14461 17 0 <>
  21 25 -32.882007 -14.666771 -30.289601 69 I A 38 -0.50000 -0.50000 "ILE " " N  " "    " 7 0 0 2E2EFF  N21  1 1 7 ""  1 ""  <> 0 0 0 0 0 0 1 120.45 0 0 59 <> 0 23 15806 -1654 -1107 15744 -1687 14217 18 0 <>
  22 3 -32.483619 -13.763258 -31.377290 69 I A 24 0.14000 0.14000 "ILE " " CA " "    " 6 0 0 808080  C22  1 1 -1105 "%RT%RN"  2 ""  FF1E00  0 0 0 0 0 0 1 119.32 0 0 60 <> 0 24 15838 -1455 -1190 15684 -1649 13815 18 0 <>
  23 2 -32.916140 -12.301991 -31.131620 69 I A 24 0.50000 0.50000 "ILE " " C  " "    " 6 0 0 808080  C23  1 1 7 ""  1 ""  <> 0 0 0 0 0 0 1 117.11 0 0 61 <> 0 25 15339 -1293 -1296 15605 -1499 13551 18 0 <>
  24 15 -32.206413 -11.399860 -31.574187 69 I A 70 -0.50000 -0.50000 "ILE " " O  " "    " 8 0 0 FF2E2E  O24  1 1 7 ""  1 ""  <> 0 0 0 0 0 0 1 117.53 0 0 62 <> 0 26 15517 -1097 -1217 15662 -1367 13477 18 0 <>
  25 3 -32.997801 -14.220782 -32.773801 69 I A 24 -0.06000 -0.06000 "ILE " " CB " "    " 6 0 0 808080  C25  1 1 7 ""  1 ""  <> 0 0 0 0 0 0 1 98.68 0 0 63 <> 0 27 13430 -1528 -1423 13106 -1854 10958 18 0 <>
  26 3 -34.530751 -14.148518 -32.944078 69 I A 24 -0.12000 -0.12000 "ILE " " CG1" "    " 6 0 0 808080  C26  1 1 7 ""  1 ""  <> 0 0 0 0 0 0 1 100.93 0 0 64 <> 0 28 13435 -1614 -1740 13590 -1945 11323 18 0 <>
  27 3 -32.455693 -15.623992 -33.112387 69 I A 24 -0.18000 -0.18000 "ILE " " CG2" "    " 6 0 0 808080  C27  1 1 7 ""  1 ""  <> 0 0 0 0 0 0 1 100.86 0 0 65 <> 0 29 13955 -1685 -1304 13153 -2015 11213 18 0 <>
  28 3 -35.049147 -14.543030 -34.332911 69 I A 24 -0.18000 -0.18000 "ILE " " CD1" "    " 6 0 0 808080  C28  1 1 7 ""  1 ""  <> 0 0 0 0 0 0 1 104.53 0 0 66 <> 0 30 14043 -1590 -1984 14068 -2105 11606 18 0 <>
  29 25 -34.028421 -12.082966 -30.403576 70 T A 38 -0.50000 -0.50000 "THR " " N  " "    " 7 0 0 2E2EFF  N29  1 1 7 ""  1 ""  <> 0 0 0 0 0 0 1 112.7 0 0 78 <> 0 31 14458 -1378 -1455 15204 -1523 13158 19 0 <>
  30 3 -34.439916 -10.752935 -29.944974 70 T A 24 0.14000 0.14000 "THR " " CA " "    " 6 0 0 808080  C30  1 1 -1105 "%RT%RN"  2 ""  FF1E00  0 0 0 0 0 0 1 105.53 0 0 79 <> 0 32 13332 -1214 -1545 14473 -1390 12290 19 0 <>
  31 2 -33.593770 -10.288268 -28.744587 70 T A 24 0.50000 0.50000 "THR " " C  " "    " 6 0 0 808080  C31  1 1 7 ""  1 ""  <> 0 0 0 0 0 0 1 99.05 0 0 80 <> 0 33 12461 -1114 -1280 13567 -1199 11607 19 0 <>
  32 15 -33.335568 -9.089884 -28.660940 70 T A 70 -0.50000 -0.50000 "THR " " O  " "    " 8 0 0 FF2E2E  O32  1 1 7 ""  1 ""  <> 0 0 0 0 0 0 1 97.56 0 0 81 <> 0 34 12266 -926 -1265 13432 -1059 11370 19 0 <>
  33 3 -35.937788 -10.681069 -29.553734 70 T A 24 0.20500 0.20500 "THR " " CB " "    " 6 0 0 808080  C33  1 1 7 ""  1 ""  <> 0 0 0 0 0 0 1 105.68 0 0 82 <> 0 35 12985 -1325 -1750 14686 -1473 12483 19 0 <>
  34 16 -36.259320 -11.543789 -28.479073 70 T A 70 -0.68300 -0.68300 "THR " " OG1" "    " 8 0 0 FF2E2E  O34  1 1 7 ""  1 ""  <> 0 0 0 0 0 0 1 106.37 0 0 83 <> 0 36 12930 -1535 -1593 14673 -1509 12814 19 0 <>
  35 3 -36.891212 -10.919465 -30.735324 70 T A 24 -0.18000 -0.18000 "THR " " CG2" "    " 6 0 0 808080  C35  1 1 7 ""  1 ""  <> 0 0 0 0 0 0 1 108.23 0 0 84 <> 0 37 13361 -1331 -2033 15053 -1591 12708 19 0 <>
  36 25 -33.104120 -11.223055 -27.903747 71 I A 38 -0.50000 -0.50000 "ILE " " N  " "    " 7 0 0 2E2EFF  N36  1 1 7 ""  1 ""  <> 0 0 0 0 0 0 1 97.66 0 0 92 <> 0 38 12265 -1241 -1080 13246 -1198 11596 20 0 <>
  37 3 -32.041110 -10.971111 -26.925142 71 I A 24 0.14000 0.14000 "ILE " " CA " "    " 6 0 0 808080  C37  1 1 -1105 "%RT%RN"  2 ""  FF1E00  0 0 0 0 0 0 1 96.94 0 0 93 <> 0 39 12163 -1150 -839 13055 -1035 11614 20 0 <>
  38 2 -30.740828 -10.525104 -27.612540 71 I A 24 0.50000 0.50000 "ILE " " C  " "    " 6 0 0 808080  C38  1 1 7 ""  1 ""  <> 0 0 0 0 0 0 1 91.68 0 0 94 <> 0 40 11751 -985 -719 12298 -958 10786 20 0 <>
  39 15 -30.184536 -9.520965 -27.188682 71 I A 70 -0.50000 -0.50000 "ILE " " O  " "    " 8 0 0 FF2E2E  O39  1 1 7 ""  1 ""  <> 0 0 0 0 0 0 1 86.49 0 0 95 <> 0 41 11059 -845 -626 11653 -815 10150 20 0 <>
  40 3 -31.769620 -12.191508 -25.986050 71 I A 24 -0.06000 -0.06000 "ILE " " CB " "    " 6 0 0 808080  C40  1 1 7 ""  1 ""  <> 0 0 0 0 0 0 1 99.41 0 0 96 <> 0 42 12475 -1301 -661 13204 -1053 12095 20 0 <>
  41 3 -32.829693 -12.256831 -24.865901 71 I A 24 -0.12000 -0.12000 "ILE " " CG1" "    " 6 0 0 808080  C41  1 1 7 ""  1 ""  <> 0 0 0 0 0 0 1 103.57 0 0 97 <> 0 43 12715 -1439 -694 13819 -1061 12816 20 0 <>
  42 3 -30.357104 -12.282488 -25.353564 71 I A 24 -0.18000 -0.18000 "ILE " " CG2" "    " 6 0 0 808080  C42  1 1 7 ""  1 ""  <> 0 0 0 0 0 0 1 96.64 0 0 98 <> 0 44 12209 -1174 -431 12720 -908 11791 20 0 <>
  43 3 -32.893213 -13.623467 -24.166339 71 I A 24 -0.18000 -0.18000 "ILE " " CD1" "    " 6 0 0 808080  C43  1 1 7 ""  1 ""  <> 0 0 0 0 0 0 1 105.91 0 0 99 <> 0 45 13046 -1618 -533 13941 -1087 13253 20 0 <>
  44 25 -30.314935 -11.229027 -28.677530 72 M A 38 -0.50000 -0.50000 "MET " " N  " "    " 7 0 0 2E2EFF  N44  1 1 7 ""  1 ""  <> 0 0 0 0 0 0 1 89.31 0 0 111 <> 0 46 11707 -1013 -714 11906 -1064 10321 21 0 <>
  45 3 -29.138275 -10.883948 -29.481243 72 M A 24 0.14000 0.14000 "MET " " CA " "    " 6 0 0 808080  C45  1 1 -1105 "%RT%RN"  2 ""  FF1E00  0 0 0 0 0 0 1 83.92 0 0 112 <> 0 47 11271 -870 -569 11139 -1006 9477 21 0 <>
  46 2 -29.232293 -9.480401 -30.110870 72 M A 24 0.50000 0.50000 "MET " " C  " "    " 6 0 0 808080  C46  1 1 7 ""  1 ""  <> 0 0 0 0 0 0 1 77.06 0 0 113 <> 0 48 10436 -715 -663 10393 -912 8451 21 0 <>
  47 15 -28.255756 -8.740308 -30.031621 72 M A 70 -0.50000 -0.50000 "MET " " O  " "    " 8 0 0 FF2E2E  O47  1 1 7 ""  1 ""  <> 0 0 0 0 0 0 1 75.76 0 0 114 <> 0 49 10328 -591 -502 10188 -783 8269 21 0 <>
  48 3 -28.891664 -11.985736 -30.535514 72 M A 24 -0.12000 -0.12000 "MET " " CB " "    " 6 0 0 808080  C48  1 1 7 ""  1 ""  <> 0 0 0 0 0 0 1 86.42 0 0 115 <> 0 50 11873 -930 -549 11340 -1159 9622 21 0 <>
  49 3 -27.710133 -11.751060 -31.500762 72 M A 24 0.04750 0.04750 "MET " " CG " "    " 6 0 0 808080  C49  1 1 7 ""  1 ""  <> 0 0 0 0 0 0 1 88.8 0 0 116 <> 0 51 12434 -787 -364 11558 -1112 9749 21 0 <>
  50 49 -27.774904 -12.734414 -33.022245 72 M A 143 -0.33500 -0.33500 "MET " " SD " "    " 16 0 0 FFFF6B  S50  1 1 7 ""  1 ""  <> 0 0 0 0 0 0 1 129.11 0 0 117 <> 0 52 17914 -828 -401 16580 -1306 14561 21 0 <>
  51 3 -29.167297 -11.941068 -33.874332 72 M A 24 -0.01250 -0.01250 "MET " " CE " "    " 6 0 0 808080  C51  1 1 7 ""  1 ""  <> 0 0 0 0 0 0 1 100.07 0 0 118 <> 0 53 14198 -872 -794 13111 -1386 10712 21 0 <>
  52 25 -30.394857 -9.138330 -30.694492 73 A A 38 -0.50000 -0.50000 "ALA " " N  " "    " 7 0 0 2E2EFF  N52  1 1 7 ""  1 ""  <> 0 0 0 0 0 0 1 71.32 0 0 128 <> 0 54 9674 -723 -930 9810 -980 7614 22 0 <>
  53 3 -30.664983 -7.840698 -31.319061 73 A A 24 0.14000 0.14000 "ALA " " CA " "    " 6 0 0 808080  C53  1 1 -1105 "%RT%RN"  2 ""  FF1E00  0 0 0 0 0 0 1 66.94 0 0 129 <> 0 55 9180 -559 -1054 9362 -890 6891 22 0 <>
  54 2 -30.713366 -6.678814 -30.312170 73 A A 24 0.50000 0.50000 "ALA " " C  " "    " 6 0 0 808080  C54  1 1 7 ""  1 ""  <> 0 0 0 0 0 0 1 68.38 0 0 130 <> 0 56 9149 -458 -1004 9596 -728 7237 22 0 <>
  55 15 -30.117424 -5.634560 -30.573531 73 A A 70 -0.50000 -0.50000 "ALA " " O  " "    " 8 0 0 FF2E2E  O55  1 1 7 ""  1 ""  <> 0 0 0 0 0 0 1 69.74 0 0 131 <> 0 57 9432 -327 -889 9727 -595 7340 22 0 <>
  56 3 -31.975412 -7.925463 -32.114815 73 A A 24 -0.18000 -0.18000 "ALA " " CB " "    " 6 0 0 808080  C56  1 1 7 ""  1 ""  <> 0 0 0 0 0 0 1 65.12 0 0 132 <> 0 58 8924 -577 -1388 9288 -1009 6533 22 0 <>
  57 25 -31.384473 -6.897607 -29.167948 74 L A 38 -0.50000 -0.50000 "LEU " " N  " "    " 7 0 0 2E2EFF  N57  1 1 7 ""  1 ""  <> 0 0 0 0 0 0 1 68.28 0 0 138 <> 0 59 8839 -532 -1081 9668 -751 7438 23 0 <>
  58 3 -31.469904 -5.957897 -28.047338 74 L A 24 0.14000 0.14000 "LEU " " CA " "    " 6 0 0 808080  C58  1 1 -1105 "%RT%RN"  2 ""  FF1E00  0 0 0 0 0 0 1 67.51 0 0 139 <> 0 60 8529 -452 -1033 9617 -625 7505 23 0 <>
  59 2 -30.090932 -5.721663 -27.409606 74 L A 24 0.50000 0.50000 "LEU " " C  " "    " 6 0 0 808080  C59  1 1 7 ""  1 ""  <> 0 0 0 0 0 0 1 66.91 0 0 140 <> 0 61 8524 -414 -763 9400 -506 7498 23 0 <>
  60 15 -29.726206 -4.570227 -27.185332 74 L A 70 -0.50000 -0.50000 "LEU " " O  " "    " 8 0 0 FF2E2E  O60  1 1 7 ""  1 ""  <> 0 0 0 0 0 0 1 69.5 0 0 141 <> 0 62 8864 -292 -706 9722 -384 7820 23 0 <>
  61 3 -32.533411 -6.476315 -27.046726 74 L A 24 -0.12000 -0.12000 "LEU " " CB " "    " 6 0 0 808080  C61  1 1 7 ""  1 ""  <> 0 0 0 0 0 0 1 71.95 0 0 142 <> 0 63 8787 -578 -1086 10261 -689 8289 23 0 <>
  62 3 -33.014162 -5.486327 -25.957392 74 L A 24 -0.06000 -0.06000 "LEU " " CG " "    " 6 0 0 808080  C62  1 1 7 ""  1 ""  <> 0 0 0 0 0 0 1 76.71 0 0 143 <> 0 64 9136 -503 -1088 10957 -602 9053 23 0 <>
  63 3 -34.425262 -5.871518 -25.458653 74 L A 24 -0.18000 -0.18000 "LEU " " CD1" "    " 6 0 0 808080  C63  1 1 7 ""  1 ""  <> 0 0 0 0 0 0 1 82.16 0 0 144 <> 0 65 9542 -619 -1225 11790 -712 9885 23 0 <>
  64 3 -32.023773 -5.326776 -24.783460 74 L A 24 -0.18000 -0.18000 "LEU " " CD2" "    " 6 0 0 808080  C64  1 1 7 ""  1 ""  <> 0 0 0 0 0 0 1 73.13 0 0 145 <> 0 66 8660 -512 -846 10389 -500 8736 23 0 <>
  65 25 -29.333895 -6.810115 -27.185920 75 Y A 38 -0.50000 -0.50000 "TYR " " N  " "    " 7 0 1 2E2EFF  N65  1 1 7 ""  1 ""  <> 0 0 0 0 0 0 1 64.85 0 0 157 <> 0 67 8312 -517 -605 9022 -551 7306 24 0 <>
  66 3 -27.972715 -6.792290 -26.648320 75 Y A 24 0.14000 0.14000 "TYR " " CA " "    " 6 0 1 808080  C66  1 1 -1105 "%RT%RN"  2 ""  FF1E00  0 0 0 0 0 0 1 65.62 0 0 158 <> 0 68 8445 -480 -369 8999 -460 7489 24 0 <>
  67 2 -26.956346 -6.189964 -27.623461 75 Y A 24 0.50000 0.50000 "TYR " " C  " "    " 6 0 1 808080  C67  1 1 7 ""  1 ""  <> 0 0 0 0 0 0 1 62.33 0 0 159 <> 0 69 8248 -378 -257 8521 -402 6914 24 0 <>
  68 15 -25.952714 -5.680260 -27.143002 75 Y A 70 -0.50000 -0.50000 "TYR " " O  " "    " 8 0 1 FF2E2E  O68  1 1 7 ""  1 ""  <> 0 0 0 0 0 0 1 60.97 0 0 160 <> 0 70 8061 -326 -89 8288 -309 6816 24 0 <>
  69 3 -27.514473 -8.205780 -26.220887 75 Y A 24 -0.00500 -0.00500 "TYR " " CB " "    " 6 0 1 808080  C69  1 1 7 ""  1 ""  <> 0 0 0 0 0 0 1 73.12 0 0 161 <> 0 71 9416 -586 -246 9828 -527 8536 24 0 <>
  70 2 -28.023716 -8.714160 -24.878110 75 Y A 24 -0.11500 -0.11500 "TYR " " CG " "    " 6 0 1 808080  C70  1 1 7 ""  1 ""  <> 0 0 0 0 0 0 1 79.49 0 0 162 <> 0 72 10017 -666 -235 10640 -512 9545 24 0 <>
  71 2 -29.349093 -8.481187 -24.448929 75 Y A 24 -0.11500 -0.11500 "TYR " " CD1" "    " 6 0 1 808080  C71  1 1 7 ""  1 ""  <> 0 0 0 0 0 0 1 82.17 0 0 163 <> 0 73 10172 -732 -386 11105 -545 9945 24 0 <>
  72 2 -27.153094 -9.448591 -24.044792 75 Y A 24 -0.11500 -0.11500 "TYR " " CD2" "    " 6 0 1 808080  C72  1 1 7 ""  1 ""  <> 0 0 0 0 0 0 1 82.36 0 0 164 <> 0 74 10374 -667 -69 10887 -465 10033 24 0 <>
  73 2 -29.795877 -8.973329 -23.212361 75 Y A 24 -0.11500 -0.11500 "TYR " " CE1" "    " 6 0 1 808080  C73  1 1 7 ""  1 ""  <> 0 0 0 0 0 0 1 84.01 0 0 165 <> 0 75 10235 -814 -341 11338 -527 10346 24 0 <>
  74 2 -27.598061 -9.938104 -22.801919 75 Y A 24 -0.11500 -0.11500 "TYR " " CE2" "    " 6 0 1 808080  C74  1 1 7 ""  1 ""  <> 0 0 0 0 0 0 1 84.33 0 0 166 <> 0 76 10480 -735 -51 11129 -440 10433 24 0 <>
  75 2 -28.921436 -9.700885 -22.388174 75 Y A 24 0.15000 0.15000 "TYR " " CZ " "    " 6 0 1 808080  C75  1 1 7 ""  1 ""  <> 0 0 0 0 0 0 1 84.84 0 0 167 <> 0 77 10380 -817 -172 11312 -469 10544 24 0 <>
  76 16 -29.364125 -10.188498 -21.197841 75 Y A 70 -0.58500 -0.58500 "TYR " " OH " "    " 8 0 1 FF2E2E  O76  1 1 7 ""  1 ""  <> 0 0 0 0 0 0 1 84.8 0 0 168 <> 0 78 10250 -894 -119 11295 -439 10674 24 0 <>
  77 25 -27.218353 -6.229254 -28.942080 76 S A 38 -0.50000 -0.50000 "SER " " N  " "    " 7 0 0 2E2EFF  N77  1 1 7 ""  1 ""  <> 0 0 0 0 0 0 1 60.37 0 0 178 <> 0 79 8206 -360 -344 8288 -462 6443 25 0 <>
  78 3 -26.385127 -5.577654 -29.954251 76 S A 24 0.14000 0.14000 "SER " " CA " "    " 6 0 0 808080  C78  1 1 -1105 "%RT%RN"  2 ""  FF1E00  0 0 0 0 0 0 1 60.66 0 0 179 <> 0 80 8482 -270 -218 8267 -400 6300 25 0 <>
  79 2 -26.506349 -4.048209 -29.884384 76 S A 24 0.50000 0.50000 "SER " " C  " "    " 6 0 0 808080  C79  1 1 7 ""  1 ""  <> 0 0 0 0 0 0 1 58.67 0 0 180 <> 0 81 8211 -161 -266 8065 -268 6017 25 0 <>
  80 15 -25.482120 -3.373521 -29.949567 76 S A 70 -0.50000 -0.50000 "SER " " O  " "    " 8 0 0 FF2E2E  O80  1 1 7 ""  1 ""  <> 0 0 0 0 0 0 1 57.55 0 0 181 <> 0 82 8138 -113 -82 7851 -166 5878 25 0 <>
  81 3 -26.726946 -6.095160 -31.364608 76 S A 24 0.14500 0.14500 "SER " " CB " "    " 6 0 0 808080  C81  1 1 7 ""  1 ""  <> 0 0 0 0 0 0 1 66.34 0 0 182 <> 0 83 9468 -273 -310 8989 -502 6749 25 0 <>
  82 16 -26.224765 -7.401957 -31.544741 76 S A 70 -0.68300 -0.68300 "SER " " OG " "    " 8 0 0 FF2E2E  O82  1 1 7 ""  1 ""  <> 0 0 0 0 0 0 1 73.29 0 0 183 <> 0 84 10323 -244 -599 10000 -530 7524 25 0 <>
  83 25 -27.736045 -3.536607 -29.688976 77 I A 38 -0.50000 -0.50000 "ILE " " N  " "    " 7 0 0 2E2EFF  N83  1 1 7 ""  1 ""  <> 0 0 0 0 0 0 1 56.54 0 0 189 <> 0 85 7840 -125 -509 7913 -276 5730 26 0 <>
  84 3 -28.011673 -2.112829 -29.477080 77 I A 24 0.14000 0.14000 "ILE " " CA " "    " 6 0 0 808080  C84  1 1 -1105 "%RT%RN"  2 ""  FF1E00  0 0 0 0 0 0 1 57.45 0 0 190 <> 0 86 7935 -2 -567 8061 -154 5834 26 0 <>
  85 2 -27.408991 -1.612167 -28.148394 77 I A 24 0.50000 0.50000 "ILE " " C  " "    " 6 0 0 808080  C85  1 1 7 ""  1 ""  <> 0 0 0 0 0 0 1 56.76 0 0 191 <> 0 87 7665 -11 -408 7925 -68 5976 26 0 <>
  86 15 -26.710555 -0.600113 -28.159853 77 I A 70 -0.50000 -0.50000 "ILE " " O  " "    " 8 0 0 FF2E2E  O86  1 1 7 ""  1 ""  <> 0 0 0 0 0 0 1 61.07 0 0 192 <> 0 88 8300 43 -274 8394 38 6511 26 0 <>
  87 3 -29.539012 -1.795632 -29.512888 77 I A 24 -0.06000 -0.06000 "ILE " " CB " "    " 6 0 0 808080  C87  1 1 7 ""  1 ""  <> 0 0 0 0 0 0 1 55.38 0 0 193 <> 0 89 7538 58 -861 7948 -192 5558 26 0 <>
  88 3 -30.140313 -2.120415 -30.900673 77 I A 24 -0.12000 -0.12000 "ILE " " CG1" "    " 6 0 0 808080  C88  1 1 7 ""  1 ""  <> 0 0 0 0 0 0 1 53.84 0 0 194 <> 0 90 7519 67 -1062 7815 -291 5123 26 0 <>
  89 3 -29.897217 -0.342030 -29.116942 77 I A 24 -0.18000 -0.18000 "ILE " " CG2" "    " 6 0 0 808080  C89  1 1 7 ""  1 ""  <> 0 0 0 0 0 0 1 51.72 0 0 195 <> 0 91 7074 214 -910 7492 -64 5086 26 0 <>
  90 3 -31.676037 -2.170494 -30.919066 77 I A 24 -0.18000 -0.18000 "ILE " " CD1" "    " 6 0 0 808080  C90  1 1 7 ""  1 ""  <> 0 0 0 0 0 0 1 51.86 0 0 196 <> 0 92 7124 149 -1380 7730 -336 4850 26 0 <>
  91 25 -27.650777 -2.352924 -27.050384 78 V A 38 -0.50000 -0.50000 "VAL " " N  " "    " 7 0 1 2E2EFF  N91  1 1 7 ""  1 ""  <> 0 0 0 0 0 0 1 50.46 0 0 208 <> 0 93 6629 -91 -421 7166 -120 5377 27 0 <>
  92 3 -27.118589 -2.066575 -25.713762 78 V A 24 0.14000 0.14000 "VAL " " CA " "    " 6 0 1 808080  C92  1 1 -1105 "%RT%RN"  2 ""  FF1E00  0 0 0 0 0 0 1 49.91 0 0 209 <> 0 94 6392 -101 -299 7062 -56 5509 27 0 <>
  93 2 -25.580683 -2.165986 -25.643848 78 V A 24 0.50000 0.50000 "VAL " " C  " "    " 6 0 1 808080  C93  1 1 7 ""  1 ""  <> 0 0 0 0 0 0 1 50.42 0 0 210 <> 0 95 6540 -121 -66 7007 -9 5610 27 0 <>
  94 15 -24.970444 -1.369003 -24.936914 78 V A 70 -0.50000 -0.50000 "VAL " " O  " "    " 8 0 1 FF2E2E  O94  1 1 7 ""  1 ""  <> 0 0 0 0 0 0 1 50.7 0 0 211 <> 0 96 6521 -95 25 7003 69 5738 27 0 <>
  95 3 -27.743639 -3.002608 -24.634367 78 V A 24 -0.06000 -0.06000 "VAL " " CB " "    " 6 0 1 808080  C95  1 1 7 ""  1 ""  <> 0 0 0 0 0 0 1 47.4 0 0 212 <> 0 97 5854 -194 -332 6793 -121 5364 27 0 <>
  96 3 -27.091785 -2.943977 -23.234856 78 V A 24 -0.18000 -0.18000 "VAL " " CG1" "    " 6 0 1 808080  C96  1 1 7 ""  1 ""  <> 0 0 0 0 0 0 1 40.85 0 0 213 <> 0 98 4890 -192 -216 5927 -54 4705 27 0 <>
  97 3 -29.249830 -2.742428 -24.471068 78 V A 24 -0.18000 -0.18000 "VAL " " CG2" "    " 6 0 1 808080  C97  1 1 7 ""  1 ""  <> 0 0 0 0 0 0 1 46.57 0 0 214 <> 0 99 5609 -186 -540 6823 -175 5262 27 0 <>
  98 25 -24.980925 -3.111557 -26.385879 79 C A 38 -0.50000 -0.50000 "CYS " " N  " "    " 7 0 0 2E2EFF  N98  1 1 7 ""  1 ""  <> 0 0 0 0 0 0 1 53.08 0 0 224 <> 0 100 7000 -167 29 7289 -69 5880 28 0 <>
  99 3 -23.533691 -3.289568 -26.483204 79 C A 24 0.14000 0.14000 "CYS " " CA " "    " 6 0 0 808080  C99  1 1 -1105 "%RT%RN"  2 ""  FF1E00  0 0 0 0 0 0 1 52.61 0 0 225 <> 0 101 6987 -175 258 7132 -41 5872 28 0 <>
  100 2 -22.875002 -2.137381 -27.257287 79 C A 24 0.50000 0.50000 "CYS " " C  " "    " 6 0 0 808080  C100  1 1 7 ""  1 ""  <> 0 0 0 0 0 0 1 49.16 0 0 226 <> 0 102 6711 -126 370 6649 42 5320 28 0 <>
  101 15 -21.948532 -1.536832 -26.724333 79 C A 70 -0.50000 -0.50000 "CYS " " O  " "    " 8 0 0 FF2E2E  O101  1 1 7 ""  1 ""  <> 0 0 0 0 0 0 1 49.85 0 0 227 <> 0 103 6733 -130 513 6688 106 5521 28 0 <>
  102 3 -23.147877 -4.676180 -27.041446 79 C A 24 0.06000 0.06000 "CYS " " CB " "    " 6 0 0 808080  C102  1 1 7 ""  1 ""  <> 0 0 0 0 0 0 1 50.94 0 0 228 <> 0 104 6875 -217 345 6864 -137 5616 28 0 <>
  103 49 -21.356498 -4.916347 -27.174059 79 C A 143 -0.33500 -0.33500 "CYS " " SG " "    " 16 0 0 FFFF6B  S103  1 1 7 ""  1 ""  <> 0 0 0 0 0 0 1 65.26 0 0 229 <> 0 105 8680 -202 630 8577 -121 7540 28 0 <>
  104 25 -23.366133 -1.837525 -28.473278 80 V A 38 -0.50000 -0.50000 "VAL " " N  " "    " 7 0 0 2E2EFF  N104  1 1 7 ""  1 ""  <> 0 0 0 0 0 0 1 44.67 0 0 235 <> 0 106 6363 -86 302 6090 40 4521 29 0 <>
  105 3 -22.816601 -0.796696 -29.348325 80 V A 24 0.14000 0.14000 "VAL " " CA " "    " 6 0 0 808080  C105  1 1 -1105 "%RT%RN"  2 ""  FF1E00  0 0 0 0 0 0 1 50.86 0 0 236 <> 0 107 7360 -43 425 6809 131 5157 29 0 <>
  106 2 -22.935375 0.615647 -28.745225 80 V A 24 0.50000 0.50000 "VAL " " C  " "    " 6 0 0 808080  C106  1 1 7 ""  1 ""  <> 0 0 0 0 0 0 1 55.48 0 0 237 <> 0 108 7881 -2 391 7379 240 5818 29 0 <>
  107 15 -21.910694 1.279957 -28.600181 80 V A 70 -0.50000 -0.50000 "VAL " " O  " "    " 8 0 0 FF2E2E  O107  1 1 7 ""  1 ""  <> 0 0 0 0 0 0 1 57.88 0 0 238 <> 0 109 8179 -33 578 7604 307 6207 29 0 <>
  108 3 -23.453003 -0.833474 -30.771891 80 V A 24 -0.06000 -0.06000 "VAL " " CB " "    " 6 0 0 808080  C108  1 1 7 ""  1 ""  <> 0 0 0 0 0 0 1 56.99 0 0 239 <> 0 110 8424 11 323 7599 114 5630 29 0 <>
  109 3 -23.204291 0.414869 -31.649303 80 V A 24 -0.18000 -0.18000 "VAL " " CG1" "    " 6 0 0 808080  C109  1 1 7 ""  1 ""  <> 0 0 0 0 0 0 1 54.51 0 0 240 <> 0 111 8358 67 436 7205 237 5148 29 0 <>
  110 3 -22.980750 -2.081467 -31.540285 80 V A 24 -0.18000 -0.18000 "VAL " " CG2" "    " 6 0 0 808080  C110  1 1 7 ""  1 ""  <> 0 0 0 0 0 0 1 58.71 0 0 241 <> 0 112 8766 -34 411 7796 1 5747 29 0 <>
  111 25 -24.162988 1.027084 -28.381389 81 V A 38 -0.50000 -0.50000 "VAL " " N  " "    " 7 0 0 2E2EFF  N111  1 1 7 ""  1 ""  <> 0 0 0 0 0 0 1 55.27 0 0 251 <> 0 113 7797 65 156 7429 246 5774 30 0 <>
  112 3 -24.451342 2.341786 -27.798695 81 V A 24 0.14000 0.14000 "VAL " " CA " "    " 6 0 0 808080  C112  1 1 -1105 "%RT%RN"  2 ""  FF1E00  0 0 0 0 0 0 1 51.79 0 0 252 <> 0 114 7324 129 113 6962 339 5391 30 0 <>
  113 2 -23.916328 2.476427 -26.358022 81 V A 24 0.50000 0.50000 "VAL " " C  " "    " 6 0 0 808080  C113  1 1 7 ""  1 ""  <> 0 0 0 0 0 0 1 51.97 0 0 253 <> 0 115 7104 67 195 6971 340 5671 30 0 <>
  114 15 -23.525714 3.577024 -25.970879 81 V A 70 -0.50000 -0.50000 "VAL " " O  " "    " 8 0 0 FF2E2E  O114  1 1 7 ""  1 ""  <> 0 0 0 0 0 0 1 54.17 0 0 254 <> 0 116 7391 74 266 7174 411 6016 30 0 <>
  115 3 -25.979792 2.649285 -27.809375 81 V A 24 -0.06000 -0.06000 "VAL " " CB " "    " 6 0 0 808080  C115  1 1 7 ""  1 ""  <> 0 0 0 0 0 0 1 45.29 0 0 255 <> 0 117 6479 245 -161 6235 333 4494 30 0 <>
  116 3 -26.389153 3.963624 -27.106873 81 V A 24 -0.18000 -0.18000 "VAL " " CG1" "    " 6 0 0 808080  C116  1 1 7 ""  1 ""  <> 0 0 0 0 0 0 1 38.93 0 0 256 <> 0 118 5647 332 -193 5385 421 3759 30 0 <>
  117 3 -26.531785 2.653555 -29.247775 81 V A 24 -0.18000 -0.18000 "VAL " " CG2" "    " 6 0 0 808080  C117  1 1 7 ""  1 ""  <> 0 0 0 0 0 0 1 50.18 0 0 257 <> 0 119 7364 323 -272 6869 338 4834 30 0 <>
  118 25 -23.873930 1.360605 -25.608517 82 G A 38 -0.50000 -0.50000 "GLY " " N  " "    " 7 0 0 2E2EFF  N118  1 1 7 ""  1 ""  <> 0 0 0 0 0 0 1 47.94 0 0 267 <> 0 120 6401 6 181 6521 259 5295 31 0 <>
  119 3 -23.370694 1.326639 -24.239465 82 G A 24 0.08000 0.08000 "GLY " " CA " "    " 6 0 0 808080  C119  1 1 -1105 "%RT%RN"  2 ""  FF1E00  0 0 0 0 0 0 1 48.71 0 0 268 <> 0 121 6292 -42 242 6611 256 5606 31 0 <>
  120 2 -21.846690 1.425604 -24.214172 82 G A 24 0.50000 0.50000 "GLY " " C  " "    " 6 0 0 808080  C120  1 1 7 ""  1 ""  <> 0 0 0 0 0 0 1 53.94 0 0 269 <> 0 122 6964 -100 454 7184 287 6347 31 0 <>
  121 15 -21.332335 2.243260 -23.458225 82 G A 70 -0.50000 -0.50000 "GLY " " O  " "    " 8 0 0 FF2E2E  O121  1 1 7 ""  1 ""  <> 0 0 0 0 0 0 1 57.95 0 0 270 <> 0 123 7408 -117 500 7649 328 6962 31 0 <>
  122 25 -21.122965 0.666465 -25.059051 83 L A 38 -0.50000 -0.50000 "LEU " " N  " "    " 7 0 0 2E2EFF  N122  1 1 7 ""  1 ""  <> 0 0 0 0 0 0 1 54.38 0 0 274 <> 0 124 7091 -134 586 7214 253 6356 32 0 <>
  123 3 -19.672345 0.811191 -25.225849 83 L A 24 0.14000 0.14000 "LEU " " CA " "    " 6 0 0 808080  C123  1 1 -1105 "%RT%RN"  2 ""  FF1E00  0 0 0 0 0 0 1 53.74 0 0 275 <> 0 125 6997 -187 810 7065 270 6358 32 0 <>
  124 2 -19.311244 2.224665 -25.703342 83 L A 24 0.50000 0.50000 "LEU " " C  " "    " 6 0 0 808080  C124  1 1 7 ""  1 ""  <> 0 0 0 0 0 0 1 55.19 0 0 276 <> 0 126 7324 -202 908 7167 356 6477 32 0 <>
  125 15 -18.580700 2.902754 -24.987442 83 L A 70 -0.50000 -0.50000 "LEU " " O  " "    " 8 0 0 FF2E2E  O125  1 1 7 ""  1 ""  <> 0 0 0 0 0 0 1 54.14 0 0 277 <> 0 127 7088 -259 992 6990 383 6493 32 0 <>
  126 3 -19.087128 -0.250288 -26.186715 83 L A 24 -0.12000 -0.12000 "LEU " " CB " "    " 6 0 0 808080  C126  1 1 7 ""  1 ""  <> 0 0 0 0 0 0 1 54.44 0 0 278 <> 0 128 7172 -195 951 7138 214 6375 32 0 <>
  127 3 -18.940637 -1.673949 -25.604139 83 L A 24 -0.06000 -0.06000 "LEU " " CG " "    " 6 0 0 808080  C127  1 1 7 ""  1 ""  <> 0 0 0 0 0 0 1 54.53 0 0 279 <> 0 129 7040 -191 922 7181 130 6499 32 0 <>
  128 3 -18.646148 -2.687292 -26.719541 83 L A 24 -0.18000 -0.18000 "LEU " " CD1" "    " 6 0 0 808080  C128  1 1 7 ""  1 ""  <> 0 0 0 0 0 0 1 55.4 0 0 280 <> 0 130 7295 -180 1043 7258 64 6497 32 0 <>
  129 3 -17.875992 -1.771332 -24.494463 83 L A 24 -0.18000 -0.18000 "LEU " " CD2" "    " 6 0 0 808080  C129  1 1 7 ""  1 ""  <> 0 0 0 0 0 0 1 48.73 0 0 281 <> 0 131 6073 -207 992 6444 132 5999 32 0 <>
  130 25 -19.880439 2.661277 -26.842843 84 F A 38 -0.50000 -0.50000 "PHE " " N  " "    " 7 0 0 2E2EFF  N130  1 1 7 ""  1 ""  <> 0 0 0 0 0 0 1 59.29 0 0 293 <> 0 132 8098 -155 888 7659 399 6772 33 0 <>
  131 3 -19.670591 3.987946 -27.432694 84 F A 24 0.14000 0.14000 "PHE " " CA " "    " 6 0 0 808080  C131  1 1 -1105 "%RT%RN"  2 ""  FF1E00  0 0 0 0 0 0 1 61.35 0 0 294 <> 0 133 8562 -159 985 7814 500 6934 33 0 <>
  132 2 -19.898848 5.158765 -26.461263 84 F A 24 0.50000 0.50000 "PHE " " C  " "    " 6 0 0 808080  C132  1 1 7 ""  1 ""  <> 0 0 0 0 0 0 1 60.29 0 0 295 <> 0 134 8338 -159 908 7639 545 6931 33 0 <>
  133 15 -19.043542 6.037286 -26.376859 84 F A 70 -0.50000 -0.50000 "PHE " " O  " "    " 8 0 0 FF2E2E  O133  1 1 7 ""  1 ""  <> 0 0 0 0 0 0 1 55.03 0 0 296 <> 0 135 7665 -245 1065 6878 584 6366 33 0 <>
  134 3 -20.501344 4.132104 -28.729799 84 F A 24 -0.00500 -0.00500 "PHE " " CB " "    " 6 0 0 808080  C134  1 1 7 ""  1 ""  <> 0 0 0 0 0 0 1 67.7 0 0 297 <> 0 136 9662 -62 883 8612 543 7451 33 0 <>
  135 2 -20.479005 5.506083 -29.382640 84 F A 24 -0.11500 -0.11500 "PHE " " CG " "    " 6 0 0 808080  C135  1 1 7 ""  1 ""  <> 0 0 0 0 0 0 1 76.86 0 0 298 <> 0 137 11086 -40 965 9641 666 8476 33 0 <>
  136 2 -19.339452 5.925553 -30.100974 84 F A 24 -0.11500 -0.11500 "PHE " " CD1" "    " 6 0 0 808080  C136  1 1 7 ""  1 ""  <> 0 0 0 0 0 0 1 80.46 0 0 299 <> 0 138 11703 -130 1254 9985 719 8882 33 0 <>
  137 2 -21.515083 6.433814 -29.136711 84 F A 24 -0.11500 -0.11500 "PHE " " CD2" "    " 6 0 0 808080  C137  1 1 7 ""  1 ""  <> 0 0 0 0 0 0 1 78.96 0 0 300 <> 0 139 11448 75 767 9887 730 8666 33 0 <>
  138 2 -19.269799 7.220414 -30.598100 84 F A 24 -0.11500 -0.11500 "PHE " " CE1" "    " 6 0 0 808080  C138  1 1 7 ""  1 ""  <> 0 0 0 0 0 0 1 82.58 0 0 301 <> 0 140 12252 -125 1351 10107 844 9019 33 0 <>
  139 2 -21.426130 7.723672 -29.643582 84 F A 24 -0.11500 -0.11500 "PHE " " CE2" "    " 6 0 0 808080  C139  1 1 7 ""  1 ""  <> 0 0 0 0 0 0 1 82.2 0 0 302 <> 0 141 12141 109 844 10147 854 8944 33 0 <>
  140 2 -20.310082 8.113628 -30.373517 84 F A 24 -0.11500 -0.11500 "PHE " " CZ " "    " 6 0 0 808080  C140  1 1 7 ""  1 ""  <> 0 0 0 0 0 0 1 83.85 0 0 303 <> 0 142 12537 0 1139 10227 916 9094 33 0 <>
  141 25 -21.026710 5.117978 -25.733560 85 G A 38 -0.50000 -0.50000 "GLY " " N  " "    " 7 0 0 2E2EFF  N141  1 1 7 ""  1 ""  <> 0 0 0 0 0 0 1 58.62 0 0 313 <> 0 143 8048 -71 675 7501 527 6725 34 0 <>
  142 3 -21.436871 6.147293 -24.786442 85 G A 24 0.08000 0.08000 "GLY " " CA " "    " 6 0 0 808080  C142  1 1 -1105 "%RT%RN"  2 ""  FF1E00  0 0 0 0 0 0 1 54.81 0 0 314 <> 0 144 7497 -44 590 6984 555 6346 34 0 <>
  143 2 -20.518051 6.188656 -23.559302 85 G A 24 0.50000 0.50000 "GLY " " C  " "    " 6 0 0 808080  C143  1 1 7 ""  1 ""  <> 0 0 0 0 0 0 1 54.57 0 0 315 <> 0 145 7250 -148 670 6940 515 6545 34 0 <>
  144 15 -20.099385 7.275245 -23.171412 85 G A 70 -0.50000 -0.50000 "GLY " " O  " "    " 8 0 0 FF2E2E  O144  1 1 7 ""  1 ""  <> 0 0 0 0 0 0 1 59.97 0 0 316 <> 0 146 7968 -197 737 7519 550 7300 34 0 <>
  145 25 -20.188116 5.030624 -22.960183 86 N A 38 -0.50000 -0.50000 "ASN " " N  " "    " 7 0 0 2E2EFF  N145  1 1 7 ""  1 ""  <> 0 0 0 0 0 0 1 50.53 0 0 320 <> 0 147 6531 -180 653 6524 440 6145 35 0 <>
  146 3 -19.337931 4.954739 -21.765569 86 N A 24 0.14000 0.14000 "ASN " " CA " "    " 6 0 0 808080  C146  1 1 -1105 "%RT%RN"  2 ""  FF1E00  0 0 0 0 0 0 1 53.74 0 0 321 <> 0 148 6729 -254 686 6937 398 6754 35 0 <>
  147 2 -17.855445 5.229513 -22.064727 86 N A 24 0.50000 0.50000 "ASN " " C  " "    " 6 0 0 808080  C147  1 1 7 ""  1 ""  <> 0 0 0 0 0 0 1 53.64 0 0 322 <> 0 149 6690 -371 891 6851 402 6840 35 0 <>
  148 15 -17.226384 5.900986 -21.250438 86 N A 70 -0.50000 -0.50000 "ASN " " O  " "    " 8 0 0 FF2E2E  O148  1 1 7 ""  1 ""  <> 0 0 0 0 0 0 1 51.97 0 0 323 <> 0 150 6378 -446 914 6597 388 6769 35 0 <>
  149 3 -19.532295 3.604041 -21.051665 86 N A 24 -0.12000 -0.12000 "ASN " " CB " "    " 6 0 0 808080  C149  1 1 7 ""  1 ""  <> 0 0 0 0 0 0 1 59.7 0 0 324 <> 0 151 7299 -237 604 7799 331 7583 35 0 <>
  150 2 -20.879699 3.497575 -20.330517 86 N A 24 0.50000 0.50000 "ASN " " CG " "    " 6 0 0 808080  C150  1 1 7 ""  1 ""  <> 0 0 0 0 0 0 1 61.75 0 0 325 <> 0 152 7522 -161 422 8131 317 7808 35 0 <>
  151 15 -21.196692 4.316766 -19.473151 86 N A 70 -0.50000 -0.50000 "ASN " " OD1" "    " 8 0 0 FF2E2E  O151  1 1 7 ""  1 ""  <> 0 0 0 0 0 0 1 59.94 0 0 326 <> 0 153 7230 -146 352 7902 314 7642 35 0 <>
  152 25 -21.676948 2.484529 -20.660144 86 N A 38 -0.76000 -0.76000 "ASN " " ND2" "    " 7 0 0 2E2EFF  N152  1 1 7 ""  1 ""  <> 0 0 0 0 0 0 1 61.92 0 0 327 <> 0 154 7582 -119 353 8215 298 7732 35 0 <>
  153 25 -17.334185 4.779832 -23.223290 87 F A 38 -0.50000 -0.50000 "PHE " " N  " "    " 7 0 0 2E2EFF  N153  1 1 7 ""  1 ""  <> 0 0 0 0 0 0 1 57.94 0 0 334 <> 0 155 7319 -392 1046 7383 410 7312 36 0 <>
  154 3 -16.003387 5.155102 -23.720068 87 F A 24 0.14000 0.14000 "PHE " " CA " "    " 6 0 0 808080  C154  1 1 -1105 "%RT%RN"  2 ""  FF1E00  0 0 0 0 0 0 1 60.89 0 0 335 <> 0 156 7674 -507 1283 7690 417 7772 36 0 <>
  155 2 -15.862204 6.662739 -23.985690 87 F A 24 0.50000 0.50000 "PHE " " C  " "    " 6 0 0 808080  C155  1 1 7 ""  1 ""  <> 0 0 0 0 0 0 1 53.8 0 0 336 <> 0 157 6941 -577 1359 6656 490 6845 36 0 <>
  156 15 -14.832015 7.229105 -23.624861 87 F A 70 -0.50000 -0.50000 "PHE " " O  " "    " 8 0 0 FF2E2E  O156  1 1 7 ""  1 ""  <> 0 0 0 0 0 0 1 50.17 0 0 337 <> 0 158 6377 -706 1475 6138 475 6548 36 0 <>
  157 3 -15.596946 4.340944 -24.974761 87 F A 24 -0.00500 -0.00500 "PHE " " CB " "    " 6 0 0 808080  C157  1 1 7 ""  1 ""  <> 0 0 0 0 0 0 1 74.78 0 0 338 <> 0 159 9550 -499 1456 9452 417 9411 36 0 <>
  158 2 -14.970030 2.980879 -24.706671 87 F A 24 -0.11500 -0.11500 "PHE " " CG " "    " 6 0 0 808080  C158  1 1 7 ""  1 ""  <> 0 0 0 0 0 0 1 88.47 0 0 339 <> 0 160 11086 -475 1487 11274 332 11253 36 0 <>
  159 2 -13.733340 2.897645 -24.031900 87 F A 24 -0.11500 -0.11500 "PHE " " CD1" "    " 6 0 0 808080  C159  1 1 7 ""  1 ""  <> 0 0 0 0 0 0 1 95.15 0 0 340 <> 0 161 11713 -545 1644 12133 287 12305 36 0 <>
  160 2 -15.597776 1.787799 -25.123578 87 F A 24 -0.11500 -0.11500 "PHE " " CD2" "    " 6 0 0 808080  C160  1 1 7 ""  1 ""  <> 0 0 0 0 0 0 1 92.23 0 0 341 <> 0 162 11595 -380 1358 11814 294 11635 36 0 <>
  161 2 -13.156907 1.658590 -23.783256 87 F A 24 -0.11500 -0.11500 "PHE " " CE1" "    " 6 0 0 808080  C161  1 1 7 ""  1 ""  <> 0 0 0 0 0 0 1 97.44 0 0 342 <> 0 163 11833 -488 1666 12495 214 12697 36 0 <>
  162 2 -15.010090 0.559208 -24.857675 87 F A 24 -0.11500 -0.11500 "PHE " " CE2" "    " 6 0 0 808080  C162  1 1 7 ""  1 ""  <> 0 0 0 0 0 0 1 94.47 0 0 343 <> 0 164 11734 -347 1394 12146 221 12014 36 0 <>
  163 2 -13.796405 0.494035 -24.187947 87 F A 24 -0.11500 -0.11500 "PHE " " CZ " "    " 6 0 0 808080  C163  1 1 7 ""  1 ""  <> 0 0 0 0 0 0 1 96.22 0 0 344 <> 0 165 11751 -384 1545 12375 186 12433 36 0 <>
  164 25 -16.909079 7.279953 -24.565645 88 L A 38 -0.50000 -0.50000 "LEU " " N  " "    " 7 0 0 2E2EFF  N164  1 1 7 ""  1 ""  <> 0 0 0 0 0 0 1 50.37 0 0 354 <> 0 166 6768 -489 1285 6165 564 6207 37 0 <>
  165 3 -17.010577 8.721867 -24.802217 88 L A 24 0.14000 0.14000 "LEU " " CA " "    " 6 0 0 808080  C165  1 1 -1105 "%RT%RN"  2 ""  FF1E00  0 0 0 0 0 0 1 51.47 0 0 355 <> 0 167 7122 -521 1339 6145 649 6291 37 0 <>
  166 2 -17.010169 9.527607 -23.492798 88 L A 24 0.50000 0.50000 "LEU " " C  " "    " 6 0 0 808080  C166  1 1 7 ""  1 ""  <> 0 0 0 0 0 0 1 52.18 0 0 356 <> 0 168 7078 -565 1242 6195 614 6554 37 0 <>
  167 15 -16.254781 10.492273 -23.399802 88 L A 70 -0.50000 -0.50000 "LEU " " O  " "    " 8 0 0 FF2E2E  O167  1 1 7 ""  1 ""  <> 0 0 0 0 0 0 1 51.87 0 0 357 <> 0 169 7070 -698 1373 6025 629 6612 37 0 <>
  168 3 -18.251957 9.015060 -25.680270 88 L A 24 -0.12000 -0.12000 "LEU " " CB " "    " 6 0 0 808080  C168  1 1 7 ""  1 ""  <> 0 0 0 0 0 0 1 57.28 0 0 358 <> 0 170 8140 -363 1208 6850 729 6776 37 0 <>
  169 3 -18.559064 10.503290 -25.973497 88 L A 24 -0.06000 -0.06000 "LEU " " CG " "    " 6 0 0 808080  C169  1 1 7 ""  1 ""  <> 0 0 0 0 0 0 1 62.5 0 0 359 <> 0 171 9080 -341 1234 7325 834 7343 37 0 <>
  170 3 -17.411530 11.193915 -26.741160 88 L A 24 -0.18000 -0.18000 "LEU " " CD1" "    " 6 0 0 808080  C170  1 1 7 ""  1 ""  <> 0 0 0 0 0 0 1 62.4 0 0 360 <> 0 172 9252 -493 1533 7155 904 7302 37 0 <>
  171 3 -19.919175 10.647441 -26.690027 88 L A 24 -0.18000 -0.18000 "LEU " " CD2" "    " 6 0 0 808080  C171  1 1 7 ""  1 ""  <> 0 0 0 0 0 0 1 63.87 0 0 361 <> 0 173 9484 -137 1047 7509 900 7274 37 0 <>
  172 25 -17.820850 9.099343 -22.507540 89 V A 38 -0.50000 -0.50000 "VAL " " N  " "    " 7 0 0 2E2EFF  N172  1 1 7 ""  1 ""  <> 0 0 0 0 0 0 1 49.15 0 0 373 <> 0 174 6554 -463 1023 5918 562 6203 38 0 <>
  173 3 -17.903721 9.696488 -21.171845 89 V A 24 0.14000 0.14000 "VAL " " CA " "    " 6 0 0 808080  C173  1 1 -1105 "%RT%RN"  2 ""  FF1E00  0 0 0 0 0 0 1 51.4 0 0 374 <> 0 175 6730 -483 916 6180 516 6621 38 0 <>
  174 2 -16.555707 9.645763 -20.435519 89 V A 24 0.50000 0.50000 "VAL " " C  " "    " 6 0 0 808080  C174  1 1 7 ""  1 ""  <> 0 0 0 0 0 0 1 54.48 0 0 375 <> 0 176 6903 -649 1006 6572 442 7225 38 0 <>
  175 15 -16.069638 10.701439 -20.039614 89 V A 70 -0.50000 -0.50000 "VAL " " O  " "    " 8 0 0 FF2E2E  O175  1 1 7 ""  1 ""  <> 0 0 0 0 0 0 1 57.3 0 0 376 <> 0 177 7286 -759 1056 6809 430 7675 38 0 <>
  176 3 -19.017003 9.032854 -20.306275 89 V A 24 -0.06000 -0.06000 "VAL " " CB " "    " 6 0 0 808080  C176  1 1 7 ""  1 ""  <> 0 0 0 0 0 0 1 50.98 0 0 377 <> 0 178 6549 -351 700 6263 467 6557 38 0 <>
  177 3 -18.942244 9.303586 -18.784774 89 V A 24 -0.18000 -0.18000 "VAL " " CG1" "    " 6 0 0 808080  C177  1 1 7 ""  1 ""  <> 0 0 0 0 0 0 1 46.25 0 0 378 <> 0 179 5813 -387 617 5662 399 6096 38 0 <>
  178 3 -20.406076 9.444830 -20.820422 89 V A 24 -0.18000 -0.18000 "VAL " " CG2" "    " 6 0 0 808080  C178  1 1 7 ""  1 ""  <> 0 0 0 0 0 0 1 52.16 0 0 379 <> 0 180 6875 -188 583 6407 524 6535 38 0 <>
  179 25 -15.960141 8.444528 -20.325670 90 M A 38 -0.50000 -0.50000 "MET " " N  " "    " 7 0 0 2E2EFF  N179  1 1 7 ""  1 ""  <> 0 0 0 0 0 0 1 52.51 0 0 389 <> 0 181 6440 -662 1018 6454 386 7056 39 0 <>
  180 3 -14.658734 8.209244 -19.695340 90 M A 24 0.14000 0.14000 "MET " " CA " "    " 6 0 0 808080  C180  1 1 -1105 "%RT%RN"  2 ""  FF1E00  0 0 0 0 0 0 1 51.86 0 0 390 <> 0 182 6112 -789 1074 6408 308 7186 39 0 <>
  181 2 -13.520839 9.033788 -20.315521 90 M A 24 0.50000 0.50000 "MET " " C  " "    " 6 0 0 808080  C181  1 1 7 ""  1 ""  <> 0 0 0 0 0 0 1 61.38 0 0 391 <> 0 183 7353 -965 1304 7493 324 8475 39 0 <>
  182 15 -12.756549 9.642621 -19.568029 90 M A 70 -0.50000 -0.50000 "MET " " O  " "    " 8 0 0 FF2E2E  O182  1 1 7 ""  1 ""  <> 0 0 0 0 0 0 1 61.49 0 0 392 <> 0 184 7252 -1103 1314 7458 267 8652 39 0 <>
  183 3 -14.311725 6.711674 -19.740173 90 M A 24 -0.12000 -0.12000 "MET " " CB " "    " 6 0 0 808080  C183  1 1 7 ""  1 ""  <> 0 0 0 0 0 0 1 43.35 0 0 393 <> 0 185 4839 -737 1069 5473 263 6160 39 0 <>
  184 3 -15.156568 5.846908 -18.795422 90 M A 24 0.04750 0.04750 "MET " " CG " "    " 6 0 0 808080  C184  1 1 7 ""  1 ""  <> 0 0 0 0 0 0 1 40.36 0 0 394 <> 0 186 4398 -604 859 5200 239 5737 39 0 <>
  185 49 -14.997724 4.073608 -19.123445 90 M A 143 -0.33500 -0.33500 "MET " " SD " "    " 16 0 0 FFFF6B  S185  1 1 7 ""  1 ""  <> 0 0 0 0 0 0 1 75.5 0 0 395 <> 0 187 8734 -519 874 9763 212 10191 39 0 <>
  186 3 -13.297999 3.793265 -18.560480 90 M A 24 -0.01250 -0.01250 "MET " " CE " "    " 6 0 0 808080  C186  1 1 7 ""  1 ""  <> 0 0 0 0 0 0 1 56.25 0 0 396 <> 0 188 6014 -599 955 7365 141 7992 39 0 <>
  187 25 -13.469642 9.077386 -21.659453 91 Y A 38 -0.50000 -0.50000 "TYR " " N  " "    " 7 0 0 2E2EFF  N187  1 1 7 ""  1 ""  <> 0 0 0 0 0 0 1 64.07 0 0 406 <> 0 189 7863 -971 1491 7782 396 8697 40 0 <>
  188 3 -12.547805 9.910081 -22.431498 91 Y A 24 0.14000 0.14000 "TYR " " CA " "    " 6 0 0 808080  C188  1 1 -1105 "%RT%RN"  2 ""  FF1E00  0 0 0 0 0 0 1 67.01 0 0 407 <> 0 190 8310 -1137 1739 8033 425 9117 40 0 <>
  189 2 -12.691603 11.410215 -22.122740 91 Y A 24 0.50000 0.50000 "TYR " " C  " "    " 6 0 0 808080  C189  1 1 7 ""  1 ""  <> 0 0 0 0 0 0 1 67.07 0 0 408 <> 0 191 8498 -1237 1752 7851 463 9133 40 0 <>
  190 15 -11.675205 12.060737 -21.903156 91 Y A 70 -0.50000 -0.50000 "TYR " " O  " "    " 8 0 0 FF2E2E  O190  1 1 7 ""  1 ""  <> 0 0 0 0 0 0 1 66.02 0 0 409 <> 0 192 8280 -1379 1804 7668 412 9137 40 0 <>
  191 3 -12.691290 9.609092 -23.942655 91 Y A 24 -0.00500 -0.00500 "TYR " " CB " "    " 6 0 0 808080  C191  1 1 7 ""  1 ""  <> 0 0 0 0 0 0 1 73.23 0 0 410 <> 0 193 9329 -1081 1896 8794 503 9702 40 0 <>
  192 2 -12.023421 10.623679 -24.858215 91 Y A 24 -0.11500 -0.11500 "TYR " " CG " "    " 6 0 0 808080  C192  1 1 7 ""  1 ""  <> 0 0 0 0 0 0 1 80.03 0 0 411 <> 0 194 10372 -1189 2070 9510 551 10527 40 0 <>
  193 2 -10.616546 10.694759 -24.926577 91 Y A 24 -0.11500 -0.11500 "TYR " " CD1" "    " 6 0 0 808080  C193  1 1 7 ""  1 ""  <> 0 0 0 0 0 0 1 84.76 0 0 412 <> 0 195 10780 -1311 2191 10137 483 11287 40 0 <>
  194 2 -12.807943 11.556435 -25.570022 91 Y A 24 -0.11500 -0.11500 "TYR " " CD2" "    " 6 0 0 808080  C194  1 1 7 ""  1 ""  <> 0 0 0 0 0 0 1 81.74 0 0 413 <> 0 196 10955 -1156 2108 9560 667 10543 40 0 <>
  195 2 -9.997515 11.710337 -25.680537 91 Y A 24 -0.11500 -0.11500 "TYR " " CE1" "    " 6 0 0 808080  C195  1 1 7 ""  1 ""  <> 0 0 0 0 0 0 1 89.86 0 0 414 <> 0 197 11586 -1425 2372 10648 526 11908 40 0 <>
  196 2 -12.188462 12.570887 -26.323757 91 Y A 24 -0.11500 -0.11500 "TYR " " CE2" "    " 6 0 0 808080  C196  1 1 7 ""  1 ""  <> 0 0 0 0 0 0 1 86.84 0 0 415 <> 0 198 11781 -1252 2271 10063 713 11154 40 0 <>
  197 2 -10.782693 12.653254 -26.372407 91 Y A 24 0.15000 0.15000 "TYR " " CZ " "    " 6 0 0 808080  C197  1 1 7 ""  1 ""  <> 0 0 0 0 0 0 1 91.43 0 0 416 <> 0 199 12159 -1399 2416 10672 641 11908 40 0 <>
  198 16 -10.179889 13.648750 -27.084411 91 Y A 70 -0.58500 -0.58500 "TYR " " OH " "    " 8 0 0 FF2E2E  O198  1 1 7 ""  1 ""  <> 0 0 0 0 0 0 1 95.86 0 0 417 <> 0 200 12898 -1509 2602 11087 687 12438 40 0 <>
  199 25 -13.934520 11.918988 -22.107874 92 V A 38 -0.50000 -0.50000 "VAL " " N  " "    " 7 0 0 2E2EFF  N199  1 1 7 ""  1 ""  <> 0 0 0 0 0 0 1 66.17 0 0 427 <> 0 201 8632 -1097 1613 7667 532 8844 41 0 <>
  200 3 -14.264292 13.321047 -21.843923 92 V A 24 0.14000 0.14000 "VAL " " CA " "    " 6 0 0 808080  C200  1 1 -1105 "%RT%RN"  2 ""  FF1E00  0 0 0 0 0 0 1 66.41 0 0 428 <> 0 202 8877 -1144 1606 7495 571 8859 41 0 <>
  201 2 -13.844152 13.801536 -20.436700 92 V A 24 0.50000 0.50000 "VAL " " C  " "    " 6 0 0 808080  C201  1 1 7 ""  1 ""  <> 0 0 0 0 0 0 1 66.65 0 0 429 <> 0 203 8701 -1249 1492 7525 453 9098 41 0 <>
  202 15 -13.323650 14.914068 -20.331037 92 V A 70 -0.50000 -0.50000 "VAL " " O  " "    " 8 0 0 FF2E2E  O202  1 1 7 ""  1 ""  <> 0 0 0 0 0 0 1 63.84 0 0 430 <> 0 204 8408 -1427 1595 7001 436 8847 41 0 <>
  203 3 -15.777895 13.590110 -22.116754 92 V A 24 -0.06000 -0.06000 "VAL " " CB " "    " 6 0 0 808080  C203  1 1 7 ""  1 ""  <> 0 0 0 0 0 0 1 67.51 0 0 431 <> 0 205 9285 -918 1441 7590 654 8777 41 0 <>
  204 3 -16.410415 14.789533 -21.386500 92 V A 24 -0.18000 -0.18000 "VAL " " CG1" "    " 6 0 0 808080  C204  1 1 7 ""  1 ""  <> 0 0 0 0 0 0 1 67.53 0 0 432 <> 0 206 9422 -914 1356 7424 649 8811 41 0 <>
  205 3 -16.031176 13.728013 -23.629518 92 V A 24 -0.18000 -0.18000 "VAL " " CG2" "    " 6 0 0 808080  C205  1 1 7 ""  1 ""  <> 0 0 0 0 0 0 1 70.18 0 0 433 <> 0 207 9935 -858 1576 7839 787 8891 41 0 <>
  206 25 -14.025324 12.952521 -19.404811 93 I A 38 -0.50000 -0.50000 "ILE " " N  " "    " 7 0 0 2E2EFF  N206  1 1 7 ""  1 ""  <> 0 0 0 0 0 0 1 66.74 0 0 443 <> 0 208 8485 -1148 1284 7715 370 9158 42 0 <>
  207 3 -13.578516 13.231839 -18.033514 93 I A 24 0.14000 0.14000 "ILE " " CA " "    " 6 0 0 808080  C207  1 1 -1105 "%RT%RN"  2 ""  FF1E00  0 0 0 0 0 0 1 65.61 0 0 444 <> 0 209 8154 -1229 1151 7595 250 9179 42 0 <>
  208 2 -12.039338 13.269639 -17.918127 93 I A 24 0.50000 0.50000 "ILE " " C  " "    " 6 0 0 808080  C208  1 1 7 ""  1 ""  <> 0 0 0 0 0 0 1 68.33 0 0 445 <> 0 210 8267 -1465 1281 7946 168 9751 42 0 <>
  209 15 -11.507948 14.172486 -17.269435 93 I A 70 -0.50000 -0.50000 "ILE " " O  " "    " 8 0 0 FF2E2E  O209  1 1 7 ""  1 ""  <> 0 0 0 0 0 0 1 68.64 0 0 446 <> 0 211 8283 -1628 1274 7879 94 9919 42 0 <>
  210 3 -14.133652 12.210573 -16.984088 93 I A 24 -0.06000 -0.06000 "ILE " " CB " "    " 6 0 0 808080  C210  1 1 7 ""  1 ""  <> 0 0 0 0 0 0 1 64.1 0 0 447 <> 0 212 7774 -1075 927 7603 190 8976 42 0 <>
  211 3 -15.677763 12.124392 -16.966341 93 I A 24 -0.12000 -0.12000 "ILE " " CG1" "    " 6 0 0 808080  C211  1 1 7 ""  1 ""  <> 0 0 0 0 0 0 1 63.35 0 0 448 <> 0 213 7864 -862 804 7517 253 8690 42 0 <>
  212 3 -13.630229 12.464570 -15.542338 93 I A 24 -0.18000 -0.18000 "ILE " " CG2" "    " 6 0 0 808080  C212  1 1 7 ""  1 ""  <> 0 0 0 0 0 0 1 63.37 0 0 449 <> 0 214 7518 -1154 783 7537 66 9024 42 0 <>
  213 3 -16.409265 13.468334 -16.900121 93 I A 24 -0.18000 -0.18000 "ILE " " CD1" "    " 6 0 0 808080  C213  1 1 7 ""  1 ""  <> 0 0 0 0 0 0 1 66.79 0 0 450 <> 0 215 8540 -833 777 7771 274 9064 42 0 <>
  214 25 -11.361348 12.306178 -18.565469 94 V A 38 -0.50000 -0.50000 "VAL " " N  " "    " 7 0 0 2E2EFF  N214  1 1 7 ""  1 ""  <> 0 0 0 0 0 0 1 68.89 0 0 462 <> 0 216 8162 -1471 1386 8146 170 9866 43 0 <>
  215 3 -9.902029 12.174367 -18.578569 94 V A 24 0.14000 0.14000 "VAL " " CA " "    " 6 0 0 808080  C215  1 1 -1105 "%RT%RN"  2 ""  FF1E00  0 0 0 0 0 0 1 71.34 0 0 463 <> 0 217 8242 -1576 1412 8541 94 10323 43 0 <>
  216 2 -9.194263 13.258393 -19.420510 94 V A 24 0.50000 0.50000 "VAL " " C  " "    " 6 0 0 808080  C216  1 1 7 ""  1 ""  <> 0 0 0 0 0 0 1 79.79 0 0 464 <> 0 218 9454 -1740 1595 9450 125 11412 43 0 <>
  217 15 -8.083758 13.651879 -19.065172 94 V A 70 -0.50000 -0.50000 "VAL " " O  " "    " 8 0 0 FF2E2E  O217  1 1 7 ""  1 ""  <> 0 0 0 0 0 0 1 84.52 0 0 465 <> 0 219 9911 -1887 1577 10042 45 12162 43 0 <>
  218 3 -9.484077 10.756955 -19.078000 94 V A 24 -0.06000 -0.06000 "VAL " " CB " "    " 6 0 0 808080  C218  1 1 7 ""  1 ""  <> 0 0 0 0 0 0 1 67.34 0 0 466 <> 0 220 7565 -1473 1455 8210 95 9810 43 0 <>
  219 3 -7.997169 10.579127 -19.458926 94 V A 24 -0.18000 -0.18000 "VAL " " CG1" "    " 6 0 0 808080  C219  1 1 7 ""  1 ""  <> 0 0 0 0 0 0 1 67.33 0 0 467 <> 0 221 7347 -1577 1523 8276 33 9958 43 0 <>
  220 3 -9.858004 9.689459 -18.034870 94 V A 24 -0.18000 -0.18000 "VAL " " CG2" "    " 6 0 0 808080  C220  1 1 7 ""  1 ""  <> 0 0 0 0 0 0 1 61.76 0 0 468 <> 0 222 6698 -1320 1258 7660 53 9107 43 0 <>
  221 25 -9.832922 13.722392 -20.505647 95 R A 38 -0.50000 -0.50000 "ARG " " N  " "    " 7 0 0 2E2EFF  N221  1 1 7 ""  1 ""  <> 0 0 0 0 0 0 1 81.08 0 0 478 <> 0 223 9913 -1711 1762 9483 243 11411 44 0 <>
  222 3 -9.266534 14.689849 -21.441751 95 R A 24 0.14000 0.14000 "ARG " " CA " "    " 6 0 0 808080  C222  1 1 -1105 "%RT%RN"  2 ""  FF1E00  0 0 0 0 0 0 1 85.55 0 0 479 <> 0 224 10641 -1842 1964 9900 292 11962 44 0 <>
  223 2 -9.260236 16.121887 -20.883005 95 R A 24 0.50000 0.50000 "ARG " " C  " "    " 6 0 0 808080  C223  1 1 7 ""  1 ""  <> 0 0 0 0 0 0 1 86.12 0 0 480 <> 0 225 10877 -1978 1953 9764 281 12083 44 0 <>
  224 15 -8.199904 16.747201 -20.863384 95 R A 70 -0.50000 -0.50000 "ARG " " O  " "    " 8 0 0 FF2E2E  O224  1 1 7 ""  1 ""  <> 0 0 0 0 0 0 1 88.52 0 0 481 <> 0 226 11101 -2154 2035 10018 232 12516 44 0 <>
  225 3 -9.997929 14.580410 -22.800830 95 R A 24 -0.12000 -0.12000 "ARG " " CB " "    " 6 0 0 808080  C225  1 1 7 ""  1 ""  <> 0 0 0 0 0 0 1 87.84 0 0 482 <> 0 227 11232 -1739 2120 10119 425 12024 44 0 <>
  226 3 -9.617553 15.626675 -23.866710 95 R A 24 -0.05000 -0.05000 "ARG " " CG " "    " 6 0 0 808080  C226  1 1 7 ""  1 ""  <> 0 0 0 0 0 0 1 91.77 0 0 483 <> 0 228 11996 -1845 2319 10422 500 12452 44 0 <>
  227 3 -8.123411 15.658730 -24.240509 95 R A 24 0.19000 0.19000 "ARG " " CD " "    " 6 0 0 808080  C227  1 1 7 ""  1 ""  <> 0 0 0 0 0 0 1 97.7 0 0 484 <> 0 229 12538 -2009 2484 11224 438 13359 44 0 <>
  228 25 -7.803441 16.799114 -25.116268 95 R A 38 -0.69997 -0.69997 "ARG " " NE " "    " 7 0 0 2E2EFF  N228  1 1 7 ""  1 ""  <> 0 0 0 0 0 0 1 104.36 0 0 485 <> 0 230 13652 -2113 2700 11875 516 14123 44 0 <>
  229 2 -7.501481 18.058494 -24.743164 95 R A 24 0.63990 0.63990 "ARG " " CZ " "    " 6 0 0 808080  C229  1 1 7 ""  1 ""  <> 0 0 0 0 0 0 1 108.33 0 0 486 <> 0 231 14258 -2268 2736 12200 511 14701 44 0 <>
  230 25 -7.435320 18.433390 -23.455699 95 R A 38 -0.79997 -0.79997 "ARG " " NH1" "    " 7 0 0 2E2EFF  N230  1 1 7 ""  1 ""  <> 0 0 0 0 0 0 1 106.95 0 0 487 <> 0 232 13940 -2339 2561 12017 422 14681 44 0 <>
  231 31 -7.260809 18.971880 -25.692082 95 R A 38 -0.79997 -0.79997 "ARG " " NH2" "    " 7 1 0 2E2EFF  N231  1 1 7 ""  1 ""  <> 0 0 0 0 0 0 1 112.62 0 0 488 <> 0 233 15067 -2353 2947 12566 591 15159 44 0 <>
  232 25 -10.437993 16.622380 -20.477960 96 Y A 38 -0.50000 -0.50000 "TYR " " N  " "    " 7 0 0 2E2EFF  N232  0 1 7 ""  1 ""  <> 0 0 0 0 0 0 1 85.28 0 0 502 <> 0 234 11005 -1894 1856 9525 325 11872 45 0 <>
  233 3 -10.623719 18.020243 -20.091170 96 Y A 24 0.14000 0.14000 "TYR " " CA " "    " 6 0 0 808080  C233  0 1 -1105 "%RT%RN"  2 ""  FF1E00  0 0 0 0 0 0 1 88.02 0 0 503 <> 0 235 11574 -1988 1851 9637 322 12233 45 0 <>
  234 2 -10.414689 18.231941 -18.587240 96 Y A 24 0.50000 0.50000 "TYR " " C  " "    " 6 0 0 808080  C234  0 1 7 ""  1 ""  <> 0 0 0 0 0 0 1 86.96 0 0 504 <> 0 236 11243 -2083 1665 9524 171 12272 45 0 <>
  235 15 -10.888792 17.433465 -17.779179 96 Y A 70 -0.50000 -0.50000 "TYR " " O  " "    " 8 0 0 FF2E2E  O235  0 1 7 ""  1 ""  <> 0 0 0 0 0 0 1 87.71 0 0 505 <> 0 237 11161 -1998 1497 9764 103 12399 45 0 <>
  236 3 -12.032764 18.478058 -20.513183 96 Y A 24 -0.00500 -0.00500 "TYR " " CB " "    " 6 0 0 808080  C236  0 1 7 ""  1 ""  <> 0 0 0 0 0 0 1 92.26 0 0 506 <> 0 238 12507 -1818 1836 9992 449 12555 45 0 <>
  237 2 -12.328559 18.451297 -22.005856 96 Y A 24 -0.11500 -0.11500 "TYR " " CG " "    " 6 0 0 808080  C237  0 1 7 ""  1 ""  <> 0 0 0 0 0 0 1 100.87 0 0 507 <> 0 239 13854 -1718 1991 11034 599 13438 45 0 <>
  238 2 -11.391630 18.942530 -22.941705 96 Y A 24 -0.11500 -0.11500 "TYR " " CD1" "    " 6 0 0 808080  C238  0 1 7 ""  1 ""  <> 0 0 0 0 0 0 1 108.15 0 0 508 <> 0 240 14764 -1843 2188 11951 617 14378 45 0 <>
  239 2 -13.562039 17.945053 -22.466029 96 Y A 24 -0.11500 -0.11500 "TYR " " CD2" "    " 6 0 0 808080  C239  0 1 7 ""  1 ""  <> 0 0 0 0 0 0 1 102.35 0 0 509 <> 0 241 14301 -1491 1929 11185 719 13403 45 0 <>
  240 2 -11.676040 18.904436 -24.319982 96 Y A 24 -0.11500 -0.11500 "TYR " " CE1" "    " 6 0 0 808080  C240  0 1 7 ""  1 ""  <> 0 0 0 0 0 0 1 110.76 0 0 510 <> 0 242 15350 -1751 2325 12233 742 14500 45 0 <>
  241 2 -13.853431 17.919656 -23.843713 96 Y A 24 -0.11500 -0.11500 "TYR " " CE2" "    " 6 0 0 808080  C241  0 1 7 ""  1 ""  <> 0 0 0 0 0 0 1 106.53 0 0 511 <> 0 243 15075 -1389 2034 11683 844 13719 45 0 <>
  242 2 -12.907764 18.394977 -24.772334 96 Y A 24 0.15000 0.15000 "TYR " " CZ " "    " 6 0 0 808080  C242  0 1 7 ""  1 ""  <> 0 0 0 0 0 0 1 109.47 0 0 512 <> 0 244 15448 -1523 2235 12043 852 14105 45 0 <>
  243 16 -13.180727 18.364500 -26.108410 96 Y A 70 -0.58500 -0.58500 "TYR " " OH " "    " 8 0 0 FF2E2E  O243  0 1 7 ""  1 ""  <> 0 0 0 0 0 0 1 109.18 0 0 513 <> 0 245 15673 -1422 2339 11969 965 13841 45 0 <>
  244 25 -9.744179 19.347120 -18.255918 97 T A 38 -0.50000 -0.50000 "THR " " N  " "    " 7 0 0 2E2EFF  N244  0 1 7 ""  1 ""  <> 0 0 0 0 0 0 1 87.96 0 0 523 <> 0 246 11414 -2262 1693 9505 113 12501 46 0 <>
  245 3 -9.511411 19.817622 -16.889329 97 T A 24 0.14000 0.14000 "THR " " CA " "    " 6 0 0 808080  C245  0 1 -1105 "%RT%RN"  2 ""  FF1E00  0 0 0 0 0 0 1 86.26 0 0 524 <> 0 247 11062 -2361 1505 9288 -41 12427 46 0 <>
  246 2 -10.757627 20.475347 -16.261428 97 T A 24 0.50000 0.50000 "THR " " C  " "    " 6 0 0 808080  C246  0 1 7 ""  1 ""  <> 0 0 0 0 0 0 1 85.05 0 0 525 <> 0 248 11198 -2257 1399 8946 -42 12170 46 0 <>
  247 15 -10.895549 20.412302 -15.039962 97 T A 70 -0.50000 -0.50000 "THR " " O  " "    " 8 0 0 FF2E2E  O247  0 1 7 ""  1 ""  <> 0 0 0 0 0 0 1 84.64 0 0 526 <> 0 249 11057 -2266 1213 8922 -174 12181 46 0 <>
  248 3 -8.333272 20.825817 -16.839484 97 T A 24 0.20500 0.20500 "THR " " CB " "    " 6 0 0 808080  C248  0 1 7 ""  1 ""  <> 0 0 0 0 0 0 1 84.93 0 0 527 <> 0 250 10836 -2605 1565 9025 -114 12411 46 0 <>
  249 16 -8.620156 22.017913 -17.549760 97 T A 70 -0.68300 -0.68300 "THR " " OG1" "    " 8 0 0 FF2E2E  O249  0 1 7 ""  1 ""  <> 0 0 0 0 0 0 1 83.54 0 0 528 <> 0 251 11020 -2649 1739 8577 -12 12144 46 0 <>
  250 3 -7.011492 20.240159 -17.361202 97 T A 24 -0.18000 -0.18000 "THR " " CG2" "    " 6 0 0 808080  C250  0 1 7 ""  1 ""  <> 0 0 0 0 0 0 1 85.17 0 0 529 <> 0 252 10539 -2704 1653 9254 -136 12568 46 0 <>
  251 25 -11.664868 21.026922 -17.090455 98 K A 38 -0.50000 -0.50000 "LYS " " N  " "    " 7 0 0 2E2EFF  N251  0 1 7 ""  1 ""  <> 0 0 0 0 0 0 1 85.6 0 0 537 <> 0 253 11630 -2136 1511 8826 103 12068 47 0 <>
  252 3 -12.977435 21.521243 -16.662000 98 K A 24 0.14000 0.14000 "LYS " " CA " "    " 6 0 0 808080  C252  0 1 -1105 "%RT%RN"  2 ""  FF1E00  0 0 0 0 0 0 1 88.52 0 0 538 <> 0 254 12305 -1980 1419 9007 122 12320 47 0 <>
  253 2 -13.940304 20.393902 -16.228805 98 K A 24 0.50000 0.50000 "LYS " " C  " "    " 6 0 0 808080  C253  0 1 7 ""  1 ""  <> 0 0 0 0 0 0 1 82.95 0 0 539 <> 0 255 11491 -1734 1248 8509 124 11519 47 0 <>
  254 15 -14.831918 20.655123 -15.422492 98 K A 70 -0.50000 -0.50000 "LYS " " O  " "    " 8 0 0 FF2E2E  O254  0 1 7 ""  1 ""  <> 0 0 0 0 0 0 1 80.76 0 0 540 <> 0 256 11295 -1556 1072 8226 78 11165 47 0 <>
  255 3 -13.600426 22.405536 -17.768856 98 K A 24 -0.12000 -0.12000 "LYS " " CB " "    " 6 0 0 808080  C255  0 1 7 ""  1 ""  <> 0 0 0 0 0 0 1 97.48 0 0 541 <> 0 257 13849 -1861 1547 9914 291 13277 47 0 <>
  256 3 -13.863219 21.690891 -19.111148 98 K A 24 -0.12000 -0.12000 "LYS " " CG " "    " 6 0 0 808080  C256  0 1 7 ""  1 ""  <> 0 0 0 0 0 0 1 103.63 0 0 542 <> 0 258 14687 -1718 1648 10791 451 13898 47 0 <>
  257 3 -14.956464 22.350309 -19.962992 98 K A 24 -0.12000 -0.12000 "LYS " " CD " "    " 6 0 0 808080  C257  0 1 7 ""  1 ""  <> 0 0 0 0 0 0 1 109.04 0 0 543 <> 0 259 15796 -1505 1675 11274 610 14360 47 0 <>
  258 3 -15.314268 21.490895 -21.187930 98 K A 24 0.19000 0.19000 "LYS " " CE " "    " 6 0 0 808080  C258  0 1 7 ""  1 ""  <> 0 0 0 0 0 0 1 111.18 0 0 544 <> 0 260 16133 -1344 1727 11666 753 14447 47 0 <>
  259 32 -16.424037 22.070012 -21.964078 98 K A 38 -0.30000 -0.30000 "LYS " " NZ " "    " 7 1 0 2E2EFF  N259  0 1 7 ""  1 ""  <> 0 0 0 0 0 0 1 112.98 0 0 545 <> 0 261 16747 -1085 1685 11739 898 14440 47 0 <>
  260 25 -13.741336 19.174096 -16.762555 99 M A 38 -0.50000 -0.50000 "MET " " N  " "    " 7 0 0 2E2EFF  N260  0 1 7 ""  1 ""  <> 0 0 0 0 0 0 1 79.36 0 0 559 <> 0 262 10824 -1681 1275 8285 175 11046 48 0 <>
  261 3 -14.554029 17.993824 -16.468065 99 M A 24 0.14000 0.14000 "MET " " CA " "    " 6 0 0 808080  C261  0 1 -1105 "%RT%RN"  2 ""  FF1E00  0 0 0 0 0 0 1 73.88 0 0 560 <> 0 263 9998 -1420 1095 7837 188 10236 48 0 <>
  262 2 -14.055313 17.190518 -15.252439 99 M A 24 0.50000 0.50000 "MET " " C  " "    " 6 0 0 808080  C262  0 1 7 ""  1 ""  <> 0 0 0 0 0 0 1 69.78 0 0 561 <> 0 264 9143 -1446 917 7537 40 9833 48 0 <>
  263 15 -14.697369 16.197776 -14.919675 99 M A 70 -0.50000 -0.50000 "MET " " O  " "    " 8 0 0 FF2E2E  O263  0 1 7 ""  1 ""  <> 0 0 0 0 0 0 1 63.86 0 0 562 <> 0 265 8282 -1255 771 6980 39 9002 48 0 <>
  264 3 -14.664154 17.098055 -17.724044 99 M A 24 -0.12000 -0.12000 "MET " " CB " "    " 6 0 0 808080  C264  0 1 7 ""  1 ""  <> 0 0 0 0 0 0 1 74.62 0 0 563 <> 0 266 10065 -1341 1200 8054 306 10235 48 0 <>
  265 3 -15.398277 17.733109 -18.916462 99 M A 24 0.04750 0.04750 "MET " " CG " "    " 6 0 0 808080  C265  0 1 7 ""  1 ""  <> 0 0 0 0 0 0 1 76.76 0 0 564 <> 0 267 10700 -1235 1316 8146 467 10318 48 0 <>
  266 49 -17.090905 18.311619 -18.607474 99 M A 143 -0.33500 -0.33500 "MET " " SD " "    " 16 0 0 FFFF6B  S266  0 1 7 ""  1 ""  <> 0 0 0 0 0 0 1 71.32 0 0 565 <> 0 268 10245 -912 1110 7411 514 9445 48 0 <>
  267 3 -17.983677 16.745004 -18.422508 99 M A 24 -0.01250 -0.01250 "MET " " CE " "    " 6 0 0 808080  C267  0 1 7 ""  1 ""  <> 0 0 0 0 0 0 1 73.23 0 0 566 <> 0 269 10191 -721 922 7998 478 9635 48 0 <>
  268 25 -12.966416 17.615816 -14.587541 100 K A 38 -0.50000 -0.50000 "LYS " " N  " "    " 7 0 0 2E2EFF  N268  0 1 7 ""  1 ""  <> 0 0 0 0 0 0 1 74.25 0 0 576 <> 0 270 9555 -1685 924 8069 -85 10586 49 0 <>
  269 3 -12.476275 16.989010 -13.357334 100 K A 24 0.14000 0.14000 "LYS " " CA " "    " 6 0 0 808080  C269  0 1 -1105 "%RT%RN"  2 ""  FF1E00  0 0 0 0 0 0 1 77.56 0 0 577 <> 0 271 9672 -1706 733 8691 -226 11105 49 0 <>
  270 2 -13.110968 17.651141 -12.125780 100 K A 24 0.50000 0.50000 "LYS " " C  " "    " 6 0 0 808080  C270  0 1 7 ""  1 ""  <> 0 0 0 0 0 0 1 75.36 0 0 578 <> 0 272 9500 -1633 539 8363 -329 10770 49 0 <>
  271 15 -12.549465 18.594686 -11.569616 100 K A 70 -0.50000 -0.50000 "LYS " " O  " "    " 8 0 0 FF2E2E  O271  0 1 7 ""  1 ""  <> 0 0 0 0 0 0 1 79.1 0 0 579 <> 0 273 10011 -1813 510 8702 -448 11343 49 0 <>
  272 3 -10.938626 17.034637 -13.307373 100 K A 24 -0.12000 -0.12000 "LYS " " CB " "    " 6 0 0 808080  C272  0 1 7 ""  1 ""  <> 0 0 0 0 0 0 1 85.83 0 0 580 <> 0 274 10453 -1986 799 9768 -329 12390 49 0 <>
  273 3 -10.283880 16.149785 -14.375027 100 K A 24 -0.12000 -0.12000 "LYS " " CG " "    " 6 0 0 808080  C273  0 1 7 ""  1 ""  <> 0 0 0 0 0 0 1 90.87 0 0 581 <> 0 275 10856 -1965 899 10597 -266 13072 49 0 <>
  274 3 -8.758645 16.020307 -14.191600 100 K A 24 -0.12000 -0.12000 "LYS " " CD " "    " 6 0 0 808080  C274  0 1 7 ""  1 ""  <> 0 0 0 0 0 0 1 99.35 0 0 582 <> 0 276 11709 -2119 912 11750 -327 14290 49 0 <>
  275 3 -7.941489 16.206309 -15.481052 100 K A 24 0.19000 0.19000 "LYS " " CE " "    " 6 0 0 808080  C275  0 1 7 ""  1 ""  <> 0 0 0 0 0 0 1 104.05 0 0 583 <> 0 277 12410 -2205 1171 12247 -223 14878 49 0 <>
  276 32 -8.346480 15.274349 -16.544260 100 K A 38 -0.30000 -0.30000 "LYS " " NZ " "    " 7 1 0 2E2EFF  N276  0 1 7 ""  1 ""  <> 0 0 0 0 0 0 1 104.04 0 0 584 <> 0 278 12354 -2070 1288 12376 -126 14799 49 0 <>
  277 25 -14.275298 17.120704 -11.730508 101 T A 38 -0.50000 -0.50000 "THR " " N  " "    " 7 0 0 2E2EFF  N277  0 1 7 ""  1 ""  <> 0 0 0 0 0 0 1 69.51 0 0 598 <> 0 279 8810 -1378 417 7731 -292 9869 50 0 <>
  278 3 -14.998320 17.463652 -10.505385 101 T A 24 0.14000 0.14000 "THR " " CA " "    " 6 0 0 808080  C278  0 1 -1105 "%RT%RN"  2 ""  FF1E00  0 0 0 0 0 0 1 66.82 0 0 599 <> 0 280 8557 -1277 250 7380 -390 9450 50 0 <>
  279 2 -15.346850 16.156010 -9.769716 101 T A 24 0.50000 0.50000 "THR " " C  " "    " 6 0 0 808080  C279  0 1 7 ""  1 ""  <> 0 0 0 0 0 0 1 68.94 0 0 600 <> 0 281 8634 -1119 99 7910 -406 9650 50 0 <>
  280 15 -15.369321 15.103897 -10.405133 101 T A 70 -0.50000 -0.50000 "THR " " O  " "    " 8 0 0 FF2E2E  O280  0 1 7 ""  1 ""  <> 0 0 0 0 0 0 1 71.88 0 0 601 <> 0 282 8855 -1061 130 8437 -325 10021 50 0 <>
  281 3 -16.312781 18.238736 -10.821453 101 T A 24 0.20500 0.20500 "THR " " CB " "    " 6 0 0 808080  C281  0 1 7 ""  1 ""  <> 0 0 0 0 0 0 1 63.69 0 0 602 <> 0 283 8476 -1094 289 6816 -321 8909 50 0 <>
  282 16 -17.368942 17.422901 -11.301164 101 T A 70 -0.68300 -0.68300 "THR " " OG1" "    " 8 0 0 FF2E2E  O282  0 1 7 ""  1 ""  <> 0 0 0 0 0 0 1 62.11 0 0 603 <> 0 284 8261 -868 292 6754 -199 8586 50 0 <>
  283 3 -16.125194 19.438813 -11.763714 101 T A 24 -0.18000 -0.18000 "THR " " CG2" "    " 6 0 0 808080  C283  0 1 7 ""  1 ""  <> 0 0 0 0 0 0 1 64.23 0 0 604 <> 0 285 8786 -1217 459 6601 -263 9016 50 0 <>
  284 25 -15.625579 16.233253 -8.455066 102 A A 38 -0.50000 -0.50000 "ALA " " N  " "    " 7 0 0 2E2EFF  N284  1 1 7 ""  1 ""  <> 0 0 0 0 0 0 1 65.89 0 0 612 <> 0 286 8282 -1054 -52 7557 -509 9197 51 0 <>
  285 3 -15.976495 15.078306 -7.614138 102 A A 24 0.14000 0.14000 "ALA " " CA " "    " 6 0 0 808080  C285  1 1 -1105 "%RT%RN"  2 ""  FF1E00  0 0 0 0 0 0 1 63.04 0 0 613 <> 0 287 7785 -912 -184 7418 -521 8750 51 0 <>
  286 2 -17.170856 14.252622 -8.131520 102 A A 24 0.50000 0.50000 "ALA " " C  " "    " 6 0 0 808080  C286  1 1 7 ""  1 ""  <> 0 0 0 0 0 0 1 60.61 0 0 614 <> 0 288 7487 -712 -124 7208 -385 8334 51 0 <>
  287 15 -17.090305 13.025456 -8.126328 102 A A 70 -0.50000 -0.50000 "ALA " " O  " "    " 8 0 0 FF2E2E  O287  1 1 7 ""  1 ""  <> 0 0 0 0 0 0 1 65.19 0 0 615 <> 0 289 7897 -669 -141 7956 -334 8917 51 0 <>
  288 3 -16.216239 15.544487 -6.170514 102 A A 24 -0.18000 -0.18000 "ALA " " CB " "    " 6 0 0 808080  C288  1 1 7 ""  1 ""  <> 0 0 0 0 0 0 1 62.93 0 0 616 <> 0 290 7891 -854 -316 7385 -641 8634 51 0 <>
  289 25 -18.210993 14.941554 -8.634390 103 T A 38 -0.50000 -0.50000 "THR " " N  " "    " 7 0 0 2E2EFF  N289  1 1 7 ""  1 ""  <> 0 0 0 0 0 0 1 57.78 0 0 622 <> 0 291 7330 -588 -59 6735 -336 7888 52 0 <>
  290 3 -19.371328 14.359116 -9.315489 103 T A 24 0.14000 0.14000 "THR " " CA " "    " 6 0 0 808080  C290  1 1 -1105 "%RT%RN"  2 ""  FF1E00  0 0 0 0 0 0 1 56.94 0 0 623 <> 0 292 7235 -405 -15 6711 -223 7688 52 0 <>
  291 2 -18.982850 13.556480 -10.573988 103 T A 24 0.50000 0.50000 "THR " " C  " "    " 6 0 0 808080  C291  1 1 7 ""  1 ""  <> 0 0 0 0 0 0 1 55.41 0 0 624 <> 0 293 6929 -456 62 6584 -125 7543 52 0 <>
  292 15 -19.453897 12.433522 -10.746042 103 T A 70 -0.50000 -0.50000 "THR " " O  " "    " 8 0 0 FF2E2E  O292  1 1 7 ""  1 ""  <> 0 0 0 0 0 0 1 53.07 0 0 625 <> 0 294 6512 -374 43 6445 -76 7205 52 0 <>
  293 3 -20.359098 15.469555 -9.766602 103 T A 24 0.20500 0.20500 "THR " " CB " "    " 6 0 0 808080  C293  1 1 7 ""  1 ""  <> 0 0 0 0 0 0 1 58.88 0 0 626 <> 0 295 7712 -276 43 6794 -181 7866 52 0 <>
  294 16 -20.762024 16.232908 -8.646171 103 T A 70 -0.68300 -0.68300 "THR " " OG1" "    " 8 0 0 FF2E2E  O294  1 1 7 ""  1 ""  <> 0 0 0 0 0 0 1 58.6 0 0 627 <> 0 296 7810 -238 -3 6660 -289 7797 52 0 <>
  295 3 -21.625205 14.986615 -10.498836 103 T A 24 -0.18000 -0.18000 "THR " " CG2" "    " 6 0 0 808080  C295  1 1 7 ""  1 ""  <> 0 0 0 0 0 0 1 61.07 0 0 628 <> 0 297 7960 -72 45 7193 -93 8050 52 0 <>
  296 25 -18.116279 14.152087 -11.409563 104 N A 38 -0.50000 -0.50000 "ASN " " N  " "    " 7 0 0 2E2EFF  N296  1 1 7 ""  1 ""  <> 0 0 0 0 0 0 1 54.83 0 0 636 <> 0 298 6905 -602 163 6376 -102 7553 53 0 <>
  297 3 -17.628225 13.587816 -12.668199 104 N A 24 0.14000 0.14000 "ASN " " CA " "    " 6 0 0 808080  C297  1 1 -1105 "%RT%RN"  2 ""  FF1E00  0 0 0 0 0 0 1 52.57 0 0 637 <> 0 299 6544 -657 271 6131 -16 7300 53 0 <>
  298 2 -16.622291 12.440055 -12.475208 104 N A 24 0.50000 0.50000 "ASN " " C  " "    " 6 0 0 808080  C298  1 1 7 ""  1 ""  <> 0 0 0 0 0 0 1 51.92 0 0 638 <> 0 300 6200 -738 242 6213 -54 7315 53 0 <>
  299 15 -16.520753 11.598580 -13.365876 104 N A 70 -0.50000 -0.50000 "ASN " " O  " "    " 8 0 0 FF2E2E  O299  1 1 7 ""  1 ""  <> 0 0 0 0 0 0 1 52.6 0 0 639 <> 0 301 6206 -723 312 6379 10 7398 53 0 <>
  300 3 -17.040269 14.729633 -13.518885 104 N A 24 -0.12000 -0.12000 "ASN " " CB " "    " 6 0 0 808080  C300  1 1 7 ""  1 ""  <> 0 0 0 0 0 0 1 54.26 0 0 640 <> 0 302 6908 -798 423 6141 24 7567 53 0 <>
  301 2 -18.090760 15.662773 -14.141440 104 N A 24 0.50000 0.50000 "ASN " " CG " "    " 6 0 0 808080  C301  1 1 7 ""  1 ""  <> 0 0 0 0 0 0 1 57.27 0 0 641 <> 0 303 7576 -667 466 6361 111 7825 53 0 <>
  302 15 -19.295203 15.448995 -14.025048 104 N A 70 -0.50000 -0.50000 "ASN " " OD1" "    " 8 0 0 FF2E2E  O302  1 1 7 ""  1 ""  <> 0 0 0 0 0 0 1 58.73 0 0 642 <> 0 304 7802 -460 386 6618 146 7895 53 0 <>
  303 25 -17.630962 16.714985 -14.816979 104 N A 38 -0.76000 -0.76000 "ASN " " ND2" "    " 7 0 0 2E2EFF  N303  1 1 7 ""  1 ""  <> 0 0 0 0 0 0 1 56.67 0 0 643 <> 0 305 7694 -784 595 6060 146 7778 53 0 <>
  304 25 -15.936268 12.392915 -11.321153 105 I A 38 -0.50000 -0.50000 "ILE " " N  " "    " 7 0 0 2E2EFF  N304  1 1 7 ""  1 ""  <> 0 0 0 0 0 0 1 48.4 0 0 650 <> 0 306 5632 -812 132 5812 -164 6944 54 0 <>
  305 3 -15.098860 11.271404 -10.898156 105 I A 24 0.14000 0.14000 "ILE " " CA " "    " 6 0 0 808080  C305  1 1 -1105 "%RT%RN"  2 ""  FF1E00  0 0 0 0 0 0 1 49 0 0 651 <> 0 307 5463 -840 66 6053 -200 7101 54 0 <>
  306 2 -15.943627 10.038754 -10.514222 105 I A 24 0.50000 0.50000 "ILE " " C  " "    " 6 0 0 808080  C306  1 1 7 ""  1 ""  <> 0 0 0 0 0 0 1 52.18 0 0 652 <> 0 308 5837 -662 -4 6602 -151 7389 54 0 <>
  307 15 -15.556389 8.924232 -10.864920 105 I A 70 -0.50000 -0.50000 "ILE " " O  " "    " 8 0 0 FF2E2E  O307  1 1 7 ""  1 ""  <> 0 0 0 0 0 0 1 57.36 0 0 653 <> 0 309 6375 -628 29 7356 -105 8065 54 0 <>
  308 3 -14.162242 11.673050 -9.718705 105 I A 24 -0.06000 -0.06000 "ILE " " CB " "    " 6 0 0 808080  C308  1 1 7 ""  1 ""  <> 0 0 0 0 0 0 1 48.66 0 0 654 <> 0 310 5310 -942 -77 6033 -334 7147 54 0 <>
  309 3 -13.049354 12.656911 -10.151992 105 I A 24 -0.12000 -0.12000 "ILE " " CG1" "    " 6 0 0 808080  C309  1 1 7 ""  1 ""  <> 0 0 0 0 0 0 1 51.94 0 0 655 <> 0 311 5720 -1163 -1 6304 -399 7711 54 0 <>
  310 3 -13.553155 10.504060 -8.924508 105 I A 24 -0.18000 -0.18000 "ILE " " CG2" "    " 6 0 0 808080  C310  1 1 7 ""  1 ""  <> 0 0 0 0 0 0 1 48.2 0 0 656 <> 0 312 5009 -915 -176 6153 -359 7153 54 0 <>
  311 3 -12.065489 12.131404 -11.207178 105 I A 24 -0.18000 -0.18000 "ILE " " CD1" "    " 6 0 0 808080  C311  1 1 7 ""  1 ""  <> 0 0 0 0 0 0 1 52.56 0 0 657 <> 0 313 5652 -1281 169 6390 -355 7928 54 0 <>
  312 25 -17.094044 10.248913 -9.848049 106 Y A 38 -0.50000 -0.50000 "TYR " " N  " "    " 7 0 0 2E2EFF  N312  1 1 7 ""  1 ""  <> 0 0 0 0 0 0 1 45.7 0 0 669 <> 0 314 5133 -552 -83 5782 -166 6450 55 0 <>
  313 3 -18.062326 9.182157 -9.584899 106 Y A 24 0.14000 0.14000 "TYR " " CA " "    " 6 0 0 808080  C313  1 1 -1105 "%RT%RN"  2 ""  FF1E00  0 0 0 0 0 0 1 47.97 0 0 670 <> 0 315 5408 -405 -119 6190 -119 6629 55 0 <>
  314 2 -18.735312 8.689175 -10.874150 106 Y A 24 0.50000 0.50000 "TYR " " C  " "    " 6 0 0 808080  C314  1 1 7 ""  1 ""  <> 0 0 0 0 0 0 1 45.71 0 0 671 <> 0 316 5139 -349 -18 5920 -21 6308 55 0 <>
  315 15 -18.836302 7.480919 -11.058083 106 Y A 70 -0.50000 -0.50000 "TYR " " O  " "    " 8 0 0 FF2E2E  O315  1 1 7 ""  1 ""  <> 0 0 0 0 0 0 1 49.39 0 0 672 <> 0 317 5515 -309 -16 6488 16 6763 55 0 <>
  316 3 -19.123175 9.626196 -8.564520 106 Y A 24 -0.00500 -0.00500 "TYR " " CB " "    " 6 0 0 808080  C316  1 1 7 ""  1 ""  <> 0 0 0 0 0 0 1 54.97 0 0 673 <> 0 318 6425 -304 -170 7061 -151 7401 55 0 <>
  317 2 -18.617621 9.980173 -7.177399 106 Y A 24 -0.11500 -0.11500 "TYR " " CG " "    " 6 0 0 808080  C317  1 1 7 ""  1 ""  <> 0 0 0 0 0 0 1 56.95 0 0 674 <> 0 319 6686 -337 -286 7315 -256 7636 55 0 <>
  318 2 -17.782014 9.090595 -6.472219 106 Y A 24 -0.11500 -0.11500 "TYR " " CD1" "    " 6 0 0 808080  C318  1 1 7 ""  1 ""  <> 0 0 0 0 0 0 1 55.16 0 0 675 <> 0 320 6326 -382 -386 7181 -292 7450 55 0 <>
  319 2 -19.002756 11.191186 -6.571639 106 Y A 24 -0.11500 -0.11500 "TYR " " CD2" "    " 6 0 0 808080  C319  1 1 7 ""  1 ""  <> 0 0 0 0 0 0 1 55.98 0 0 676 <> 0 321 6723 -307 -305 7100 -325 7448 55 0 <>
  320 2 -17.303888 9.417343 -5.188895 106 Y A 24 -0.11500 -0.11500 "TYR " " CE1" "    " 6 0 0 808080  C320  1 1 7 ""  1 ""  <> 0 0 0 0 0 0 1 54.36 0 0 677 <> 0 322 6252 -404 -522 7093 -392 7310 55 0 <>
  321 2 -18.523244 11.518296 -5.291748 106 Y A 24 -0.11500 -0.11500 "TYR " " CE2" "    " 6 0 0 808080  C321  1 1 7 ""  1 ""  <> 0 0 0 0 0 0 1 55.75 0 0 678 <> 0 323 6732 -339 -420 7072 -434 7378 55 0 <>
  322 2 -17.679273 10.635676 -4.594100 106 Y A 24 0.15000 0.15000 "TYR " " CZ " "    " 6 0 0 808080  C322  1 1 7 ""  1 ""  <> 0 0 0 0 0 0 1 55.1 0 0 679 <> 0 324 6518 -391 -538 7095 -467 7323 55 0 <>
  323 16 -17.228420 10.960005 -3.347935 106 Y A 70 -0.58500 -0.58500 "TYR " " OH " "    " 8 0 0 FF2E2E  O323  1 1 7 ""  1 ""  <> 0 0 0 0 0 0 1 53.95 0 0 680 <> 0 325 6425 -415 -681 6959 -580 7114 55 0 <>
  324 25 -19.117763 9.612740 -11.772698 107 I A 38 -0.50000 -0.50000 "ILE " " N  " "    " 7 0 0 2E2EFF  N324  1 1 7 ""  1 ""  <> 0 0 0 0 0 0 1 45.67 0 0 690 <> 0 326 5272 -343 57 5803 18 6278 56 0 <>
  325 3 -19.645577 9.297118 -13.104813 107 I A 24 0.14000 0.14000 "ILE " " CA " "    " 6 0 0 808080  C325  1 1 -1105 "%RT%RN"  2 ""  FF1E00  0 0 0 0 0 0 1 41.97 0 0 691 <> 0 327 4855 -291 134 5337 106 5754 56 0 <>
  326 2 -18.654093 8.501675 -13.982281 107 I A 24 0.50000 0.50000 "ILE " " C  " "    " 6 0 0 808080  C326  1 1 7 ""  1 ""  <> 0 0 0 0 0 0 1 39.7 0 0 692 <> 0 328 4463 -374 212 5090 129 5531 56 0 <>
  327 15 -19.099532 7.630577 -14.726594 107 I A 70 -0.50000 -0.50000 "ILE " " O  " "    " 8 0 0 FF2E2E  O327  1 1 7 ""  1 ""  <> 0 0 0 0 0 0 1 39.42 0 0 693 <> 0 329 4411 -320 236 5124 174 5442 56 0 <>
  328 3 -20.125734 10.578784 -13.849104 107 I A 24 -0.06000 -0.06000 "ILE " " CB " "    " 6 0 0 808080  C328  1 1 7 ""  1 ""  <> 0 0 0 0 0 0 1 40.84 0 0 694 <> 0 330 4911 -273 196 5038 150 5568 56 0 <>
  329 3 -21.427331 11.111934 -13.207551 107 I A 24 -0.12000 -0.12000 "ILE " " CG1" "    " 6 0 0 808080  C329  1 1 7 ""  1 ""  <> 0 0 0 0 0 0 1 37.26 0 0 695 <> 0 331 4559 -136 126 4555 131 5043 56 0 <>
  330 3 -20.297513 10.435414 -15.378077 107 I A 24 -0.18000 -0.18000 "ILE " " CG2" "    " 6 0 0 808080  C330  1 1 7 ""  1 ""  <> 0 0 0 0 0 0 1 41.89 0 0 696 <> 0 332 5117 -232 266 5172 240 5628 56 0 <>
  331 3 -21.760227 12.560545 -13.585325 107 I A 24 -0.18000 -0.18000 "ILE " " CD1" "    " 6 0 0 808080  C331  1 1 7 ""  1 ""  <> 0 0 0 0 0 0 1 34.5 0 0 697 <> 0 333 4429 -82 171 4032 179 4649 56 0 <>
  332 25 -17.342246 8.767401 -13.840617 108 F A 38 -0.50000 -0.50000 "PHE " " N  " "    " 7 0 0 2E2EFF  N332  1 1 7 ""  1 ""  <> 0 0 0 0 0 0 1 37.02 0 0 709 <> 0 334 4045 -507 255 4707 87 5314 57 0 <>
  333 3 -16.269705 7.988422 -14.462708 108 F A 24 0.14000 0.14000 "PHE " " CA " "    " 6 0 0 808080  C333  1 1 -1105 "%RT%RN"  2 ""  FF1E00  0 0 0 0 0 0 1 40.45 0 0 710 <> 0 335 4348 -577 347 5188 93 5836 57 0 <>
  334 2 -16.239981 6.525982 -13.982178 108 F A 24 0.50000 0.50000 "PHE " " C  " "    " 6 0 0 808080  C334  1 1 7 ""  1 ""  <> 0 0 0 0 0 0 1 45.86 0 0 711 <> 0 336 4890 -498 269 6012 80 6521 57 0 <>
  335 15 -16.078242 5.634633 -14.811940 108 F A 70 -0.50000 -0.50000 "PHE " " O  " "    " 8 0 0 FF2E2E  O335  1 1 7 ""  1 ""  <> 0 0 0 0 0 0 1 47.28 0 0 712 <> 0 337 5043 -468 340 6234 115 6686 57 0 <>
  336 3 -14.910284 8.701136 -14.269971 108 F A 24 -0.00500 -0.00500 "PHE " " CB " "    " 6 0 0 808080  C336  1 1 7 ""  1 ""  <> 0 0 0 0 0 0 1 43.84 0 0 713 <> 0 338 4662 -740 393 5567 29 6428 57 0 <>
  337 2 -13.694122 7.967685 -14.814833 108 F A 24 -0.11500 -0.11500 "PHE " " CG " "    " 6 0 0 808080  C337  1 1 7 ""  1 ""  <> 0 0 0 0 0 0 1 52.25 0 0 714 <> 0 339 5552 -801 504 6693 23 7607 57 0 <>
  338 2 -13.301640 8.169117 -16.152764 108 F A 24 -0.11500 -0.11500 "PHE " " CD1" "    " 6 0 0 808080  C338  1 1 7 ""  1 ""  <> 0 0 0 0 0 0 1 56.72 0 0 715 <> 0 340 6180 -885 709 7183 69 8189 57 0 <>
  339 2 -13.063379 6.950245 -14.064089 108 F A 24 -0.11500 -0.11500 "PHE " " CD2" "    " 6 0 0 808080  C339  1 1 7 ""  1 ""  <> 0 0 0 0 0 0 1 55.47 0 0 716 <> 0 341 5748 -757 414 7228 -27 8099 57 0 <>
  340 2 -12.289695 7.397275 -16.706126 108 F A 24 -0.11500 -0.11500 "PHE " " CE1" "    " 6 0 0 808080  C340  1 1 7 ""  1 ""  <> 0 0 0 0 0 0 1 59.42 0 0 717 <> 0 342 6353 -930 839 7584 54 8638 57 0 <>
  341 2 -12.060470 6.181091 -14.638704 108 F A 24 -0.11500 -0.11500 "PHE " " CE2" "    " 6 0 0 808080  C341  1 1 7 ""  1 ""  <> 0 0 0 0 0 0 1 58.72 0 0 718 <> 0 343 5987 -784 522 7695 -40 8627 57 0 <>
  342 2 -11.674122 6.405802 -15.953779 108 F A 24 -0.11500 -0.11500 "PHE " " CZ " "    " 6 0 0 808080  C342  1 1 7 ""  1 ""  <> 0 0 0 0 0 0 1 59.74 0 0 719 <> 0 344 6172 -865 735 7759 -3 8766 57 0 <>
  343 25 -16.411000 6.314008 -12.664767 109 N A 38 -0.50000 -0.50000 "ASN " " N  " "    " 7 0 0 2E2EFF  N343  1 1 7 ""  1 ""  <> 0 0 0 0 0 0 1 48.72 0 0 729 <> 0 345 5191 -463 130 6431 31 6890 58 0 <>
  344 3 -16.466599 4.993150 -12.030265 109 N A 24 0.14000 0.14000 "ASN " " CA " "    " 6 0 0 808080  C344  1 1 -1106 "%RT%RN"  2 ""  FF3C00  0 0 0 0 0 0 1 50.89 0 0 730 <> 0 346 5375 -379 56 6813 33 7149 58 0 <>
  345 2 -17.696507 4.182132 -12.462573 109 N A 24 0.50000 0.50000 "ASN " " C  " "    " 6 0 0 808080  C345  1 1 7 ""  1 ""  <> 0 0 0 0 0 0 1 52.69 0 0 731 <> 0 347 5687 -293 88 7070 93 7263 58 0 <>
  346 15 -17.583079 2.978638 -12.695882 109 N A 70 -0.50000 -0.50000 "ASN " " O  " "    " 8 0 0 FF2E2E  O346  1 1 7 ""  1 ""  <> 0 0 0 0 0 0 1 55.97 0 0 732 <> 0 348 6057 -262 124 7526 114 7684 58 0 <>
  347 3 -16.485678 5.146796 -10.492931 109 N A 24 -0.12000 -0.12000 "ASN " " CB " "    " 6 0 0 808080  C347  1 1 7 ""  1 ""  <> 0 0 0 0 0 0 1 50.92 0 0 733 <> 0 349 5368 -345 -94 6857 -16 7124 58 0 <>
  348 2 -15.774013 4.003923 -9.770757 109 N A 24 0.50000 0.50000 "ASN " " CG " "    " 6 0 0 808080  C348  1 1 7 ""  1 ""  <> 0 0 0 0 0 0 1 51.67 0 0 734 <> 0 350 5340 -295 -180 7035 -28 7256 58 0 <>
  349 15 -14.616503 3.718049 -10.063718 109 N A 70 -0.50000 -0.50000 "ASN " " OD1" "    " 8 0 0 FF2E2E  O349  1 1 7 ""  1 ""  <> 0 0 0 0 0 0 1 53.79 0 0 735 <> 0 351 5467 -321 -155 7326 -43 7645 58 0 <>
  350 25 -16.445416 3.366265 -8.810259 109 N A 38 -0.76000 -0.76000 "ASN " " ND2" "    " 7 0 0 2E2EFF  N350  1 1 7 ""  1 ""  <> 0 0 0 0 0 0 1 47.93 0 0 736 <> 0 352 4927 -212 -271 6605 -18 6679 58 0 <>
  351 25 -18.837624 4.879441 -12.573511 110 L A 38 -0.50000 -0.50000 "LEU " " N  " "    " 7 0 0 2E2EFF  N351  1 1 7 ""  1 ""  <> 0 0 0 0 0 0 1 48.19 0 0 743 <> 0 353 5236 -253 73 6476 111 6599 59 0 <>
  352 3 -20.111064 4.347841 -13.038663 110 L A 24 0.14000 0.14000 "LEU " " CA " "    " 6 0 0 808080  C352  1 1 -1106 "%RT%RN"  2 ""  FF3C00  0 0 0 0 0 0 1 46.43 0 0 744 <> 0 354 5068 -183 82 6293 152 6279 59 0 <>
  353 2 -20.020445 3.920356 -14.512595 110 L A 24 0.50000 0.50000 "LEU " " C  " "    " 6 0 0 808080  C353  1 1 7 ""  1 ""  <> 0 0 0 0 0 0 1 48.07 0 0 745 <> 0 355 5305 -200 173 6486 187 6475 59 0 <>
  354 15 -20.382921 2.789824 -14.824610 110 L A 70 -0.50000 -0.50000 "LEU " " O  " "    " 8 0 0 FF2E2E  O354  1 1 7 ""  1 ""  <> 0 0 0 0 0 0 1 52.08 0 0 746 <> 0 356 5795 -177 180 7042 195 6953 59 0 <>
  355 3 -21.201022 5.414047 -12.774251 110 L A 24 -0.12000 -0.12000 "LEU " " CB " "    " 6 0 0 808080  C355  1 1 7 ""  1 ""  <> 0 0 0 0 0 0 1 43.35 0 0 747 <> 0 357 4777 -126 55 5878 156 5818 59 0 <>
  356 3 -22.660441 4.914592 -12.772343 110 L A 24 -0.06000 -0.06000 "LEU " " CG " "    " 6 0 0 808080  C356  1 1 7 ""  1 ""  <> 0 0 0 0 0 0 1 47.94 0 0 748 <> 0 358 5354 -44 18 6538 165 6322 59 0 <>
  357 3 -22.887014 3.747413 -11.790012 110 L A 24 -0.18000 -0.18000 "LEU " " CD1" "    " 6 0 0 808080  C357  1 1 7 ""  1 ""  <> 0 0 0 0 0 0 1 46.87 0 0 749 <> 0 359 5144 -47 -10 6475 148 6190 59 0 <>
  358 3 -23.616951 6.089426 -12.472509 110 L A 24 -0.18000 -0.18000 "LEU " " CD2" "    " 6 0 0 808080  C358  1 1 7 ""  1 ""  <> 0 0 0 0 0 0 1 49.46 0 0 750 <> 0 360 5613 33 -9 6705 152 6473 59 0 <>
  359 25 -19.444805 4.791824 -15.360483 111 A A 38 -0.50000 -0.50000 "ALA " " N  " "    " 7 0 0 2E2EFF  N359  1 1 7 ""  1 ""  <> 0 0 0 0 0 0 1 48.82 0 0 762 <> 0 361 5467 -249 251 6500 204 6583 60 0 <>
  360 3 -19.175920 4.527889 -16.771950 111 A A 24 0.14000 0.14000 "ALA " " CA " "    " 6 0 0 808080  C360  1 1 -1106 "%RT%RN"  2 ""  FF3C00  0 0 0 0 0 0 1 49.71 0 0 763 <> 0 362 5649 -268 359 6586 239 6655 60 0 <>
  361 2 -18.146563 3.411625 -17.018927 111 A A 24 0.50000 0.50000 "ALA " " C  " "    " 6 0 0 808080  C361  1 1 7 ""  1 ""  <> 0 0 0 0 0 0 1 49.03 0 0 764 <> 0 363 5452 -296 427 6537 217 6640 60 0 <>
  362 15 -18.312570 2.671786 -17.983128 111 A A 70 -0.50000 -0.50000 "ALA " " O  " "    " 8 0 0 FF2E2E  O362  1 1 7 ""  1 ""  <> 0 0 0 0 0 0 1 50.04 0 0 765 <> 0 364 5630 -275 483 6677 228 6704 60 0 <>
  363 3 -18.759292 5.830857 -17.469800 111 A A 24 -0.18000 -0.18000 "ALA " " CB " "    " 6 0 0 808080  C363  1 1 7 ""  1 ""  <> 0 0 0 0 0 0 1 50.5 0 0 766 <> 0 365 5861 -330 457 6572 270 6756 60 0 <>
  364 25 -17.137029 3.273796 -16.140464 112 L A 38 -0.50000 -0.50000 "LEU " " N  " "    " 7 0 0 2E2EFF  N364  1 1 7 ""  1 ""  <> 0 0 0 0 0 0 1 46.59 0 0 772 <> 0 366 4997 -332 412 6244 177 6461 61 0 <>
  365 3 -16.148361 2.190048 -16.163302 112 L A 24 0.14000 0.14000 "LEU " " CA " "    " 6 0 0 808080  C365  1 1 -1106 "%RT%RN"  2 ""  FF3C00  0 0 0 0 0 0 1 50.79 0 0 773 <> 0 367 5400 -324 460 6816 151 7083 61 0 <>
  366 2 -16.787928 0.814364 -15.930920 112 L A 24 0.50000 0.50000 "LEU " " C  " "    " 6 0 0 808080  C366  1 1 7 ""  1 ""  <> 0 0 0 0 0 0 1 56.31 0 0 774 <> 0 368 6116 -241 400 7559 156 7718 61 0 <>
  367 15 -16.527522 -0.104284 -16.705990 112 L A 70 -0.50000 -0.50000 "LEU " " O  " "    " 8 0 0 FF2E2E  O367  1 1 7 ""  1 ""  <> 0 0 0 0 0 0 1 57.16 0 0 775 <> 0 369 6251 -218 481 7662 155 7804 61 0 <>
  368 3 -15.012075 2.499811 -15.155942 112 L A 24 -0.12000 -0.12000 "LEU " " CB " "    " 6 0 0 808080  C368  1 1 7 ""  1 ""  <> 0 0 0 0 0 0 1 51.23 0 0 776 <> 0 370 5281 -354 397 6898 102 7285 61 0 <>
  369 3 -13.973786 1.380457 -14.877334 112 L A 24 -0.06000 -0.06000 "LEU " " CG " "    " 6 0 0 808080  C369  1 1 7 ""  1 ""  <> 0 0 0 0 0 0 1 55.35 0 0 777 <> 0 371 5642 -302 402 7473 72 7916 61 0 <>
  370 3 -13.208028 0.931852 -16.139967 112 L A 24 -0.18000 -0.18000 "LEU " " CD1" "    " 6 0 0 808080  C370  1 1 7 ""  1 ""  <> 0 0 0 0 0 0 1 55.06 0 0 778 <> 0 372 5567 -330 594 7417 67 7937 61 0 <>
  371 3 -13.024852 1.770798 -13.725508 112 L A 24 -0.18000 -0.18000 "LEU " " CD2" "    " 6 0 0 808080  C371  1 1 7 ""  1 ""  <> 0 0 0 0 0 0 1 57.43 0 0 779 <> 0 373 5738 -315 281 7782 18 8301 61 0 <>
  372 25 -17.627279 0.715394 -14.887393 113 A A 38 -0.50000 -0.50000 "ALA " " N  " "    " 7 0 0 2E2EFF  N372  1 1 7 ""  1 ""  <> 0 0 0 0 0 0 1 59.33 0 0 791 <> 0 374 6501 -204 274 7976 158 8067 62 0 <>
  373 3 -18.386992 -0.483307 -14.539953 113 A A 24 0.14000 0.14000 "ALA " " CA " "    " 6 0 0 808080  C373  1 1 -1106 "%RT%RN"  2 ""  FF3C00  0 0 0 0 0 0 1 60.12 0 0 792 <> 0 375 6631 -151 231 8102 167 8110 62 0 <>
  374 2 -19.354298 -0.911927 -15.655437 113 A A 24 0.50000 0.50000 "ALA " " C  " "    " 6 0 0 808080  C374  1 1 7 ""  1 ""  <> 0 0 0 0 0 0 1 59.11 0 0 793 <> 0 376 6608 -157 280 7966 176 7886 62 0 <>
  375 15 -19.400303 -2.095218 -15.990994 113 A A 70 -0.50000 -0.50000 "ALA " " O  " "    " 8 0 0 FF2E2E  O375  1 1 7 ""  1 ""  <> 0 0 0 0 0 0 1 58.86 0 0 794 <> 0 377 6600 -143 321 7920 165 7843 62 0 <>
  376 3 -19.136190 -0.224366 -13.224402 113 A A 24 -0.18000 -0.18000 "ALA " " CB " "    " 6 0 0 808080  C376  1 1 7 ""  1 ""  <> 0 0 0 0 0 0 1 61.55 0 0 795 <> 0 378 6823 -130 126 8316 173 8247 62 0 <>
  377 25 -20.077183 0.068969 -16.221229 114 D A 38 -0.50000 -0.50000 "ASP " " N  " "    " 7 0 1 2E2EFF  N377  1 1 7 ""  1 ""  <> 0 0 0 0 0 0 1 59.66 0 0 801 <> 0 379 6750 -168 265 8037 190 7881 63 0 <>
  378 3 -21.010242 -0.094750 -17.337739 114 D A 24 0.14000 0.14000 "ASP " " CA " "    " 6 0 1 808080  C378  1 1 -1106 "%RT%RN"  2 ""  FF3C00  0 0 0 0 0 0 1 63.5 0 0 802 <> 0 380 7336 -164 271 8532 192 8261 63 0 <>
  379 2 -20.310183 -0.522250 -18.639060 114 D A 24 0.50000 0.50000 "ASP " " C  " "    " 6 0 1 808080  C379  1 1 7 ""  1 ""  <> 0 0 0 0 0 0 1 59.26 0 0 803 <> 0 381 6862 -179 383 7954 183 7699 63 0 <>
  380 15 -20.834701 -1.398982 -19.322578 114 D A 70 -0.50000 -0.50000 "ASP " " O  " "    " 8 0 1 FF2E2E  O380  1 1 7 ""  1 ""  <> 0 0 0 0 0 0 1 57.62 0 0 804 <> 0 382 6715 -178 387 7750 157 7427 63 0 <>
  381 3 -21.870903 1.169101 -17.582777 114 D A 24 -0.22000 -0.22000 "ASP " " CB " "    " 6 0 1 808080  C381  1 1 7 ""  1 ""  <> 0 0 0 0 0 0 1 73.34 0 0 805 <> 0 383 8653 -141 226 9779 217 9434 63 0 <>
  382 2 -22.800060 1.626036 -16.442741 114 D A 24 0.70000 0.70000 "ASP " " CG " "    " 6 0 1 808080  C382  1 1 7 ""  1 ""  <> 0 0 0 0 0 0 1 84.04 0 0 806 <> 0 384 9952 -107 133 11179 212 10799 63 0 <>
  383 15 -23.390420 2.714095 -16.621981 114 D A 70 -0.80000 -0.80000 "ASP " " OD1" "    " 8 0 1 FF2E2E  O383  1 1 7 ""  1 ""  <> 0 0 0 0 0 0 1 86.82 0 0 807 <> 0 385 10346 -57 79 11549 222 11090 63 0 <>
  384 18 -22.967213 0.886801 -15.446423 114 D A 70 -0.80000 -0.80000 "ASP " " OD2" "    " 8 -1 1 FF2E2E  O384  1 1 7 ""  1 ""  <> 0 0 0 0 0 0 1 89.38 0 0 808 <> 0 386 10551 -116 117 11874 199 11537 63 0 <>
  385 25 -19.131781 0.060155 -18.932950 115 A A 38 -0.50000 -0.50000 "ALA " " N  " "    " 7 0 0 2E2EFF  N385  1 1 7 ""  1 ""  <> 0 0 0 0 0 0 1 57.64 0 0 813 <> 0 387 6644 -204 484 7707 195 7550 64 0 <>
  386 3 -18.271944 -0.306586 -20.062107 115 A A 24 0.14000 0.14000 "ALA " " CA " "    " 6 0 0 808080  C386  1 1 -1106 "%RT%RN"  2 ""  FF3C00  0 0 0 0 0 0 1 54.45 0 0 814 <> 0 388 6293 -218 632 7266 185 7131 64 0 <>
  387 2 -17.745196 -1.747033 -19.981059 115 A A 24 0.50000 0.50000 "ALA " " C  " "    " 6 0 0 808080  C387  1 1 7 ""  1 ""  <> 0 0 0 0 0 0 1 53.93 0 0 815 <> 0 389 6167 -186 665 7203 141 7122 64 0 <>
  388 15 -17.662928 -2.400113 -21.017893 115 A A 70 -0.50000 -0.50000 "ALA " " O  " "    " 8 0 0 FF2E2E  O388  1 1 7 ""  1 ""  <> 0 0 0 0 0 0 1 51.4 0 0 816 <> 0 390 5945 -175 744 6858 114 6728 64 0 <>
  389 3 -17.095980 0.675595 -20.184096 115 A A 24 -0.18000 -0.18000 "ALA " " CB " "    " 6 0 0 808080  C389  1 1 7 ""  1 ""  <> 0 0 0 0 0 0 1 45.8 0 0 817 <> 0 391 5146 -272 756 6131 199 6126 64 0 <>
  390 25 -17.428276 -2.225347 -18.764183 116 L A 38 -0.50000 -0.50000 "LEU " " N  " "    " 7 0 0 2E2EFF  N390  1 1 7 ""  1 ""  <> 0 0 0 0 0 0 1 51.98 0 0 823 <> 0 392 5783 -160 600 6975 134 6991 65 0 <>
  391 3 -17.016526 -3.606646 -18.511285 116 L A 24 0.14000 0.14000 "LEU " " CA " "    " 6 0 0 808080  C391  1 1 -1106 "%RT%RN"  2 ""  FF3C00  0 0 0 0 0 0 1 48.48 0 0 824 <> 0 393 5305 -103 617 6513 105 6601 65 0 <>
  392 2 -18.174687 -4.600437 -18.701291 116 L A 24 0.50000 0.50000 "LEU " " C  " "    " 6 0 0 808080  C392  1 1 7 ""  1 ""  <> 0 0 0 0 0 0 1 45.91 0 0 825 <> 0 394 5103 -103 568 6168 89 6172 65 0 <>
  393 15 -17.960441 -5.631507 -19.331821 116 L A 70 -0.50000 -0.50000 "LEU " " O  " "    " 8 0 0 FF2E2E  O393  1 1 7 ""  1 ""  <> 0 0 0 0 0 0 1 44.21 0 0 826 <> 0 395 4965 -83 644 5902 50 5931 65 0 <>
  394 3 -16.397759 -3.739109 -17.102092 116 L A 24 -0.12000 -0.12000 "LEU " " CB " "    " 6 0 0 808080  C394  1 1 7 ""  1 ""  <> 0 0 0 0 0 0 1 44.52 0 0 827 <> 0 396 4661 -58 529 6034 113 6220 65 0 <>
  395 3 -14.992618 -3.121600 -16.949272 116 L A 24 -0.06000 -0.06000 "LEU " " CG " "    " 6 0 0 808080  C395  1 1 7 ""  1 ""  <> 0 0 0 0 0 0 1 41.54 0 0 828 <> 0 397 4116 -49 580 5677 96 5989 65 0 <>
  396 3 -14.620348 -2.981187 -15.458406 116 L A 24 -0.18000 -0.18000 "LEU " " CD1" "    " 6 0 0 808080  C396  1 1 7 ""  1 ""  <> 0 0 0 0 0 0 1 42.42 0 0 829 <> 0 398 4107 -6 434 5826 100 6183 65 0 <>
  397 3 -13.930186 -3.912843 -17.745349 116 L A 24 -0.18000 -0.18000 "LEU " " CD2" "    " 6 0 0 808080  C397  1 1 7 ""  1 ""  <> 0 0 0 0 0 0 1 37.59 0 0 830 <> 0 399 3574 9 723 5149 60 5558 65 0 <>
  398 25 -19.378635 -4.277514 -18.197245 117 A A 38 -0.50000 -0.50000 "ALA " " N  " "    " 7 0 1 2E2EFF  N398  1 1 7 ""  1 ""  <> 0 0 0 0 0 0 1 44.74 0 0 842 <> 0 400 4970 -133 451 6057 108 5974 66 0 <>
  399 3 -20.574463 -5.113025 -18.349028 117 A A 24 0.14000 0.14000 "ALA " " CA " "    " 6 0 1 808080  C399  1 1 -1106 "%RT%RN"  2 ""  FF3C00  0 0 0 0 0 0 1 41.05 0 0 843 <> 0 401 4586 -166 405 5581 82 5431 66 0 <>
  400 2 -21.038703 -5.263990 -19.807095 117 A A 24 0.50000 0.50000 "ALA " " C  " "    " 6 0 1 808080  C400  1 1 7 ""  1 ""  <> 0 0 0 0 0 0 1 42.49 0 0 844 <> 0 402 4895 -194 444 5750 38 5499 66 0 <>
  401 15 -21.387347 -6.372146 -20.206972 117 A A 70 -0.50000 -0.50000 "ALA " " O  " "    " 8 0 1 FF2E2E  O401  1 1 7 ""  1 ""  <> 0 0 0 0 0 0 1 49.25 0 0 845 <> 0 403 5839 -210 472 6553 -14 6319 66 0 <>
  402 3 -21.701792 -4.563802 -17.469219 117 A A 24 -0.18000 -0.18000 "ALA " " CB " "    " 6 0 1 808080  C402  1 1 7 ""  1 ""  <> 0 0 0 0 0 0 1 39.24 0 0 846 <> 0 404 4318 -198 297 5415 102 5175 66 0 <>
  403 25 -20.983312 -4.170918 -20.586654 118 T A 38 -0.50000 -0.50000 "THR " " N  " "    " 7 0 1 2E2EFF  N403  1 1 7 ""  1 ""  <> 0 0 0 0 0 0 1 49.63 0 0 852 <> 0 405 5835 -196 445 6689 59 6334 67 0 <>
  404 3 -21.260835 -4.176116 -22.025083 118 T A 24 0.14000 0.14000 "THR " " CA " "    " 6 0 1 808080  C404  1 1 -1106 "%RT%RN"  2 ""  FF3C00  0 0 0 0 0 0 1 53.55 0 0 853 <> 0 406 6484 -206 472 7176 28 6687 67 0 <>
  405 2 -20.125141 -4.812879 -22.856315 118 T A 24 0.50000 0.50000 "THR " " C  " "    " 6 0 1 808080  C405  1 1 7 ""  1 ""  <> 0 0 0 0 0 0 1 51.14 0 0 854 <> 0 407 6253 -187 630 6800 -9 6378 67 0 <>
  406 15 -20.415713 -5.281258 -23.955325 118 T A 70 -0.50000 -0.50000 "THR " " O  " "    " 8 0 1 FF2E2E  O406  1 1 7 ""  1 ""  <> 0 0 0 0 0 0 1 46.06 0 0 855 <> 0 408 5758 -199 652 6130 -67 5615 67 0 <>
  407 3 -21.548980 -2.750913 -22.560226 118 T A 24 0.20500 0.20500 "THR " " CB " "    " 6 0 1 808080  C407  1 1 7 ""  1 ""  <> 0 0 0 0 0 0 1 54.67 0 0 856 <> 0 409 6683 -191 461 7342 80 6747 67 0 <>
  408 16 -20.453118 -1.880010 -22.375420 118 T A 70 -0.68300 -0.68300 "THR " " OG1" "    " 8 0 1 FF2E2E  O408  1 1 7 ""  1 ""  <> 0 0 0 0 0 0 1 58.95 0 0 857 <> 0 410 7161 -187 574 7851 124 7385 67 0 <>
  409 3 -22.804177 -2.120982 -21.939557 118 T A 24 -0.18000 -0.18000 "THR " " CG2" "    " 6 0 1 808080  C409  1 1 7 ""  1 ""  <> 0 0 0 0 0 0 1 47.04 0 0 858 <> 0 411 5657 -182 303 6444 103 5772 67 0 <>
  410 25 -18.892621 -4.897535 -22.316374 119 S A 38 -0.50000 -0.50000 "SER " " N  " "    " 7 0 0 2E2EFF  N410  1 1 7 ""  1 ""  <> 0 0 0 0 0 0 1 52.37 0 0 866 <> 0 412 6301 -154 737 6932 12 6667 68 0 <>
  411 3 -17.790557 -5.654352 -22.922753 119 S A 24 0.14000 0.14000 "SER " " CA " "    " 6 0 0 808080  C411  1 1 -1106 "%RT%RN"  2 ""  FF3C00  0 0 0 0 0 0 1 51.87 0 0 867 <> 0 413 6263 -113 905 6809 -30 6635 68 0 <>
  412 2 -17.987527 -7.179207 -22.823380 119 S A 24 0.50000 0.50000 "SER " " C  " "    " 6 0 0 808080  C412  1 1 7 ""  1 ""  <> 0 0 0 0 0 0 1 55.47 0 0 868 <> 0 414 6777 -89 886 7204 -91 7094 68 0 <>
  413 15 -17.494991 -7.884610 -23.701540 119 S A 70 -0.50000 -0.50000 "SER " " O  " "    " 8 0 0 FF2E2E  O413  1 1 7 ""  1 ""  <> 0 0 0 0 0 0 1 56.66 0 0 869 <> 0 415 7052 -66 997 7292 -154 7183 68 0 <>
  414 3 -16.430158 -5.259980 -22.307704 119 S A 24 0.14500 0.14500 "SER " " CB " "    " 6 0 0 808080  C414  1 1 7 ""  1 ""  <> 0 0 0 0 0 0 1 51.65 0 0 870 <> 0 416 6046 -75 991 6789 -6 6788 68 0 <>
  415 16 -16.036585 -3.969871 -22.717690 119 S A 70 -0.68300 -0.68300 "SER " " OG " "    " 8 0 0 FF2E2E  O415  1 1 7 ""  1 ""  <> 0 0 0 0 0 0 1 60.42 0 0 871 <> 0 417 7102 -124 999 7937 44 7917 68 0 <>
  416 25 -18.702636 -7.661359 -21.788285 120 T A 38 -0.50000 -0.50000 "THR " " N  " "    " 7 0 1 2E2EFF  N416  1 1 7 ""  1 ""  <> 0 0 0 0 0 0 1 55.56 0 0 877 <> 0 418 6722 -100 760 7219 -74 7170 69 0 <>
  417 3 -19.004304 -9.083663 -21.597657 120 T A 24 0.14000 0.14000 "THR " " CA " "    " 6 0 1 808080  C417  1 1 -1106 "%RT%RN"  2 ""  FF3C00  0 0 0 0 0 0 1 58.82 0 0 878 <> 0 419 7216 -95 749 7545 -122 7590 69 0 <>
  418 2 -20.293676 -9.545862 -22.316886 120 T A 24 0.50000 0.50000 "THR " " C  " "    " 6 0 1 808080  C418  1 1 7 ""  1 ""  <> 0 0 0 0 0 0 1 63.89 0 0 879 <> 0 420 8005 -190 677 8176 -185 8094 69 0 <>
  419 15 -20.474564 -10.758369 -22.436012 120 T A 70 -0.50000 -0.50000 "THR " " O  " "    " 8 0 1 FF2E2E  O419  1 1 7 ""  1 ""  <> 0 0 0 0 0 0 1 67.85 0 0 880 <> 0 421 8615 -212 692 8581 -248 8583 69 0 <>
  420 3 -19.104841 -9.473099 -20.096483 120 T A 24 0.20500 0.20500 "THR " " CB " "    " 6 0 1 808080  C420  1 1 7 ""  1 ""  <> 0 0 0 0 0 0 1 57.68 0 0 881 <> 0 422 6977 -74 668 7385 -72 7555 69 0 <>
  421 16 -20.262984 -8.984812 -19.449274 120 T A 70 -0.68300 -0.68300 "THR " " OG1" "    " 8 0 1 FF2E2E  O421  1 1 7 ""  1 ""  <> 0 0 0 0 0 0 1 56.93 0 0 882 <> 0 423 6843 -157 544 7365 -41 7423 69 0 <>
  422 3 -17.856299 -9.124755 -19.276663 120 T A 24 -0.18000 -0.18000 "THR " " CG2" "    " 6 0 1 808080  C422  1 1 7 ""  1 ""  <> 0 0 0 0 0 0 1 57.32 0 0 883 <> 0 424 6774 23 695 7365 -23 7639 69 0 <>
  423 25 -21.142590 -8.619943 -22.811705 121 L A 38 -0.50000 -0.50000 "LEU " " N  " "    " 7 0 1 2E2EFF  N423  1 1 7 ""  1 ""  <> 0 0 0 0 0 0 1 66.8 0 0 891 <> 0 425 8378 -244 587 8638 -175 8364 70 0 <>
  424 3 -22.390540 -8.955692 -23.516605 121 L A 24 0.14000 0.14000 "LEU " " CA " "    " 6 0 1 808080  C424  1 1 -1106 "%RT%RN"  2 ""  FF3C00  0 0 0 0 0 0 1 69.75 0 0 892 <> 0 426 8864 -329 485 9030 -249 8607 70 0 <>
  425 2 -22.265996 -9.786825 -24.818421 121 L A 24 0.50000 0.50000 "LEU " " C  " "    " 6 0 1 808080  C425  1 1 7 ""  1 ""  <> 0 0 0 0 0 0 1 67.78 0 0 893 <> 0 427 8817 -344 550 8694 -354 8243 70 0 <>
  426 15 -23.106717 -10.671037 -24.988397 121 L A 70 -0.50000 -0.50000 "LEU " " O  " "    " 8 0 1 FF2E2E  O426  1 1 7 ""  1 ""  <> 0 0 0 0 0 0 1 71.1 0 0 894 <> 0 428 9306 -425 493 9060 -434 8648 70 0 <>
  427 3 -23.264713 -7.703536 -23.790827 121 L A 24 -0.12000 -0.12000 "LEU " " CB " "    " 6 0 1 808080  C427  1 1 7 ""  1 ""  <> 0 0 0 0 0 0 1 74.24 0 0 895 <> 0 429 9415 -340 372 9715 -219 9076 70 0 <>
  428 3 -23.980454 -7.084041 -22.572800 121 L A 24 -0.06000 -0.06000 "LEU " " CG " "    " 6 0 1 808080  C428  1 1 7 ""  1 ""  <> 0 0 0 0 0 0 1 77.66 0 0 896 <> 0 430 9686 -363 246 10240 -170 9584 70 0 <>
  429 3 -24.802228 -5.848765 -22.999932 121 L A 24 -0.18000 -0.18000 "LEU " " CD1" "    " 6 0 1 808080  C429  1 1 7 ""  1 ""  <> 0 0 0 0 0 0 1 81.63 0 0 897 <> 0 431 10204 -365 103 10844 -179 9967 70 0 <>
  430 3 -24.830263 -8.090629 -21.772711 121 L A 24 -0.18000 -0.18000 "LEU " " CD2" "    " 6 0 1 808080  C430  1 1 7 ""  1 ""  <> 0 0 0 0 0 0 1 77.8 0 0 898 <> 0 432 9639 -442 212 10230 -203 9692 70 0 <>
  431 25 -21.255846 -9.554205 -25.696498 122 P A 38 -0.14000 -0.14000 "PRO " " N  " "    " 7 0 0 2E2EFF  N431  1 1 7 ""  1 ""  <> 0 0 0 0 0 0 1 66.31 0 0 910 <> 0 433 8738 -279 682 8487 -362 7971 71 0 <>
  432 3 -21.083297 -10.353769 -26.930076 122 P A 24 0.01000 0.01000 "PRO " " CA " "    " 6 0 0 808080  C432  1 1 -1106 "%RT%RN"  2 ""  FF3C00  0 0 0 0 0 0 1 65.42 0 0 911 <> 0 434 8851 -288 744 8299 -473 7705 71 0 <>
  433 2 -20.802272 -11.848821 -26.711422 122 P A 24 0.50000 0.50000 "PRO " " C  " "    " 6 0 0 808080  C433  1 1 7 ""  1 ""  <> 0 0 0 0 0 0 1 66.34 0 0 912 <> 0 435 9038 -287 817 8272 -553 7896 71 0 <>
  434 15 -21.239846 -12.663557 -27.521329 122 P A 70 -0.50000 -0.50000 "PRO " " O  " "    " 8 0 0 FF2E2E  O434  1 1 7 ""  1 ""  <> 0 0 0 0 0 0 1 65.49 0 0 913 <> 0 436 9117 -343 797 8094 -670 7671 71 0 <>
  435 3 -19.914336 -9.677581 -27.666383 122 P A 24 -0.12000 -0.12000 "PRO " " CB " "    " 6 0 0 808080  C435  1 1 7 ""  1 ""  <> 0 0 0 0 0 0 1 61.83 0 0 914 <> 0 437 8463 -203 935 7841 -442 7189 71 0 <>
  436 3 -19.914679 -8.255701 -27.145955 122 P A 24 -0.12000 -0.12000 "PRO " " CG " "    " 6 0 0 808080  C436  1 1 7 ""  1 ""  <> 0 0 0 0 0 0 1 61.9 0 0 915 <> 0 438 8312 -189 908 7942 -323 7265 71 0 <>
  437 3 -20.319054 -8.432493 -25.690801 122 P A 24 -0.05000 -0.05000 "PRO " " CD " "    " 6 0 0 808080  C437  1 1 7 ""  1 ""  <> 0 0 0 0 0 0 1 63.62 0 0 916 <> 0 439 8325 -207 797 8182 -279 7665 71 0 <>
  438 25 -20.094925 -12.173385 -25.616962 123 F A 38 -0.50000 -0.50000 "PHE " " N  " "    " 7 0 0 2E2EFF  N438  1 1 7 ""  1 ""  <> 0 0 0 0 0 0 1 66.13 0 0 924 <> 0 440 8879 -217 892 8194 -495 8055 72 0 <>
  439 3 -19.768779 -13.539894 -25.207172 123 F A 24 0.14000 0.14000 "PHE " " CA " "    " 6 0 0 808080  C439  1 1 -1106 "%RT%RN"  2 ""  FF3C00  0 0 0 0 0 0 1 67.44 0 0 925 <> 0 441 9124 -183 962 8201 -550 8301 72 0 <>
  440 2 -20.999602 -14.297536 -24.680900 123 F A 24 0.50000 0.50000 "PHE " " C  " "    " 6 0 0 808080  C440  1 1 7 ""  1 ""  <> 0 0 0 0 0 0 1 64.58 0 0 926 <> 0 442 8802 -320 822 7789 -587 7949 72 0 <>
  441 15 -21.075885 -15.513264 -24.856880 123 F A 70 -0.50000 -0.50000 "PHE " " O  " "    " 8 0 0 FF2E2E  O441  1 1 7 ""  1 ""  <> 0 0 0 0 0 0 1 65.52 0 0 927 <> 0 443 9079 -351 858 7752 -671 8065 72 0 <>
  442 3 -18.667461 -13.501562 -24.129966 123 F A 24 -0.00500 -0.00500 "PHE " " CB " "    " 6 0 0 808080  C442  1 1 7 ""  1 ""  <> 0 0 0 0 0 0 1 67.76 0 0 928 <> 0 444 9003 -49 1044 8213 -464 8529 72 0 <>
  443 2 -17.385840 -12.808018 -24.556168 123 F A 24 -0.11500 -0.11500 "PHE " " CG " "    " 6 0 0 808080  C443  1 1 7 ""  1 ""  <> 0 0 0 0 0 0 1 70.29 0 0 929 <> 0 445 9230 63 1192 8592 -436 8884 72 0 <>
  444 2 -16.411457 -13.506510 -25.297517 123 F A 24 -0.11500 -0.11500 "PHE " " CD1" "    " 6 0 0 808080  C444  1 1 7 ""  1 ""  <> 0 0 0 0 0 0 1 72.81 0 0 930 <> 0 446 9625 180 1381 8820 -502 9220 72 0 <>
  445 2 -17.231621 -11.418296 -24.366743 123 F A 24 -0.11500 -0.11500 "PHE " " CD2" "    " 6 0 0 808080  C445  1 1 7 ""  1 ""  <> 0 0 0 0 0 0 1 67.92 0 0 931 <> 0 447 8767 46 1158 8430 -352 8610 72 0 <>
  446 2 -15.282160 -12.844149 -25.759950 123 F A 24 -0.11500 -0.11500 "PHE " " CE1" "    " 6 0 0 808080  C446  1 1 7 ""  1 ""  <> 0 0 0 0 0 0 1 71.46 0 0 932 <> 0 448 9339 266 1544 8712 -483 9099 72 0 <>
  447 2 -16.093771 -10.774088 -24.832349 123 F A 24 -0.11500 -0.11500 "PHE " " CE2" "    " 6 0 0 808080  C447  1 1 7 ""  1 ""  <> 0 0 0 0 0 0 1 66.4 0 0 933 <> 0 449 8482 116 1312 8283 -331 8466 72 0 <>
  448 2 -15.118869 -11.486191 -25.517931 123 F A 24 -0.11500 -0.11500 "PHE " " CZ " "    " 6 0 0 808080  C448  1 1 7 ""  1 ""  <> 0 0 0 0 0 0 1 66.8 0 0 934 <> 0 450 8580 219 1511 8259 -396 8542 72 0 <>
  449 25 -21.942751 -13.562835 -24.065549 124 Q A 38 -0.50000 -0.50000 "GLN " " N  " "    " 7 0 1 2E2EFF  N449  1 1 7 ""  1 ""  <> 0 0 0 0 0 0 1 58.32 0 0 944 <> 0 451 7865 -406 678 7121 -527 7175 73 0 <>
  450 3 -23.211175 -14.093674 -23.577359 124 Q A 24 0.14000 0.14000 "GLN " " CA " "    " 6 0 1 808080  C450  1 1 -1106 "%RT%RN"  2 ""  FF3C00  0 0 0 0 0 0 1 55.87 0 0 945 <> 0 452 7548 -555 566 6787 -558 6893 73 0 <>
  451 2 -24.209529 -14.365556 -24.711379 124 Q A 24 0.50000 0.50000 "GLN " " C  " "    " 6 0 1 808080  C451  1 1 7 ""  1 ""  <> 0 0 0 0 0 0 1 55.23 0 0 946 <> 0 453 7594 -692 468 6716 -695 6674 73 0 <>
  452 15 -24.841548 -15.417740 -24.684434 124 Q A 70 -0.50000 -0.50000 "GLN " " O  " "    " 8 0 1 FF2E2E  O452  1 1 7 ""  1 ""  <> 0 0 0 0 0 0 1 50.65 0 0 947 <> 0 454 7104 -821 442 6030 -781 6111 73 0 <>
  453 3 -23.821378 -13.147197 -22.527482 124 Q A 24 -0.12000 -0.12000 "GLN " " CB " "    " 6 0 1 808080  C453  1 1 7 ""  1 ""  <> 0 0 0 0 0 0 1 54.56 0 0 948 <> 0 455 7171 -589 465 6761 -458 6799 73 0 <>
  454 3 -22.981915 -13.041479 -21.240188 124 Q A 24 -0.12000 -0.12000 "GLN " " CG " "    " 6 0 1 808080  C454  1 1 7 ""  1 ""  <> 0 0 0 0 0 0 1 52.12 0 0 949 <> 0 456 6745 -467 528 6448 -336 6610 73 0 <>
  455 2 -23.670358 -12.185866 -20.176213 124 Q A 24 0.50000 0.50000 "GLN " " CD " "    " 6 0 1 808080  C455  1 1 7 ""  1 ""  <> 0 0 0 0 0 0 1 51.24 0 0 950 <> 0 457 6478 -518 444 6432 -258 6561 73 0 <>
  456 15 -24.865403 -12.337425 -19.930898 124 Q A 70 -0.50000 -0.50000 "GLN " " OE1" "    " 8 0 1 FF2E2E  O456  1 1 7 ""  1 ""  <> 0 0 0 0 0 0 1 49.38 0 0 951 <> 0 458 6223 -653 378 6218 -293 6321 73 0 <>
  457 25 -22.917930 -11.302851 -19.517424 124 Q A 38 -0.76000 -0.76000 "GLN " " NE2" "    " 7 0 1 2E2EFF  N457  1 1 7 ""  1 ""  <> 0 0 0 0 0 0 1 50.7 0 0 952 <> 0 459 6292 -415 453 6420 -163 6551 73 0 <>
  458 25 -24.324707 -13.441869 -25.685794 125 S A 38 -0.50000 -0.50000 "SER " " N  " "    " 7 0 0 2E2EFF  N458  1 1 7 ""  1 ""  <> 0 0 0 0 0 0 1 61.84 0 0 961 <> 0 460 8453 -668 409 7674 -716 7368 74 0 <>
  459 3 -25.256216 -13.527095 -26.820190 125 S A 24 0.14000 0.14000 "SER " " CA " "    " 6 0 0 808080  C459  1 1 -1106 "%RT%RN"  2 ""  FF3C00  0 0 0 0 0 0 1 66.52 0 0 962 <> 0 461 9165 -778 274 8307 -847 7803 74 0 <>
  460 2 -25.058498 -14.767415 -27.714005 125 S A 24 0.50000 0.50000 "SER " " C  " "    " 6 0 0 808080  C460  1 1 7 ""  1 ""  <> 0 0 0 0 0 0 1 67.43 0 0 963 <> 0 462 9536 -814 351 8249 -990 7835 74 0 <>
  461 15 -26.047963 -15.331401 -28.174413 125 S A 70 -0.50000 -0.50000 "SER " " O  " "    " 8 0 0 FF2E2E  O461  1 1 7 ""  1 ""  <> 0 0 0 0 0 0 1 69.13 0 0 964 <> 0 463 9835 -967 237 8432 -1123 7999 74 0 <>
  462 3 -25.254464 -12.201466 -27.608656 125 S A 24 0.14500 0.14500 "SER " " CB " "    " 6 0 0 808080  C462  1 1 7 ""  1 ""  <> 0 0 0 0 0 0 1 70.3 0 0 965 <> 0 464 9666 -704 204 8931 -820 8116 74 0 <>
  463 16 -24.096748 -12.036245 -28.400566 125 S A 70 -0.68300 -0.68300 "SER " " OG " "    " 8 0 0 FF2E2E  O463  1 1 7 ""  1 ""  <> 0 0 0 0 0 0 1 75.64 0 0 966 <> 0 465 10453 -568 388 9555 -777 8732 74 0 <>
  464 25 -23.801963 -15.199938 -27.894371 126 V A 38 -0.50000 -0.50000 "VAL " " N  " "    " 7 0 0 2E2EFF  N464  1 1 7 ""  1 ""  <> 0 0 0 0 0 0 1 65.62 0 0 972 <> 0 466 9423 -674 548 7909 -975 7600 75 0 <>
  465 3 -23.455540 -16.418292 -28.625046 126 V A 24 0.14000 0.14000 "VAL " " CA " "    " 6 0 0 808080  C465  1 1 -1106 "%RT%RN"  2 ""  FF3C00  0 0 0 0 0 0 1 72.24 0 0 973 <> 0 467 10519 -675 654 8561 -1113 8367 75 0 <>
  466 2 -23.496162 -17.692765 -27.752760 126 V A 24 0.50000 0.50000 "VAL " " C  " "    " 6 0 0 808080  C466  1 1 7 ""  1 ""  <> 0 0 0 0 0 0 1 77.33 0 0 974 <> 0 468 11190 -749 684 9022 -1141 9169 75 0 <>
  467 15 -23.595908 -18.775504 -28.326170 126 V A 70 -0.50000 -0.50000 "VAL " " O  " "    " 8 0 0 FF2E2E  O467  1 1 7 ""  1 ""  <> 0 0 0 0 0 0 1 81 0 0 975 <> 0 469 11875 -824 708 9320 -1282 9582 75 0 <>
  468 3 -22.068778 -16.295260 -29.298773 126 V A 24 -0.06000 -0.06000 "VAL " " CB " "    " 6 0 0 808080  C468  1 1 7 ""  1 ""  <> 0 0 0 0 0 0 1 73.6 0 0 976 <> 0 470 10788 -485 882 8674 -1094 8503 75 0 <>
  469 3 -22.071845 -15.224078 -30.402477 126 V A 24 -0.18000 -0.18000 "VAL " " CG1" "    " 6 0 0 808080  C469  1 1 7 ""  1 ""  <> 0 0 0 0 0 0 1 75.92 0 0 977 <> 0 471 11204 -456 883 9077 -1126 8566 75 0 <>
  470 3 -20.921261 -16.057059 -28.311096 126 V A 24 -0.18000 -0.18000 "VAL " " CG2" "    " 6 0 0 808080  C470  1 1 7 ""  1 ""  <> 0 0 0 0 0 0 1 74.38 0 0 978 <> 0 472 10652 -355 977 8818 -932 8788 75 0 <>
  471 25 -23.502189 -17.562176 -26.409565 127 N A 38 -0.50000 -0.50000 "ASN " " N  " "    " 7 0 0 2E2EFF  N471  1 1 7 ""  1 ""  <> 0 0 0 0 0 0 1 76.5 0 0 988 <> 0 473 10888 -728 688 8934 -1005 9243 76 0 <>
  472 3 -23.835792 -18.657604 -25.485739 127 N A 24 0.14000 0.14000 "ASN " " CA " "    " 6 0 0 808080  C472  1 1 -1106 "%RT%RN"  2 ""  FF3C00  0 0 0 0 0 0 1 74.61 0 0 989 <> 0 474 10685 -813 706 8526 -1003 9138 76 0 <>
  473 2 -25.334593 -19.020868 -25.586467 127 N A 24 0.50000 0.50000 "ASN " " C  " "    " 6 0 0 808080  C473  1 1 7 ""  1 ""  <> 0 0 0 0 0 0 1 72.32 0 0 990 <> 0 475 10403 -1070 552 8256 -1109 8822 76 0 <>
  474 15 -25.644870 -20.211060 -25.621300 127 N A 70 -0.50000 -0.50000 "ASN " " O  " "    " 8 0 0 FF2E2E  O474  1 1 7 ""  1 ""  <> 0 0 0 0 0 0 1 72.9 0 0 991 <> 0 476 10640 -1199 577 8136 -1206 8923 76 0 <>
  475 3 -23.403604 -18.308028 -24.034380 127 N A 24 -0.12000 -0.12000 "ASN " " CB " "    " 6 0 0 808080  C475  1 1 7 ""  1 ""  <> 0 0 0 0 0 0 1 73.64 0 0 992 <> 0 477 10362 -732 728 8445 -827 9174 76 0 <>
  476 2 -23.423208 -19.469331 -23.023100 127 N A 24 0.50000 0.50000 "ASN " " CG " "    " 6 0 0 808080  C476  1 1 7 ""  1 ""  <> 0 0 0 0 0 0 1 74.05 0 0 993 <> 0 478 10508 -769 788 8285 -796 9343 76 0 <>
  477 15 -23.891737 -20.570292 -23.298303 127 N A 70 -0.50000 -0.50000 "ASN " " OD1" "    " 8 0 0 FF2E2E  O477  1 1 7 ""  1 ""  <> 0 0 0 0 0 0 1 78.32 0 0 994 <> 0 479 11169 -959 760 8707 -886 9882 76 0 <>
  478 25 -22.923720 -19.218344 -21.812544 127 N A 38 -0.76000 -0.76000 "ASN " " ND2" "    " 7 0 0 2E2EFF  N478  1 1 7 ""  1 ""  <> 0 0 0 0 0 0 1 71.17 0 0 995 <> 0 480 10095 -590 867 7868 -668 9079 76 0 <>
  479 25 -26.223310 -18.010945 -25.703158 128 Y A 38 -0.50000 -0.50000 "TYR " " N  " "    " 7 0 1 2E2EFF  N479  1 1 7 ""  1 ""  <> 0 0 0 0 0 0 1 72.96 0 0 1002 <> 0 481 10301 -1141 394 8565 -1097 8857 77 0 <>
  480 3 -27.657714 -18.195055 -25.977875 128 Y A 24 0.14000 0.14000 "TYR " " CA " "    " 6 0 1 808080  C480  1 1 -1106 "%RT%RN"  2 ""  FF3C00  0 0 0 0 0 0 1 77.46 0 0 1003 <> 0 482 10814 -1375 223 9205 -1209 9412 77 0 <>
  481 2 -27.930212 -18.966416 -27.283537 128 Y A 24 0.50000 0.50000 "TYR " " C  " "    " 6 0 1 808080  C481  1 1 7 ""  1 ""  <> 0 0 0 0 0 0 1 80.69 0 0 1004 <> 0 483 11469 -1482 172 9511 -1413 9679 77 0 <>
  482 15 -28.818784 -19.816862 -27.296417 128 Y A 70 -0.50000 -0.50000 "TYR " " O  " "    " 8 0 1 FF2E2E  O482  1 1 7 ""  1 ""  <> 0 0 0 0 0 0 1 83.82 0 0 1005 <> 0 484 11921 -1698 119 9807 -1537 10120 77 0 <>
  483 3 -28.395457 -16.834563 -26.034393 128 Y A 24 -0.00500 -0.00500 "TYR " " CB " "    " 6 0 1 808080  C483  1 1 7 ""  1 ""  <> 0 0 0 0 0 0 1 82.62 0 0 1006 <> 0 485 11239 -1367 52 10133 -1167 10019 77 0 <>
  484 2 -28.705646 -16.170579 -24.705676 128 Y A 24 -0.11500 -0.11500 "TYR " " CG " "    " 6 0 1 808080  C484  1 1 7 ""  1 ""  <> 0 0 0 0 0 0 1 88.83 0 0 1007 <> 0 486 11762 -1363 48 11032 -1022 10958 77 0 <>
  485 2 -29.804907 -16.610016 -23.942703 128 Y A 24 -0.11500 -0.11500 "TYR " " CD1" "    " 6 0 1 808080  C485  1 1 7 ""  1 ""  <> 0 0 0 0 0 0 1 93.04 0 0 1008 <> 0 487 12145 -1559 -15 11601 -1054 11606 77 0 <>
  486 2 -27.945062 -15.076416 -24.250278 128 Y A 24 -0.11500 -0.11500 "TYR " " CD2" "    " 6 0 1 808080  C486  1 1 7 ""  1 ""  <> 0 0 0 0 0 0 1 88.23 0 0 1009 <> 0 488 11588 -1175 115 11029 -866 10908 77 0 <>
  487 2 -30.130383 -15.961284 -22.737198 128 Y A 24 -0.11500 -0.11500 "TYR " " CE1" "    " 6 0 1 808080  C487  1 1 7 ""  1 ""  <> 0 0 0 0 0 0 1 92.19 0 0 1010 <> 0 489 11814 -1548 4 11595 -929 11618 77 0 <>
  488 2 -28.252772 -14.438586 -23.034621 128 Y A 24 -0.11500 -0.11500 "TYR " " CE2" "    " 6 0 1 808080  C488  1 1 7 ""  1 ""  <> 0 0 0 0 0 0 1 88.51 0 0 1011 <> 0 490 11411 -1168 109 11160 -749 11060 77 0 <>
  489 2 -29.353708 -14.879428 -22.276831 128 Y A 24 0.15000 0.15000 "TYR " " CZ " "    " 6 0 1 808080  C489  1 1 7 ""  1 ""  <> 0 0 0 0 0 0 1 90.35 0 0 1012 <> 0 491 11515 -1345 60 11425 -779 11387 77 0 <>
  490 16 -29.672381 -14.254931 -21.106137 128 Y A 70 -0.58500 -0.58500 "TYR " " OH " "    " 8 0 1 FF2E2E  O490  1 1 7 ""  1 ""  <> 0 0 0 0 0 0 1 88.64 0 0 1013 <> 0 492 11107 -1331 78 11303 -669 11271 77 0 <>
  491 25 -27.170645 -18.648132 -28.345094 129 L A 38 -0.50000 -0.50000 "LEU " " N  " "    " 7 0 0 2E2EFF  N491  1 1 7 ""  1 ""  <> 0 0 0 0 0 0 1 82.37 0 0 1023 <> 0 493 11839 -1340 200 9743 -1454 9716 78 0 <>
  492 3 -27.356297 -19.200528 -29.686867 129 L A 24 0.14000 0.14000 "LEU " " CA " "    " 6 0 0 808080  C492  1 1 -1106 "%RT%RN"  2 ""  FF3C00  0 0 0 0 0 0 1 86.93 0 0 1024 <> 0 494 12672 -1420 134 10253 -1654 10106 78 0 <>
  493 2 -26.760871 -20.609472 -29.846840 129 L A 24 0.50000 0.50000 "LEU " " C  " "    " 6 0 0 808080  C493  1 1 7 ""  1 ""  <> 0 0 0 0 0 0 1 86.55 0 0 1025 <> 0 495 12905 -1430 303 9908 -1759 10072 78 0 <>
  494 15 -27.432290 -21.466931 -30.419664 129 L A 70 -0.50000 -0.50000 "LEU " " O  " "    " 8 0 0 FF2E2E  O494  1 1 7 ""  1 ""  <> 0 0 0 0 0 0 1 88.09 0 0 1026 <> 0 496 13277 -1610 229 9986 -1945 10208 78 0 <>
  495 3 -26.755828 -18.229319 -30.723948 129 L A 24 -0.12000 -0.12000 "LEU " " CB " "    " 6 0 0 808080  C495  1 1 7 ""  1 ""  <> 0 0 0 0 0 0 1 90.12 0 0 1027 <> 0 497 13171 -1260 120 10786 -1650 10284 78 0 <>
  496 3 -27.495960 -16.875082 -30.827888 129 L A 24 -0.06000 -0.06000 "LEU " " CG " "    " 6 0 0 808080  C496  1 1 7 ""  1 ""  <> 0 0 0 0 0 0 1 91.09 0 0 1028 <> 0 498 13079 -1243 -72 11179 -1567 10353 78 0 <>
  497 3 -26.643486 -15.838545 -31.587204 129 L A 24 -0.18000 -0.18000 "LEU " " CD1" "    " 6 0 0 808080  C497  1 1 7 ""  1 ""  <> 0 0 0 0 0 0 1 92.05 0 0 1029 <> 0 499 13295 -1041 7 11381 -1483 10300 78 0 <>
  498 3 -28.919721 -17.013895 -31.410094 129 L A 24 -0.18000 -0.18000 "LEU " " CD2" "    " 6 0 0 808080  C498  1 1 7 ""  1 ""  <> 0 0 0 0 0 0 1 92.38 0 0 1030 <> 0 500 13235 -1426 -351 11450 -1729 10414 78 0 <>
  499 25 -25.528646 -20.829039 -29.352672 130 M A 38 -0.50000 -0.50000 "MET " " N  " "    " 7 0 0 2E2EFF  N499  1 1 7 ""  1 ""  <> 0 0 0 0 0 0 1 83.25 0 0 1042 <> 0 501 12529 -1231 523 9365 -1648 9738 79 0 <>
  500 3 -24.832421 -22.115641 -29.458045 130 M A 24 0.14000 0.14000 "MET " " CA " "    " 6 0 0 808080  C500  1 1 -1106 "%RT%RN"  2 ""  FF3C00  0 0 0 0 0 0 1 81.87 0 0 1043 <> 0 502 12626 -1179 700 8898 -1733 9583 79 0 <>
  501 2 -25.338296 -23.176050 -28.464405 130 M A 24 0.50000 0.50000 "MET " " C  " "    " 6 0 0 808080  C501  1 1 7 ""  1 ""  <> 0 0 0 0 0 0 1 81.12 0 0 1044 <> 0 503 12563 -1341 712 8598 -1741 9662 79 0 <>
  502 15 -25.295893 -24.359798 -28.798810 130 M A 70 -0.50000 -0.50000 "MET " " O  " "    " 8 0 0 FF2E2E  O502  1 1 7 ""  1 ""  <> 0 0 0 0 0 0 1 80.76 0 0 1045 <> 0 504 12784 -1440 758 8309 -1893 9594 79 0 <>
  503 3 -23.313231 -21.923755 -29.280761 130 M A 24 -0.12000 -0.12000 "MET " " CB " "    " 6 0 0 808080  C503  1 1 7 ""  1 ""  <> 0 0 0 0 0 0 1 77.06 0 0 1046 <> 0 505 12014 -889 921 8242 -1613 9025 79 0 <>
  504 3 -22.615812 -21.212430 -30.445044 130 M A 24 0.04750 0.04750 "MET " " CG " "    " 6 0 0 808080  C504  1 1 7 ""  1 ""  <> 0 0 0 0 0 0 1 74.56 0 0 1047 <> 0 506 11857 -740 1027 7959 -1690 8513 79 0 <>
  505 49 -20.825065 -21.087248 -30.192910 130 M A 143 -0.33500 -0.33500 "MET " " SD " "    " 16 0 0 FFFF6B  S505  1 1 7 ""  1 ""  <> 0 0 0 0 0 0 1 96.08 0 0 1048 <> 0 507 14498 -418 1298 10656 -1555 11350 79 0 <>
  506 3 -20.241177 -21.151768 -31.905832 130 M A 24 -0.01250 -0.01250 "MET " " CE " "    " 6 0 0 808080  C506  1 1 7 ""  1 ""  <> 0 0 0 0 0 0 1 109.56 0 0 1049 <> 0 508 16505 -309 1470 12314 -1719 12809 79 0 <>
  507 25 -25.779314 -22.751226 -27.267005 131 G A 38 -0.50000 -0.50000 "GLY " " N  " "    " 7 0 0 2E2EFF  N507  0 1 7 ""  1 ""  <> 0 0 0 0 0 0 1 80.02 0 0 1059 <> 0 509 12177 -1371 684 8541 -1579 9685 80 0 <>
  508 3 -26.164190 -23.651424 -26.175654 131 G A 24 0.08000 0.08000 "GLY " " CA " "    " 6 0 0 808080  C508  0 1 -1106 "%RT%RN"  2 ""  FF3C00  0 0 0 0 0 0 1 82.34 0 0 1060 <> 0 510 12511 -1509 731 8637 -1547 10139 80 0 <>
  509 2 -24.936257 -24.244454 -25.458254 131 G A 24 0.50000 0.50000 "GLY " " C  " "    " 6 0 0 808080  C509  0 1 7 ""  1 ""  <> 0 0 0 0 0 0 1 84.27 0 0 1061 <> 0 511 12861 -1276 923 8676 -1420 10483 80 0 <>
  510 15 -25.049399 -25.297440 -24.832783 131 G A 70 -0.50000 -0.50000 "GLY " " O  " "    " 8 0 0 FF2E2E  O510  0 1 7 ""  1 ""  <> 0 0 0 0 0 0 1 82.64 0 0 1062 <> 0 512 12799 -1338 1002 8222 -1398 10377 80 0 <>
  511 25 -23.771450 -23.587445 -25.566568 132 T A 38 -0.50000 -0.50000 "THR " " N  " "    " 7 0 0 2E2EFF  N511  0 1 7 ""  1 ""  <> 0 0 0 0 0 0 1 86.38 0 0 1066 <> 0 513 13053 -1005 995 9042 -1336 10724 81 0 <>
  512 3 -22.495645 -24.002070 -24.990940 132 T A 24 0.14000 0.14000 "THR " " CA " "    " 6 0 0 808080  C512  0 1 -1106 "%RT%RN"  2 ""  FF3C00  0 0 0 0 0 0 1 86.59 0 0 1067 <> 0 514 13136 -743 1154 8915 -1226 10851 81 0 <>
  513 2 -21.598681 -22.763172 -24.806209 132 T A 24 0.50000 0.50000 "THR " " C  " "    " 6 0 0 808080  C513  0 1 7 ""  1 ""  <> 0 0 0 0 0 0 1 81.35 0 0 1068 <> 0 515 12215 -522 1170 8479 -1087 10213 81 0 <>
  514 15 -21.808535 -21.760586 -25.490529 132 T A 70 -0.50000 -0.50000 "THR " " O  " "    " 8 0 0 FF2E2E  O514  0 1 7 ""  1 ""  <> 0 0 0 0 0 0 1 77.3 0 0 1069 <> 0 516 11565 -545 1102 8197 -1101 9607 81 0 <>
  515 3 -21.792281 -25.081111 -25.874205 132 T A 24 0.20500 0.20500 "THR " " CB " "    " 6 0 0 808080  C515  0 1 7 ""  1 ""  <> 0 0 0 0 0 0 1 87.7 0 0 1070 <> 0 517 13585 -619 1302 8804 -1367 10934 81 0 <>
  516 16 -20.529081 -25.460998 -25.367678 132 T A 70 -0.68300 -0.68300 "THR " " OG1" "    " 8 0 0 FF2E2E  O516  0 1 7 ""  1 ""  <> 0 0 0 0 0 0 1 88.13 0 0 1071 <> 0 518 13675 -348 1440 8700 -1259 11110 81 0 <>
  517 3 -21.557391 -24.674387 -27.337791 132 T A 24 -0.18000 -0.18000 "THR " " CG2" "    " 6 0 0 808080  C517  0 1 7 ""  1 ""  <> 0 0 0 0 0 0 1 87.39 0 0 1072 <> 0 519 13557 -533 1331 8912 -1471 10735 81 0 <>
  518 25 -20.624079 -22.859241 -23.888068 133 W A 38 -0.50000 -0.50000 "TRP " " N  " "    " 7 0 0 2E2EFF  N518  0 1 7 ""  1 ""  <> 0 0 0 0 0 0 1 77.67 0 0 1080 <> 0 520 11696 -310 1250 7944 -954 9873 82 0 <>
  519 3 -19.596068 -21.849442 -23.652308 133 W A 24 0.14000 0.14000 "TRP " " CA " "    " 6 0 0 808080  C519  0 1 -1106 "%RT%RN"  2 ""  FF3C00  0 0 0 0 0 0 1 72.15 0 0 1081 <> 0 521 10756 -98 1275 7434 -842 9222 82 0 <>
  520 2 -18.269247 -22.318979 -24.293692 133 W A 24 0.50000 0.50000 "TRP " " C  " "    " 6 0 0 808080  C520  0 1 7 ""  1 ""  <> 0 0 0 0 0 0 1 76.76 0 0 1082 <> 0 522 11427 159 1446 7910 -892 9828 82 0 <>
  521 15 -17.618667 -23.192871 -23.716703 133 W A 70 -0.50000 -0.50000 "TRP " " O  " "    " 8 0 0 FF2E2E  O521  0 1 7 ""  1 ""  <> 0 0 0 0 0 0 1 78.95 0 0 1083 <> 0 523 11798 330 1520 7993 -856 10207 82 0 <>
  522 3 -19.452285 -21.647068 -22.132416 133 W A 24 -0.12000 -0.12000 "TRP " " CB " "    " 6 0 0 808080  C522  0 1 7 ""  1 ""  <> 0 0 0 0 0 0 1 62.49 0 0 1084 <> 0 524 9360 -34 1214 6257 -662 8125 82 0 <>
  523 2 -18.418536 -20.636647 -21.739923 133 W A 24 0.07500 0.07500 "TRP " " CG " "    " 6 0 0 808080  C523  0 1 7 ""  1 ""  <> 0 0 0 0 0 0 1 57.39 0 0 1085 <> 0 525 8465 171 1225 5792 -564 7547 82 0 <>
  524 2 -17.142457 -20.911731 -21.391563 133 W A 24 -0.11500 -0.11500 "TRP " " CD1" "    " 6 0 0 808080  C524  0 1 7 ""  1 ""  <> 0 0 0 0 0 0 1 56.67 0 0 1086 <> 0 526 8334 435 1309 5639 -519 7560 82 0 <>
  525 2 -18.525911 -19.181903 -21.750687 133 W A 24 -0.05500 -0.05500 "TRP " " CD2" "    " 6 0 0 808080  C525  0 1 7 ""  1 ""  <> 0 0 0 0 0 0 1 56.75 0 0 1087 <> 0 527 8136 124 1146 5978 -508 7448 82 0 <>
  526 25 -16.465943 -19.733558 -21.170671 133 W A 38 -0.57000 -0.57000 "TRP " " NE1" "    " 7 0 0 2E2EFF  N526  0 1 7 ""  1 ""  <> 0 0 0 0 0 0 1 57.09 0 0 1088 <> 0 528 8110 530 1285 5913 -448 7668 82 0 <>
  527 2 -17.273245 -18.632009 -21.349734 133 W A 24 0.13000 0.13000 "TRP " " CE2" "    " 6 0 0 808080  C527  0 1 7 ""  1 ""  <> 0 0 0 0 0 0 1 57.2 0 0 1089 <> 0 529 8013 338 1192 6118 -437 7604 82 0 <>
  528 2 -19.555292 -18.266051 -22.064722 133 W A 24 -0.11500 -0.11500 "TRP " " CE3" "    " 6 0 0 808080  C528  0 1 7 ""  1 ""  <> 0 0 0 0 0 0 1 52.91 0 0 1090 <> 0 530 7562 -70 1036 5664 -515 6879 82 0 <>
  529 2 -17.061828 -17.247006 -21.236493 133 W A 24 -0.11500 -0.11500 "TRP " " CZ2" "    " 6 0 0 808080  C529  0 1 7 ""  1 ""  <> 0 0 0 0 0 0 1 58.05 0 0 1091 <> 0 531 7878 336 1144 6452 -377 7726 82 0 <>
  530 2 -19.359899 -16.875924 -21.956187 133 W A 24 -0.11500 -0.11500 "TRP " " CZ3" "    " 6 0 0 808080  C530  0 1 7 ""  1 ""  <> 0 0 0 0 0 0 1 49.21 0 0 1092 <> 0 532 6869 -41 989 5412 -445 6417 82 0 <>
  531 2 -18.115207 -16.368210 -21.541110 133 W A 24 -0.11500 -0.11500 "TRP " " CH2" "    " 6 0 0 808080  C531  0 1 7 ""  1 ""  <> 0 0 0 0 0 0 1 52.83 0 0 1093 <> 0 533 7175 148 1049 5928 -378 6972 82 0 <>
  532 25 -17.876979 -21.754126 -25.461612 134 P A 38 -0.14000 -0.14000 "PRO " " N  " "    " 7 0 0 2E2EFF  N532  0 1 7 ""  1 ""  <> 0 0 0 0 0 0 1 75.48 0 0 1104 <> 0 534 11243 198 1517 7871 -974 9567 83 0 <>
  533 3 -16.610910 -22.119213 -26.127123 134 P A 24 0.01000 0.01000 "PRO " " CA " "    " 6 0 0 808080  C533  0 1 -1106 "%RT%RN"  2 ""  FF3C00  0 0 0 0 0 0 1 75.5 0 0 1105 <> 0 535 11317 429 1715 7792 -1043 9579 83 0 <>
  534 2 -15.347895 -21.464182 -25.534659 134 P A 24 0.50000 0.50000 "PRO " " C  " "    " 6 0 0 808080  C534  0 1 7 ""  1 ""  <> 0 0 0 0 0 0 1 75.82 0 0 1106 <> 0 536 11067 652 1780 7976 -926 9766 83 0 <>
  535 15 -14.255949 -21.972365 -25.784530 134 P A 70 -0.50000 -0.50000 "PRO " " O  " "    " 8 0 0 FF2E2E  O535  0 1 7 ""  1 ""  <> 0 0 0 0 0 0 1 84.67 0 0 1107 <> 0 537 12189 886 1937 9007 -954 10973 83 0 <>
  536 3 -16.803257 -21.656361 -27.589643 134 P A 24 -0.12000 -0.12000 "PRO " " CB " "    " 6 0 0 808080  C536  0 1 7 ""  1 ""  <> 0 0 0 0 0 0 1 73.07 0 0 1108 <> 0 538 11116 331 1761 7579 -1173 9068 83 0 <>
  537 3 -18.253028 -21.220845 -27.709003 134 P A 24 -0.12000 -0.12000 "PRO " " CG " "    " 6 0 0 808080  C537  0 1 7 ""  1 ""  <> 0 0 0 0 0 0 1 73.53 0 0 1109 <> 0 539 11166 57 1551 7753 -1178 9019 83 0 <>
  538 3 -18.616715 -20.810402 -26.295581 134 P A 24 -0.05000 -0.05000 "PRO " " CD " "    " 6 0 0 808080  C538  0 1 7 ""  1 ""  <> 0 0 0 0 0 0 1 73.43 0 0 1110 <> 0 540 10930 19 1422 7814 -1018 9157 83 0 <>
  539 25 -15.502874 -20.326043 -24.833133 135 F A 38 -0.50000 -0.50000 "PHE " " N  " "    " 7 0 0 2E2EFF  N539  0 1 7 ""  1 ""  <> 0 0 0 0 0 0 1 68.41 0 0 1118 <> 0 541 9874 579 1657 7255 -806 8863 84 0 <>
  540 3 -14.416685 -19.380825 -24.538507 135 F A 24 0.14000 0.14000 "PHE " " CA " "    " 6 0 0 808080  C540  0 1 -1106 "%RT%RN"  2 ""  FF3C00  0 0 0 0 0 0 1 67.26 0 0 1119 <> 0 542 9440 726 1709 7287 -724 8830 84 0 <>
  541 2 -13.422633 -19.803026 -23.439380 135 F A 24 0.50000 0.50000 "PHE " " C  " "    " 6 0 0 808080  C541  0 1 7 ""  1 ""  <> 0 0 0 0 0 0 1 67.05 0 0 1120 <> 0 543 9263 953 1705 7210 -636 9003 84 0 <>
  542 15 -12.505705 -19.035140 -23.145291 135 F A 70 -0.50000 -0.50000 "PHE " " O  " "    " 8 0 0 FF2E2E  O542  0 1 7 ""  1 ""  <> 0 0 0 0 0 0 1 67.43 0 0 1121 <> 0 544 9040 1066 1723 7413 -577 9168 84 0 <>
  543 3 -15.009716 -17.994619 -24.236208 135 F A 24 -0.00500 -0.00500 "PHE " " CB " "    " 6 0 0 808080  C543  0 1 7 ""  1 ""  <> 0 0 0 0 0 0 1 64.99 0 0 1122 <> 0 545 8964 565 1574 7227 -640 8503 84 0 <>
  544 2 -15.900467 -17.439646 -25.326521 135 F A 24 -0.11500 -0.11500 "PHE " " CG " "    " 6 0 0 808080  C544  0 1 7 ""  1 ""  <> 0 0 0 0 0 0 1 64.1 0 0 1123 <> 0 546 8989 375 1545 7177 -716 8191 84 0 <>
  545 2 -15.342921 -17.074489 -26.568523 135 F A 24 -0.11500 -0.11500 "PHE " " CD1" "    " 6 0 0 808080  C545  0 1 7 ""  1 ""  <> 0 0 0 0 0 0 1 67.88 0 0 1124 <> 0 547 9543 401 1697 7696 -795 8553 84 0 <>
  546 2 -17.299920 -17.404353 -25.156603 135 F A 24 -0.11500 -0.11500 "PHE " " CD2" "    " 6 0 0 808080  C546  0 1 7 ""  1 ""  <> 0 0 0 0 0 0 1 60.71 0 0 1125 <> 0 548 8615 176 1368 6769 -709 7685 84 0 <>
  547 2 -16.171251 -16.673180 -27.604138 135 F A 24 -0.11500 -0.11500 "PHE " " CE1" "    " 6 0 0 808080  C547  0 1 7 ""  1 ""  <> 0 0 0 0 0 0 1 68.88 0 0 1126 <> 0 549 9824 247 1646 7879 -860 8469 84 0 <>
  548 2 -18.110501 -16.989443 -26.201689 135 F A 24 -0.11500 -0.11500 "PHE " " CE2" "    " 6 0 0 808080  C548  0 1 7 ""  1 ""  <> 0 0 0 0 0 0 1 63.52 0 0 1127 <> 0 550 9080 24 1308 7195 -784 7859 84 0 <>
  549 2 -17.544645 -16.633733 -27.420114 135 F A 24 -0.11500 -0.11500 "PHE " " CZ " "    " 6 0 0 808080  C549  0 1 7 ""  1 ""  <> 0 0 0 0 0 0 1 67.34 0 0 1128 <> 0 551 9665 66 1434 7713 -856 8206 84 0 <>
  550 25 -13.589258 -21.008227 -22.875225 136 G A 38 -0.50000 -0.50000 "GLY " " N  " "    " 7 0 0 2E2EFF  N550  0 1 7 ""  1 ""  <> 0 0 0 0 0 0 1 69.48 0 0 1138 <> 0 552 9754 1018 1675 7298 -629 9347 85 0 <>
  551 3 -12.645806 -21.603465 -21.935475 136 G A 24 0.08000 0.08000 "GLY " " CA " "    " 6 0 0 808080  C551  0 1 -1106 "%RT%RN"  2 ""  FF3C00  0 0 0 0 0 0 1 75.76 0 0 1139 <> 0 553 10462 1277 1666 8016 -551 10309 85 0 <>
  552 2 -12.911742 -21.146361 -20.497350 136 G A 24 0.50000 0.50000 "GLY " " C  " "    " 6 0 0 808080  C552  0 1 7 ""  1 ""  <> 0 0 0 0 0 0 1 78.74 0 0 1140 <> 0 554 10745 1254 1472 8433 -398 10738 85 0 <>
  553 15 -13.928519 -20.524674 -20.189311 136 G A 70 -0.50000 -0.50000 "GLY " " O  " "    " 8 0 0 FF2E2E  O553  0 1 7 ""  1 ""  <> 0 0 0 0 0 0 1 79.2 0 0 1141 <> 0 555 10852 1024 1362 8532 -357 10708 85 0 <>
  554 25 -11.986783 -21.519872 -19.603609 137 N A 38 -0.50000 -0.50000 "ASN " " N  " "    " 7 0 0 2E2EFF  N554  0 1 7 ""  1 ""  <> 0 0 0 0 0 0 1 80.69 0 0 1145 <> 0 556 10853 1505 1430 8679 -320 11127 86 0 <>
  555 3 -12.148274 -21.389350 -18.158391 137 N A 24 0.14000 0.14000 "ASN " " CA " "    " 6 0 0 808080  C555  0 1 -1106 "%RT%RN"  2 ""  FF3C00  0 0 0 0 0 0 1 79.47 0 0 1146 <> 0 557 10654 1530 1246 8540 -174 11001 86 0 <>
  556 2 -11.858548 -19.973518 -17.632364 137 N A 24 0.50000 0.50000 "ASN " " C  " "    " 6 0 0 808080  C556  0 1 7 ""  1 ""  <> 0 0 0 0 0 0 1 76.14 0 0 1147 <> 0 558 9905 1483 1129 8403 -111 10622 86 0 <>
  557 15 -12.621743 -19.482047 -16.804962 137 N A 70 -0.50000 -0.50000 "ASN " " O  " "    " 8 0 0 FF2E2E  O557  0 1 7 ""  1 ""  <> 0 0 0 0 0 0 1 75.23 0 0 1148 <> 0 559 9781 1309 1006 8368 -37 10435 86 0 <>
  558 3 -11.243356 -22.432827 -17.455460 137 N A 24 -0.12000 -0.12000 "ASN " " CB " "    " 6 0 0 808080  C558  0 1 7 ""  1 ""  <> 0 0 0 0 0 0 1 82.77 0 0 1149 <> 0 560 11131 1851 1226 8790 -119 11528 86 0 <>
  559 2 -11.773810 -22.940264 -16.111709 137 N A 24 0.50000 0.50000 "ASN " " CG " "    " 6 0 0 808080  C559  0 1 7 ""  1 ""  <> 0 0 0 0 0 0 1 86.6 0 0 1150 <> 0 561 11816 1844 1088 9128 18 11959 86 0 <>
  560 15 -12.962436 -22.861940 -15.826908 137 N A 70 -0.50000 -0.50000 "ASN " " OD1" "    " 8 0 0 FF2E2E  O560  0 1 7 ""  1 ""  <> 0 0 0 0 0 0 1 86.34 0 0 1151 <> 0 562 11931 1581 1058 9064 47 11812 86 0 <>
  561 25 -10.890495 -23.495894 -15.282293 137 N A 38 -0.76000 -0.76000 "ASN " " ND2" "    " 7 0 0 2E2EFF  N561  0 1 7 ""  1 ""  <> 0 0 0 0 0 0 1 90.68 0 0 1152 <> 0 563 12340 2140 1007 9557 104 12557 86 0 <>
  562 25 -10.767485 -19.344206 -18.100060 138 I A 38 -0.50000 -0.50000 "ILE " " N  " "    " 7 0 0 2E2EFF  N562  1 1 7 ""  1 ""  <> 0 0 0 0 0 0 1 74.29 0 0 1159 <> 0 564 9402 1633 1182 8313 -149 10512 87 0 <>
  563 3 -10.308286 -18.045117 -17.597665 138 I A 24 0.14000 0.14000 "ILE " " CA " "    " 6 0 0 808080  C563  1 1 -1106 "%RT%RN"  2 ""  FF3C00  0 0 0 0 0 0 1 71.46 0 0 1160 <> 0 565 8724 1598 1079 8205 -106 10222 87 0 <>
  564 2 -11.220653 -16.876419 -18.009814 138 I A 24 0.50000 0.50000 "ILE " " C  " "    " 6 0 0 808080  C564  1 1 7 ""  1 ""  <> 0 0 0 0 0 0 1 65.34 0 0 1161 <> 0 566 7922 1310 1075 7570 -116 9333 87 0 <>
  565 15 -11.509599 -16.028794 -17.166417 138 I A 70 -0.50000 -0.50000 "ILE " " O  " "    " 8 0 0 FF2E2E  O565  1 1 7 ""  1 ""  <> 0 0 0 0 0 0 1 63.46 0 0 1162 <> 0 567 7592 1207 928 7448 -43 9070 87 0 <>
  566 3 -8.828673 -17.756546 -17.990201 138 I A 24 -0.06000 -0.06000 "ILE " " CB " "    " 6 0 0 808080  C566  1 1 7 ""  1 ""  <> 0 0 0 0 0 0 1 73.15 0 0 1163 <> 0 568 8644 1784 1178 8538 -170 10613 87 0 <>
  567 3 -7.888964 -18.722857 -17.231265 138 I A 24 -0.12000 -0.12000 "ILE " " CG1" "    " 6 0 0 808080  C567  1 1 7 ""  1 ""  <> 0 0 0 0 0 0 1 74.5 0 0 1164 <> 0 569 8756 2107 1103 8626 -136 10923 87 0 <>
  568 3 -8.364387 -16.294544 -17.779748 138 I A 24 -0.18000 -0.18000 "ILE " " CG2" "    " 6 0 0 808080  C568  1 1 7 ""  1 ""  <> 0 0 0 0 0 0 1 73.21 0 0 1165 <> 0 570 8339 1670 1113 8794 -155 10681 87 0 <>
  569 3 -6.447516 -18.743190 -17.759828 138 I A 24 -0.18000 -0.18000 "ILE " " CD1" "    " 6 0 0 808080  C569  1 1 7 ""  1 ""  <> 0 0 0 0 0 0 1 76.16 0 0 1166 <> 0 571 8707 2275 1197 8943 -233 11286 87 0 <>
  570 25 -11.687989 -16.865644 -19.270921 139 L A 38 -0.50000 -0.50000 "LEU " " N  " "    " 7 0 0 2E2EFF  N570  1 1 7 ""  1 ""  <> 0 0 0 0 0 0 1 61.8 0 0 1178 <> 0 572 7573 1198 1231 7105 -208 8804 88 0 <>
  571 3 -12.613873 -15.844317 -19.766170 139 L A 24 0.14000 0.14000 "LEU " " CA " "    " 6 0 0 808080  C571  1 1 -1106 "%RT%RN"  2 ""  FF3C00  0 0 0 0 0 0 1 61.25 0 0 1179 <> 0 573 7500 956 1222 7157 -219 8614 88 0 <>
  572 2 -14.012498 -15.947325 -19.128637 139 L A 24 0.50000 0.50000 "LEU " " C  " "    " 6 0 0 808080  C572  1 1 7 ""  1 ""  <> 0 0 0 0 0 0 1 57.18 0 0 1180 <> 0 574 7123 787 1074 6612 -159 7990 88 0 <>
  573 15 -14.666548 -14.917897 -18.981643 139 L A 70 -0.50000 -0.50000 "LEU " " O  " "    " 8 0 0 FF2E2E  O573  1 1 7 ""  1 ""  <> 0 0 0 0 0 0 1 55.08 0 0 1181 <> 0 575 6774 639 992 6482 -124 7673 88 0 <>
  574 3 -12.635541 -15.852967 -21.311400 139 L A 24 -0.12000 -0.12000 "LEU " " CB " "    " 6 0 0 808080  C574  1 1 7 ""  1 ""  <> 0 0 0 0 0 0 1 67.03 0 0 1182 <> 0 576 8376 889 1401 7850 -329 9242 88 0 <>
  575 3 -13.431318 -14.702608 -21.980893 139 L A 24 -0.06000 -0.06000 "LEU " " CG " "    " 6 0 0 808080  C575  1 1 7 ""  1 ""  <> 0 0 0 0 0 0 1 68.62 0 0 1183 <> 0 577 8587 678 1391 8177 -339 9306 88 0 <>
  576 3 -13.008449 -13.305557 -21.475410 139 L A 24 -0.18000 -0.18000 "LEU " " CD1" "    " 6 0 0 808080  C576  1 1 7 ""  1 ""  <> 0 0 0 0 0 0 1 66.78 0 0 1184 <> 0 578 8090 652 1347 8129 -273 9155 88 0 <>
  577 3 -13.331922 -14.791464 -23.517318 139 L A 24 -0.18000 -0.18000 "LEU " " CD2" "    " 6 0 0 808080  C577  1 1 7 ""  1 ""  <> 0 0 0 0 0 0 1 70.65 0 0 1185 <> 0 579 8995 656 1575 8401 -445 9449 88 0 <>
  578 25 -14.415575 -17.156766 -18.694254 140 C A 38 -0.50000 -0.50000 "CYS " " N  " "    " 7 0 0 2E2EFF  N578  1 1 7 ""  1 ""  <> 0 0 0 0 0 0 1 57.97 0 0 1197 <> 0 580 7437 812 1057 6524 -150 8063 89 0 <>
  579 3 -15.609821 -17.373017 -17.875502 140 C A 24 0.14000 0.14000 "CYS " " CA " "    " 6 0 0 808080  C579  1 1 -1106 "%RT%RN"  2 ""  FF3C00  0 0 0 0 0 0 1 56.98 0 0 1198 <> 0 581 7436 652 948 6356 -93 7857 89 0 <>
  580 2 -15.511644 -16.681442 -16.505188 140 C A 24 0.50000 0.50000 "CYS " " C  " "    " 6 0 0 808080  C580  1 1 7 ""  1 ""  <> 0 0 0 0 0 0 1 58.68 0 0 1199 <> 0 582 7499 685 805 6683 24 8113 89 0 <>
  581 15 -16.436380 -15.960559 -16.131063 140 C A 70 -0.50000 -0.50000 "CYS " " O  " "    " 8 0 0 FF2E2E  O581  1 1 7 ""  1 ""  <> 0 0 0 0 0 0 1 59.37 0 0 1200 <> 0 583 7531 528 727 6887 58 8141 89 0 <>
  582 3 -15.886960 -18.882204 -17.716293 140 C A 24 0.09750 0.09750 "CYS " " CB " "    " 6 0 0 808080  C582  1 1 7 ""  1 ""  <> 0 0 0 0 0 0 1 54.91 0 0 1201 <> 0 584 7449 678 989 5838 -102 7577 89 0 <>
  583 49 -17.275711 -19.280766 -16.630724 140 C A 143 -0.21750 -0.21750 "CYS " " SG " "    " 16 0 0 FFFF6B  S583  1 1 7 ""  1 ""  <> 0 0 0 0 0 0 1 74.92 0 0 1202 <> 0 585 10125 511 889 8292 -5 10049 89 0 <>
  584 25 -14.382268 -16.902145 -15.808263 141 K A 38 -0.50000 -0.50000 "LYS " " N  " "    " 7 0 0 2E2EFF  N584  1 1 7 ""  1 ""  <> 0 0 0 0 0 0 1 58.53 0 0 1207 <> 0 586 7416 904 765 6632 77 8191 90 0 <>
  585 3 -14.060129 -16.309818 -14.507681 141 K A 24 0.14000 0.14000 "LYS " " CA " "    " 6 0 0 808080  C585  1 1 -1106 "%RT%RN"  2 ""  FF3C00  0 0 0 0 0 0 1 55.68 0 0 1208 <> 0 587 6917 966 611 6380 174 7858 90 0 <>
  586 2 -14.072744 -14.776141 -14.554167 141 K A 24 0.50000 0.50000 "LYS " " C  " "    " 6 0 0 808080  C586  1 1 7 ""  1 ""  <> 0 0 0 0 0 0 1 55.85 0 0 1209 <> 0 588 6712 848 568 6626 158 7885 90 0 <>
  587 15 -14.694813 -14.168654 -13.687386 141 K A 70 -0.50000 -0.50000 "LYS " " O  " "    " 8 0 0 FF2E2E  O587  1 1 7 ""  1 ""  <> 0 0 0 0 0 0 1 57.18 0 0 1210 <> 0 589 6858 743 467 6877 213 7992 90 0 <>
  588 3 -12.699267 -16.841958 -14.008486 141 K A 24 -0.12000 -0.12000 "LYS " " CB " "    " 6 0 0 808080  C588  1 1 7 ""  1 ""  <> 0 0 0 0 0 0 1 52.27 0 0 1211 <> 0 590 6388 1247 561 5924 202 7548 90 0 <>
  589 3 -12.691023 -18.357414 -13.735486 141 K A 24 -0.12000 -0.12000 "LYS " " CG " "    " 6 0 0 808080  C589  1 1 7 ""  1 ""  <> 0 0 0 0 0 0 1 54.71 0 0 1212 <> 0 591 6947 1410 582 5989 241 7852 90 0 <>
  590 3 -11.278564 -18.980321 -13.694153 141 K A 24 -0.12000 -0.12000 "LYS " " CD " "    " 6 0 0 808080  C590  1 1 7 ""  1 ""  <> 0 0 0 0 0 0 1 57.45 0 0 1213 <> 0 592 7163 1723 560 6322 234 8345 90 0 <>
  591 3 -10.668771 -19.137672 -12.291377 141 K A 24 0.19000 0.19000 "LYS " " CE " "    " 6 0 0 808080  C591  1 1 7 ""  1 ""  <> 0 0 0 0 0 0 1 54.66 0 0 1214 <> 0 593 6895 1923 386 5895 357 7980 90 0 <>
  592 32 -11.291012 -20.240914 -11.537256 141 K A 38 -0.30000 -0.30000 "LYS " " NZ " "    " 7 1 0 2E2EFF  N592  1 1 7 ""  1 ""  <> 0 0 0 0 0 0 1 52.86 0 0 1215 <> 0 594 7053 1900 423 5399 430 7635 90 0 <>
  593 25 -13.458147 -14.202319 -15.604694 142 I A 38 -0.50000 -0.50000 "ILE " " N  " "    " 7 0 0 2E2EFF  N593  1 1 7 ""  1 ""  <> 0 0 0 0 0 0 1 54.13 0 0 1229 <> 0 595 6346 865 665 6488 82 7734 91 0 <>
  594 3 -13.459703 -12.772400 -15.920445 142 I A 24 0.14000 0.14000 "ILE " " CA " "    " 6 0 0 808080  C594  1 1 -1106 "%RT%RN"  2 ""  FF3C00  0 0 0 0 0 0 1 56.42 0 0 1230 <> 0 596 6455 745 659 6954 64 8029 91 0 <>
  595 2 -14.879514 -12.205324 -16.123560 142 I A 24 0.50000 0.50000 "ILE " " C  " "    " 6 0 0 808080  C595  1 1 7 ""  1 ""  <> 0 0 0 0 0 0 1 52.71 0 0 1231 <> 0 597 6090 535 633 6515 73 7422 91 0 <>
  596 15 -15.188886 -11.175484 -15.529357 142 I A 70 -0.50000 -0.50000 "ILE " " O  " "    " 8 0 0 FF2E2E  O596  1 1 7 ""  1 ""  <> 0 0 0 0 0 0 1 47.57 0 0 1232 <> 0 598 5351 458 539 5973 111 6750 91 0 <>
  597 3 -12.577584 -12.465356 -17.174138 142 I A 24 -0.06000 -0.06000 "ILE " " CB " "    " 6 0 0 808080  C597  1 1 7 ""  1 ""  <> 0 0 0 0 0 0 1 55.79 0 0 1233 <> 0 599 6276 764 827 6913 -19 8010 91 0 <>
  598 3 -11.082266 -12.694923 -16.854434 142 I A 24 -0.12000 -0.12000 "ILE " " CG1" "    " 6 0 0 808080  C598  1 1 7 ""  1 ""  <> 0 0 0 0 0 0 1 55.67 0 0 1234 <> 0 600 6082 978 861 6904 -40 8165 91 0 <>
  599 3 -12.765004 -11.059214 -17.792522 142 I A 24 -0.18000 -0.18000 "ILE " " CG2" "    " 6 0 0 808080  C599  1 1 7 ""  1 ""  <> 0 0 0 0 0 0 1 47.02 0 0 1235 <> 0 601 5038 617 840 5947 -26 6881 91 0 <>
  600 3 -10.174173 -12.754083 -18.092363 142 I A 24 -0.18000 -0.18000 "ILE " " CD1" "    " 6 0 0 808080  C600  1 1 7 ""  1 ""  <> 0 0 0 0 0 0 1 53.32 0 0 1236 <> 0 602 5678 1001 1069 6643 -126 7938 91 0 <>
  601 25 -15.707877 -12.888414 -16.934088 143 V A 38 -0.50000 -0.50000 "VAL " " N  " "    " 7 0 1 2E2EFF  N601  1 1 7 ""  1 ""  <> 0 0 0 0 0 0 1 49.5 0 0 1248 <> 0 603 5868 451 710 6012 27 6927 92 0 <>
  602 3 -17.070584 -12.471289 -17.274645 143 V A 24 0.14000 0.14000 "VAL " " CA " "    " 6 0 1 808080  C602  1 1 -1106 "%RT%RN"  2 ""  FF3C00  0 0 0 0 0 0 1 47.07 0 0 1249 <> 0 604 5635 263 676 5746 17 6503 92 0 <>
  603 2 -18.031161 -12.440511 -16.071081 143 V A 24 0.50000 0.50000 "VAL " " C  " "    " 6 0 1 808080  C603  1 1 7 ""  1 ""  <> 0 0 0 0 0 0 1 49.92 0 0 1250 <> 0 605 6009 196 562 6127 89 6833 92 0 <>
  604 15 -18.699960 -11.422302 -15.890704 143 V A 70 -0.50000 -0.50000 "VAL " " O  " "    " 8 0 1 FF2E2E  O604  1 1 7 ""  1 ""  <> 0 0 0 0 0 0 1 49.26 0 0 1251 <> 0 606 5837 113 498 6165 110 6716 92 0 <>
  605 3 -17.655630 -13.318195 -18.446689 143 V A 24 -0.06000 -0.06000 "VAL " " CB " "    " 6 0 1 808080  C605  1 1 7 ""  1 ""  <> 0 0 0 0 0 0 1 44.8 0 0 1252 <> 0 607 5545 184 753 5345 -64 6132 92 0 <>
  606 3 -19.196102 -13.342648 -18.582148 143 V A 24 -0.18000 -0.18000 "VAL " " CG1" "    " 6 0 1 808080  C606  1 1 7 ""  1 ""  <> 0 0 0 0 0 0 1 43.9 0 0 1253 <> 0 608 5488 -2 678 5269 -72 5923 92 0 <>
  607 3 -17.028501 -12.859555 -19.776380 143 V A 24 -0.18000 -0.18000 "VAL " " CG2" "    " 6 0 1 808080  C607  1 1 7 ""  1 ""  <> 0 0 0 0 0 0 1 46.74 0 0 1254 <> 0 609 5796 206 870 5613 -142 6349 92 0 <>
  608 25 -18.059160 -13.516966 -15.260115 144 I A 38 -0.50000 -0.50000 "ILE " " N  " "    " 7 0 1 2E2EFF  N608  1 1 7 ""  1 ""  <> 0 0 0 0 0 0 1 54.24 0 0 1264 <> 0 610 6684 240 552 6542 130 7384 93 0 <>
  609 3 -18.889202 -13.585022 -14.050543 144 I A 24 0.14000 0.14000 "ILE " " CA " "    " 6 0 1 808080  C609  1 1 -1106 "%RT%RN"  2 ""  FF3C00  0 0 0 0 0 0 1 52.1 0 0 1265 <> 0 611 6457 172 480 6274 204 7066 93 0 <>
  610 2 -18.394802 -12.594842 -12.977389 144 I A 24 0.50000 0.50000 "ILE " " C  " "    " 6 0 1 808080  C610  1 1 7 ""  1 ""  <> 0 0 0 0 0 0 1 48.64 0 0 1266 <> 0 612 5870 243 378 5964 266 6646 93 0 <>
  611 15 -19.223507 -11.908698 -12.385924 144 I A 70 -0.50000 -0.50000 "ILE " " O  " "    " 8 0 1 FF2E2E  O611  1 1 7 ""  1 ""  <> 0 0 0 0 0 0 1 48.58 0 0 1267 <> 0 613 5828 149 329 6047 292 6585 93 0 <>
  612 3 -18.973168 -15.011526 -13.419096 144 I A 24 -0.06000 -0.06000 "ILE " " CB " "    " 6 0 1 808080  C612  1 1 7 ""  1 ""  <> 0 0 0 0 0 0 1 52.46 0 0 1268 <> 0 614 6702 222 506 6126 254 7104 93 0 <>
  613 3 -19.517539 -16.049116 -14.428824 144 I A 24 -0.12000 -0.12000 "ILE " " CG1" "    " 6 0 1 808080  C613  1 1 7 ""  1 ""  <> 0 0 0 0 0 0 1 55.14 0 0 1269 <> 0 615 7211 124 605 6315 177 7426 93 0 <>
  614 3 -19.843230 -15.054871 -12.136378 144 I A 24 -0.18000 -0.18000 "ILE " " CG2" "    " 6 0 1 808080  C614  1 1 7 ""  1 ""  <> 0 0 0 0 0 0 1 51.1 0 0 1270 <> 0 616 6593 143 464 5957 340 6867 93 0 <>
  615 3 -19.530538 -17.493010 -13.896691 144 I A 24 -0.18000 -0.18000 "ILE " " CD1" "    " 6 0 1 808080  C615  1 1 7 ""  1 ""  <> 0 0 0 0 0 0 1 56.89 0 0 1271 <> 0 617 7666 138 648 6313 227 7637 93 0 <>
  616 25 -17.066859 -12.490437 -12.786800 145 S A 38 -0.50000 -0.50000 "SER " " N  " "    " 7 0 1 2E2EFF  N616  1 1 7 ""  1 ""  <> 0 0 0 0 0 0 1 47.06 0 0 1283 <> 0 618 5576 409 346 5776 275 6529 94 0 <>
  617 3 -16.439495 -11.536116 -11.870095 145 S A 24 0.14000 0.14000 "SER " " CA " "    " 6 0 1 808080  C617  1 1 -1106 "%RT%RN"  2 ""  FF3C00  0 0 0 0 0 0 1 46.4 0 0 1284 <> 0 619 5342 473 230 5814 310 6472 94 0 <>
  618 2 -16.818607 -10.080792 -12.190381 145 S A 24 0.50000 0.50000 "SER " " C  " "    " 6 0 1 808080  C618  1 1 7 ""  1 ""  <> 0 0 0 0 0 0 1 49.67 0 0 1285 <> 0 620 5629 346 223 6369 273 6873 94 0 <>
  619 15 -17.297905 -9.394429 -11.290864 145 S A 70 -0.50000 -0.50000 "SER " " O  " "    " 8 0 1 FF2E2E  O619  1 1 7 ""  1 ""  <> 0 0 0 0 0 0 1 48.87 0 0 1286 <> 0 621 5499 305 143 6345 301 6726 94 0 <>
  620 3 -14.918533 -11.766225 -11.842581 145 S A 24 0.14500 0.14500 "SER " " CB " "    " 6 0 1 808080  C620  1 1 7 ""  1 ""  <> 0 0 0 0 0 0 1 47.02 0 0 1287 <> 0 622 5286 657 198 5904 295 6674 94 0 <>
  621 16 -14.264061 -10.914169 -10.929563 145 S A 70 -0.68300 -0.68300 "SER " " OG " "    " 8 0 1 FF2E2E  O621  1 1 7 ""  1 ""  <> 0 0 0 0 0 0 1 50.54 0 0 1288 <> 0 623 5612 725 49 6449 325 7140 94 0 <>
  622 25 -16.685262 -9.676962 -13.468593 146 I A 38 -0.50000 -0.50000 "ILE " " N  " "    " 7 0 1 2E2EFF  N622  1 1 7 ""  1 ""  <> 0 0 0 0 0 0 1 51.62 0 0 1294 <> 0 624 5830 294 316 6637 210 7147 95 0 <>
  623 3 -17.132091 -8.384300 -14.001263 146 I A 24 0.14000 0.14000 "ILE " " CA " "    " 6 0 1 808080  C623  1 1 -1106 "%RT%RN"  2 ""  FF3C00  0 0 0 0 0 0 1 52.1 0 0 1295 <> 0 625 5812 187 322 6802 185 7182 95 0 <>
  624 2 -18.628040 -8.096694 -13.763033 146 I A 24 0.50000 0.50000 "ILE " " C  " "    " 6 0 1 808080  C624  1 1 7 ""  1 ""  <> 0 0 0 0 0 0 1 52.94 0 0 1296 <> 0 626 5997 70 289 6932 200 7185 95 0 <>
  625 15 -18.969518 -6.946073 -13.496823 146 I A 70 -0.50000 -0.50000 "ILE " " O  " "    " 8 0 1 FF2E2E  O625  1 1 7 ""  1 ""  <> 0 0 0 0 0 0 1 55.34 0 0 1297 <> 0 627 6241 24 240 7322 208 7466 95 0 <>
  626 3 -16.801455 -8.236215 -15.521451 146 I A 24 -0.06000 -0.06000 "ILE " " CB " "    " 6 0 1 808080  C626  1 1 7 ""  1 ""  <> 0 0 0 0 0 0 1 51.66 0 0 1298 <> 0 628 5751 160 443 6741 126 7137 95 0 <>
  627 3 -15.300081 -7.923034 -15.713485 146 I A 24 -0.12000 -0.12000 "ILE " " CG1" "    " 6 0 1 808080  C627  1 1 7 ""  1 ""  <> 0 0 0 0 0 0 1 53.87 0 0 1299 <> 0 629 5886 257 498 7038 103 7543 95 0 <>
  628 3 -17.655194 -7.202926 -16.293897 146 I A 24 -0.18000 -0.18000 "ILE " " CG2" "    " 6 0 1 808080  C628  1 1 7 ""  1 ""  <> 0 0 0 0 0 0 1 47.08 0 0 1300 <> 0 630 5165 50 445 6234 117 6488 95 0 <>
  629 3 -14.800732 -8.098697 -17.156091 146 I A 24 -0.18000 -0.18000 "ILE " " CD1" "    " 6 0 1 808080  C629  1 1 7 ""  1 ""  <> 0 0 0 0 0 0 1 54.73 0 0 1301 <> 0 631 6008 237 658 7134 49 7651 95 0 <>
  630 25 -19.475379 -9.135724 -13.849839 147 D A 38 -0.50000 -0.50000 "ASP " " N  " "    " 7 0 1 2E2EFF  N630  1 1 7 ""  1 ""  <> 0 0 0 0 0 0 1 51.45 0 0 1313 <> 0 632 5936 22 323 6664 197 6947 96 0 <>
  631 3 -20.920871 -9.045488 -13.652975 147 D A 24 0.14000 0.14000 "ASP " " CA " "    " 6 0 1 808080  C631  1 1 -1106 "%RT%RN"  2 ""  FF3C00  0 0 0 0 0 0 1 52.95 0 0 1314 <> 0 633 6166 -96 305 6886 200 7065 96 0 <>
  632 2 -21.275883 -8.661389 -12.201653 147 D A 24 0.50000 0.50000 "ASP " " C  " "    " 6 0 1 808080  C632  1 1 7 ""  1 ""  <> 0 0 0 0 0 0 1 55.8 0 0 1315 <> 0 634 6502 -82 242 7297 259 7404 96 0 <>
  633 15 -22.040343 -7.717522 -11.998863 147 D A 70 -0.50000 -0.50000 "ASP " " O  " "    " 8 0 1 FF2E2E  O633  1 1 7 ""  1 ""  <> 0 0 0 0 0 0 1 62.7 0 0 1316 <> 0 635 7309 -126 209 8266 255 8248 96 0 <>
  634 3 -21.625345 -10.366245 -14.059437 147 D A 24 -0.22000 -0.22000 "ASP " " CB " "    " 6 0 1 808080  C634  1 1 7 ""  1 ""  <> 0 0 0 0 0 0 1 51.92 0 0 1317 <> 0 636 6173 -166 358 6642 182 6911 96 0 <>
  635 2 -23.098223 -10.233068 -14.469667 147 D A 24 0.70000 0.70000 "ASP " " CG " "    " 6 0 1 808080  C635  1 1 7 ""  1 ""  <> 0 0 0 0 0 0 1 53.61 0 0 1318 <> 0 637 6383 -314 356 6909 130 7078 96 0 <>
  636 15 -23.444014 -9.211375 -15.103174 147 D A 70 -0.80000 -0.80000 "ASP " " OD1" "    " 8 0 1 FF2E2E  O636  1 1 7 ""  1 ""  <> 0 0 0 0 0 0 1 58.22 0 0 1319 <> 0 638 6908 -330 333 7575 85 7636 96 0 <>
  637 18 -23.831882 -11.226885 -14.279866 147 D A 70 -0.80000 -0.80000 "ASP " " OD2" "    " 8 -1 1 FF2E2E  O637  1 1 7 ""  1 ""  <> 0 0 0 0 0 0 1 53.21 0 0 1320 <> 0 639 6387 -413 378 6817 133 7015 96 0 <>
  638 25 -20.665221 -9.363603 -11.228355 148 Y A 38 -0.50000 -0.50000 "TYR " " N  " "    " 7 0 1 2E2EFF  N638  1 1 7 ""  1 ""  <> 0 0 0 0 0 0 1 49.13 0 0 1325 <> 0 640 5729 -4 226 6377 313 6562 97 0 <>
  639 3 -20.774183 -9.069983 -9.796760 148 Y A 24 0.14000 0.14000 "TYR " " CA " "    " 6 0 1 808080  C639  1 1 -1106 "%RT%RN"  2 ""  FF3C00  0 0 0 0 0 0 1 48.89 0 0 1326 <> 0 641 5718 22 167 6382 371 6476 97 0 <>
  640 2 -20.110931 -7.740374 -9.405241 148 Y A 24 0.50000 0.50000 "TYR " " C  " "    " 6 0 1 808080  C640  1 1 7 ""  1 ""  <> 0 0 0 0 0 0 1 52.19 0 0 1327 <> 0 642 6010 69 80 6910 356 6909 97 0 <>
  641 15 -20.706345 -7.007709 -8.617795 148 Y A 70 -0.50000 -0.50000 "TYR " " O  " "    " 8 0 1 FF2E2E  O641  1 1 7 ""  1 ""  <> 0 0 0 0 0 0 1 52.3 0 0 1328 <> 0 643 6014 33 55 6993 360 6864 97 0 <>
  642 3 -20.229191 -10.244968 -8.958871 148 Y A 24 -0.00500 -0.00500 "TYR " " CB " "    " 6 0 1 808080  C642  1 1 7 ""  1 ""  <> 0 0 0 0 0 0 1 50.21 0 0 1329 <> 0 644 6020 125 148 6437 441 6621 97 0 <>
  643 2 -21.214710 -11.388058 -8.775635 148 Y A 24 -0.11500 -0.11500 "TYR " " CG " "    " 6 0 1 808080  C643  1 1 7 ""  1 ""  <> 0 0 0 0 0 0 1 50.54 0 0 1330 <> 0 645 6234 39 244 6356 477 6613 97 0 <>
  644 2 -21.383674 -12.354945 -9.786643 148 Y A 24 -0.11500 -0.11500 "TYR " " CD1" "    " 6 0 1 808080  C644  1 1 7 ""  1 ""  <> 0 0 0 0 0 0 1 50.94 0 0 1331 <> 0 646 6360 4 319 6286 445 6708 97 0 <>
  645 2 -21.974871 -11.488464 -7.590404 148 Y A 24 -0.11500 -0.11500 "TYR " " CD2" "    " 6 0 1 808080  C645  1 1 7 ""  1 ""  <> 0 0 0 0 0 0 1 50.74 0 0 1332 <> 0 647 6358 -21 274 6376 537 6544 97 0 <>
  646 2 -22.285121 -13.420083 -9.617245 148 Y A 24 -0.11500 -0.11500 "TYR " " CE1" "    " 6 0 1 808080  C646  1 1 7 ""  1 ""  <> 0 0 0 0 0 0 1 50.89 0 0 1333 <> 0 648 6519 -104 411 6150 467 6669 97 0 <>
  647 2 -22.886615 -12.549602 -7.420782 148 Y A 24 -0.11500 -0.11500 "TYR " " CE2" "    " 6 0 1 808080  C647  1 1 7 ""  1 ""  <> 0 0 0 0 0 0 1 53.44 0 0 1334 <> 0 649 6854 -130 387 6596 569 6853 97 0 <>
  648 2 -23.040138 -13.516730 -8.434775 148 Y A 24 0.15000 0.15000 "TYR " " CZ " "    " 6 0 1 808080  C648  1 1 7 ""  1 ""  <> 0 0 0 0 0 0 1 52.82 0 0 1335 <> 0 650 6844 -180 450 6391 533 6835 97 0 <>
  649 16 -23.923690 -14.543945 -8.280394 148 Y A 70 -0.58500 -0.58500 "TYR " " OH " "    " 8 0 1 FF2E2E  O649  1 1 7 ""  1 ""  <> 0 0 0 0 0 0 1 52.65 0 0 1336 <> 0 651 6982 -316 567 6229 555 6792 97 0 <>
  650 25 -18.939139 -7.421018 -9.988000 149 Y A 38 -0.50000 -0.50000 "TYR " " N  " "    " 7 0 1 2E2EFF  N650  1 1 7 ""  1 ""  <> 0 0 0 0 0 0 1 55.52 0 0 1346 <> 0 652 6335 143 49 7344 329 7418 98 0 <>
  651 3 -18.270819 -6.126056 -9.825898 149 Y A 24 0.14000 0.14000 "TYR " " CA " "    " 6 0 1 808080  C651  1 1 -1106 "%RT%RN"  2 ""  FF3C00  0 0 0 0 0 0 1 53.39 0 0 1347 <> 0 653 5936 158 -24 7161 299 7187 98 0 <>
  652 2 -19.133253 -4.951604 -10.303049 149 Y A 24 0.50000 0.50000 "TYR " " C  " "    " 6 0 1 808080  C652  1 1 7 ""  1 ""  <> 0 0 0 0 0 0 1 49.65 0 0 1348 <> 0 654 5432 58 6 6748 267 6685 98 0 <>
  653 15 -19.208858 -3.972444 -9.570876 149 Y A 70 -0.50000 -0.50000 "TYR " " O  " "    " 8 0 1 FF2E2E  O653  1 1 7 ""  1 ""  <> 0 0 0 0 0 0 1 50.68 0 0 1349 <> 0 655 5533 48 -53 6930 256 6792 98 0 <>
  654 3 -16.898287 -6.095027 -10.532432 149 Y A 24 -0.00500 -0.00500 "TYR " " CB " "    " 6 0 1 808080  C654  1 1 7 ""  1 ""  <> 0 0 0 0 0 0 1 51.53 0 0 1350 <> 0 656 5574 217 -16 6928 262 7076 98 0 <>
  655 2 -15.710475 -6.554548 -9.705022 149 Y A 24 -0.11500 -0.11500 "TYR " " CG " "    " 6 0 1 808080  C655  1 1 7 ""  1 ""  <> 0 0 0 0 0 0 1 54.93 0 0 1351 <> 0 657 5949 349 -122 7359 276 7564 98 0 <>
  656 2 -14.934520 -7.654544 -10.119971 149 Y A 24 -0.11500 -0.11500 "TYR " " CD1" "    " 6 0 1 808080  C656  1 1 7 ""  1 ""  <> 0 0 0 0 0 0 1 57.65 0 0 1352 <> 0 658 6308 464 -97 7631 290 7965 98 0 <>
  657 2 -15.324557 -5.831705 -8.555881 149 Y A 24 -0.11500 -0.11500 "TYR " " CD2" "    " 6 0 1 808080  C657  1 1 7 ""  1 ""  <> 0 0 0 0 0 0 1 54.35 0 0 1353 <> 0 659 5814 373 -261 7356 267 7482 98 0 <>
  658 2 -13.805334 -8.049692 -9.383082 149 Y A 24 -0.11500 -0.11500 "TYR " " CE1" "    " 6 0 1 808080  C658  1 1 7 ""  1 ""  <> 0 0 0 0 0 0 1 58.32 0 0 1354 <> 0 660 6330 617 -216 7723 304 8105 98 0 <>
  659 2 -14.174995 -6.208254 -7.834472 149 Y A 24 -0.11500 -0.11500 "TYR " " CE2" "    " 6 0 1 808080  C659  1 1 7 ""  1 ""  <> 0 0 0 0 0 0 1 58.5 0 0 1355 <> 0 661 6277 507 -395 7896 273 8052 98 0 <>
  660 2 -13.419498 -7.324717 -8.245466 149 Y A 24 0.15000 0.15000 "TYR " " CZ " "    " 6 0 1 808080  C660  1 1 7 ""  1 ""  <> 0 0 0 0 0 0 1 59.95 0 0 1356 <> 0 662 6461 638 -376 8018 296 8301 98 0 <>
  661 16 -12.295867 -7.703191 -7.574224 149 Y A 70 -0.58500 -0.58500 "TYR " " OH " "    " 8 0 1 FF2E2E  O661  1 1 7 ""  1 ""  <> 0 0 0 0 0 0 1 61.83 0 0 1357 <> 0 663 6627 804 -529 8277 304 8589 98 0 <>
  662 25 -19.791451 -5.068895 -11.472028 150 N A 38 -0.50000 -0.50000 "ASN " " N  " "    " 7 0 1 2E2EFF  N662  1 1 7 ""  1 ""  <> 0 0 0 0 0 0 1 46.47 0 0 1367 <> 0 664 5048 -3 88 6331 247 6277 99 0 <>
  663 3 -20.708817 -4.054887 -12.002514 150 N A 24 0.14000 0.14000 "ASN " " CA " "    " 6 0 1 808080  C663  1 1 -1106 "%RT%RN"  2 ""  FF3C00  0 0 0 0 0 0 1 51.24 0 0 1368 <> 0 665 5637 -69 101 6987 225 6844 99 0 <>
  664 2 -21.887237 -3.803507 -11.047206 150 N A 24 0.50000 0.50000 "ASN " " C  " "    " 6 0 1 808080  C664  1 1 7 ""  1 ""  <> 0 0 0 0 0 0 1 50.38 0 0 1369 <> 0 666 5558 -93 77 6918 240 6665 99 0 <>
  665 15 -22.103499 -2.652152 -10.685410 150 N A 70 -0.50000 -0.50000 "ASN " " O  " "    " 8 0 1 FF2E2E  O665  1 1 7 ""  1 ""  <> 0 0 0 0 0 0 1 49.43 0 0 1370 <> 0 667 5413 -88 43 6844 229 6526 99 0 <>
  666 3 -21.139581 -4.419601 -13.447404 150 N A 24 -0.12000 -0.12000 "ASN " " CB " "    " 6 0 1 808080  C666  1 1 7 ""  1 ""  <> 0 0 0 0 0 0 1 52.77 0 0 1371 <> 0 668 5867 -116 165 7164 200 7021 99 0 <>
  667 2 -22.277580 -3.549406 -14.007935 150 N A 24 0.50000 0.50000 "ASN " " CG " "    " 6 0 1 808080  C667  1 1 7 ""  1 ""  <> 0 0 0 0 0 0 1 51.3 0 0 1372 <> 0 669 5675 -155 150 7035 184 6783 99 0 <>
  668 15 -23.389117 -4.031170 -14.207563 150 N A 70 -0.50000 -0.50000 "ASN " " OD1" "    " 8 0 1 FF2E2E  O668  1 1 7 ""  1 ""  <> 0 0 0 0 0 0 1 48.17 0 0 1373 <> 0 670 5297 -199 145 6663 168 6341 99 0 <>
  669 25 -22.009771 -2.266540 -14.254800 150 N A 38 -0.76000 -0.76000 "ASN " " ND2" "    " 7 0 1 2E2EFF  N669  1 1 7 ""  1 ""  <> 0 0 0 0 0 0 1 53.95 0 0 1374 <> 0 671 5981 -138 137 7385 186 7130 99 0 <>
  670 25 -22.582050 -4.875967 -10.636657 151 M A 38 -0.50000 -0.50000 "MET " " N  " "    " 7 0 1 2E2EFF  N670  1 1 7 ""  1 ""  <> 0 0 0 0 0 0 1 52.19 0 0 1381 <> 0 672 5851 -122 112 7118 261 6860 100 0 <>
  671 3 -23.719200 -4.849343 -9.713322 151 M A 24 0.14000 0.14000 "MET " " CA " "    " 6 0 1 808080  C671  1 1 -1106 "%RT%RN"  2 ""  FF3C00  0 0 0 0 0 0 1 52.41 0 0 1382 <> 0 673 5901 -158 130 7186 274 6828 100 0 <>
  672 2 -23.423248 -4.153234 -8.369522 151 M A 24 0.50000 0.50000 "MET " " C  " "    " 6 0 1 808080  C672  1 1 7 ""  1 ""  <> 0 0 0 0 0 0 1 48.67 0 0 1383 <> 0 674 5446 -100 82 6741 292 6306 100 0 <>
  673 15 -24.225641 -3.328343 -7.931784 151 M A 70 -0.50000 -0.50000 "MET " " O  " "    " 8 0 1 FF2E2E  O673  1 1 7 ""  1 ""  <> 0 0 0 0 0 0 1 45.87 0 0 1384 <> 0 675 5074 -108 93 6445 275 5910 100 0 <>
  674 3 -24.217391 -6.297553 -9.542270 151 M A 24 -0.12000 -0.12000 "MET " " CB " "    " 6 0 1 808080  C674  1 1 7 ""  1 ""  <> 0 0 0 0 0 0 1 50.23 0 0 1385 <> 0 676 5711 -214 197 6844 304 6531 100 0 <>
  675 3 -25.276853 -6.529935 -8.450918 151 M A 24 0.04750 0.04750 "MET " " CG " "    " 6 0 1 808080  C675  1 1 7 ""  1 ""  <> 0 0 0 0 0 0 1 48.68 0 0 1386 <> 0 677 5535 -270 257 6685 321 6277 100 0 <>
  676 49 -26.105858 -8.138367 -8.557762 151 M A 143 -0.33500 -0.33500 "MET " " SD " "    " 16 0 1 FFFF6B  S676  1 1 7 ""  1 ""  <> 0 0 0 0 0 0 1 57.72 0 0 1387 <> 0 678 6787 -385 367 7728 350 7417 100 0 <>
  677 3 -24.671878 -9.248113 -8.637080 151 M A 24 -0.01250 -0.01250 "MET " " CE " "    " 6 0 1 808080  C677  1 1 7 ""  1 ""  <> 0 0 0 0 0 0 1 39.63 0 0 1388 <> 0 679 4643 -276 327 5293 412 5121 100 0 <>
  678 25 -22.265391 -4.478807 -7.771970 152 F A 38 -0.50000 -0.50000 "PHE " " N  " "    " 7 0 1 2E2EFF  N678  1 1 7 ""  1 ""  <> 0 0 0 0 0 0 1 46.85 0 0 1398 <> 0 680 5248 -30 19 6473 316 6082 101 0 <>
  679 3 -21.774778 -3.885851 -6.530790 152 F A 24 0.14000 0.14000 "PHE " " CA " "    " 6 0 1 808080  C679  1 1 -1106 "%RT%RN"  2 ""  FF3C00  0 0 0 0 0 0 1 48.07 0 0 1399 <> 0 681 5439 25 -57 6654 320 6172 101 0 <>
  680 2 -21.271036 -2.445301 -6.687223 152 F A 24 0.50000 0.50000 "PHE " " C  " "    " 6 0 1 808080  C680  1 1 7 ""  1 ""  <> 0 0 0 0 0 0 1 51.43 0 0 1400 <> 0 682 5783 32 -123 7123 262 6637 101 0 <>
  681 15 -21.782474 -1.564907 -5.997090 152 F A 70 -0.50000 -0.50000 "PHE " " O  " "    " 8 0 1 FF2E2E  O681  1 1 7 ""  1 ""  <> 0 0 0 0 0 0 1 55.65 0 0 1401 <> 0 683 6341 29 -129 7691 235 7111 101 0 <>
  682 3 -20.706440 -4.793352 -5.892546 152 F A 24 -0.00500 -0.00500 "PHE " " CB " "    " 6 0 1 808080  C682  1 1 7 ""  1 ""  <> 0 0 0 0 0 0 1 48.68 0 0 1402 <> 0 684 5582 111 -134 6683 364 6233 101 0 <>
  683 2 -21.257602 -5.824084 -4.930283 152 F A 24 -0.11500 -0.11500 "PHE " " CG " "    " 6 0 1 808080  C683  1 1 7 ""  1 ""  <> 0 0 0 0 0 0 1 56.18 0 0 1403 <> 0 685 6695 121 -86 7581 436 7070 101 0 <>
  684 2 -21.865054 -7.009281 -5.394348 152 F A 24 -0.11500 -0.11500 "PHE " " CD1" "    " 6 0 1 808080  C684  1 1 7 ""  1 ""  <> 0 0 0 0 0 0 1 57.74 0 0 1404 <> 0 686 6950 58 28 7709 470 7281 101 0 <>
  685 2 -21.292493 -5.528962 -3.552197 152 F A 24 -0.11500 -0.11500 "PHE " " CD2" "    " 6 0 1 808080  C685  1 1 7 ""  1 ""  <> 0 0 0 0 0 0 1 59.34 0 0 1405 <> 0 687 7214 182 -150 7992 466 7341 101 0 <>
  686 2 -22.411670 -7.903395 -4.484544 152 F A 24 -0.11500 -0.11500 "PHE " " CE1" "    " 6 0 1 808080  C686  1 1 7 ""  1 ""  <> 0 0 0 0 0 0 1 59.04 0 0 1406 <> 0 688 7283 44 98 7804 542 7345 101 0 <>
  687 2 -21.855054 -6.427935 -2.660097 152 F A 24 -0.11500 -0.11500 "PHE " " CE2" "    " 6 0 1 808080  C687  1 1 7 ""  1 ""  <> 0 0 0 0 0 0 1 60.55 0 0 1407 <> 0 689 7553 186 -81 8084 546 7371 101 0 <>
  688 2 -22.409604 -7.611437 -3.124982 152 F A 24 -0.11500 -0.11500 "PHE " " CZ " "    " 6 0 1 808080  C688  1 1 7 ""  1 ""  <> 0 0 0 0 0 0 1 60.44 0 0 1408 <> 0 690 7590 111 53 7989 588 7384 101 0 <>
  689 25 -20.282198 -2.226182 -7.573590 153 T A 38 -0.50000 -0.50000 "THR " " N  " "    " 7 0 0 2E2EFF  N689  1 1 7 ""  1 ""  <> 0 0 0 0 0 0 1 52.96 0 0 1418 <> 0 691 5888 36 -154 7302 239 6932 102 0 <>
  690 3 -19.640706 -0.920930 -7.753708 153 T A 24 0.14000 0.14000 "THR " " CA " "    " 6 0 0 808080  C690  1 1 -1107 "%RT%RN"  2 ""  FF5A00  0 0 0 0 0 0 1 56.06 0 0 1419 <> 0 692 6209 16 -200 7710 186 7381 102 0 <>
  691 2 -20.575941 0.158833 -8.315947 153 T A 24 0.50000 0.50000 "THR " " C  " "    " 6 0 0 808080  C691  1 1 7 ""  1 ""  <> 0 0 0 0 0 0 1 54.85 0 0 1420 <> 0 693 6071 -26 -144 7565 164 7206 102 0 <>
  692 15 -20.374339 1.312799 -7.950822 153 T A 70 -0.50000 -0.50000 "THR " " O  " "    " 8 0 0 FF2E2E  O692  1 1 7 ""  1 ""  <> 0 0 0 0 0 0 1 58.57 0 0 1421 <> 0 694 6550 -34 -182 8031 124 7673 102 0 <>
  693 3 -18.368303 -0.946685 -8.644368 153 T A 24 0.20500 0.20500 "THR " " CB " "    " 6 0 0 808080  C693  1 1 7 ""  1 ""  <> 0 0 0 0 0 0 1 57.35 0 0 1422 <> 0 695 6263 6 -192 7856 168 7673 102 0 <>
  694 16 -18.652051 -1.275195 -9.991138 153 T A 70 -0.68300 -0.68300 "THR " " OG1" "    " 8 0 0 FF2E2E  O694  1 1 7 ""  1 ""  <> 0 0 0 0 0 0 1 58.51 0 0 1423 <> 0 696 6416 -10 -89 7977 191 7837 102 0 <>
  695 3 -17.256992 -1.856378 -8.110368 153 T A 24 -0.18000 -0.18000 "THR " " CG2" "    " 6 0 0 808080  C695  1 1 7 ""  1 ""  <> 0 0 0 0 0 0 1 55.89 0 0 1424 <> 0 697 6024 77 -287 7679 169 7534 102 0 <>
  696 25 -21.586282 -0.206963 -9.127709 154 S A 38 -0.50000 -0.50000 "SER " " N  " "    " 7 0 1 2E2EFF  N696  1 1 7 ""  1 ""  <> 0 0 0 0 0 0 1 50.5 0 0 1432 <> 0 698 5528 -45 -68 7019 185 6640 103 0 <>
  697 3 -22.569669 0.739823 -9.655406 154 S A 24 0.14000 0.14000 "SER " " CA " "    " 6 0 1 808080  C697  1 1 -1107 "%RT%RN"  2 ""  FF5A00  0 0 0 0 0 0 1 49.9 0 0 1433 <> 0 699 5459 -52 -38 6959 169 6540 103 0 <>
  698 2 -23.413719 1.368145 -8.541533 154 S A 24 0.50000 0.50000 "SER " " C  " "    " 6 0 1 808080  C698  1 1 7 ""  1 ""  <> 0 0 0 0 0 0 1 53.91 0 0 1434 <> 0 700 6007 -17 -49 7498 149 6979 103 0 <>
  699 15 -23.398770 2.588803 -8.416244 154 S A 70 -0.50000 -0.50000 "SER " " O  " "    " 8 0 1 FF2E2E  O699  1 1 7 ""  1 ""  <> 0 0 0 0 0 0 1 57.38 0 0 1435 <> 0 701 6472 3 -72 7916 115 7415 103 0 <>
  700 3 -23.479795 0.100422 -10.718274 154 S A 24 0.14500 0.14500 "SER " " CB " "    " 6 0 1 808080  C700  1 1 7 ""  1 ""  <> 0 0 0 0 0 0 1 51.11 0 0 1436 <> 0 702 5599 -73 13 7136 183 6684 103 0 <>
  701 16 -22.765096 -0.134020 -11.910795 154 S A 70 -0.68300 -0.68300 "SER " " OG " "    " 8 0 1 FF2E2E  O701  1 1 7 ""  1 ""  <> 0 0 0 0 0 0 1 59.53 0 0 1437 <> 0 703 6660 -97 35 8168 188 7791 103 0 <>
  702 25 -24.090282 0.535167 -7.730419 155 I A 38 -0.50000 -0.50000 "ILE " " N  " "    " 7 0 0 2E2EFF  N702  1 1 7 ""  1 ""  <> 0 0 0 0 0 0 1 51.8 0 0 1443 <> 0 704 5763 -14 -14 7266 168 6653 104 0 <>
  703 3 -24.958903 1.008198 -6.650718 155 I A 24 0.14000 0.14000 "ILE " " CA " "    " 6 0 0 808080  C703  1 1 -1107 "%RT%RN"  2 ""  FF5A00  0 0 0 0 0 0 1 47.89 0 0 1444 <> 0 705 5308 20 14 6806 147 6080 104 0 <>
  704 2 -24.179117 1.616411 -5.460234 155 I A 24 0.50000 0.50000 "ILE " " C  " "    " 6 0 0 808080  C704  1 1 7 ""  1 ""  <> 0 0 0 0 0 0 1 43.78 0 0 1445 <> 0 706 4870 53 -56 6261 119 5503 104 0 <>
  705 15 -24.706724 2.514908 -4.808105 155 I A 70 -0.50000 -0.50000 "ILE " " O  " "    " 8 0 0 FF2E2E  O705  1 1 7 ""  1 ""  <> 0 0 0 0 0 0 1 43.83 0 0 1446 <> 0 707 4926 92 -45 6274 74 5453 104 0 <>
  706 3 -25.919706 -0.110184 -6.155909 155 I A 24 -0.06000 -0.06000 "ILE " " CB " "    " 6 0 0 808080  C706  1 1 7 ""  1 ""  <> 0 0 0 0 0 0 1 44.69 0 0 1447 <> 0 708 4913 -8 105 6442 178 5627 104 0 <>
  707 3 -27.177936 0.493194 -5.489965 155 I A 24 -0.12000 -0.12000 "ILE " " CG1" "    " 6 0 0 808080  C707  1 1 7 ""  1 ""  <> 0 0 0 0 0 0 1 42.45 0 0 1448 <> 0 709 4640 29 179 6212 146 5277 104 0 <>
  708 3 -25.247004 -1.173584 -5.260805 155 I A 24 -0.18000 -0.18000 "ILE " " CG2" "    " 6 0 0 808080  C708  1 1 7 ""  1 ""  <> 0 0 0 0 0 0 1 44.57 0 0 1449 <> 0 710 4987 -19 91 6384 229 5562 104 0 <>
  709 3 -28.272374 -0.530197 -5.161789 155 I A 24 -0.18000 -0.18000 "ILE " " CD1" "    " 6 0 0 808080  C709  1 1 7 ""  1 ""  <> 0 0 0 0 0 0 1 43.33 0 0 1450 <> 0 711 4704 -25 305 6380 163 5379 104 0 <>
  710 25 -22.927279 1.177536 -5.232020 156 F A 38 -0.50000 -0.50000 "PHE " " N  " "    " 7 0 0 2E2EFF  N710  1 1 7 ""  1 ""  <> 0 0 0 0 0 0 1 41.79 0 0 1462 <> 0 712 4630 47 -136 5983 133 5266 105 0 <>
  711 3 -22.007231 1.812666 -4.284830 156 F A 24 0.14000 0.14000 "PHE " " CA " "    " 6 0 0 808080  C711  1 1 -1107 "%RT%RN"  2 ""  FF5A00  0 0 0 0 0 0 1 48.07 0 0 1463 <> 0 713 5482 70 -243 6764 89 6016 105 0 <>
  712 2 -21.525855 3.195386 -4.745859 156 F A 24 0.50000 0.50000 "PHE " " C  " "    " 6 0 0 808080  C712  1 1 7 ""  1 ""  <> 0 0 0 0 0 0 1 54.09 0 0 1464 <> 0 714 6216 45 -278 7489 21 6847 105 0 <>
  713 15 -21.371240 4.074011 -3.901765 156 F A 70 -0.50000 -0.50000 "PHE " " O  " "    " 8 0 0 FF2E2E  O713  1 1 7 ""  1 ""  <> 0 0 0 0 0 0 1 53.17 0 0 1465 <> 0 715 6177 58 -324 7355 -43 6671 105 0 <>
  714 3 -20.804921 0.895435 -3.986549 156 F A 24 -0.00500 -0.00500 "PHE " " CB " "    " 6 0 0 808080  C714  1 1 7 ""  1 ""  <> 0 0 0 0 0 0 1 48.41 0 0 1466 <> 0 716 5505 84 -346 6801 112 6088 105 0 <>
  715 2 -21.020058 -0.323180 -3.102585 156 F A 24 -0.11500 -0.11500 "PHE " " CG " "    " 6 0 0 808080  C715  1 1 7 ""  1 ""  <> 0 0 0 0 0 0 1 49.2 0 0 1467 <> 0 717 5710 132 -342 6907 178 6076 105 0 <>
  716 2 -22.221416 -0.533966 -2.390877 156 F A 24 -0.11500 -0.11500 "PHE " " CD1" "    " 6 0 0 808080  C716  1 1 7 ""  1 ""  <> 0 0 0 0 0 0 1 51.97 0 0 1468 <> 0 718 6150 126 -218 7269 213 6326 105 0 <>
  717 2 -19.945859 -1.217899 -2.901531 156 F A 24 -0.11500 -0.11500 "PHE " " CD2" "    " 6 0 0 808080  C717  1 1 7 ""  1 ""  <> 0 0 0 0 0 0 1 47.54 0 0 1469 <> 0 719 5512 188 -456 6687 206 5864 105 0 <>
  718 2 -22.326220 -1.600576 -1.514698 156 F A 24 -0.11500 -0.11500 "PHE " " CE1" "    " 6 0 0 808080  C718  1 1 7 ""  1 ""  <> 0 0 0 0 0 0 1 49.57 0 0 1470 <> 0 720 5974 153 -188 6948 285 5911 105 0 <>
  719 2 -20.079921 -2.289779 -2.030465 156 F A 24 -0.11500 -0.11500 "PHE " " CE2" "    " 6 0 0 808080  C719  1 1 7 ""  1 ""  <> 0 0 0 0 0 0 1 45.39 0 0 1471 <> 0 721 5381 245 -451 6394 283 5473 105 0 <>
  720 2 -21.268407 -2.481772 -1.339449 156 F A 24 -0.11500 -0.11500 "PHE " " CZ " "    " 6 0 0 808080  C720  1 1 7 ""  1 ""  <> 0 0 0 0 0 0 1 44.57 0 0 1472 <> 0 722 5394 217 -306 6282 326 5257 105 0 <>
  721 25 -21.343253 3.386046 -6.063749 157 T A 38 -0.50000 -0.50000 "THR " " N  " "    " 7 0 0 2E2EFF  N721  1 1 7 ""  1 ""  <> 0 0 0 0 0 0 1 53.24 0 0 1482 <> 0 723 6023 4 -246 7354 34 6851 106 0 <>
  722 3 -21.037494 4.689787 -6.655588 157 T A 24 0.14000 0.14000 "THR " " CA " "    " 6 0 0 808080  C722  1 1 -1107 "%RT%RN"  2 ""  FF5A00  0 0 0 0 0 0 1 49.24 0 0 1483 <> 0 724 5515 -33 -249 6784 -11 6409 106 0 <>
  723 2 -22.241171 5.651613 -6.570278 157 T A 24 0.50000 0.50000 "THR " " C  " "    " 6 0 0 808080  C723  1 1 7 ""  1 ""  <> 0 0 0 0 0 0 1 49.02 0 0 1484 <> 0 725 5568 18 -196 6736 -31 6322 106 0 <>
  724 15 -22.027951 6.843067 -6.367772 157 T A 70 -0.50000 -0.50000 "THR " " O  " "    " 8 0 0 FF2E2E  O724  1 1 7 ""  1 ""  <> 0 0 0 0 0 0 1 49.12 0 0 1485 <> 0 726 5651 14 -219 6679 -89 6333 106 0 <>
  725 3 -20.588562 4.573203 -8.135273 157 T A 24 0.20500 0.20500 "THR " " CB " "    " 6 0 0 808080  C725  1 1 7 ""  1 ""  <> 0 0 0 0 0 0 1 45.03 0 0 1486 <> 0 727 4908 -82 -195 6223 24 5980 106 0 <>
  726 16 -19.392309 3.831573 -8.220456 157 T A 70 -0.68300 -0.68300 "THR " " OG1" "    " 8 0 0 FF2E2E  O726  1 1 7 ""  1 ""  <> 0 0 0 0 0 0 1 46.27 0 0 1487 <> 0 728 4973 -111 -231 6399 31 6208 106 0 <>
  727 3 -20.306288 5.887251 -8.860047 157 T A 24 -0.18000 -0.18000 "THR " " CG2" "    " 6 0 0 808080  C727  1 1 7 ""  1 ""  <> 0 0 0 0 0 0 1 45.78 0 0 1488 <> 0 729 5038 -131 -175 6227 -7 6128 106 0 <>
  728 25 -23.474980 5.120868 -6.654032 158 L A 38 -0.50000 -0.50000 "LEU " " N  " "    " 7 0 0 2E2EFF  N728  1 1 7 ""  1 ""  <> 0 0 0 0 0 0 1 47.62 0 0 1496 <> 0 730 5373 67 -126 6616 7 6104 107 0 <>
  729 3 -24.711314 5.872053 -6.419734 158 L A 24 0.14000 0.14000 "LEU " " CA " "    " 6 0 0 808080  C729  1 1 -1107 "%RT%RN"  2 ""  FF5A00  0 0 0 0 0 0 1 49.48 0 0 1497 <> 0 731 5648 144 -75 6857 -17 6293 107 0 <>
  730 2 -24.888525 6.298219 -4.953065 158 L A 24 0.50000 0.50000 "LEU " " C  " "    " 6 0 0 808080  C730  1 1 7 ""  1 ""  <> 0 0 0 0 0 0 1 54.8 0 0 1498 <> 0 732 6420 184 -82 7529 -78 6874 107 0 <>
  731 15 -25.420311 7.381908 -4.720479 158 L A 70 -0.50000 -0.50000 "LEU " " O  " "    " 8 0 0 FF2E2E  O731  1 1 7 ""  1 ""  <> 0 0 0 0 0 0 1 57.98 0 0 1499 <> 0 733 6896 245 -64 7883 -132 7252 107 0 <>
  732 3 -25.931053 5.049909 -6.872863 158 L A 24 -0.12000 -0.12000 "LEU " " CB " "    " 6 0 0 808080  C732  1 1 7 ""  1 ""  <> 0 0 0 0 0 0 1 47.91 0 0 1500 <> 0 734 5367 173 -6 6747 21 6088 107 0 <>
  733 3 -25.997495 4.782675 -8.386900 158 L A 24 -0.06000 -0.06000 "LEU " " CG " "    " 6 0 0 808080  C733  1 1 7 ""  1 ""  <> 0 0 0 0 0 0 1 45.06 0 0 1501 <> 0 735 4938 150 -8 6392 63 5790 107 0 <>
  734 3 -27.166539 3.842203 -8.717588 158 L A 24 -0.18000 -0.18000 "LEU " " CD1" "    " 6 0 0 808080  C734  1 1 7 ""  1 ""  <> 0 0 0 0 0 0 1 48.32 0 0 1502 <> 0 736 5257 156 38 6903 77 6199 107 0 <>
  735 3 -26.030533 6.068682 -9.225530 158 L A 24 -0.18000 -0.18000 "LEU " " CD2" "    " 6 0 0 808080  C735  1 1 7 ""  1 ""  <> 0 0 0 0 0 0 1 39.15 0 0 1503 <> 0 737 4238 204 -27 5573 57 5063 107 0 <>
  736 25 -24.421250 5.470074 -4.000380 159 C A 38 -0.50000 -0.50000 "CYS " " N  " "    " 7 0 0 2E2EFF  N736  1 1 7 ""  1 ""  <> 0 0 0 0 0 0 1 53.2 0 0 1515 <> 0 738 6240 161 -108 7368 -69 6604 108 0 <>
  737 3 -24.405101 5.786747 -2.569476 159 C A 24 0.14000 0.14000 "CYS " " CA " "    " 6 0 0 808080  C737  1 1 -1107 "%RT%RN"  2 ""  FF5A00  0 0 0 0 0 0 1 54.61 0 0 1516 <> 0 739 6545 197 -126 7547 -125 6656 108 0 <>
  738 2 -23.435988 6.928972 -2.256618 159 C A 24 0.50000 0.50000 "CYS " " C  " "    " 6 0 0 808080  C738  1 1 7 ""  1 ""  <> 0 0 0 0 0 0 1 52.7 0 0 1517 <> 0 740 6382 173 -231 7219 -211 6423 108 0 <>
  739 15 -23.839488 7.872549 -1.582952 159 C A 70 -0.50000 -0.50000 "CYS " " O  " "    " 8 0 0 FF2E2E  O739  1 1 7 ""  1 ""  <> 0 0 0 0 0 0 1 52.39 0 0 1518 <> 0 741 6454 220 -212 7135 -286 6318 108 0 <>
  740 3 -24.047940 4.581851 -1.684507 159 C A 24 0.06000 0.06000 "CYS " " CB " "    " 6 0 0 808080  C740  1 1 7 ""  1 ""  <> 0 0 0 0 0 0 1 54.15 0 0 1519 <> 0 742 6528 184 -157 7538 -81 6509 108 0 <>
  741 49 -25.427661 3.427876 -1.670165 159 C A 143 -0.33500 -0.33500 "CYS " " SG " "    " 16 0 0 FFFF6B  S741  1 1 7 ""  1 ""  <> 0 0 0 0 0 0 1 72.65 0 0 1520 <> 0 743 8870 204 10 9956 -14 8776 108 0 <>
  742 25 -22.197540 6.838424 -2.769786 160 T A 38 -0.50000 -0.50000 "THR " " N  " "    " 7 0 0 2E2EFF  N742  1 1 7 ""  1 ""  <> 0 0 0 0 0 0 1 53.45 0 0 1526 <> 0 744 6413 93 -334 7289 -209 6608 109 0 <>
  743 3 -21.169132 7.866193 -2.604793 160 T A 24 0.14000 0.14000 "THR " " CA " "    " 6 0 0 808080  C743  1 1 -1107 "%RT%RN"  2 ""  FF5A00  0 0 0 0 0 0 1 56.65 0 0 1527 <> 0 745 6858 29 -436 7613 -300 7054 109 0 <>
  744 2 -21.503269 9.170420 -3.360617 160 T A 24 0.50000 0.50000 "THR " " C  " "    " 6 0 0 808080  C744  1 1 7 ""  1 ""  <> 0 0 0 0 0 0 1 56.42 0 0 1528 <> 0 746 6880 27 -369 7473 -334 7083 109 0 <>
  745 15 -21.111985 10.227392 -2.872307 160 T A 70 -0.50000 -0.50000 "THR " " O  " "    " 8 0 0 FF2E2E  O745  1 1 7 ""  1 ""  <> 0 0 0 0 0 0 1 59.05 0 0 1529 <> 0 747 7320 -4 -415 7712 -429 7406 109 0 <>
  746 3 -19.771430 7.360060 -3.042392 160 T A 24 0.20500 0.20500 "THR " " CB " "    " 6 0 0 808080  C746  1 1 7 ""  1 ""  <> 0 0 0 0 0 0 1 58.75 0 0 1530 <> 0 748 6989 -63 -530 7888 -290 7446 109 0 <>
  747 16 -19.693939 7.107410 -4.430837 160 T A 70 -0.68300 -0.68300 "THR " " OG1" "    " 8 0 0 FF2E2E  O747  1 1 7 ""  1 ""  <> 0 0 0 0 0 0 1 57.77 0 0 1531 <> 0 749 6758 -89 -437 7754 -215 7438 109 0 <>
  748 3 -19.301798 6.122620 -2.257870 160 T A 24 -0.18000 -0.18000 "THR " " CG2" "    " 6 0 0 808080  C748  1 1 7 ""  1 ""  <> 0 0 0 0 0 0 1 58.36 0 0 1532 <> 0 750 6912 -27 -621 7930 -258 7333 109 0 <>
  749 25 -22.277979 9.094594 -4.461655 161 M A 38 -0.50000 -0.50000 "MET " " N  " "    " 7 0 0 2E2EFF  N749  1 1 7 ""  1 ""  <> 0 0 0 0 0 0 1 50.66 0 0 1540 <> 0 751 6094 65 -270 6746 -259 6407 110 0 <>
  750 3 -22.884818 10.251502 -5.127108 161 M A 24 0.14000 0.14000 "MET " " CA " "    " 6 0 0 808080  C750  1 1 -1107 "%RT%RN"  2 ""  FF5A00  0 0 0 0 0 0 1 50.81 0 0 1541 <> 0 752 6186 103 -209 6658 -268 6462 110 0 <>
  751 2 -23.949903 10.922504 -4.252034 161 M A 24 0.50000 0.50000 "MET " " C  " "    " 6 0 0 808080  C751  1 1 7 ""  1 ""  <> 0 0 0 0 0 0 1 51.27 0 0 1542 <> 0 753 6362 227 -161 6697 -326 6422 110 0 <>
  752 15 -23.875960 12.135111 -4.099475 161 M A 70 -0.50000 -0.50000 "MET " " O  " "    " 8 0 0 FF2E2E  O752  1 1 7 ""  1 ""  <> 0 0 0 0 0 0 1 50.26 0 0 1543 <> 0 754 6364 251 -156 6437 -389 6296 110 0 <>
  753 3 -23.467693 9.872424 -6.506498 161 M A 24 -0.12000 -0.12000 "MET " " CB " "    " 6 0 0 808080  C753  1 1 7 ""  1 ""  <> 0 0 0 0 0 0 1 50.4 0 0 1544 <> 0 755 6050 131 -144 6631 -172 6468 110 0 <>
  754 3 -22.389861 9.774637 -7.590893 161 M A 24 0.04750 0.04750 "MET " " CG " "    " 6 0 0 808080  C754  1 1 7 ""  1 ""  <> 0 0 0 0 0 0 1 48.06 0 0 1545 <> 0 756 5743 29 -142 6247 -141 6273 110 0 <>
  755 49 -22.828530 8.836110 -9.083492 161 M A 143 -0.33500 -0.33500 "MET " " SD " "    " 16 0 0 FFFF6B  S755  1 1 7 ""  1 ""  <> 0 0 0 0 0 0 1 61.4 0 0 1546 <> 0 757 7336 36 -88 7999 -33 7995 110 0 <>
  756 3 -24.102194 9.885647 -9.820923 161 M A 24 -0.01250 -0.01250 "MET " " CE " "    " 6 0 0 808080  C756  1 1 7 ""  1 ""  <> 0 0 0 0 0 0 1 59.83 0 0 1547 <> 0 758 7214 195 -54 7780 -4 7740 110 0 <>
  757 25 -24.883891 10.143305 -3.676612 162 S A 38 -0.50000 -0.50000 "SER " " N  " "    " 7 0 0 2E2EFF  N757  1 1 7 ""  1 ""  <> 0 0 0 0 0 0 1 52.86 0 0 1557 <> 0 759 6523 304 -108 7020 -307 6541 111 0 <>
  758 3 -25.957437 10.629542 -2.799460 162 S A 24 0.14000 0.14000 "SER " " CA " "    " 6 0 0 808080  C758  1 1 -1107 "%RT%RN"  2 ""  FF5A00  0 0 0 0 0 0 1 53.25 0 0 1558 <> 0 760 6663 429 -31 7073 -367 6496 111 0 <>
  759 2 -25.448862 11.255365 -1.486002 162 S A 24 0.50000 0.50000 "SER " " C  " "    " 6 0 0 808080  C759  1 1 7 ""  1 ""  <> 0 0 0 0 0 0 1 47.5 0 0 1559 <> 0 761 6108 410 -86 6274 -479 5666 111 0 <>
  760 15 -25.988412 12.277934 -1.064271 162 S A 70 -0.50000 -0.50000 "SER " " O  " "    " 8 0 0 FF2E2E  O760  1 1 7 ""  1 ""  <> 0 0 0 0 0 0 1 47.85 0 0 1560 <> 0 762 6288 493 -46 6226 -562 5667 111 0 <>
  761 3 -26.951420 9.485914 -2.513723 162 S A 24 0.14500 0.14500 "SER " " CB " "    " 6 0 0 808080  C761  1 1 7 ""  1 ""  <> 0 0 0 0 0 0 1 54.16 0 0 1561 <> 0 763 6684 481 64 7340 -323 6553 111 0 <>
  762 16 -27.754609 9.250607 -3.651568 162 S A 70 -0.68300 -0.68300 "SER " " OG " "    " 8 0 0 FF2E2E  O762  1 1 7 ""  1 ""  <> 0 0 0 0 0 0 1 54.07 0 0 1562 <> 0 764 6518 506 107 7392 -249 6634 111 0 <>
  763 25 -24.402365 10.652125 -0.894249 163 V A 38 -0.50000 -0.50000 "VAL " " N  " "    " 7 0 0 2E2EFF  N763  1 1 7 ""  1 ""  <> 0 0 0 0 0 0 1 41.76 0 0 1568 <> 0 765 5383 311 -190 5587 -487 4899 112 0 <>
  764 3 -23.669585 11.149864 0.273870 163 V A 24 0.14000 0.14000 "VAL " " CA " "    " 6 0 0 808080  C764  1 1 -1107 "%RT%RN"  2 ""  FF5A00  0 0 0 0 0 0 1 45.32 0 0 1569 <> 0 766 5993 278 -289 5984 -602 5243 112 0 <>
  765 2 -22.921722 12.463447 -0.029020 163 V A 24 0.50000 0.50000 "VAL " " C  " "    " 6 0 0 808080  C765  1 1 7 ""  1 ""  <> 0 0 0 0 0 0 1 54.48 0 0 1570 <> 0 767 7229 203 -355 6977 -690 6492 112 0 <>
  766 15 -22.999940 13.394183 0.769943 163 V A 70 -0.50000 -0.50000 "VAL " " O  " "    " 8 0 0 FF2E2E  O766  1 1 7 ""  1 ""  <> 0 0 0 0 0 0 1 57.85 0 0 1571 <> 0 768 7836 233 -359 7304 -807 6841 112 0 <>
  767 3 -22.660642 10.076359 0.793041 163 V A 24 -0.06000 -0.06000 "VAL " " CB " "    " 6 0 0 808080  C767  1 1 7 ""  1 ""  <> 0 0 0 0 0 0 1 42.47 0 0 1572 <> 0 769 5595 200 -426 5708 -585 4833 112 0 <>
  768 3 -21.539664 10.585309 1.723698 163 V A 24 -0.18000 -0.18000 "VAL " " CG1" "    " 6 0 0 808080  C768  1 1 7 ""  1 ""  <> 0 0 0 0 0 0 1 45.34 0 0 1573 <> 0 770 6099 142 -585 6013 -721 5117 112 0 <>
  769 3 -23.390091 8.915344 1.490147 163 V A 24 -0.18000 -0.18000 "VAL " " CG2" "    " 6 0 0 808080  C769  1 1 7 ""  1 ""  <> 0 0 0 0 0 0 1 40.14 0 0 1574 <> 0 771 5315 274 -349 5536 -512 4402 112 0 <>
  770 25 -22.240089 12.520503 -1.184835 164 D A 38 -0.50000 -0.50000 "ASP " " N  " "    " 7 0 0 2E2EFF  N770  1 1 7 ""  1 ""  <> 0 0 0 0 0 0 1 52.87 0 0 1584 <> 0 772 6905 99 -388 6734 -637 6449 113 0 <>
  771 3 -21.508940 13.690587 -1.672155 164 D A 24 0.14000 0.14000 "ASP " " CA " "    " 6 0 0 808080  C771  1 1 -1107 "%RT%RN"  2 ""  FF5A00  0 0 0 0 0 0 1 55.05 0 0 1585 <> 0 773 7250 -6 -423 6839 -705 6829 113 0 <>
  772 2 -22.442693 14.870947 -2.015085 164 D A 24 0.50000 0.50000 "ASP " " C  " "    " 6 0 0 808080  C772  1 1 7 ""  1 ""  <> 0 0 0 0 0 0 1 54.55 0 0 1586 <> 0 774 7339 102 -312 6628 -724 6759 113 0 <>
  773 15 -22.082678 16.016771 -1.748517 164 D A 70 -0.50000 -0.50000 "ASP " " O  " "    " 8 0 0 FF2E2E  O773  1 1 7 ""  1 ""  <> 0 0 0 0 0 0 1 50.73 0 0 1587 <> 0 775 7020 56 -331 5970 -826 6284 113 0 <>
  774 3 -20.588182 13.288319 -2.846119 164 D A 24 -0.22000 -0.22000 "ASP " " CB " "    " 6 0 0 808080  C774  1 1 7 ""  1 ""  <> 0 0 0 0 0 0 1 56.89 0 0 1588 <> 0 776 7319 -132 -432 7068 -626 7228 113 0 <>
  775 2 -19.762047 14.418989 -3.462243 164 D A 24 0.70000 0.70000 "ASP " " CG " "    " 6 0 0 808080  C775  1 1 7 ""  1 ""  <> 0 0 0 0 0 0 1 63.98 0 0 1589 <> 0 777 8287 -275 -439 7780 -689 8243 113 0 <>
  776 15 -18.779300 14.827254 -2.808045 164 D A 70 -0.80000 -0.80000 "ASP " " OD1" "    " 8 0 0 FF2E2E  O776  1 1 7 ""  1 ""  <> 0 0 0 0 0 0 1 67.73 0 0 1590 <> 0 778 8788 -402 -552 8211 -810 8734 113 0 <>
  777 18 -20.177080 14.917448 -4.532615 164 D A 70 -0.80000 -0.80000 "ASP " " OD2" "    " 8 -1 0 FF2E2E  O777  1 1 7 ""  1 ""  <> 0 0 0 0 0 0 1 66.45 0 0 1591 <> 0 779 8635 -268 -333 7986 -617 8626 113 0 <>
  778 25 -23.629490 14.559393 -2.565234 165 R A 38 -0.50000 -0.50000 "ARG " " N  " "    " 7 0 0 2E2EFF  N778  1 1 7 ""  1 ""  <> 0 0 0 0 0 0 1 50.53 0 0 1596 <> 0 780 6773 249 -204 6185 -630 6241 114 0 <>
  779 3 -24.696581 15.507552 -2.885608 165 R A 24 0.14000 0.14000 "ARG " " CA " "    " 6 0 0 808080  C779  1 1 -1107 "%RT%RN"  2 ""  FF5A00  0 0 0 0 0 0 1 50.56 0 0 1597 <> 0 781 6897 404 -109 6076 -639 6238 114 0 <>
  780 2 -25.292484 16.138099 -1.619936 165 R A 24 0.50000 0.50000 "ARG " " C  " "    " 6 0 0 808080  C780  1 1 7 ""  1 ""  <> 0 0 0 0 0 0 1 54.62 0 0 1598 <> 0 782 7583 503 -83 6548 -768 6623 114 0 <>
  781 15 -25.472815 17.353652 -1.579429 165 R A 70 -0.50000 -0.50000 "ARG " " O  " "    " 8 0 0 FF2E2E  O781  1 1 7 ""  1 ""  <> 0 0 0 0 0 0 1 59.16 0 0 1599 <> 0 783 8351 545 -63 6933 -854 7193 114 0 <>
  782 3 -25.789561 14.785760 -3.708326 165 R A 24 -0.12000 -0.12000 "ARG " " CB " "    " 6 0 0 808080  C782  1 1 7 ""  1 ""  <> 0 0 0 0 0 0 1 50 0 0 1600 <> 0 784 6680 546 -29 6136 -528 6183 114 0 <>
  783 3 -26.537143 15.635163 -4.744405 165 R A 24 -0.05000 -0.05000 "ARG " " CG " "    " 6 0 0 808080  C783  1 1 7 ""  1 ""  <> 0 0 0 0 0 0 1 56.42 0 0 1601 <> 0 785 7548 664 17 6831 -475 7059 114 0 <>
  784 3 -25.639060 16.101218 -5.912986 165 R A 24 0.19000 0.19000 "ARG " " CD " "    " 6 0 0 808080  C784  1 1 7 ""  1 ""  <> 0 0 0 0 0 0 1 58.64 0 0 1602 <> 0 786 7874 519 -19 6974 -419 7431 114 0 <>
  785 25 -25.173034 17.495991 -5.772725 165 R A 38 -0.69997 -0.69997 "ARG " " NE " "    " 7 0 0 2E2EFF  N785  1 1 7 ""  1 ""  <> 0 0 0 0 0 0 1 61.03 0 0 1603 <> 0 787 8412 516 -5 7025 -479 7751 114 0 <>
  786 2 -23.916540 17.981026 -5.811539 165 R A 24 0.63990 0.63990 "ARG " " CZ " "    " 6 0 0 808080  C786  1 1 7 ""  1 ""  <> 0 0 0 0 0 0 1 65.24 0 0 1604 <> 0 788 9033 315 -35 7410 -520 8345 114 0 <>
  787 25 -22.832585 17.195752 -5.904856 165 R A 38 -0.79997 -0.79997 "ARG " " NH1" "    " 7 0 0 2E2EFF  N787  1 1 7 ""  1 ""  <> 0 0 0 0 0 0 1 63.75 0 0 1605 <> 0 789 8692 124 -87 7320 -508 8212 114 0 <>
  788 31 -23.745508 19.307382 -5.761548 165 R A 38 -0.79997 -0.79997 "ARG " " NH2" "    " 7 1 0 2E2EFF  N788  1 1 7 ""  1 ""  <> 0 0 0 0 0 0 1 71.8 0 0 1606 <> 0 790 10099 305 -8 7989 -577 9192 114 0 <>
  789 25 -25.529438 15.291339 -0.601561 166 Y A 38 -0.50000 -0.50000 "TYR " " N  " "    " 7 0 0 2E2EFF  N789  1 1 7 ""  1 ""  <> 0 0 0 0 0 0 1 55.15 0 0 1620 <> 0 791 7601 540 -70 6779 -782 6574 115 0 <>
  790 3 -25.933676 15.670515 0.749741 166 Y A 24 0.14000 0.14000 "TYR " " CA " "    " 6 0 0 808080  C790  1 1 -1107 "%RT%RN"  2 ""  FF5A00  0 0 0 0 0 0 1 55.37 0 0 1621 <> 0 792 7801 631 -26 6794 -904 6442 115 0 <>
  791 2 -24.929090 16.623266 1.425872 166 Y A 24 0.50000 0.50000 "TYR " " C  " "    " 6 0 0 808080  C791  1 1 7 ""  1 ""  <> 0 0 0 0 0 0 1 54.69 0 0 1622 <> 0 793 7924 520 -140 6548 -1051 6309 115 0 <>
  792 15 -25.357506 17.634419 1.975863 166 Y A 70 -0.50000 -0.50000 "TYR " " O  " "    " 8 0 0 FF2E2E  O792  1 1 7 ""  1 ""  <> 0 0 0 0 0 0 1 47.85 0 0 1623 <> 0 794 7266 608 -92 5555 -1171 5360 115 0 <>
  793 3 -26.237169 14.390343 1.571755 166 Y A 24 -0.00500 -0.00500 "TYR " " CB " "    " 6 0 0 808080  C793  1 1 7 ""  1 ""  <> 0 0 0 0 0 0 1 52.69 0 0 1624 <> 0 795 7395 644 2 6653 -874 5973 115 0 <>
  794 2 -26.226028 14.570039 3.077483 166 Y A 24 -0.11500 -0.11500 "TYR " " CG " "    " 6 0 0 808080  C794  1 1 7 ""  1 ""  <> 0 0 0 0 0 0 1 55.64 0 0 1625 <> 0 796 7983 672 -2 7015 -1003 6142 115 0 <>
  795 2 -27.321809 15.176135 3.722293 166 Y A 24 -0.11500 -0.11500 "TYR " " CD1" "    " 6 0 0 808080  C795  1 1 7 ""  1 ""  <> 0 0 0 0 0 0 1 60.9 0 0 1626 <> 0 797 8789 838 149 7643 -1088 6708 115 0 <>
  796 2 -25.085466 14.201246 3.821431 166 Y A 24 -0.11500 -0.11500 "TYR " " CD2" "    " 6 0 0 808080  C796  1 1 7 ""  1 ""  <> 0 0 0 0 0 0 1 53.5 0 0 1627 <> 0 798 7781 548 -162 6775 -1046 5770 115 0 <>
  797 2 -27.260263 15.447947 5.101134 166 Y A 24 -0.11500 -0.11500 "TYR " " CE1" "    " 6 0 0 808080  C797  1 1 7 ""  1 ""  <> 0 0 0 0 0 0 1 62.17 0 0 1628 <> 0 799 9178 867 158 7788 -1214 6654 115 0 <>
  798 2 -25.020076 14.483590 5.197328 166 Y A 24 -0.11500 -0.11500 "TYR " " CE2" "    " 6 0 0 808080  C798  1 1 7 ""  1 ""  <> 0 0 0 0 0 0 1 55.94 0 0 1629 <> 0 800 8319 579 -185 7076 -1168 5861 115 0 <>
  799 2 -26.102655 15.119105 5.834448 166 Y A 24 0.15000 0.15000 "TYR " " CZ " "    " 6 0 0 808080  C799  1 1 7 ""  1 ""  <> 0 0 0 0 0 0 1 62.42 0 0 1630 <> 0 801 9301 733 -16 7850 -1253 6565 115 0 <>
  800 16 -26.023670 15.418699 7.161240 166 Y A 70 -0.58500 -0.58500 "TYR " " OH " "    " 8 0 0 FF2E2E  O800  1 1 7 ""  1 ""  <> 0 0 0 0 0 0 1 69.28 0 0 1631 <> 0 802 10427 767 -25 8706 -1382 7190 115 0 <>
  801 25 -23.625803 16.303799 1.347910 167 I A 38 -0.50000 -0.50000 "ILE " " N  " "    " 7 0 0 2E2EFF  N801  1 1 7 ""  1 ""  <> 0 0 0 0 0 0 1 56.9 0 0 1641 <> 0 803 8137 328 -291 6834 -1051 6649 116 0 <>
  802 3 -22.537751 17.121237 1.892840 167 I A 24 0.14000 0.14000 "ILE " " CA " "    " 6 0 0 808080  C802  1 1 -1107 "%RT%RN"  2 ""  FF5A00  0 0 0 0 0 0 1 56.46 0 0 1642 <> 0 804 8232 183 -428 6643 -1200 6580 116 0 <>
  803 2 -22.427222 18.495315 1.208635 167 I A 24 0.50000 0.50000 "ILE " " C  " "    " 6 0 0 808080  C803  1 1 7 ""  1 ""  <> 0 0 0 0 0 0 1 58.13 0 0 1643 <> 0 805 8575 149 -384 6605 -1248 6907 116 0 <>
  804 15 -22.325012 19.497757 1.913547 167 I A 70 -0.50000 -0.50000 "ILE " " O  " "    " 8 0 0 FF2E2E  O804  1 1 7 ""  1 ""  <> 0 0 0 0 0 0 1 52.6 0 0 1644 <> 0 806 8109 155 -392 5737 -1397 6139 116 0 <>
  805 3 -21.169566 16.379862 1.814387 167 I A 24 -0.06000 -0.06000 "ILE " " CB " "    " 6 0 0 808080  C805  1 1 7 ""  1 ""  <> 0 0 0 0 0 0 1 51.58 0 0 1645 <> 0 807 7445 -14 -600 6107 -1184 6044 116 0 <>
  806 3 -21.138546 15.214461 2.827803 167 I A 24 -0.12000 -0.12000 "ILE " " CG1" "    " 6 0 0 808080  C806  1 1 7 ""  1 ""  <> 0 0 0 0 0 0 1 50.35 0 0 1646 <> 0 808 7230 28 -675 6160 -1155 5742 116 0 <>
  807 3 -19.913564 17.265022 2.003517 167 I A 24 -0.18000 -0.18000 "ILE " " CG2" "    " 6 0 0 808080  C807  1 1 7 ""  1 ""  <> 0 0 0 0 0 0 1 51.43 0 0 1647 <> 0 809 7532 -196 -743 5937 -1346 6071 116 0 <>
  808 3 -20.106655 14.125698 2.504038 167 I A 24 -0.18000 -0.18000 "ILE " " CD1" "    " 6 0 0 808080  C808  1 1 7 ""  1 ""  <> 0 0 0 0 0 0 1 48.88 0 0 1648 <> 0 810 6850 -111 -840 6075 -1119 5648 116 0 <>
  809 25 -22.474952 18.511059 -0.136164 168 A A 38 -0.50000 -0.50000 "ALA " " N  " "    " 7 0 0 2E2EFF  N809  1 1 7 ""  1 ""  <> 0 0 0 0 0 0 1 60.92 0 0 1660 <> 0 811 8804 117 -331 6919 -1122 7422 117 0 <>
  810 3 -22.404383 19.713060 -0.971793 168 A A 24 0.14000 0.14000 "ALA " " CA " "    " 6 0 0 808080  C810  1 1 -1107 "%RT%RN"  2 ""  FF5A00  0 0 0 0 0 0 1 53.73 0 0 1661 <> 0 812 8036 80 -276 5758 -1130 6623 117 0 <>
  811 2 -23.488664 20.750614 -0.644692 168 A A 24 0.50000 0.50000 "ALA " " C  " "    " 6 0 0 808080  C811  1 1 7 ""  1 ""  <> 0 0 0 0 0 0 1 65.13 0 0 1662 <> 0 813 9707 296 -167 7054 -1188 7985 117 0 <>
  812 15 -23.194271 21.944704 -0.611217 168 A A 70 -0.50000 -0.50000 "ALA " " O  " "    " 8 0 0 FF2E2E  O812  1 1 7 ""  1 ""  <> 0 0 0 0 0 0 1 71.24 0 0 1663 <> 0 814 10712 263 -152 7572 -1280 8782 117 0 <>
  813 3 -22.521095 19.307575 -2.449220 168 A A 24 -0.18000 -0.18000 "ALA " " CB " "    " 6 0 0 808080  C813  1 1 7 ""  1 ""  <> 0 0 0 0 0 0 1 41.02 0 0 1664 <> 0 815 6275 65 -214 4164 -958 5146 117 0 <>
  814 25 -24.712430 20.255248 -0.407895 169 V A 38 -0.50000 -0.50000 "VAL " " N  " "    " 7 0 0 2E2EFF  N814  1 1 7 ""  1 ""  <> 0 0 0 0 0 0 1 67.77 0 0 1670 <> 0 816 9974 517 -81 7543 -1138 8233 118 0 <>
  815 3 -25.904063 21.050000 -0.142620 169 V A 24 0.14000 0.14000 "VAL " " CA " "    " 6 0 0 808080  C815  1 1 -1107 "%RT%RN"  2 ""  FF5A00  0 0 0 0 0 0 1 71.16 0 0 1671 <> 0 817 10575 758 38 7862 -1191 8601 118 0 <>
  816 2 -26.015368 21.477133 1.334895 169 V A 24 0.50000 0.50000 "VAL " " C  " "    " 6 0 0 808080  C816  1 1 7 ""  1 ""  <> 0 0 0 0 0 0 1 76.04 0 0 1672 <> 0 818 11400 801 44 8438 -1375 9055 118 0 <>
  817 15 -26.252704 22.657831 1.591392 169 V A 70 -0.50000 -0.50000 "VAL " " O  " "    " 8 0 0 FF2E2E  O817  1 1 7 ""  1 ""  <> 0 0 0 0 0 0 1 86.2 0 0 1673 <> 0 819 12943 865 82 9490 -1493 10317 118 0 <>
  818 3 -27.174185 20.255639 -0.571743 169 V A 24 -0.06000 -0.06000 "VAL " " CB " "    " 6 0 0 808080  C818  1 1 7 ""  1 ""  <> 0 0 0 0 0 0 1 72.06 0 0 1674 <> 0 820 10499 982 144 8165 -1073 8716 118 0 <>
  819 3 -28.517474 20.824694 -0.075287 169 V A 24 -0.18000 -0.18000 "VAL " " CG1" "    " 6 0 0 808080  C819  1 1 7 ""  1 ""  <> 0 0 0 0 0 0 1 76.03 0 0 1675 <> 0 821 11142 1251 271 8591 -1152 9157 118 0 <>
  820 3 -27.229398 20.103805 -2.105387 169 V A 24 -0.18000 -0.18000 "VAL " " CG2" "    " 6 0 0 808080  C820  1 1 7 ""  1 ""  <> 0 0 0 0 0 0 1 73.05 0 0 1676 <> 0 822 10487 980 136 8289 -910 8978 118 0 <>
  821 25 -25.880672 20.516429 2.265654 170 C A 38 -0.50000 -0.50000 "CYS " " N  " "    " 7 0 0 2E2EFF  N821  1 1 7 ""  1 ""  <> 0 0 0 0 0 0 1 70.07 0 0 1686 <> 0 823 10559 772 12 7894 -1399 8172 119 0 <>
  822 3 -26.223301 20.693148 3.683308 170 C A 24 0.14000 0.14000 "CYS " " CA " "    " 6 0 0 808080  C822  1 1 -1107 "%RT%RN"  2 ""  FF5A00  0 0 0 0 0 0 1 68.86 0 0 1687 <> 0 824 10609 850 44 7737 -1559 7816 119 0 <>
  823 2 -25.054100 21.195765 4.544892 170 C A 24 0.50000 0.50000 "CYS " " C  " "    " 6 0 0 808080  C823  1 1 7 ""  1 ""  <> 0 0 0 0 0 0 1 64.38 0 0 1688 <> 0 825 10238 650 -125 7055 -1726 7168 119 0 <>
  824 15 -25.306481 21.678432 5.649056 170 C A 70 -0.50000 -0.50000 "CYS " " O  " "    " 8 0 0 FF2E2E  O824  1 1 7 ""  1 ""  <> 0 0 0 0 0 0 1 61.37 0 0 1689 <> 0 826 10098 709 -110 6613 -1888 6609 119 0 <>
  825 3 -26.772723 19.391060 4.296141 170 C A 24 0.06000 0.06000 "CYS " " CB " "    " 6 0 0 808080  C825  1 1 7 ""  1 ""  <> 0 0 0 0 0 0 1 68.53 0 0 1690 <> 0 827 10429 934 116 7965 -1500 7643 119 0 <>
  826 49 -28.265200 18.890651 3.399276 170 C A 143 -0.33500 -0.33500 "CYS " " SG " "    " 16 0 0 FFFF6B  S826  1 1 7 ""  1 ""  <> 0 0 0 0 0 0 1 99.56 0 0 1691 <> 0 828 14128 1171 326 12042 -1357 11658 119 0 <>
  827 25 -23.812001 21.069831 4.051368 171 H A 38 -0.50000 -0.50000 "HID " " N  " "    " 7 0 0 2E2EFF  N827  0 1 7 ""  1 ""  <> 0 0 0 0 0 0 1 60.81 0 0 1697 <> 0 829 9679 414 -284 6580 -1699 6845 120 0 <>
  828 3 -22.591380 21.416824 4.779184 171 H A 24 0.14000 0.14000 "HID " " CA " "    " 6 0 0 808080  C828  0 1 -1107 "%RT%RN"  2 ""  FF5A00  0 0 0 0 0 0 1 62.67 0 0 1698 <> 0 830 10051 201 -472 6723 -1869 7039 120 0 <>
  829 2 -21.581813 22.122105 3.852612 171 H A 24 0.50000 0.50000 "HID " " C  " "    " 6 0 0 808080  C829  0 1 7 ""  1 ""  <> 0 0 0 0 0 0 1 58.44 0 0 1699 <> 0 831 9479 -28 -549 6004 -1876 6722 120 0 <>
  830 15 -20.502039 21.573277 3.651481 171 H A 70 -0.50000 -0.50000 "HID " " O  " "    " 8 0 0 FF2E2E  O830  0 1 7 ""  1 ""  <> 0 0 0 0 0 0 1 54.01 0 0 1700 <> 0 832 8737 -234 -700 5535 -1863 6251 120 0 <>
  831 3 -22.003134 20.144640 5.438528 171 H A 24 -0.00500 -0.00500 "HID " " CB " "    " 6 0 0 808080  C831  0 1 7 ""  1 ""  <> 0 0 0 0 0 0 1 66.33 0 0 1701 <> 0 833 10381 113 -633 7428 -1862 7392 120 0 <>
  832 2 -22.855825 19.518157 6.511077 171 H A 24 0.01500 0.01500 "HID " " CG " "    " 6 0 0 808080  C832  0 1 7 ""  1 ""  <> 0 0 0 0 0 0 1 72.94 0 0 1702 <> 0 834 11310 297 -556 8424 -1869 7982 120 0 <>
  833 25 -23.162170 20.168953 7.693280 171 H A 38 -0.57000 -0.57000 "HID " " ND1" "    " 7 0 0 2E2EFF  N833  0 1 7 ""  1 ""  <> 0 0 0 0 0 0 1 78.51 0 0 1703 <> 0 835 12317 383 -529 9043 -2045 8469 120 0 <>
  834 2 -23.483537 18.294136 6.585300 171 H A 24 -0.01500 -0.01500 "HID " " CD2" "    " 6 0 0 808080  C834  0 1 7 ""  1 ""  <> 0 0 0 0 0 0 1 73.9 0 0 1704 <> 0 836 11278 400 -480 8768 -1726 8034 120 0 <>
  835 2 -23.939268 19.347272 8.402953 171 H A 24 0.29500 0.29500 "HID " " CE1" "    " 6 0 0 808080  C835  0 1 7 ""  1 ""  <> 0 0 0 0 0 0 1 79.43 0 0 1705 <> 0 837 12459 533 -426 9335 -2002 8386 120 0 <>
  836 25 -24.174391 18.191346 7.795161 171 H A 38 -0.49000 -0.49000 "HID " " NE2" "    " 7 0 0 2E2EFF  N836  0 1 7 ""  1 ""  <> 0 0 0 0 0 0 1 78.53 0 0 1706 <> 0 838 12068 538 -395 9405 -1805 8365 120 0 <>
  837 25 -21.931808 23.300574 3.279396 172 P A 38 -0.14000 -0.14000 "PRO " " N  " "    " 7 0 0 2E2EFF  N837  0 1 7 ""  1 ""  <> 0 0 0 0 0 0 1 57.34 0 0 1714 <> 0 839 9523 12 -438 5596 -1899 6669 121 0 <>
  838 3 -21.091534 23.984723 2.272878 172 P A 24 0.01000 0.01000 "PRO " " CA " "    " 6 0 0 808080  C838  0 1 -1107 "%RT%RN"  2 ""  FF5A00  0 0 0 0 0 0 1 60.8 0 0 1715 <> 0 840 9958 -200 -454 5826 -1878 7315 121 0 <>
  839 2 -19.684967 24.407914 2.749829 172 P A 24 0.50000 0.50000 "PRO " " C  " "    " 6 0 0 808080  C839  0 1 7 ""  1 ""  <> 0 0 0 0 0 0 1 63.88 0 0 1716 <> 0 841 10374 -513 -640 6141 -2051 7755 121 0 <>
  840 15 -18.747011 24.352747 1.954535 172 P A 70 -0.50000 -0.50000 "PRO " " O  " "    " 8 0 0 FF2E2E  O840  0 1 7 ""  1 ""  <> 0 0 0 0 0 0 1 64.09 0 0 1717 <> 0 842 10202 -739 -700 6187 -1999 7961 121 0 <>
  841 3 -21.938191 25.195247 1.844513 172 P A 24 -0.12000 -0.12000 "PRO " " CB " "    " 6 0 0 808080  C841  0 1 7 ""  1 ""  <> 0 0 0 0 0 0 1 60.21 0 0 1718 <> 0 843 10178 -48 -301 5449 -1906 7250 121 0 <>
  842 3 -22.841814 25.473839 3.034326 172 P A 24 -0.12000 -0.12000 "PRO " " CG " "    " 6 0 0 808080  C842  0 1 7 ""  1 ""  <> 0 0 0 0 0 0 1 59.81 0 0 1719 <> 0 844 10323 169 -259 5414 -2039 6989 121 0 <>
  843 3 -23.141519 24.076398 3.561172 172 P A 24 -0.05000 -0.05000 "PRO " " CD " "    " 6 0 0 808080  C843  0 1 7 ""  1 ""  <> 0 0 0 0 0 0 1 54.73 0 0 1720 <> 0 845 9442 265 -282 5122 -1960 6231 121 0 <>
  844 25 -19.559147 24.796346 4.031363 173 V A 38 -0.50000 -0.50000 "VAL " " N  " "    " 7 0 0 2E2EFF  N844  0 1 7 ""  1 ""  <> 0 0 0 0 0 0 1 65.39 0 0 1728 <> 0 846 10800 -526 -730 6255 -2264 7791 122 0 <>
  845 3 -18.298070 25.228992 4.642249 173 V A 24 0.14000 0.14000 "VAL " " CA " "    " 6 0 0 808080  C845  0 1 -1107 "%RT%RN"  2 ""  FF5A00  0 0 0 0 0 0 1 69.03 0 0 1729 <> 0 847 11293 -821 -938 6649 -2463 8287 122 0 <>
  846 2 -17.331451 24.050511 4.906852 173 V A 24 0.50000 0.50000 "VAL " " C  " "    " 6 0 0 808080  C846  0 1 7 ""  1 ""  <> 0 0 0 0 0 0 1 69.92 0 0 1730 <> 0 848 11079 -944 -1134 7069 -2426 8419 122 0 <>
  847 15 -16.120632 24.234557 4.796559 173 V A 70 -0.50000 -0.50000 "VAL " " O  " "    " 8 0 0 FF2E2E  O847  0 1 7 ""  1 ""  <> 0 0 0 0 0 0 1 69.36 0 0 1731 <> 0 849 10839 -1215 -1269 6994 -2480 8521 122 0 <>
  848 3 -18.539781 26.003746 5.972721 173 V A 24 -0.06000 -0.06000 "VAL " " CB " "    " 6 0 0 808080  C848  0 1 7 ""  1 ""  <> 0 0 0 0 0 0 1 69.33 0 0 1732 <> 0 850 11577 -766 -974 6627 -2661 8139 122 0 <>
  849 3 -17.241842 26.495391 6.651288 173 V A 24 -0.18000 -0.18000 "VAL " " CG1" "    " 6 0 0 808080  C849  0 1 7 ""  1 ""  <> 0 0 0 0 0 0 1 56.98 0 0 1733 <> 0 851 9948 -1067 -1147 5027 -2831 6676 122 0 <>
  850 3 -19.487317 27.203044 5.768452 173 V A 24 -0.18000 -0.18000 "VAL " " CG2" "    " 6 0 0 808080  C850  0 1 7 ""  1 ""  <> 0 0 0 0 0 0 1 67.08 0 0 1734 <> 0 852 11562 -568 -754 6092 -2662 7834 122 0 <>
  851 25 -17.875498 22.857772 5.205224 174 K A 38 -0.50000 -0.50000 "LYS " " N  " "    " 7 0 0 2E2EFF  N851  0 1 7 ""  1 ""  <> 0 0 0 0 0 0 1 71.33 0 0 1744 <> 0 853 11167 -741 -1141 7506 -2335 8428 123 0 <>
  852 3 -17.106488 21.613819 5.316017 174 K A 24 0.14000 0.14000 "LYS " " CA " "    " 6 0 0 808080  C852  0 1 -1107 "%RT%RN"  2 ""  FF5A00  0 0 0 0 0 0 1 72.12 0 0 1745 <> 0 854 10971 -805 -1307 7888 -2264 8542 123 0 <>
  853 2 -16.819690 20.991983 3.940615 174 K A 24 0.50000 0.50000 "LYS " " C  " "    " 6 0 0 808080  C853  0 1 7 ""  1 ""  <> 0 0 0 0 0 0 1 70.21 0 0 1746 <> 0 855 10426 -851 -1212 7719 -2055 8533 123 0 <>
  854 15 -15.769530 20.375809 3.767951 174 K A 70 -0.50000 -0.50000 "LYS " " O  " "    " 8 0 0 FF2E2E  O854  0 1 7 ""  1 ""  <> 0 0 0 0 0 0 1 70.44 0 0 1747 <> 0 856 10188 -992 -1346 7895 -2027 8680 123 0 <>
  855 3 -17.878968 20.600603 6.175296 174 K A 24 -0.12000 -0.12000 "LYS " " CB " "    " 6 0 0 808080  C855  0 1 7 ""  1 ""  <> 0 0 0 0 0 0 1 72.81 0 0 1748 <> 0 857 11094 -575 -1310 8199 -2210 8372 123 0 <>
  856 3 -18.053406 21.023524 7.636416 174 K A 24 -0.12000 -0.12000 "LYS " " CG " "    " 6 0 0 808080  C856  0 1 7 ""  1 ""  <> 0 0 0 0 0 0 1 77.93 0 0 1749 <> 0 858 11963 -581 -1501 8878 -2412 8768 123 0 <>
  857 3 -18.847320 19.984994 8.438825 174 K A 24 -0.12000 -0.12000 "LYS " " CD " "    " 6 0 0 808080  C857  0 1 7 ""  1 ""  <> 0 0 0 0 0 0 1 80.51 0 0 1750 <> 0 859 12386 -336 -1423 9383 -2336 8821 123 0 <>
  858 3 -19.144019 20.488138 9.853166 174 K A 24 0.19000 0.19000 "LYS " " CE " "    " 6 0 0 808080  C858  0 1 7 ""  1 ""  <> 0 0 0 0 0 0 1 81.57 0 0 1751 <> 0 860 12802 -291 -1474 9500 -2502 8691 123 0 <>
  859 32 -20.009239 19.568459 10.608372 174 K A 38 -0.30000 -0.30000 "LYS " " NZ " "    " 7 1 0 2E2EFF  N859  0 1 7 ""  1 ""  <> 0 0 0 0 0 0 1 79.27 0 0 1752 <> 0 861 12706 -33 -1241 9239 -2456 8172 123 0 <>
  860 25 -17.762196 21.161981 2.998432 175 A A 38 -0.50000 -0.50000 "ALA " " N  " "    " 7 0 0 2E2EFF  N860  1 1 7 ""  1 ""  <> 0 0 0 0 0 0 1 70.07 0 0 1766 <> 0 862 10453 -717 -984 7600 -1916 8572 124 0 <>
  861 3 -17.714799 20.641479 1.637587 175 A A 24 0.14000 0.14000 "ALA " " CA " "    " 6 0 0 808080  C861  1 1 -1107 "%RT%RN"  2 ""  FF5A00  0 0 0 0 0 0 1 72.57 0 0 1767 <> 0 863 10528 -736 -879 7976 -1717 9070 124 0 <>
  862 2 -16.522240 21.165199 0.830619 175 A A 24 0.50000 0.50000 "ALA " " C  " "    " 6 0 0 808080  C862  1 1 7 ""  1 ""  <> 0 0 0 0 0 0 1 79.77 0 0 1768 <> 0 864 11323 -1023 -919 8771 -1749 10215 124 0 <>
  863 15 -15.892451 20.373197 0.137685 175 A A 70 -0.50000 -0.50000 "ALA " " O  " "    " 8 0 0 FF2E2E  O863  1 1 7 ""  1 ""  <> 0 0 0 0 0 0 1 75.24 0 0 1769 <> 0 865 10470 -1115 -942 8341 -1652 9775 124 0 <>
  864 3 -19.032447 20.968865 0.924528 175 A A 24 -0.18000 -0.18000 "ALA " " CB " "    " 6 0 0 808080  C864  1 1 7 ""  1 ""  <> 0 0 0 0 0 0 1 67.25 0 0 1770 <> 0 866 9961 -531 -658 7199 -1583 8393 124 0 <>
  865 25 -16.198801 22.463116 0.962280 176 L A 38 -0.50000 -0.50000 "LEU " " N  " "    " 7 0 0 2E2EFF  N865  1 1 7 ""  1 ""  <> 0 0 0 0 0 0 1 90.6 0 0 1776 <> 0 867 12910 -1169 -909 9873 -1891 11640 125 0 <>
  866 3 -15.066250 23.088728 0.272466 176 L A 24 0.14000 0.14000 "LEU " " CA " "    " 6 0 0 808080  C866  1 1 -1107 "%RT%RN"  2 ""  FF5A00  0 0 0 0 0 0 1 99.47 0 0 1777 <> 0 868 13939 -1470 -904 10855 -1924 13000 125 0 <>
  867 2 -13.679545 22.547742 0.690165 176 L A 24 0.50000 0.50000 "LEU " " C  " "    " 6 0 0 808080  C867  1 1 7 ""  1 ""  <> 0 0 0 0 0 0 1 107.2 0 0 1778 <> 0 869 14620 -1692 -1118 12025 -2021 14084 125 0 <>
  868 15 -12.753815 22.664576 -0.112137 176 L A 70 -0.50000 -0.50000 "LEU " " O  " "    " 8 0 0 FF2E2E  O868  1 1 7 ""  1 ""  <> 0 0 0 0 0 0 1 111.09 0 0 1779 <> 0 870 14914 -1924 -1091 12493 -2007 14803 125 0 <>
  869 3 -15.203359 24.629669 0.327428 176 L A 24 -0.12000 -0.12000 "LEU " " CB " "    " 6 0 0 808080  C869  1 1 7 ""  1 ""  <> 0 0 0 0 0 0 1 103.68 0 0 1780 <> 0 871 14797 -1598 -848 11032 -2070 13565 125 0 <>
  870 3 -14.988706 25.301919 1.703913 176 L A 24 -0.06000 -0.06000 "LEU " " CG " "    " 6 0 0 808080  C870  1 1 7 ""  1 ""  <> 0 0 0 0 0 0 1 108.44 0 0 1781 <> 0 872 15612 -1667 -1021 11549 -2331 14042 125 0 <>
  871 3 -13.511207 25.600340 2.023317 176 L A 24 -0.18000 -0.18000 "LEU " " CD1" "    " 6 0 0 808080  C871  1 1 7 ""  1 ""  <> 0 0 0 0 0 0 1 112.82 0 0 1782 <> 0 873 15937 -1976 -1180 12152 -2481 14778 125 0 <>
  872 3 -15.838839 26.574820 1.849172 176 L A 24 -0.18000 -0.18000 "LEU " " CD2" "    " 6 0 0 808080  C872  1 1 7 ""  1 ""  <> 0 0 0 0 0 0 1 108.44 0 0 1783 <> 0 874 15988 -1562 -873 11233 -2386 13981 125 0 <>
  873 25 -13.561150 21.928267 1.882800 177 D A 38 -0.50000 -0.50000 "ASP " " N  " "    " 7 0 0 2E2EFF  N873  1 1 7 ""  1 ""  <> 0 0 0 0 0 0 1 110.95 0 0 1795 <> 0 875 15066 -1608 -1324 12696 -2116 14395 126 0 <>
  874 3 -12.353241 21.213963 2.315837 177 D A 24 0.14000 0.14000 "ASP " " CA " "    " 6 0 0 808080  C874  1 1 -1107 "%RT%RN"  2 ""  FF5A00  0 0 0 0 0 0 1 115.55 0 0 1796 <> 0 876 15371 -1770 -1570 13477 -2214 15056 126 0 <>
  875 2 -12.167930 19.868558 1.593223 177 D A 24 0.50000 0.50000 "ASP " " C  " "    " 6 0 0 808080  C875  1 1 7 ""  1 ""  <> 0 0 0 0 0 0 1 112.4 0 0 1797 <> 0 877 14626 -1699 -1563 13335 -2034 14745 126 0 <>
  876 15 -11.123747 19.683832 0.967404 177 D A 70 -0.50000 -0.50000 "ASP " " O  " "    " 8 0 0 FF2E2E  O876  1 1 7 ""  1 ""  <> 0 0 0 0 0 0 1 114.79 0 0 1798 <> 0 878 14645 -1890 -1591 13693 -2035 15277 126 0 <>
  877 3 -12.234803 21.006274 3.852747 177 D A 24 -0.22000 -0.22000 "ASP " " CB " "    " 6 0 0 808080  C877  1 1 7 ""  1 ""  <> 0 0 0 0 0 0 1 121.04 0 0 1799 <> 0 879 16197 -1691 -1795 14285 -2370 15505 126 0 <>
  878 2 -11.977672 22.253953 4.718697 177 D A 24 0.70000 0.70000 "ASP " " CG " "    " 6 0 0 808080  C878  1 1 7 ""  1 ""  <> 0 0 0 0 0 0 1 128.52 0 0 1800 <> 0 880 17250 -1904 -1847 15125 -2568 16456 126 0 <>
  879 15 -11.967513 22.075550 5.957062 177 D A 70 -0.80000 -0.80000 "ASP " " OD1" "    " 8 0 0 FF2E2E  O879  1 1 7 ""  1 ""  <> 0 0 0 0 0 0 1 131.23 0 0 1801 <> 0 881 17587 -1905 -2033 15630 -2673 16645 126 0 <>
  880 18 -11.716651 23.343639 4.163681 177 D A 70 -0.80000 -0.80000 "ASP " " OD2" "    " 8 -1 0 FF2E2E  O880  1 1 7 ""  1 ""  <> 0 0 0 0 0 0 1 131.12 0 0 1802 <> 0 882 17673 -2068 -1698 15202 -2620 16944 126 0 <>
  881 25 -13.139533 18.945142 1.724084 178 F A 38 -0.50000 -0.50000 "PHE " " N  " "    " 7 0 0 2E2EFF  N881  1 1 7 ""  1 ""  <> 0 0 0 0 0 0 1 106.59 0 0 1807 <> 0 883 13915 -1430 -1511 12748 -1887 13836 127 0 <>
  882 3 -12.949218 17.535674 1.355110 178 F A 24 0.14000 0.14000 "PHE " " CA " "    " 6 0 0 808080  C882  1 1 -1107 "%RT%RN"  2 ""  FF5A00  0 0 0 0 0 0 1 103.15 0 0 1808 <> 0 884 13189 -1347 -1528 12549 -1734 13454 127 0 <>
  883 2 -13.712119 17.056080 0.103209 178 F A 24 0.50000 0.50000 "PHE " " C  " "    " 6 0 0 808080  C883  1 1 7 ""  1 ""  <> 0 0 0 0 0 0 1 91.91 0 0 1809 <> 0 885 11709 -1237 -1277 11121 -1515 12093 127 0 <>
  884 15 -13.581032 15.877750 -0.226569 178 F A 70 -0.50000 -0.50000 "PHE " " O  " "    " 8 0 0 FF2E2E  O884  1 1 7 ""  1 ""  <> 0 0 0 0 0 0 1 87.84 0 0 1810 <> 0 886 10996 -1145 -1271 10784 -1387 11596 127 0 <>
  885 3 -13.146144 16.633444 2.595267 178 F A 24 -0.00500 -0.00500 "PHE " " CB " "    " 6 0 0 808080  C885  1 1 7 ""  1 ""  <> 0 0 0 0 0 0 1 108.59 0 0 1811 <> 0 887 13904 -1159 -1700 13443 -1734 13912 127 0 <>
  886 2 -14.534883 16.560173 3.196576 178 F A 24 -0.11500 -0.11500 "PHE " " CG " "    " 6 0 0 808080  C886  1 1 7 ""  1 ""  <> 0 0 0 0 0 0 1 112.63 0 0 1812 <> 0 888 14704 -939 -1586 13919 -1691 14170 127 0 <>
  887 2 -15.534015 15.775099 2.586281 178 F A 24 -0.11500 -0.11500 "PHE " " CD1" "    " 6 0 0 808080  C887  1 1 7 ""  1 ""  <> 0 0 0 0 0 0 1 113.03 0 0 1813 <> 0 889 14739 -762 -1386 14020 -1500 14185 127 0 <>
  888 2 -14.863621 17.337012 4.325648 178 F A 24 -0.11500 -0.11500 "PHE " " CD2" "    " 6 0 0 808080  C888  1 1 7 ""  1 ""  <> 0 0 0 0 0 0 1 117.18 0 0 1814 <> 0 890 15557 -913 -1678 14419 -1854 14546 127 0 <>
  889 2 -16.806983 15.735227 3.128649 178 F A 24 -0.11500 -0.11500 "PHE " " CE1" "    " 6 0 0 808080  C889  1 1 7 ""  1 ""  <> 0 0 0 0 0 0 1 113.87 0 0 1815 <> 0 891 15067 -569 -1268 14112 -1470 14087 127 0 <>
  890 2 -16.142212 17.267714 4.860352 178 F A 24 -0.11500 -0.11500 "PHE " " CE2" "    " 6 0 0 808080  C890  1 1 7 ""  1 ""  <> 0 0 0 0 0 0 1 117.42 0 0 1816 <> 0 892 15835 -705 -1543 14427 -1821 14353 127 0 <>
  891 2 -17.113843 16.477060 4.261362 178 F A 24 -0.11500 -0.11500 "PHE " " CZ " "    " 6 0 0 808080  C891  1 1 7 ""  1 ""  <> 0 0 0 0 0 0 1 115.28 0 0 1817 <> 0 893 15510 -535 -1334 14217 -1628 14074 127 0 <>
  892 25 -14.425887 17.940878 -0.618770 179 R A 38 -0.50000 -0.50000 "ARG " " N  " "    " 7 0 0 2E2EFF  N892  0 1 7 ""  1 ""  <> 0 0 0 0 0 0 1 86.42 0 0 1827 <> 0 894 11199 -1238 -1081 10215 -1475 11423 128 0 <>
  893 3 -14.977229 17.637922 -1.952469 179 R A 24 0.14000 0.14000 "ARG " " CA " "    " 6 0 0 808080  C893  0 1 -1107 "%RT%RN"  2 ""  FF5A00  0 0 0 0 0 0 1 78.67 0 0 1828 <> 0 895 10172 -1143 -869 9223 -1279 10495 128 0 <>
  894 2 -13.977307 17.893797 -3.100419 179 R A 24 0.50000 0.50000 "ARG " " C  " "    " 6 0 0 808080  C894  0 1 7 ""  1 ""  <> 0 0 0 0 0 0 1 82.11 0 0 1829 <> 0 896 10436 -1351 -775 9597 -1234 11165 128 0 <>
  895 15 -14.394727 18.050761 -4.249065 179 R A 70 -0.50000 -0.50000 "ARG " " O  " "    " 8 0 0 FF2E2E  O895  0 1 7 ""  1 ""  <> 0 0 0 0 0 0 1 83.4 0 0 1830 <> 0 897 10660 -1327 -583 9654 -1107 11373 128 0 <>
  896 3 -16.306204 18.370092 -2.209837 179 R A 24 -0.12000 -0.12000 "ARG " " CB " "    " 6 0 0 808080  C896  0 1 7 ""  1 ""  <> 0 0 0 0 0 0 1 71.88 0 0 1831 <> 0 898 9592 -989 -711 8190 -1231 9531 128 0 <>
  897 3 -17.473771 17.927453 -1.309639 179 R A 24 -0.05000 -0.05000 "ARG " " CG " "    " 6 0 0 808080  C897  0 1 7 ""  1 ""  <> 0 0 0 0 0 0 1 67.75 0 0 1832 <> 0 899 9167 -735 -716 7782 -1204 8794 128 0 <>
  898 3 -18.827808 18.489757 -1.781745 179 R A 24 0.19000 0.19000 "ARG " " CD " "    " 6 0 0 808080  C898  0 1 7 ""  1 ""  <> 0 0 0 0 0 0 1 67.74 0 0 1833 <> 0 900 9367 -557 -547 7640 -1138 8730 128 0 <>
  899 25 -19.225224 17.952458 -3.096277 179 R A 38 -0.69997 -0.69997 "ARG " " NE " "    " 7 0 0 2E2EFF  N899  0 1 7 ""  1 ""  <> 0 0 0 0 0 0 1 65.83 0 0 1834 <> 0 901 9001 -438 -428 7490 -953 8520 128 0 <>
  900 2 -19.108887 18.523766 -4.311985 179 R A 24 0.63990 0.63990 "ARG " " CZ " "    " 6 0 0 808080  C900  0 1 7 ""  1 ""  <> 0 0 0 0 0 0 1 63.16 0 0 1835 <> 0 902 8657 -487 -322 7044 -851 8299 128 0 <>
  901 25 -18.666103 19.777023 -4.494748 179 R A 38 -0.79997 -0.79997 "ARG " " NH1" "    " 7 0 0 2E2EFF  N901  0 1 7 ""  1 ""  <> 0 0 0 0 0 0 1 61.41 0 0 1836 <> 0 903 8544 -665 -293 6605 -905 8184 128 0 <>
  902 31 -19.437363 17.805450 -5.390485 179 R A 38 -0.79997 -0.79997 "ARG " " NH2" "    " 7 1 0 2E2EFF  N902  0 1 7 ""  1 ""  <> 0 0 0 0 0 0 1 60.32 0 0 1837 <> 0 904 8198 -369 -241 6785 -699 7937 128 0 <>
  903 25 -12.670479 17.876120 -2.799809 180 T A 38 -0.50000 -0.50000 "THR " " N  " "    " 7 0 0 2E2EFF  N903  0 1 7 ""  1 ""  <> 0 0 0 0 0 0 1 83.72 0 0 1851 <> 0 905 10424 -1549 -908 9873 -1344 11513 129 0 <>
  904 3 -11.604199 17.778704 -3.793270 180 T A 24 0.14000 0.14000 "THR " " CA " "    " 6 0 0 808080  C904  0 1 -1107 "%RT%RN"  2 ""  FF5A00  0 0 0 0 0 0 1 83.09 0 0 1852 <> 0 906 10117 -1746 -806 9785 -1306 11668 129 0 <>
  905 2 -11.697112 16.422286 -4.550088 180 T A 24 0.50000 0.50000 "THR " " C  " "    " 6 0 0 808080  C905  0 1 7 ""  1 ""  <> 0 0 0 0 0 0 1 77.06 0 0 1853 <> 0 907 9158 -1600 -730 9210 -1135 10910 129 0 <>
  906 15 -11.989058 15.410206 -3.908103 180 T A 70 -0.50000 -0.50000 "THR " " O  " "    " 8 0 0 FF2E2E  O906  0 1 7 ""  1 ""  <> 0 0 0 0 0 0 1 72.64 0 0 1854 <> 0 908 8539 -1419 -846 8832 -1102 10227 129 0 <>
  907 3 -10.224717 17.914413 -3.086963 180 T A 24 0.20500 0.20500 "THR " " CB " "    " 6 0 0 808080  C907  0 1 7 ""  1 ""  <> 0 0 0 0 0 0 1 90.15 0 0 1855 <> 0 909 10776 -1983 -991 10747 -1488 12732 129 0 <>
  908 16 -9.165079 17.803429 -4.018259 180 T A 70 -0.68300 -0.68300 "THR " " OG1" "    " 8 0 0 FF2E2E  O908  0 1 7 ""  1 ""  <> 0 0 0 0 0 0 1 95.3 0 0 1856 <> 0 910 11173 -2104 -866 11464 -1393 13570 129 0 <>
  909 3 -9.954084 16.898051 -1.960187 180 T A 24 -0.18000 -0.18000 "THR " " CG2" "    " 6 0 0 808080  C909  0 1 7 ""  1 ""  <> 0 0 0 0 0 0 1 88.73 0 0 1857 <> 0 911 10474 -1847 -1262 10804 -1553 12436 129 0 <>
  910 25 -11.510940 16.413918 -5.892798 181 P A 38 -0.14000 -0.14000 "PRO " " N  " "    " 7 0 0 2E2EFF  N910  0 1 7 ""  1 ""  <> 0 0 0 0 0 0 1 78.02 0 0 1865 <> 0 912 9212 -1678 -523 9274 -1025 11159 130 0 <>
  911 3 -11.688982 15.195983 -6.709986 181 P A 24 0.01000 0.01000 "PRO " " CA " "    " 6 0 0 808080  C911  0 1 -1107 "%RT%RN"  2 ""  FF5A00  0 0 0 0 0 0 1 77.3 0 0 1866 <> 0 913 8973 -1541 -432 9337 -871 11061 130 0 <>
  912 2 -10.741462 14.019842 -6.395122 181 P A 24 0.50000 0.50000 "PRO " " C  " "    " 6 0 0 808080  C912  0 1 7 ""  1 ""  <> 0 0 0 0 0 0 1 79.33 0 0 1867 <> 0 914 8911 -1531 -575 9825 -908 11405 130 0 <>
  913 15 -11.069541 12.901060 -6.784954 181 P A 70 -0.50000 -0.50000 "PRO " " O  " "    " 8 0 0 FF2E2E  O913  0 1 7 ""  1 ""  <> 0 0 0 0 0 0 1 80.84 0 0 1868 <> 0 915 9022 -1365 -556 10154 -800 11539 130 0 <>
  914 3 -11.548558 15.689889 -8.160233 181 P A 24 -0.12000 -0.12000 "PRO " " CB " "    " 6 0 0 808080  C914  0 1 7 ""  1 ""  <> 0 0 0 0 0 0 1 75.75 0 0 1869 <> 0 916 8792 -1679 -185 9003 -785 10988 130 0 <>
  915 3 -10.716709 16.956289 -8.056311 181 P A 24 -0.12000 -0.12000 "PRO " " CG " "    " 6 0 0 808080  C915  0 1 7 ""  1 ""  <> 0 0 0 0 0 0 1 74.62 0 0 1870 <> 0 917 8685 -1945 -169 8681 -916 10987 130 0 <>
  916 3 -11.180804 17.562472 -6.738001 181 P A 24 -0.05000 -0.05000 "PRO " " CD " "    " 6 0 0 808080  C916  0 1 7 ""  1 ""  <> 0 0 0 0 0 0 1 75.58 0 0 1871 <> 0 918 9004 -1894 -344 8731 -1034 10982 130 0 <>
  917 25 -9.632560 14.256652 -5.664727 182 R A 38 -0.50000 -0.50000 "ARG " " N  " "    " 7 0 0 2E2EFF  N917  0 1 7 ""  1 ""  <> 0 0 0 0 0 0 1 80.49 0 0 1879 <> 0 919 8882 -1697 -725 10011 -1061 11688 131 0 <>
  918 3 -8.764527 13.193604 -5.144347 182 R A 24 0.14000 0.14000 "ARG " " CA " "    " 6 0 0 808080  C918  0 1 -1107 "%RT%RN"  2 ""  FF5A00  0 0 0 0 0 0 1 83.11 0 0 1880 <> 0 920 8980 -1609 -866 10576 -1039 12023 131 0 <>
  919 2 -9.441372 12.326470 -4.067443 182 R A 24 0.50000 0.50000 "ARG " " C  " "    " 6 0 0 808080  C919  0 1 7 ""  1 ""  <> 0 0 0 0 0 0 1 79.55 0 0 1881 <> 0 921 8574 -1396 -1066 10251 -1048 11401 131 0 <>
  920 15 -9.120728 11.144961 -3.985841 182 R A 70 -0.50000 -0.50000 "ARG " " O  " "    " 8 0 0 FF2E2E  O920  0 1 7 ""  1 ""  <> 0 0 0 0 0 0 1 82.27 0 0 1882 <> 0 922 8789 -1245 -1108 10754 -964 11715 131 0 <>
  921 3 -7.417466 13.758511 -4.644256 182 R A 24 -0.12000 -0.12000 "ARG " " CB " "    " 6 0 0 808080  C921  0 1 7 ""  1 ""  <> 0 0 0 0 0 0 1 90.83 0 0 1883 <> 0 923 9837 -1772 -984 11588 -1137 13087 131 0 <>
  922 3 -7.489225 14.681893 -3.407512 182 R A 24 -0.05000 -0.05000 "ARG " " CG " "    " 6 0 0 808080  C922  0 1 7 ""  1 ""  <> 0 0 0 0 0 0 1 99.14 0 0 1884 <> 0 924 11045 -1833 -1193 12580 -1293 14043 131 0 <>
  923 3 -6.155547 14.899055 -2.680152 182 R A 24 0.19000 0.19000 "ARG " " CD " "    " 6 0 0 808080  C923  0 1 7 ""  1 ""  <> 0 0 0 0 0 0 1 108.12 0 0 1885 <> 0 925 12010 -1953 -1362 13823 -1381 15248 131 0 <>
  924 25 -5.108695 15.442741 -3.561457 182 R A 38 -0.69997 -0.69997 "ARG " " NE " "    " 7 0 0 2E2EFF  N924  0 1 7 ""  1 ""  <> 0 0 0 0 0 0 1 115.81 0 0 1886 <> 0 926 12818 -2146 -1203 14757 -1354 16429 131 0 <>
  925 2 -3.806891 15.607630 -3.262545 182 R A 24 0.63990 0.63990 "ARG " " CZ " "    " 6 0 0 808080  C925  0 1 7 ""  1 ""  <> 0 0 0 0 0 0 1 122.36 0 0 1887 <> 0 927 13446 -2283 -1307 15673 -1424 17374 131 0 <>
  926 25 -3.304749 15.298049 -2.056728 182 R A 38 -0.79997 -0.79997 "ARG " " NH1" "    " 7 0 0 2E2EFF  N926  0 1 7 ""  1 ""  <> 0 0 0 0 0 0 1 125.52 0 0 1888 <> 0 928 13793 -2246 -1582 16205 -1523 17695 131 0 <>
  927 31 -2.986882 16.096249 -4.201334 182 R A 38 -0.79997 -0.79997 "ARG " " NH2" "    " 7 1 0 2E2EFF  N927  0 1 7 ""  1 ""  <> 0 0 0 0 0 0 1 124.55 0 0 1889 <> 0 929 13576 -2456 -1136 15906 -1395 17840 131 0 <>
  928 25 -10.362568 12.906785 -3.278746 183 N A 38 -0.50000 -0.50000 "ASN " " N  " "    " 7 0 0 2E2EFF  N928  1 1 7 ""  1 ""  <> 0 0 0 0 0 0 1 74.97 0 0 1903 <> 0 930 8232 -1362 -1159 9584 -1126 10671 132 0 <>
  929 3 -11.128981 12.186363 -2.258589 183 N A 24 0.14000 0.14000 "ASN " " CA " "    " 6 0 0 808080  C929  1 1 -1107 "%RT%RN"  2 ""  FF5A00  0 0 0 0 0 0 1 72.35 0 0 1904 <> 0 931 8031 -1143 -1290 9354 -1093 10106 132 0 <>
  930 2 -12.239294 11.343852 -2.894924 183 N A 24 0.50000 0.50000 "ASN " " C  " "    " 6 0 0 808080  C930  1 1 7 ""  1 ""  <> 0 0 0 0 0 0 1 69 0 0 1905 <> 0 932 7668 -960 -1122 8964 -909 9586 132 0 <>
  931 15 -12.504528 10.257038 -2.388819 183 N A 70 -0.50000 -0.50000 "ASN " " O  " "    " 8 0 0 FF2E2E  O931  1 1 7 ""  1 ""  <> 0 0 0 0 0 0 1 70.39 0 0 1906 <> 0 933 7822 -798 -1196 9268 -844 9654 132 0 <>
  932 3 -11.691258 13.167928 -1.208606 183 N A 24 -0.12000 -0.12000 "ASN " " CB " "    " 6 0 0 808080  C932  1 1 7 ""  1 ""  <> 0 0 0 0 0 0 1 71.09 0 0 1907 <> 0 934 8162 -1133 -1360 9082 -1192 9766 132 0 <>
  933 2 -10.626207 13.779716 -0.289239 183 N A 24 0.50000 0.50000 "ASN " " CG " "    " 6 0 0 808080  C933  1 1 7 ""  1 ""  <> 0 0 0 0 0 0 1 74.23 0 0 1908 <> 0 935 8520 -1286 -1596 9480 -1396 10204 132 0 <>
  934 15 -9.426755 13.567841 -0.452503 183 N A 70 -0.50000 -0.50000 "ASN " " OD1" "    " 8 0 0 FF2E2E  O934  1 1 7 ""  1 ""  <> 0 0 0 0 0 0 1 75.79 0 0 1909 <> 0 936 8482 -1402 -1653 9761 -1416 10553 132 0 <>
  935 25 -11.067506 14.551658 0.700417 183 N A 38 -0.76000 -0.76000 "ASN " " ND2" "    " 7 0 0 2E2EFF  N935  1 1 7 ""  1 ""  <> 0 0 0 0 0 0 1 77.84 0 0 1910 <> 0 937 9244 -1262 -1681 9854 -1501 10477 132 0 <>
  936 25 -12.812593 11.808817 -4.019576 184 A A 38 -0.50000 -0.50000 "ALA " " N  " "    " 7 0 0 2E2EFF  N936  1 1 7 ""  1 ""  <> 0 0 0 0 0 0 1 63.72 0 0 1917 <> 0 938 7087 -990 -902 8171 -828 8954 133 0 <>
  937 3 -13.712647 11.012844 -4.851898 184 A A 24 0.14000 0.14000 "ALA " " CA " "    " 6 0 0 808080  C937  1 1 -1107 "%RT%RN"  2 ""  FF5A00  0 0 0 0 0 0 1 60.16 0 0 1918 <> 0 939 6674 -843 -751 7751 -670 8431 133 0 <>
  938 2 -12.990920 9.825673 -5.519108 184 A A 24 0.50000 0.50000 "ALA " " C  " "    " 6 0 0 808080  C938  1 1 7 ""  1 ""  <> 0 0 0 0 0 0 1 64.55 0 0 1919 <> 0 940 6992 -822 -735 8437 -604 9098 133 0 <>
  939 15 -13.585238 8.754737 -5.604366 184 A A 70 -0.50000 -0.50000 "ALA " " O  " "    " 8 0 0 FF2E2E  O939  1 1 7 ""  1 ""  <> 0 0 0 0 0 0 1 65.64 0 0 1920 <> 0 941 7129 -673 -721 8662 -511 9149 133 0 <>
  940 3 -14.409398 11.921482 -5.876123 184 A A 24 -0.18000 -0.18000 "ALA " " CB " "    " 6 0 0 808080  C940  1 1 7 ""  1 ""  <> 0 0 0 0 0 0 1 52.56 0 0 1921 <> 0 942 5852 -882 -551 6630 -607 7487 133 0 <>
  941 25 -11.718011 10.015589 -5.922431 185 K A 38 -0.50000 -0.50000 "LYS " " N  " "    " 7 0 0 2E2EFF  N941  1 1 7 ""  1 ""  <> 0 0 0 0 0 0 1 67.09 0 0 1927 <> 0 943 7110 -975 -724 8762 -662 9621 134 0 <>
  942 3 -10.834142 8.967469 -6.446837 185 K A 24 0.14000 0.14000 "LYS " " CA " "    " 6 0 0 808080  C942  1 1 -1107 "%RT%RN"  2 ""  FF5A00  0 0 0 0 0 0 1 69.46 0 0 1928 <> 0 944 7159 -947 -707 9185 -623 10049 134 0 <>
  943 2 -10.455987 7.921096 -5.381366 185 K A 24 0.50000 0.50000 "LYS " " C  " "    " 6 0 0 808080  C943  1 1 7 ""  1 ""  <> 0 0 0 0 0 0 1 66.77 0 0 1929 <> 0 945 6747 -799 -918 8992 -632 9629 134 0 <>
  944 15 -10.454574 6.734157 -5.698829 185 K A 70 -0.50000 -0.50000 "LYS " " O  " "    " 8 0 0 FF2E2E  O944  1 1 7 ""  1 ""  <> 0 0 0 0 0 0 1 63.98 0 0 1930 <> 0 946 6351 -656 -889 8718 -536 9240 134 0 <>
  945 3 -9.567560 9.594089 -7.075513 185 K A 24 -0.12000 -0.12000 "LYS " " CB " "    " 6 0 0 808080  C945  1 1 7 ""  1 ""  <> 0 0 0 0 0 0 1 74.74 0 0 1931 <> 0 947 7679 -1119 -619 9832 -656 10886 134 0 <>
  946 3 -9.804124 10.289766 -8.429770 185 K A 24 -0.12000 -0.12000 "LYS " " CG " "    " 6 0 0 808080  C946  1 1 7 ""  1 ""  <> 0 0 0 0 0 0 1 79.39 0 0 1932 <> 0 948 8341 -1248 -368 10273 -610 11550 134 0 <>
  947 3 -8.685696 11.254660 -8.861731 185 K A 24 -0.12000 -0.12000 "LYS " " CD " "    " 6 0 0 808080  C947  1 1 7 ""  1 ""  <> 0 0 0 0 0 0 1 88.48 0 0 1933 <> 0 949 9442 -1460 -304 11348 -669 12829 134 0 <>
  948 3 -7.280489 10.629985 -8.893043 185 K A 24 0.19000 0.19000 "LYS " " CE " "    " 6 0 0 808080  C948  1 1 7 ""  1 ""  <> 0 0 0 0 0 0 1 95.58 0 0 1934 <> 0 950 10106 -1464 -293 12385 -654 13824 134 0 <>
  949 32 -6.264635 11.598840 -9.342415 185 K A 38 -0.30000 -0.30000 "LYS " " NZ " "    " 7 1 0 2E2EFF  N949  1 1 7 ""  1 ""  <> 0 0 0 0 0 0 1 102.1 0 0 1935 <> 0 951 10872 -1685 -192 13132 -699 14788 134 0 <>
  950 25 -10.175909 8.365110 -4.141745 186 I A 38 -0.50000 -0.50000 "ILE " " N  " "    " 7 0 0 2E2EFF  N950  1 1 7 ""  1 ""  <> 0 0 0 0 0 0 1 64.39 0 0 1949 <> 0 952 6481 -826 -1120 8711 -739 9272 135 0 <>
  951 3 -9.898893 7.502059 -2.986013 186 I A 24 0.14000 0.14000 "ILE " " CA " "    " 6 0 0 808080  C951  1 1 -1107 "%RT%RN"  2 ""  FF5A00  0 0 0 0 0 0 1 63.17 0 0 1950 <> 0 953 6325 -679 -1327 8682 -736 8996 135 0 <>
  952 2 -11.119692 6.652362 -2.588530 186 I A 24 0.50000 0.50000 "ILE " " C  " "    " 6 0 0 808080  C952  1 1 7 ""  1 ""  <> 0 0 0 0 0 0 1 61.01 0 0 1951 <> 0 954 6200 -497 -1351 8431 -660 8550 135 0 <>
  953 15 -10.964049 5.456354 -2.354582 186 I A 70 -0.50000 -0.50000 "ILE " " O  " "    " 8 0 0 FF2E2E  O953  1 1 7 ""  1 ""  <> 0 0 0 0 0 0 1 60.74 0 0 1952 <> 0 955 6135 -350 -1382 8476 -571 8466 135 0 <>
  954 3 -9.405612 8.322534 -1.751683 186 I A 24 -0.06000 -0.06000 "ILE " " CB " "    " 6 0 0 808080  C954  1 1 7 ""  1 ""  <> 0 0 0 0 0 0 1 61.53 0 0 1953 <> 0 956 6182 -749 -1540 8478 -872 8720 135 0 <>
  955 3 -7.971523 8.848810 -1.984510 186 I A 24 -0.12000 -0.12000 "ILE " " CG1" "    " 6 0 0 808080  C955  1 1 7 ""  1 ""  <> 0 0 0 0 0 0 1 58.86 0 0 1954 <> 0 957 5658 -923 -1545 8150 -942 8555 135 0 <>
  956 3 -9.465805 7.594259 -0.385633 186 I A 24 -0.18000 -0.18000 "ILE " " CG2" "    " 6 0 0 808080  C956  1 1 7 ""  1 ""  <> 0 0 0 0 0 0 1 64.16 0 0 1955 <> 0 958 6584 -574 -1750 8922 -856 8872 135 0 <>
  957 3 -7.583354 10.025886 -1.074084 186 I A 24 -0.18000 -0.18000 "ILE " " CD1" "    " 6 0 0 808080  C957  1 1 7 ""  1 ""  <> 0 0 0 0 0 0 1 60.22 0 0 1956 <> 0 959 5885 -1016 -1756 8327 -1085 8669 135 0 <>
  958 25 -12.306765 7.278044 -2.547982 187 V A 38 -0.50000 -0.50000 "VAL " " N  " "    " 7 0 0 2E2EFF  N958  1 1 7 ""  1 ""  <> 0 0 0 0 0 0 1 59.38 0 0 1968 <> 0 960 6238 -496 -1255 8131 -641 8193 136 0 <>
  959 3 -13.577114 6.622394 -2.240199 187 V A 24 0.14000 0.14000 "VAL " " CA " "    " 6 0 0 808080  C959  1 1 -1107 "%RT%RN"  2 ""  FF5A00  0 0 0 0 0 0 1 61.05 0 0 1969 <> 0 961 6641 -341 -1195 8354 -536 8201 136 0 <>
  960 2 -14.029476 5.639963 -3.345245 187 V A 24 0.50000 0.50000 "VAL " " C  " "    " 6 0 0 808080  C960  1 1 7 ""  1 ""  <> 0 0 0 0 0 0 1 58.69 0 0 1970 <> 0 962 6282 -282 -1019 8064 -403 7955 136 0 <>
  961 15 -14.648871 4.630996 -3.011437 187 V A 70 -0.50000 -0.50000 "VAL " " O  " "    " 8 0 0 FF2E2E  O961  1 1 7 ""  1 ""  <> 0 0 0 0 0 0 1 60.91 0 0 1971 <> 0 963 6638 -159 -1002 8385 -315 8121 136 0 <>
  962 3 -14.677172 7.677246 -1.922964 187 V A 24 -0.06000 -0.06000 "VAL " " CB " "    " 6 0 0 808080  C962  1 1 7 ""  1 ""  <> 0 0 0 0 0 0 1 62.34 0 0 1972 <> 0 964 7044 -347 -1119 8424 -563 8220 136 0 <>
  963 3 -16.126600 7.159455 -1.930575 187 V A 24 -0.18000 -0.18000 "VAL " " CG1" "    " 6 0 0 808080  C963  1 1 7 ""  1 ""  <> 0 0 0 0 0 0 1 62.54 0 0 1973 <> 0 965 7226 -202 -1036 8478 -463 8059 136 0 <>
  964 3 -14.399639 8.351438 -0.565561 187 V A 24 -0.18000 -0.18000 "VAL " " CG2" "    " 6 0 0 808080  C964  1 1 7 ""  1 ""  <> 0 0 0 0 0 0 1 62.88 0 0 1974 <> 0 966 7205 -401 -1298 8473 -710 8215 136 0 <>
  965 25 -13.651895 5.897582 -4.613034 188 N A 38 -0.50000 -0.50000 "ASN " " N  " "    " 7 0 0 2E2EFF  N965  1 1 7 ""  1 ""  <> 0 0 0 0 0 0 1 53.23 0 0 1984 <> 0 967 5472 -379 -883 7326 -393 7426 137 0 <>
  966 3 -13.790552 4.945375 -5.722539 188 N A 24 0.14000 0.14000 "ASN " " CA " "    " 6 0 0 808080  C966  1 1 -1107 "%RT%RN"  2 ""  FF5A00  0 0 0 0 0 0 1 52.11 0 0 1985 <> 0 968 5268 -332 -732 7196 -289 7335 137 0 <>
  967 2 -12.869226 3.731788 -5.553825 188 N A 24 0.50000 0.50000 "ASN " " C  " "    " 6 0 0 808080  C967  1 1 7 ""  1 ""  <> 0 0 0 0 0 0 1 56.02 0 0 1986 <> 0 969 5605 -244 -817 7783 -268 7896 137 0 <>
  968 15 -13.341547 2.617653 -5.755419 188 N A 70 -0.50000 -0.50000 "ASN " " O  " "    " 8 0 0 FF2E2E  O968  1 1 7 ""  1 ""  <> 0 0 0 0 0 0 1 53.8 0 0 1987 <> 0 970 5367 -136 -764 7519 -180 7557 137 0 <>
  969 3 -13.512807 5.629367 -7.078256 188 N A 24 -0.12000 -0.12000 "ASN " " CB " "    " 6 0 0 808080  C969  1 1 7 ""  1 ""  <> 0 0 0 0 0 0 1 50.26 0 0 1988 <> 0 971 4969 -455 -565 6889 -287 7238 137 0 <>
  970 2 -14.634843 6.535351 -7.579235 188 N A 24 0.50000 0.50000 "ASN " " CG " "    " 6 0 0 808080  C970  1 1 7 ""  1 ""  <> 0 0 0 0 0 0 1 48.47 0 0 1989 <> 0 972 4934 -464 -437 6567 -242 6917 137 0 <>
  971 15 -15.755907 6.506373 -7.079521 188 N A 70 -0.50000 -0.50000 "ASN " " OD1" "    " 8 0 0 FF2E2E  O971  1 1 7 ""  1 ""  <> 0 0 0 0 0 0 1 48.28 0 0 1990 <> 0 973 5058 -384 -468 6541 -228 6746 137 0 <>
  972 25 -14.333457 7.316688 -8.614412 188 N A 38 -0.76000 -0.76000 "ASN " " ND2" "    " 7 0 0 2E2EFF  N972  1 1 7 ""  1 ""  <> 0 0 0 0 0 0 1 46.78 0 0 1991 <> 0 974 4718 -551 -289 6274 -219 6781 137 0 <>
  973 25 -11.602077 3.942224 -5.155804 189 V A 38 -0.50000 -0.50000 "VAL " " N  " "    " 7 0 0 2E2EFF  N973  1 1 7 ""  1 ""  <> 0 0 0 0 0 0 1 58.96 0 0 1998 <> 0 975 5799 -288 -950 8208 -355 8396 138 0 <>
  974 3 -10.659371 2.860048 -4.850956 189 V A 24 0.14000 0.14000 "VAL " " CA " "    " 6 0 0 808080  C974  1 1 -1107 "%RT%RN"  2 ""  FF5A00  0 0 0 0 0 0 1 62.45 0 0 1999 <> 0 976 6145 -174 -1024 8731 -316 8852 138 0 <>
  975 2 -11.153353 1.966681 -3.693381 189 V A 24 0.50000 0.50000 "VAL " " C  " "    " 6 0 0 808080  C975  1 1 7 ""  1 ""  <> 0 0 0 0 0 0 1 62.89 0 0 2000 <> 0 977 6331 -9 -1178 8821 -273 8743 138 0 <>
  976 15 -11.105022 0.746694 -3.829741 189 V A 70 -0.50000 -0.50000 "VAL " " O  " "    " 8 0 0 FF2E2E  O976  1 1 7 ""  1 ""  <> 0 0 0 0 0 0 1 65.4 0 0 2001 <> 0 978 6656 121 -1153 9149 -190 9044 138 0 <>
  977 3 -9.225620 3.399795 -4.560466 189 V A 24 -0.06000 -0.06000 "VAL " " CB " "    " 6 0 0 808080  C977  1 1 7 ""  1 ""  <> 0 0 0 0 0 0 1 64.83 0 0 2002 <> 0 979 6299 -246 -1136 9088 -397 9247 138 0 <>
  978 3 -8.269980 2.417107 -3.849398 189 V A 24 -0.18000 -0.18000 "VAL " " CG1" "    " 6 0 0 808080  C978  1 1 7 ""  1 ""  <> 0 0 0 0 0 0 1 64.09 0 0 2003 <> 0 980 6115 -92 -1260 9085 -362 9153 138 0 <>
  979 3 -8.562734 3.897934 -5.856355 189 V A 24 -0.18000 -0.18000 "VAL " " CG2" "    " 6 0 0 808080  C979  1 1 7 ""  1 ""  <> 0 0 0 0 0 0 1 66.53 0 0 2004 <> 0 981 6379 -402 -961 9270 -423 9628 138 0 <>
  980 25 -11.683565 2.586697 -2.623838 190 C A 38 -0.50000 -0.50000 "CYS " " N  " "    " 7 0 0 2E2EFF  N980  1 1 7 ""  1 ""  <> 0 0 0 0 0 0 1 60.27 0 0 2014 <> 0 982 6129 -12 -1331 8494 -333 8276 139 0 <>
  981 3 -12.313113 1.914067 -1.483587 190 C A 24 0.14000 0.14000 "CYS " " CA " "    " 6 0 0 808080  C981  1 1 -1107 "%RT%RN"  2 ""  FF5A00  0 0 0 0 0 0 1 62.3 0 0 2015 <> 0 983 6593 132 -1431 8768 -272 8309 139 0 <>
  982 2 -13.577199 1.129050 -1.878706 190 C A 24 0.50000 0.50000 "CYS " " C  " "    " 6 0 0 808080  C982  1 1 7 ""  1 ""  <> 0 0 0 0 0 0 1 62.34 0 0 2016 <> 0 984 6761 185 -1231 8715 -145 8208 139 0 <>
  983 15 -13.780254 0.038829 -1.350526 190 C A 70 -0.50000 -0.50000 "CYS " " O  " "    " 8 0 0 FF2E2E  O983  1 1 7 ""  1 ""  <> 0 0 0 0 0 0 1 62.36 0 0 2017 <> 0 985 6868 310 -1254 8721 -57 8107 139 0 <>
  984 3 -12.650116 2.897475 -0.348179 190 C A 24 0.06000 0.06000 "CYS " " CB " "    " 6 0 0 808080  C984  1 1 7 ""  1 ""  <> 0 0 0 0 0 0 1 61.76 0 0 2018 <> 0 986 6697 98 -1557 8697 -354 8073 139 0 <>
  985 49 -11.125786 3.552912 0.384573 190 C A 143 -0.33500 -0.33500 "CYS " " SG " "    " 16 0 0 FFFF6B  S985  1 1 7 ""  1 ""  <> 0 0 0 0 0 0 1 83.7 0 0 2019 <> 0 987 9335 22 -1802 11536 -501 10929 139 0 <>
  986 25 -14.373896 1.667391 -2.819762 191 N A 38 -0.50000 -0.50000 "ASN " " N  " "    " 7 0 0 2E2EFF  N986  1 1 7 ""  1 ""  <> 0 0 0 0 0 0 1 59.14 0 0 2025 <> 0 988 6383 86 -1045 8254 -138 7832 140 0 <>
  987 3 -15.538003 1.010037 -3.419601 191 N A 24 0.14000 0.14000 "ASN " " CA " "    " 6 0 0 808080  C987  1 1 -1107 "%RT%RN"  2 ""  FF5A00  0 0 0 0 0 0 1 56.56 0 0 2026 <> 0 989 6156 110 -861 7887 -41 7445 140 0 <>
  988 2 -15.122148 -0.260844 -4.187611 191 N A 24 0.50000 0.50000 "ASN " " C  " "    " 6 0 0 808080  C988  1 1 7 ""  1 ""  <> 0 0 0 0 0 0 1 54.81 0 0 2027 <> 0 990 5849 178 -819 7666 28 7310 140 0 <>
  989 15 -15.712219 -1.309757 -3.935200 191 N A 70 -0.50000 -0.50000 "ASN " " O  " "    " 8 0 0 FF2E2E  O989  1 1 7 ""  1 ""  <> 0 0 0 0 0 0 1 55.74 0 0 2028 <> 0 991 6084 256 -783 7762 110 7332 140 0 <>
  990 3 -16.317391 2.063865 -4.251316 191 N A 24 -0.12000 -0.12000 "ASN " " CB " "    " 6 0 0 808080  C990  1 1 7 ""  1 ""  <> 0 0 0 0 0 0 1 55.34 0 0 2029 <> 0 992 5992 5 -706 7685 -57 7349 140 0 <>
  991 2 -17.496941 1.571714 -5.095398 191 N A 24 0.50000 0.50000 "ASN " " CG " "    " 6 0 0 808080  C991  1 1 7 ""  1 ""  <> 0 0 0 0 0 0 1 56 0 0 2030 <> 0 993 6165 24 -549 7746 22 7366 140 0 <>
  992 15 -17.836484 0.394433 -5.119716 191 N A 70 -0.50000 -0.50000 "ASN " " OD1" "    " 8 0 0 FF2E2E  O992  1 1 7 ""  1 ""  <> 0 0 0 0 0 0 1 61.63 0 0 2031 <> 0 994 6918 84 -522 8466 90 8033 140 0 <>
  993 25 -18.144870 2.498092 -5.797471 191 N A 38 -0.76000 -0.76000 "ASN " " ND2" "    " 7 0 0 2E2EFF  N993  1 1 7 ""  1 ""  <> 0 0 0 0 0 0 1 46.01 0 0 2032 <> 0 995 4932 -29 -451 6449 9 6101 140 0 <>
  994 25 -14.096982 -0.164642 -5.053678 192 W A 38 -0.50000 -0.50000 "TRP " " N  " "    " 7 0 0 2E2EFF  N994  1 1 7 ""  1 ""  <> 0 0 0 0 0 0 1 55.13 0 0 2039 <> 0 996 5693 144 -810 7721 -11 7534 141 0 <>
  995 3 -13.513324 -1.310959 -5.755910 192 W A 24 0.14000 0.14000 "TRP " " CA " "    " 6 0 0 808080  C995  1 1 -1107 "%RT%RN"  2 ""  FF5A00  0 0 0 0 0 0 1 54.94 0 0 2040 <> 0 997 5580 221 -753 7690 36 7604 141 0 <>
  996 2 -12.886597 -2.371384 -4.830192 192 W A 24 0.50000 0.50000 "TRP " " C  " "    " 6 0 0 808080  C996  1 1 7 ""  1 ""  <> 0 0 0 0 0 0 1 54.67 0 0 2041 <> 0 998 5558 382 -909 7680 70 7535 141 0 <>
  997 15 -12.933221 -3.540804 -5.198936 192 W A 70 -0.50000 -0.50000 "TRP " " O  " "    " 8 0 0 FF2E2E  O997  1 1 7 ""  1 ""  <> 0 0 0 0 0 0 1 56.89 0 0 2042 <> 0 999 5869 478 -852 7919 135 7828 141 0 <>
  998 3 -12.527581 -0.853635 -6.852796 192 W A 24 -0.12000 -0.12000 "TRP " " CB " "    " 6 0 0 808080  C998  1 1 7 ""  1 ""  <> 0 0 0 0 0 0 1 60.78 0 0 2043 <> 0 1000 6100 150 -677 8444 -21 8547 141 0 <>
  999 2 -13.165035 -0.383803 -8.129297 192 W A 24 0.07500 0.07500 "TRP " " CG " "    " 6 0 0 808080  C999  1 1 7 ""  1 ""  <> 0 0 0 0 0 0 1 62.48 0 0 2044 <> 0 1001 6362 42 -478 8606 -6 8771 141 0 <>
  1000 2 -13.375895 0.899719 -8.493750 192 W A 24 -0.11500 -0.11500 "TRP " " CD1" "    " 6 0 0 808080  C1000  1 1 7 ""  1 ""  <> 0 0 0 0 0 0 1 63.09 0 0 2045 <> 0 1002 6461 -84 -425 8656 -43 8853 141 0 <>
  1001 2 -13.728630 -1.194317 -9.208411 192 W A 24 -0.05500 -0.05500 "TRP " " CD2" "    " 6 0 0 808080  C1001  1 1 7 ""  1 ""  <> 0 0 0 0 0 0 1 62.79 0 0 2046 <> 0 1003 6457 62 -319 8600 50 8798 141 0 <>
  1002 25 -14.052802 0.939238 -9.692045 192 W A 38 -0.57000 -0.57000 "TRP " " NE1" "    " 7 0 0 2E2EFF  N1002  1 1 7 ""  1 ""  <> 0 0 0 0 0 0 1 63.55 0 0 2047 <> 0 1004 6586 -128 -254 8664 -2 8895 141 0 <>
  1003 2 -14.303082 -0.321085 -10.182656 192 W A 24 0.13000 0.13000 "TRP " " CE2" "    " 6 0 0 808080  C1003  1 1 7 ""  1 ""  <> 0 0 0 0 0 0 1 62.79 0 0 2048 <> 0 1005 6507 -46 -192 8565 47 8785 141 0 <>
  1004 2 -13.814811 -2.582845 -9.467886 192 W A 24 -0.11500 -0.11500 "TRP " " CE3" "    " 6 0 0 808080  C1004  1 1 7 ""  1 ""  <> 0 0 0 0 0 0 1 59.88 0 0 2049 <> 0 1006 6123 165 -280 8207 98 8421 141 0 <>
  1005 2 -14.946313 -0.793860 -11.340302 192 W A 24 -0.11500 -0.11500 "TRP " " CZ2" "    " 6 0 0 808080  C1005  1 1 7 ""  1 ""  <> 0 0 0 0 0 0 1 62.27 0 0 2050 <> 0 1007 6513 -56 -47 8460 85 8685 141 0 <>
  1006 2 -14.436677 -3.068932 -10.636642 192 W A 24 -0.11500 -0.11500 "TRP " " CZ3" "    " 6 0 0 808080  C1006  1 1 7 ""  1 ""  <> 0 0 0 0 0 0 1 58.25 0 0 2051 <> 0 1008 5988 138 -122 7951 124 8193 141 0 <>
  1007 2 -15.010985 -2.180043 -11.567096 192 W A 24 -0.11500 -0.11500 "TRP " " CH2" "    " 6 0 0 808080  C1007  1 1 7 ""  1 ""  <> 0 0 0 0 0 0 1 61.44 0 0 2052 <> 0 1009 6431 28 -17 8341 115 8572 141 0 <>
  1008 25 -12.363395 -1.978475 -3.653535 193 I A 38 -0.50000 -0.50000 "ILE " " N  " "    " 7 0 0 2E2EFF  N1008  1 1 7 ""  1 ""  <> 0 0 0 0 0 0 1 53.41 0 0 2063 <> 0 1010 5398 419 -1114 7576 24 7320 142 0 <>
  1009 3 -11.829807 -2.891473 -2.632546 193 I A 24 0.14000 0.14000 "ILE " " CA " "    " 6 0 0 808080  C1009  1 1 -1107 "%RT%RN"  2 ""  FF5A00  0 0 0 0 0 0 1 55.56 0 0 2064 <> 0 1011 5717 597 -1296 7870 65 7523 142 0 <>
  1010 2 -12.942177 -3.623130 -1.848373 193 I A 24 0.50000 0.50000 "ILE " " C  " "    " 6 0 0 808080  C1010  1 1 7 ""  1 ""  <> 0 0 0 0 0 0 1 61.02 0 0 2065 <> 0 1012 6710 666 -1256 8492 176 7983 142 0 <>
  1011 15 -12.807638 -4.821079 -1.599621 193 I A 70 -0.50000 -0.50000 "ILE " " O  " "    " 8 0 0 FF2E2E  O1011  1 1 7 ""  1 ""  <> 0 0 0 0 0 0 1 65.73 0 0 2066 <> 0 1013 7399 797 -1248 9031 267 8544 142 0 <>
  1012 3 -10.864880 -2.164346 -1.644817 193 I A 24 -0.06000 -0.06000 "ILE " " CB " "    " 6 0 0 808080  C1012  1 1 7 ""  1 ""  <> 0 0 0 0 0 0 1 54.81 0 0 2067 <> 0 1014 5553 599 -1526 7858 -17 7413 142 0 <>
  1013 3 -9.558833 -1.758717 -2.366391 193 I A 24 -0.12000 -0.12000 "ILE " " CG1" "    " 6 0 0 808080  C1013  1 1 7 ""  1 ""  <> 0 0 0 0 0 0 1 54.67 0 0 2068 <> 0 1015 5278 480 -1474 7888 -95 7606 142 0 <>
  1014 3 -10.516100 -2.951540 -0.357314 193 I A 24 -0.18000 -0.18000 "ILE " " CG2" "    " 6 0 0 808080  C1014  1 1 7 ""  1 ""  <> 0 0 0 0 0 0 1 54.57 0 0 2069 <> 0 1016 5624 786 -1698 7838 49 7271 142 0 <>
  1015 3 -8.755872 -0.668849 -1.640635 193 I A 24 -0.18000 -0.18000 "ILE " " CD1" "    " 6 0 0 808080  C1015  1 1 7 ""  1 ""  <> 0 0 0 0 0 0 1 56.56 0 0 2070 <> 0 1017 5449 438 -1662 8202 -179 7841 142 0 <>
  1016 25 -14.030838 -2.912662 -1.503884 194 L A 38 -0.50000 -0.50000 "LEU " " N  " "    " 7 0 0 2E2EFF  N1016  1 1 7 ""  1 ""  <> 0 0 0 0 0 0 1 60.76 0 0 2082 <> 0 1018 6834 578 -1215 8453 167 7798 143 0 <>
  1017 3 -15.232009 -3.481869 -0.877842 194 L A 24 0.14000 0.14000 "LEU " " CA " "    " 6 0 0 808080  C1017  1 1 -1107 "%RT%RN"  2 ""  FF5A00  0 0 0 0 0 0 1 62.39 0 0 2083 <> 0 1019 7307 604 -1121 8599 263 7799 143 0 <>
  1018 2 -15.944011 -4.462406 -1.826316 194 L A 24 0.50000 0.50000 "LEU " " C  " "    " 6 0 0 808080  C1018  1 1 7 ""  1 ""  <> 0 0 0 0 0 0 1 62.18 0 0 2084 <> 0 1020 7303 583 -917 8493 341 7829 143 0 <>
  1019 15 -16.389582 -5.519816 -1.384089 194 L A 70 -0.50000 -0.50000 "LEU " " O  " "    " 8 0 0 FF2E2E  O1019  1 1 7 ""  1 ""  <> 0 0 0 0 0 0 1 62.99 0 0 2085 <> 0 1021 7578 654 -875 8523 438 7834 143 0 <>
  1020 3 -16.195006 -2.348015 -0.443290 194 L A 24 -0.12000 -0.12000 "LEU " " CB " "    " 6 0 0 808080  C1020  1 1 7 ""  1 ""  <> 0 0 0 0 0 0 1 67.22 0 0 2086 <> 0 1022 8026 498 -1050 9225 219 8289 143 0 <>
  1021 3 -16.094631 -1.915754 1.037781 194 L A 24 -0.06000 -0.06000 "LEU " " CG " "    " 6 0 0 808080  C1021  1 1 7 ""  1 ""  <> 0 0 0 0 0 0 1 77.36 0 0 2087 <> 0 1023 9471 543 -1207 10546 182 9375 143 0 <>
  1022 3 -14.722506 -1.328006 1.431626 194 L A 24 -0.18000 -0.18000 "LEU " " CD1" "    " 6 0 0 808080  C1022  1 1 7 ""  1 ""  <> 0 0 0 0 0 0 1 84.94 0 0 2088 <> 0 1024 10272 548 -1443 11576 66 10425 143 0 <>
  1023 3 -17.258371 -0.975579 1.418091 194 L A 24 -0.18000 -0.18000 "LEU " " CD2" "    " 6 0 0 808080  C1023  1 1 7 ""  1 ""  <> 0 0 0 0 0 0 1 74.35 0 0 2089 <> 0 1025 9218 456 -1069 10158 151 8875 143 0 <>
  1024 25 -15.988001 -4.105980 -3.119195 195 S A 38 -0.50000 -0.50000 "SER " " N  " "    " 7 0 0 2E2EFF  N1024  1 1 7 ""  1 ""  <> 0 0 0 0 0 0 1 61.11 0 0 2101 <> 0 1026 7016 479 -792 8361 296 7843 144 0 <>
  1025 3 -16.514729 -4.938004 -4.196014 195 S A 24 0.14000 0.14000 "SER " " CA " "    " 6 0 0 808080  C1025  1 1 -1107 "%RT%RN"  2 ""  FF5A00  0 0 0 0 0 0 1 60.44 0 0 2102 <> 0 1027 6944 449 -620 8207 345 7814 144 0 <>
  1026 2 -15.578497 -6.107509 -4.553701 195 S A 24 0.50000 0.50000 "SER " " C  " "    " 6 0 0 808080  C1026  1 1 7 ""  1 ""  <> 0 0 0 0 0 0 1 62.86 0 0 2103 <> 0 1028 7208 572 -652 8466 379 8211 144 0 <>
  1027 15 -16.064746 -7.088213 -5.110257 195 S A 70 -0.50000 -0.50000 "SER " " O  " "    " 8 0 0 FF2E2E  O1027  1 1 7 ""  1 ""  <> 0 0 0 0 0 0 1 60.51 0 0 2104 <> 0 1029 7003 583 -536 8078 435 7909 144 0 <>
  1028 3 -16.774791 -4.059714 -5.429902 195 S A 24 0.14500 0.14500 "SER " " CB " "    " 6 0 0 808080  C1028  1 1 7 ""  1 ""  <> 0 0 0 0 0 0 1 54.02 0 0 2105 <> 0 1030 6002 325 -500 7413 287 7109 144 0 <>
  1029 16 -17.747990 -3.077137 -5.140841 195 S A 70 -0.68300 -0.68300 "SER " " OG " "    " 8 0 0 FF2E2E  O1029  1 1 7 ""  1 ""  <> 0 0 0 0 0 0 1 51.24 0 0 2106 <> 0 1031 5714 239 -450 7085 268 6671 144 0 <>
  1030 25 -14.276066 -6.010049 -4.218304 196 S A 38 -0.50000 -0.50000 "SER " " N  " "    " 7 0 0 2E2EFF  N1030  1 1 7 ""  1 ""  <> 0 0 0 0 0 0 1 62.36 0 0 2112 <> 0 1032 6996 666 -810 8459 337 8240 145 0 <>
  1031 3 -13.299532 -7.092951 -4.376701 196 S A 24 0.14000 0.14000 "SER " " CA " "    " 6 0 0 808080  C1031  1 1 -1107 "%RT%RN"  2 ""  FF5A00  0 0 0 0 0 0 1 60.54 0 0 2113 <> 0 1033 6707 824 -855 8192 363 8105 145 0 <>
  1032 2 -13.460845 -8.198493 -3.326514 196 S A 24 0.50000 0.50000 "SER " " C  " "    " 6 0 0 808080  C1032  1 1 7 ""  1 ""  <> 0 0 0 0 0 0 1 63.18 0 0 2114 <> 0 1034 7284 966 -924 8439 471 8281 145 0 <>
  1033 15 -13.106561 -9.338319 -3.619307 196 S A 70 -0.50000 -0.50000 "SER " " O  " "    " 8 0 0 FF2E2E  O1033  1 1 7 ""  1 ""  <> 0 0 0 0 0 0 1 65.72 0 0 2115 <> 0 1035 7674 1080 -880 8661 528 8638 145 0 <>
  1034 3 -11.851906 -6.556351 -4.355193 196 S A 24 0.14500 0.14500 "SER " " CB " "    " 6 0 0 808080  C1034  1 1 7 ""  1 ""  <> 0 0 0 0 0 0 1 63.86 0 0 2116 <> 0 1036 6866 894 -1021 8717 280 8680 145 0 <>
  1035 16 -11.519726 -5.894806 -5.554935 196 S A 70 -0.68300 -0.68300 "SER " " OG " "    " 8 0 0 FF2E2E  O1035  1 1 7 ""  1 ""  <> 0 0 0 0 0 0 1 68.13 0 0 2117 <> 0 1037 7199 750 -919 9312 191 9376 145 0 <>
  1036 25 -14.027822 -7.868785 -2.151910 197 A A 38 -0.50000 -0.50000 "ALA " " N  " "    " 7 0 0 2E2EFF  N1036  1 1 7 ""  1 ""  <> 0 0 0 0 0 0 1 64.85 0 0 2123 <> 0 1038 7656 961 -1018 8674 499 8308 146 0 <>
  1037 3 -14.335011 -8.828707 -1.089443 197 A A 24 0.14000 0.14000 "ALA " " CA " "    " 6 0 0 808080  C1037  1 1 -1107 "%RT%RN"  2 ""  FF5A00  0 0 0 0 0 0 1 66.16 0 0 2124 <> 0 1039 8107 1080 -1062 8748 617 8284 146 0 <>
  1038 2 -15.366409 -9.899823 -1.497786 197 A A 24 0.50000 0.50000 "ALA " " C  " "    " 6 0 0 808080  C1038  1 1 7 ""  1 ""  <> 0 0 0 0 0 0 1 67.06 0 0 2125 <> 0 1040 8415 1024 -839 8711 705 8355 146 0 <>
  1039 15 -15.337557 -10.986120 -0.923106 197 A A 70 -0.50000 -0.50000 "ALA " " O  " "    " 8 0 0 FF2E2E  O1039  1 1 7 ""  1 ""  <> 0 0 0 0 0 0 1 63.62 0 0 2126 <> 0 1041 8190 1145 -845 8149 809 7832 146 0 <>
  1040 3 -14.798643 -8.069658 0.162100 197 A A 24 -0.18000 -0.18000 "ALA " " CB " "    " 6 0 0 808080  C1040  1 1 7 ""  1 ""  <> 0 0 0 0 0 0 1 63.66 0 0 2127 <> 0 1042 7953 1054 -1151 8484 623 7752 146 0 <>
  1041 25 -16.216056 -9.591719 -2.494398 198 I A 38 -0.50000 -0.50000 "ILE " " N  " "    " 7 0 1 2E2EFF  N1041  1 1 7 ""  1 ""  <> 0 0 0 0 0 0 1 71.75 0 0 2133 <> 0 1043 8944 839 -652 9309 662 9008 147 0 <>
  1042 3 -17.165959 -10.522069 -3.106590 198 I A 24 0.14000 0.14000 "ILE " " CA " "    " 6 0 1 808080  C1042  1 1 -1107 "%RT%RN"  2 ""  FF5A00  0 0 0 0 0 0 1 74.72 0 0 2134 <> 0 1044 9464 754 -453 9555 717 9370 147 0 <>
  1043 2 -16.786439 -10.885084 -4.558434 198 I A 24 0.50000 0.50000 "ILE " " C  " "    " 6 0 1 808080  C1043  1 1 7 ""  1 ""  <> 0 0 0 0 0 0 1 74.54 0 0 2135 <> 0 1045 9313 753 -372 9484 671 9526 147 0 <>
  1044 15 -17.089024 -11.998679 -4.981946 198 I A 70 -0.50000 -0.50000 "ILE " " O  " "    " 8 0 1 FF2E2E  O1044  1 1 7 ""  1 ""  <> 0 0 0 0 0 0 1 74.55 0 0 2136 <> 0 1046 9453 767 -272 9340 717 9533 147 0 <>
  1045 3 -18.610247 -9.945868 -3.080935 198 I A 24 -0.06000 -0.06000 "ILE " " CB " "    " 6 0 1 808080  C1045  1 1 7 ""  1 ""  <> 0 0 0 0 0 0 1 93.5 0 0 2137 <> 0 1047 11881 556 -302 11969 701 11676 147 0 <>
  1046 3 -19.675441 -10.959695 -3.571151 198 I A 24 -0.12000 -0.12000 "ILE " " CG1" "    " 6 0 1 808080  C1046  1 1 7 ""  1 ""  <> 0 0 0 0 0 0 1 89.58 0 0 2138 <> 0 1048 11509 448 -114 11344 742 11183 147 0 <>
  1047 3 -18.760898 -8.593506 -3.809923 198 I A 24 -0.18000 -0.18000 "ILE " " CG2" "    " 6 0 1 808080  C1047  1 1 7 ""  1 ""  <> 0 0 0 0 0 0 1 94.96 0 0 2139 <> 0 1049 11834 458 -297 12280 593 11968 147 0 <>
  1048 3 -21.050587 -10.781800 -2.912419 198 I A 24 -0.18000 -0.18000 "ILE " " CD1" "    " 6 0 1 808080  C1048  1 1 7 ""  1 ""  <> 0 0 0 0 0 0 1 89.78 0 0 2140 <> 0 1050 11628 293 26 11381 762 11103 147 0 <>
  1049 25 -16.113731 -9.976470 -5.285594 199 G A 38 -0.50000 -0.50000 "GLY " " N  " "    " 7 0 0 2E2EFF  N1049  1 1 7 ""  1 ""  <> 0 0 0 0 0 0 1 73.54 0 0 2152 <> 0 1051 8940 735 -406 9466 577 9536 148 0 <>
  1050 3 -15.763010 -10.149945 -6.695062 199 G A 24 0.08000 0.08000 "GLY " " CA " "    " 6 0 0 808080  C1050  1 1 -1107 "%RT%RN"  2 ""  FF5A00  0 0 0 0 0 0 1 70.69 0 0 2153 <> 0 1052 8460 721 -304 9076 522 9323 148 0 <>
  1051 2 -14.624292 -11.161642 -6.884356 199 G A 24 0.50000 0.50000 "GLY " " C  " "    " 6 0 0 808080  C1051  1 1 7 ""  1 ""  <> 0 0 0 0 0 0 1 72.39 0 0 2154 <> 0 1053 8663 916 -346 9214 538 9630 148 0 <>
  1052 15 -14.682656 -11.954367 -7.823430 199 G A 70 -0.50000 -0.50000 "GLY " " O  " "    " 8 0 0 FF2E2E  O1052  1 1 7 ""  1 ""  <> 0 0 0 0 0 0 1 70.78 0 0 2155 <> 0 1054 8511 926 -223 8902 529 9482 148 0 <>
  1053 25 -13.616326 -11.161698 -5.991036 200 L A 38 -0.50000 -0.50000 "LEU " " N  " "    " 7 0 0 2E2EFF  N1053  1 1 7 ""  1 ""  <> 0 0 0 0 0 0 1 72.01 0 0 2159 <> 0 1055 8544 1080 -528 9220 552 9596 149 0 <>
  1054 3 -12.497709 -12.107606 -6.020990 200 L A 24 0.14000 0.14000 "LEU " " CA " "    " 6 0 0 808080  C1054  1 1 -1107 "%RT%RN"  2 ""  FF5A00  0 0 0 0 0 0 1 73.8 0 0 2160 <> 0 1056 8730 1307 -592 9387 565 9923 149 0 <>
  1055 2 -12.888749 -13.567311 -5.706630 200 L A 24 0.50000 0.50000 "LEU " " C  " "    " 6 0 0 808080  C1055  1 1 7 ""  1 ""  <> 0 0 0 0 0 0 1 73.93 0 0 2161 <> 0 1057 9042 1413 -535 9195 667 9851 149 0 <>
  1056 15 -12.542589 -14.412411 -6.527395 200 L A 70 -0.50000 -0.50000 "LEU " " O  " "    " 8 0 0 FF2E2E  O1056  1 1 7 ""  1 ""  <> 0 0 0 0 0 0 1 74.5 0 0 2162 <> 0 1058 9128 1496 -436 9157 651 10021 149 0 <>
  1057 3 -11.323650 -11.635819 -5.133112 200 L A 24 -0.12000 -0.12000 "LEU " " CB " "    " 6 0 0 808080  C1057  1 1 7 ""  1 ""  <> 0 0 0 0 0 0 1 75.73 0 0 2163 <> 0 1059 8809 1469 -837 9757 548 10208 149 0 <>
  1058 3 -10.609233 -10.350681 -5.612045 200 L A 24 -0.06000 -0.06000 "LEU " " CG " "    " 6 0 0 808080  C1058  1 1 7 ""  1 ""  <> 0 0 0 0 0 0 1 74.14 0 0 2164 <> 0 1060 8278 1377 -883 9736 428 10155 149 0 <>
  1059 3 -9.460760 -9.984845 -4.648764 200 L A 24 -0.18000 -0.18000 "LEU " " CD1" "    " 6 0 0 808080  C1059  1 1 7 ""  1 ""  <> 0 0 0 0 0 0 1 73.92 0 0 2165 <> 0 1061 8049 1558 -1131 9822 392 10217 149 0 <>
  1060 3 -10.108875 -10.443963 -7.067293 200 L A 24 -0.18000 -0.18000 "LEU " " CD2" "    " 6 0 0 808080  C1060  1 1 7 ""  1 ""  <> 0 0 0 0 0 0 1 74.83 0 0 2166 <> 0 1062 8202 1299 -677 9820 354 10410 149 0 <>
  1061 25 -13.623762 -13.882523 -4.608800 201 P A 38 -0.14000 -0.14000 "PRO " " N  " "    " 7 0 0 2E2EFF  N1061  1 1 7 ""  1 ""  <> 0 0 0 0 0 0 1 72.15 0 0 2178 <> 0 1063 9077 1406 -579 8900 770 9438 150 0 <>
  1062 3 -14.073956 -15.270920 -4.372175 201 P A 24 0.01000 0.01000 "PRO " " CA " "    " 6 0 0 808080  C1062  1 1 -1107 "%RT%RN"  2 ""  FF5A00  0 0 0 0 0 0 1 72.4 0 0 2179 <> 0 1064 9417 1482 -498 8702 873 9389 150 0 <>
  1063 2 -15.044008 -15.819997 -5.435612 201 P A 24 0.50000 0.50000 "PRO " " C  " "    " 6 0 0 808080  C1063  1 1 7 ""  1 ""  <> 0 0 0 0 0 0 1 68.92 0 0 2180 <> 0 1065 9061 1297 -262 8140 840 8986 150 0 <>
  1064 15 -14.975512 -17.011967 -5.724102 201 P A 70 -0.50000 -0.50000 "PRO " " O  " "    " 8 0 0 FF2E2E  O1064  1 1 7 ""  1 ""  <> 0 0 0 0 0 0 1 70.59 0 0 2181 <> 0 1066 9447 1375 -178 8154 872 9220 150 0 <>
  1065 3 -14.684947 -15.251221 -2.963961 201 P A 24 -0.12000 -0.12000 "PRO " " CB " "    " 6 0 0 808080  C1065  1 1 7 ""  1 ""  <> 0 0 0 0 0 0 1 69.89 0 0 2182 <> 0 1067 9354 1447 -546 8356 983 8847 150 0 <>
  1066 3 -15.069684 -13.801503 -2.736549 201 P A 24 -0.12000 -0.12000 "PRO " " CG " "    " 6 0 0 808080  C1066  1 1 7 ""  1 ""  <> 0 0 0 0 0 0 1 65.73 0 0 2183 <> 0 1068 8659 1278 -574 8028 913 8289 150 0 <>
  1067 3 -13.977403 -13.030233 -3.472042 201 P A 24 -0.05000 -0.05000 "PRO " " CD " "    " 6 0 0 808080  C1067  1 1 7 ""  1 ""  <> 0 0 0 0 0 0 1 67.67 0 0 2184 <> 0 1069 8563 1334 -682 8434 798 8714 150 0 <>
  1068 25 -15.860725 -14.945171 -6.050529 202 V A 38 -0.50000 -0.50000 "VAL " " N  " "    " 7 0 1 2E2EFF  N1068  1 1 7 ""  1 ""  <> 0 0 0 0 0 0 1 64.07 0 0 2192 <> 0 1070 8333 1063 -171 7636 769 8377 151 0 <>
  1069 3 -16.673881 -15.258791 -7.228982 202 V A 24 0.14000 0.14000 "VAL " " CA " "    " 6 0 1 808080  C1069  1 1 -1107 "%RT%RN"  2 ""  FF5A00  0 0 0 0 0 0 1 66.74 0 0 2193 <> 0 1071 8711 881 15 7896 714 8751 151 0 <>
  1070 2 -15.822880 -15.641630 -8.459338 202 V A 24 0.50000 0.50000 "VAL " " C  " "    " 6 0 1 808080  C1070  1 1 7 ""  1 ""  <> 0 0 0 0 0 0 1 68.87 0 0 2194 <> 0 1072 8868 974 66 8129 631 9168 151 0 <>
  1071 15 -16.184510 -16.587815 -9.153790 202 V A 70 -0.50000 -0.50000 "VAL " " O  " "    " 8 0 1 FF2E2E  O1071  1 1 7 ""  1 ""  <> 0 0 0 0 0 0 1 69.52 0 0 2195 <> 0 1073 9091 933 194 8054 607 9269 151 0 <>
  1072 3 -17.639675 -14.082017 -7.569996 202 V A 24 -0.06000 -0.06000 "VAL " " CB " "    " 6 0 1 808080  C1072  1 1 7 ""  1 ""  <> 0 0 0 0 0 0 1 42.47 0 0 2196 <> 0 1074 5506 651 65 4976 651 5654 151 0 <>
  1073 3 -18.132350 -13.989112 -9.027552 202 V A 24 -0.18000 -0.18000 "VAL " " CG1" "    " 6 0 1 808080  C1073  1 1 7 ""  1 ""  <> 0 0 0 0 0 0 1 42.48 0 0 2197 <> 0 1075 5419 528 182 4982 550 5740 151 0 <>
  1074 3 -18.856937 -14.103000 -6.627790 202 V A 24 -0.18000 -0.18000 "VAL " " CG2" "    " 6 0 1 808080  C1074  1 1 7 ""  1 ""  <> 0 0 0 0 0 0 1 34.84 0 0 2198 <> 0 1076 4716 505 128 3970 718 4552 151 0 <>
  1075 25 -14.698500 -14.939903 -8.685004 203 M A 38 -0.50000 -0.50000 "MET " " N  " "    " 7 0 0 2E2EFF  N1075  1 1 7 ""  1 ""  <> 0 0 0 0 0 0 1 68.64 0 0 2208 <> 0 1077 8592 1094 -25 8242 580 9247 152 0 <>
  1076 3 -13.741287 -15.238873 -9.752916 203 M A 24 0.14000 0.14000 "MET " " CA " "    " 6 0 0 808080  C1076  1 1 -1107 "%RT%RN"  2 ""  FF5A00  0 0 0 0 0 0 1 67.37 0 0 2209 <> 0 1078 8301 1200 45 8064 499 9231 152 0 <>
  1077 2 -13.038785 -16.596758 -9.561181 203 M A 24 0.50000 0.50000 "MET " " C  " "    " 6 0 0 808080  C1077  1 1 7 ""  1 ""  <> 0 0 0 0 0 0 1 66.49 0 0 2210 <> 0 1079 8337 1443 31 7771 547 9155 152 0 <>
  1078 15 -12.838142 -17.307173 -10.542677 203 M A 70 -0.50000 -0.50000 "MET " " O  " "    " 8 0 0 FF2E2E  O1078  1 1 7 ""  1 ""  <> 0 0 0 0 0 0 1 66.69 0 0 2211 <> 0 1080 8399 1506 155 7684 491 9255 152 0 <>
  1079 3 -12.724685 -14.085151 -9.862839 203 M A 24 -0.12000 -0.12000 "MET " " CB " "    " 6 0 0 808080  C1079  1 1 7 ""  1 ""  <> 0 0 0 0 0 0 1 70.04 0 0 2212 <> 0 1081 8317 1248 -34 8605 433 9690 152 0 <>
  1080 3 -11.921169 -14.079769 -11.171926 203 M A 24 0.04750 0.04750 "MET " " CG " "    " 6 0 0 808080  C1080  1 1 7 ""  1 ""  <> 0 0 0 0 0 0 1 70.7 0 0 2213 <> 0 1082 8240 1256 108 8713 331 9908 152 0 <>
  1081 49 -10.860052 -12.628143 -11.389166 203 M A 143 -0.33500 -0.33500 "MET " " SD " "    " 16 0 0 FFFF6B  S1081  1 1 7 ""  1 ""  <> 0 0 0 0 0 0 1 103.35 0 0 2214 <> 0 1083 11994 1259 51 13077 255 14197 152 0 <>
  1082 3 -9.574525 -12.990991 -10.163627 203 M A 24 -0.01250 -0.01250 "MET " " CE " "    " 6 0 0 808080  C1082  1 1 7 ""  1 ""  <> 0 0 0 0 0 0 1 85.88 0 0 2215 <> 0 1084 9665 1542 -169 10895 295 12072 152 0 <>
  1083 25 -12.710726 -16.941932 -8.304298 204 F A 38 -0.50000 -0.50000 "PHE " " N  " "    " 7 0 0 2E2EFF  N1083  0 1 7 ""  1 ""  <> 0 0 0 0 0 0 1 67.67 0 0 2225 <> 0 1085 8593 1594 -120 7883 652 9234 153 0 <>
  1084 3 -12.111711 -18.220021 -7.913206 204 F A 24 0.14000 0.14000 "PHE " " CA " "    " 6 0 0 808080  C1084  0 1 -1107 "%RT%RN"  2 ""  FF5A00  0 0 0 0 0 0 1 68.44 0 0 2226 <> 0 1086 8870 1857 -158 7791 721 9344 153 0 <>
  1085 2 -13.069244 -19.416881 -8.057476 204 F A 24 0.50000 0.50000 "PHE " " C  " "    " 6 0 0 808080  C1085  0 1 7 ""  1 ""  <> 0 0 0 0 0 0 1 68.22 0 0 2227 <> 0 1087 9206 1771 -4 7493 774 9223 153 0 <>
  1086 15 -12.655498 -20.453160 -8.576323 204 F A 70 -0.50000 -0.50000 "PHE " " O  " "    " 8 0 0 FF2E2E  O1086  0 1 7 ""  1 ""  <> 0 0 0 0 0 0 1 74.36 0 0 2228 <> 0 1088 10115 1913 77 8078 763 10060 153 0 <>
  1087 3 -11.548610 -18.129928 -6.476428 204 F A 24 -0.00500 -0.00500 "PHE " " CB " "    " 6 0 0 808080  C1087  0 1 7 ""  1 ""  <> 0 0 0 0 0 0 1 71.06 0 0 2229 <> 0 1089 9243 2048 -389 8162 827 9594 153 0 <>
  1088 2 -10.160631 -17.519103 -6.338291 204 F A 24 -0.11500 -0.11500 "PHE " " CG " "    " 6 0 0 808080  C1088  0 1 7 ""  1 ""  <> 0 0 0 0 0 0 1 76.82 0 0 2230 <> 0 1090 9634 2246 -572 9089 769 10465 153 0 <>
  1089 2 -9.130045 -18.251706 -5.710566 204 F A 24 -0.11500 -0.11500 "PHE " " CD1" "    " 6 0 0 808080  C1089  0 1 7 ""  1 ""  <> 0 0 0 0 0 0 1 80.75 0 0 2231 <> 0 1091 10119 2580 -703 9526 803 11037 153 0 <>
  1090 2 -9.882922 -16.210937 -6.791007 204 F A 24 -0.11500 -0.11500 "PHE " " CD2" "    " 6 0 0 808080  C1090  0 1 7 ""  1 ""  <> 0 0 0 0 0 0 1 76.29 0 0 2232 <> 0 1092 9258 2098 -614 9263 675 10468 153 0 <>
  1091 2 -7.873557 -17.684289 -5.542181 204 F A 24 -0.11500 -0.11500 "PHE " " CE1" "    " 6 0 0 808080  C1091  0 1 7 ""  1 ""  <> 0 0 0 0 0 0 1 84.03 0 0 2233 <> 0 1093 10174 2650 -856 10142 724 11613 153 0 <>
  1092 2 -8.626026 -15.654910 -6.600157 204 F A 24 -0.11500 -0.11500 "PHE " " CE2" "    " 6 0 0 808080  C1092  0 1 7 ""  1 ""  <> 0 0 0 0 0 0 1 78.86 0 0 2234 <> 0 1094 9254 2245 -774 9767 608 10943 153 0 <>
  1093 2 -7.625031 -16.389034 -5.978224 204 F A 24 -0.11500 -0.11500 "PHE " " CZ " "    " 6 0 0 808080  C1093  0 1 7 ""  1 ""  <> 0 0 0 0 0 0 1 84.22 0 0 2235 <> 0 1095 9887 2494 -889 10403 629 11711 153 0 <>
  1094 25 -14.321306 -19.245883 -7.601450 205 M A 38 -0.50000 -0.50000 "MET " " N  " "    " 7 0 0 2E2EFF  N1094  0 1 7 ""  1 ""  <> 0 0 0 0 0 0 1 63.87 0 0 2245 <> 0 1096 8809 1533 46 6925 823 8533 154 0 <>
  1095 3 -15.366657 -20.275992 -7.591903 205 M A 24 0.14000 0.14000 "MET " " CA " "    " 6 0 0 808080  C1095  0 1 -1107 "%RT%RN"  2 ""  FF5A00  0 0 0 0 0 0 1 63.68 0 0 2246 <> 0 1097 9123 1409 191 6649 876 8423 154 0 <>
  1096 2 -16.069675 -20.458771 -8.952401 205 M A 24 0.50000 0.50000 "MET " " C  " "    " 6 0 0 808080  C1096  0 1 7 ""  1 ""  <> 0 0 0 0 0 0 1 62.85 0 0 2247 <> 0 1098 9007 1184 368 6499 753 8375 154 0 <>
  1097 15 -16.749922 -21.468901 -9.135763 205 M A 70 -0.50000 -0.50000 "MET " " O  " "    " 8 0 0 FF2E2E  O1097  0 1 7 ""  1 ""  <> 0 0 0 0 0 0 1 67.22 0 0 2248 <> 0 1099 9809 1031 495 6853 765 8878 154 0 <>
  1098 3 -16.377065 -19.947789 -6.471911 205 M A 24 -0.12000 -0.12000 "MET " " CB " "    " 6 0 0 808080  C1098  0 1 7 ""  1 ""  <> 0 0 0 0 0 0 1 64.63 0 0 2249 <> 0 1100 9406 1253 183 6774 983 8376 154 0 <>
  1099 3 -15.774101 -20.041386 -5.059719 205 M A 24 0.04750 0.04750 "MET " " CG " "    " 6 0 0 808080  C1099  0 1 7 ""  1 ""  <> 0 0 0 0 0 0 1 68.42 0 0 2250 <> 0 1101 9992 1484 8 7254 1115 8748 154 0 <>
  1100 49 -16.812292 -19.311544 -3.766476 205 M A 143 -0.33500 -0.33500 "MET " " SD " "    " 16 0 0 FFFF6B  S1100  0 1 7 ""  1 ""  <> 0 0 0 0 0 0 1 189 0 0 2251 <> 0 1102 25336 1314 -23 22654 1197 23821 154 0 <>
  1101 3 -15.618971 -19.297442 -2.403178 205 M A 24 -0.01250 -0.01250 "MET " " CE " "    " 6 0 0 808080  C1101  0 1 7 ""  1 ""  <> 0 0 0 0 0 0 1 135.17 0 0 2252 <> 0 1103 18630 1659 -282 15843 1323 16884 154 0 <>
  1102 25 -15.895133 -19.500835 -9.881431 206 A A 38 -0.50000 -0.50000 "ALA " " N  " "    " 7 0 0 2E2EFF  N1102  0 1 7 ""  1 ""  <> 0 0 0 0 0 0 1 69.75 0 0 2262 <> 0 1104 9667 2182 1517 8193 410 8643 155 0 <>
  1103 3 -16.346541 -19.594034 -11.269993 206 A A 24 0.14000 0.14000 "ALA " " CA " "    " 6 0 0 808080  C1103  0 1 -1107 "%RT%RN"  2 ""  FF5A00  0 0 0 0 0 0 1 66.14 0 0 2263 <> 0 1105 9497 2227 1564 7618 302 8015 155 0 <>
  1104 2 -15.487243 -20.599025 -12.043347 206 A A 24 0.50000 0.50000 "ALA " " C  " "    " 6 0 0 808080  C1104  0 1 7 ""  1 ""  <> 0 0 0 0 0 0 1 69.21 0 0 2264 <> 0 1106 10100 2519 1771 7897 348 8301 155 0 <>
  1105 15 -14.273982 -20.635173 -11.839374 206 A A 70 -0.50000 -0.50000 "ALA " " O  " "    " 8 0 0 FF2E2E  O1105  0 1 7 ""  1 ""  <> 0 0 0 0 0 0 1 70.81 0 0 2265 <> 0 1107 10141 2697 1938 8178 512 8586 155 0 <>
  1106 3 -16.263995 -18.207621 -11.925001 206 A A 24 -0.18000 -0.18000 "ALA " " CB " "    " 6 0 0 808080  C1106  0 1 7 ""  1 ""  <> 0 0 0 0 0 0 1 63.05 0 0 2266 <> 0 1108 8987 2177 1592 7348 322 7623 155 0 <>
  1107 25 -16.124044 -21.395125 -12.911661 207 T A 38 -0.50000 -0.50000 "THR " " N  " "    " 7 0 0 2E2EFF  N1107  0 1 7 ""  1 ""  <> 0 0 0 0 0 0 1 70.29 0 0 2272 <> 0 1109 10594 2575 1751 7848 192 8264 156 0 <>
  1108 3 -15.448156 -22.444017 -13.670118 207 T A 24 0.14000 0.14000 "THR " " CA " "    " 6 0 0 808080  C1108  0 1 -1107 "%RT%RN"  2 ""  FF5A00  0 0 0 0 0 0 1 73.69 0 0 2273 <> 0 1110 11290 2865 1934 8142 207 8567 156 0 <>
  1109 2 -16.366389 -22.977329 -14.787836 207 T A 24 0.50000 0.50000 "THR " " C  " "    " 6 0 0 808080  C1109  0 1 7 ""  1 ""  <> 0 0 0 0 0 0 1 73.13 0 0 2274 <> 0 1111 11612 2908 1855 7887 -23 8286 156 0 <>
  1110 15 -17.561557 -22.676565 -14.814536 207 T A 70 -0.50000 -0.50000 "THR " " O  " "    " 8 0 0 FF2E2E  O1110  0 1 7 ""  1 ""  <> 0 0 0 0 0 0 1 70.07 0 0 2275 <> 0 1112 11267 2707 1651 7491 -192 7867 156 0 <>
  1111 3 -14.980742 -23.617674 -12.743832 207 T A 24 0.20500 0.20500 "THR " " CB " "    " 6 0 0 808080  C1111  0 1 7 ""  1 ""  <> 0 0 0 0 0 0 1 76.14 0 0 2276 <> 0 1113 11625 2930 1978 8348 263 8957 156 0 <>
  1112 16 -14.139619 -24.540371 -13.412471 207 T A 70 -0.68300 -0.68300 "THR " " OG1" "    " 8 0 0 FF2E2E  O1112  0 1 7 ""  1 ""  <> 0 0 0 0 0 0 1 77.62 0 0 2277 <> 0 1114 12056 3240 2187 8415 304 9023 156 0 <>
  1113 3 -16.135542 -24.425589 -12.133078 207 T A 24 -0.18000 -0.18000 "THR " " CG2" "    " 6 0 0 808080  C1113  0 1 7 ""  1 ""  <> 0 0 0 0 0 0 1 75.86 0 0 2278 <> 0 1115 11752 2721 1793 8126 84 8948 156 0 <>
  1114 25 -15.773615 -23.774444 -15.683949 208 T A 38 -0.50000 -0.50000 "THR " " N  " "    " 7 0 0 2E2EFF  N1114  0 1 7 ""  1 ""  <> 0 0 0 0 0 0 1 77.28 0 0 2286 <> 0 1116 12425 3186 2007 8270 -39 8669 157 0 <>
  1115 3 -16.449150 -24.493239 -16.751607 208 T A 24 0.14000 0.14000 "THR " " CA " "    " 6 0 0 808080  C1115  0 1 -1108 "%RT%RN"  2 ""  FF7800  0 0 0 0 0 0 1 79.12 0 0 2287 <> 0 1117 13064 3278 1920 8310 -289 8688 157 0 <>
  1116 2 -16.994407 -25.837570 -16.221337 208 T A 24 0.50000 0.50000 "THR " " C  " "    " 6 0 0 808080  C1116  0 1 7 ""  1 ""  <> 0 0 0 0 0 0 1 82.54 0 0 2288 <> 0 1118 13689 3182 1815 8479 -455 9193 157 0 <>
  1117 15 -16.205086 -26.715705 -15.868112 208 T A 70 -0.50000 -0.50000 "THR " " O  " "    " 8 0 0 FF2E2E  O1117  0 1 7 ""  1 ""  <> 0 0 0 0 0 0 1 90.17 0 0 2289 <> 0 1119 14712 3327 1976 9341 -350 10206 157 0 <>
  1118 3 -15.461052 -24.769925 -17.913077 208 T A 24 0.20500 0.20500 "THR " " CB " "    " 6 0 0 808080  C1118  0 1 7 ""  1 ""  <> 0 0 0 0 0 0 1 77.39 0 0 2290 <> 0 1120 13075 3653 2143 8085 -215 8246 157 0 <>
  1119 16 -14.945643 -23.540503 -18.385866 208 T A 70 -0.68300 -0.68300 "THR " " OG1" "    " 8 0 0 FF2E2E  O1119  0 1 7 ""  1 ""  <> 0 0 0 0 0 0 1 76.49 0 0 2291 <> 0 1121 12769 3730 2271 8192 -36 8103 157 0 <>
  1120 3 -16.083282 -25.472718 -19.122034 208 T A 24 -0.18000 -0.18000 "THR " " CG2" "    " 6 0 0 808080  C1120  0 1 7 ""  1 ""  <> 0 0 0 0 0 0 1 77.59 0 0 2292 <> 0 1122 13475 3694 1968 7962 -477 8043 157 0 <>
  1121 25 -18.331064 -25.966122 -16.179864 209 K A 38 -0.50000 -0.50000 "LYS " " N  " "    " 7 0 0 2E2EFF  N1121  2 1 7 ""  1 ""  <> 0 0 0 0 0 0 1 78.65 0 0 2300 <> 0 1123 13282 2940 1557 7869 -705 8734 158 0 <>
  1122 3 -19.042097 -27.183746 -15.789413 209 K A 24 0.14000 0.14000 "LYS " " CA " "    " 6 0 0 808080  C1122  2 1 -1108 "%RT%RN"  2 ""  FF7800  0 0 0 0 0 0 1 83.99 0 0 2301 <> 0 1124 14122 2814 1461 8252 -879 9537 158 0 <>
  1123 2 -19.497804 -27.929569 -17.052664 209 K A 24 0.50000 0.50000 "LYS " " C  " "    " 6 0 0 808080  C1123  2 1 7 ""  1 ""  <> 0 0 0 0 0 0 1 90.39 0 0 2302 <> 0 1125 15341 2944 1356 8828 -1188 10176 158 0 <>
  1124 15 -20.223405 -27.361401 -17.867787 209 K A 70 -0.50000 -0.50000 "LYS " " O  " "    " 8 0 0 FF2E2E  O1124  2 1 7 ""  1 ""  <> 0 0 0 0 0 0 1 90.12 0 0 2303 <> 0 1126 15391 2891 1146 8828 -1405 10022 158 0 <>
  1125 3 -20.233196 -26.813426 -14.877063 209 K A 24 -0.12000 -0.12000 "LYS " " CB " "    " 6 0 0 808080  C1125  2 1 7 ""  1 ""  <> 0 0 0 0 0 0 1 83.93 0 0 2304 <> 0 1127 13895 2438 1252 8240 -945 9756 158 0 <>
  1126 3 -21.053738 -28.023368 -14.383265 209 K A 24 -0.12000 -0.12000 "LYS " " CG " "    " 6 0 0 808080  C1126  2 1 7 ""  1 ""  <> 0 0 0 0 0 0 1 91.39 0 0 2305 <> 0 1128 14984 2278 1164 8850 -1128 10890 158 0 <>
  1127 3 -22.289533 -27.612578 -13.571770 209 K A 24 -0.12000 -0.12000 "LYS " " CD " "    " 6 0 0 808080  C1127  2 1 7 ""  1 ""  <> 0 0 0 0 0 0 1 97.02 0 0 2306 <> 0 1129 15452 1927 997 9569 -1151 11841 158 0 <>
  1128 3 -23.047797 -28.827313 -13.010742 209 K A 24 0.19000 0.19000 "LYS " " CE " "    " 6 0 0 808080  C1128  2 1 7 ""  1 ""  <> 0 0 0 0 0 0 1 104.63 0 0 2307 <> 0 1130 16547 1754 920 10164 -1348 13042 158 0 <>
  1129 32 -24.299464 -28.428184 -12.343266 209 K A 38 -0.30000 -0.30000 "LYS " " NZ " "    " 7 1 0 2E2EFF  N1129  2 1 7 ""  1 ""  <> 0 0 0 0 0 0 1 104.61 0 0 2308 <> 0 1131 16298 1427 786 10160 -1349 13290 158 0 <>
  1130 25 -19.083691 -29.198940 -17.165193 210 Y A 38 -0.50000 -0.50000 "TYR " " N  " "    " 7 0 0 2E2EFF  N1130  2 1 7 ""  1 ""  <> 0 0 0 0 0 0 1 95.33 0 0 2322 <> 0 1132 16162 3082 1469 9263 -1192 10795 159 0 <>
  1131 3 -19.421927 -30.091407 -18.272224 210 Y A 24 0.14000 0.14000 "TYR " " CA " "    " 6 0 0 808080  C1131  2 1 -1108 "%RT%RN"  2 ""  FF7800  0 0 0 0 0 0 1 101.29 0 0 2323 <> 0 1133 17203 3142 1332 9865 -1444 11419 159 0 <>
  1132 2 -20.716623 -30.859521 -17.950760 210 Y A 24 0.50000 0.50000 "TYR " " C  " "    " 6 0 0 808080  C1132  2 1 7 ""  1 ""  <> 0 0 0 0 0 0 1 103.94 0 0 2324 <> 0 1134 17602 2858 1099 9904 -1749 11988 159 0 <>
  1133 15 -20.890506 -31.327445 -16.824290 210 Y A 70 -0.50000 -0.50000 "TYR " " O  " "    " 8 0 0 FF2E2E  O1133  2 1 7 ""  1 ""  <> 0 0 0 0 0 0 1 102.16 0 0 2325 <> 0 1135 17279 2694 1168 9505 -1685 12033 159 0 <>
  1134 3 -18.237399 -31.052184 -18.527841 210 Y A 24 -0.00500 -0.00500 "TYR " " CB " "    " 6 0 0 808080  C1134  2 1 7 ""  1 ""  <> 0 0 0 0 0 0 1 102.8 0 0 2326 <> 0 1136 17548 3396 1555 10002 -1296 11511 159 0 <>
  1135 2 -16.991073 -30.409408 -19.129652 210 Y A 24 -0.11500 -0.11500 "TYR " " CG " "    " 6 0 0 808080  C1135  2 1 7 ""  1 ""  <> 0 0 0 0 0 0 1 103.99 0 0 2327 <> 0 1137 17661 3686 1767 10420 -1023 11431 159 0 <>
  1136 2 -16.599571 -30.726779 -20.448473 210 Y A 24 -0.11500 -0.11500 "TYR " " CD1" "    " 6 0 0 808080  C1136  2 1 7 ""  1 ""  <> 0 0 0 0 0 0 1 106.72 0 0 2328 <> 0 1138 18253 3937 1808 10775 -1040 11519 159 0 <>
  1137 2 -16.208689 -29.502100 -18.380510 210 Y A 24 -0.11500 -0.11500 "TYR " " CD2" "    " 6 0 0 808080  C1137  2 1 7 ""  1 ""  <> 0 0 0 0 0 0 1 102.03 0 0 2329 <> 0 1139 17115 3707 1931 10403 -744 11249 159 0 <>
  1138 2 -15.457012 -30.128756 -21.016998 210 Y A 24 -0.11500 -0.11500 "TYR " " CE1" "    " 6 0 0 808080  C1138  2 1 7 ""  1 ""  <> 0 0 0 0 0 0 1 107.62 0 0 2330 <> 0 1140 18322 4195 2028 11111 -759 11456 159 0 <>
  1139 2 -15.073017 -28.896540 -18.950911 210 Y A 24 -0.11500 -0.11500 "TYR " " CE2" "    " 6 0 0 808080  C1139  2 1 7 ""  1 ""  <> 0 0 0 0 0 0 1 102.74 0 0 2331 <> 0 1141 17126 3941 2137 10715 -488 11197 159 0 <>
  1140 2 -14.698856 -29.204805 -20.272501 210 Y A 24 0.15000 0.15000 "TYR " " CZ " "    " 6 0 0 808080  C1140  2 1 7 ""  1 ""  <> 0 0 0 0 0 0 1 106.63 0 0 2332 <> 0 1142 17870 4182 2196 11200 -483 11444 159 0 <>
  1141 16 -13.603470 -28.612878 -20.830351 210 Y A 70 -0.58500 -0.58500 "TYR " " OH " "    " 8 0 0 FF2E2E  O1141  2 1 7 ""  1 ""  <> 0 0 0 0 0 0 1 108.63 0 0 2333 <> 0 1143 18039 4409 2425 11651 -199 11585 159 0 <>
  1142 25 -21.591217 -30.971387 -18.961659 211 R A 38 -0.50000 -0.50000 "ARG " " N  " "    " 7 0 0 2E2EFF  N1142  2 1 7 ""  1 ""  <> 0 0 0 0 0 0 1 109.54 0 0 2343 <> 0 1144 18449 2805 831 10559 -2065 12611 160 0 <>
  1143 3 -22.877216 -31.677649 -18.921657 211 R A 24 0.14000 0.14000 "ARG " " CA " "    " 6 0 0 808080  C1143  2 1 -1108 "%RT%RN"  2 ""  FF7800  0 0 0 0 0 0 1 114.83 0 0 2344 <> 0 1145 19132 2517 587 10949 -2384 13551 160 0 <>
  1144 2 -22.916471 -32.745122 -20.034641 211 R A 24 0.50000 0.50000 "ARG " " C  " "    " 6 0 0 808080  C1144  2 1 7 ""  1 ""  <> 0 0 0 0 0 0 1 121.18 0 0 2345 <> 0 1146 20184 2610 454 11589 -2665 14271 160 0 <>
  1145 15 -21.911086 -32.939045 -20.720737 211 R A 70 -0.50000 -0.50000 "ARG " " O  " "    " 8 0 0 FF2E2E  O1145  2 1 7 ""  1 ""  <> 0 0 0 0 0 0 1 118.8 0 0 2346 <> 0 1147 20067 2914 563 11400 -2582 13673 160 0 <>
  1146 3 -24.015034 -30.643500 -19.081522 211 R A 24 -0.12000 -0.12000 "ARG " " CB " "    " 6 0 0 808080  C1146  2 1 7 ""  1 ""  <> 0 0 0 0 0 0 1 113.66 0 0 2347 <> 0 1148 18820 2285 315 10906 -2547 13459 160 0 <>
  1147 3 -24.079803 -29.554649 -17.988705 211 R A 24 -0.05000 -0.05000 "ARG " " CG " "    " 6 0 0 808080  C1147  2 1 7 ""  1 ""  <> 0 0 0 0 0 0 1 110.74 0 0 2348 <> 0 1149 18214 2148 414 10643 -2314 13217 160 0 <>
  1148 3 -24.478080 -30.044430 -16.583250 211 R A 24 0.19000 0.19000 "ARG " " CD " "    " 6 0 0 808080  C1148  2 1 7 ""  1 ""  <> 0 0 0 0 0 0 1 113.21 0 0 2349 <> 0 1150 18400 1871 460 10679 -2279 13934 160 0 <>
  1149 25 -25.878118 -30.517937 -16.529470 211 R A 38 -0.69997 -0.69997 "ARG " " NE " "    " 7 0 0 2E2EFF  N1149  2 1 7 ""  1 ""  <> 0 0 0 0 0 0 1 114.86 0 0 2350 <> 0 1151 18558 1570 168 10688 -2595 14395 160 0 <>
  1150 2 -26.356865 -31.751372 -16.270261 211 R A 24 0.63990 0.63990 "ARG " " CZ " "    " 6 0 0 808080  C1150  2 1 7 ""  1 ""  <> 0 0 0 0 0 0 1 112.9 0 0 2351 <> 0 1152 18361 1432 114 10121 -2793 14417 160 0 <>
  1151 25 -27.684921 -31.928803 -16.267478 211 R A 38 -0.79997 -0.79997 "ARG " " NH1" "    " 7 0 0 2E2EFF  N1151  2 1 7 ""  1 ""  <> 0 0 0 0 0 0 1 113.91 0 0 2352 <> 0 1153 18362 1140 -145 10100 -3069 14818 160 0 <>
  1152 31 -25.558794 -32.797531 -16.002648 211 R A 38 -0.79997 -0.79997 "ARG " " NH2" "    " 7 1 0 2E2EFF  N1152  2 1 7 ""  1 ""  <> 0 0 0 0 0 0 1 109.5 0 0 2353 <> 0 1154 18085 1590 331 9519 -2713 14001 160 0 <>
  1153 25 -24.066537 -33.435934 -20.181974 212 Q A 38 -0.50000 -0.50000 "GLN " " N  " "    " 7 0 0 2E2EFF  N1153  0 1 7 ""  1 ""  <> 0 0 0 0 0 0 1 128.88 0 0 2367 <> 0 1155 21148 2354 233 12299 -2983 15520 161 0 <>
  1154 3 -24.284189 -34.545810 -21.126984 212 Q A 24 0.14000 0.14000 "GLN " " CA " "    " 6 0 0 808080  C1154  0 1 -1108 "%RT%RN"  2 ""  FF7800  0 0 0 0 0 0 1 139.84 0 0 2368 <> 0 1156 22747 2400 100 13479 -3289 16906 161 0 <>
  1155 2 -23.897971 -34.250459 -22.587654 212 Q A 24 0.50000 0.50000 "GLN " " C  " "    " 6 0 0 808080  C1155  0 1 7 ""  1 ""  <> 0 0 0 0 0 0 1 141.94 0 0 2369 <> 0 1157 23241 2728 25 13962 -3350 16726 161 0 <>
  1156 15 -23.298331 -35.110204 -23.231609 212 Q A 70 -0.50000 -0.50000 "GLN " " O  " "    " 8 0 0 FF2E2E  O1156  0 1 7 ""  1 ""  <> 0 0 0 0 0 0 1 146.17 0 0 2370 <> 0 1158 24020 2956 120 14405 -3366 17115 161 0 <>
  1157 3 -25.754614 -35.029414 -21.104451 212 Q A 24 -0.12000 -0.12000 "GLN " " CB " "    " 6 0 0 808080  C1157  0 1 7 ""  1 ""  <> 0 0 0 0 0 0 1 147.72 0 0 2371 <> 0 1159 23619 2053 -211 14279 -3666 18227 161 0 <>
  1158 3 -26.206528 -35.732927 -19.808929 212 Q A 24 -0.12000 -0.12000 "GLN " " CG " "    " 6 0 0 808080  C1158  0 1 7 ""  1 ""  <> 0 0 0 0 0 0 1 152.96 0 0 2372 <> 0 1160 24128 1742 -125 14587 -3682 19404 161 0 <>
  1159 2 -26.862501 -34.810836 -18.779905 212 Q A 24 0.50000 0.50000 "GLN " " CD " "    " 6 0 0 808080  C1159  0 1 7 ""  1 ""  <> 0 0 0 0 0 0 1 153.72 0 0 2373 <> 0 1161 23956 1530 -100 14771 -3488 19679 161 0 <>
  1160 15 -26.842846 -33.588223 -18.907735 212 Q A 70 -0.50000 -0.50000 "GLN " " OE1" "    " 8 0 0 FF2E2E  O1160  0 1 7 ""  1 ""  <> 0 0 0 0 0 0 1 152.42 0 0 2374 <> 0 1162 23726 1609 -153 14932 -3364 19255 161 0 <>
  1161 25 -27.449700 -35.408999 -17.741442 212 Q A 38 -0.76000 -0.76000 "GLN " " NE2" "    " 7 0 0 2E2EFF  N1161  0 1 7 ""  1 ""  <> 0 0 0 0 0 0 1 155.12 0 0 2375 <> 0 1163 23980 1275 -2 14655 -3441 20303 161 0 <>
  1162 25 -24.264000 -33.054904 -23.071761 213 G A 38 -0.50000 -0.50000 "GLY " " N  " "    " 7 0 0 2E2EFF  N1162  0 1 7 ""  1 ""  <> 0 0 0 0 0 0 1 137.26 0 0 2384 <> 0 1164 22578 2770 -132 13658 -3357 15915 162 0 <>
  1163 3 -24.044338 -32.638612 -24.452635 213 G A 24 0.08000 0.08000 "GLY " " CA " "    " 6 0 0 808080  C1163  0 1 -1108 "%RT%RN"  2 ""  FF7800  0 0 0 0 0 0 1 138.13 0 0 2385 <> 0 1165 22896 3093 -210 13980 -3393 15606 162 0 <>
  1164 2 -23.981788 -31.109789 -24.530103 213 G A 24 0.50000 0.50000 "GLY " " C  " "    " 6 0 0 808080  C1164  0 1 7 ""  1 ""  <> 0 0 0 0 0 0 1 133.79 0 0 2386 <> 0 1166 22213 3163 -233 13775 -3227 14845 162 0 <>
  1165 15 -24.449053 -30.540995 -25.515552 213 G A 70 -0.50000 -0.50000 "GLY " " O  " "    " 8 0 0 FF2E2E  O1165  0 1 7 ""  1 ""  <> 0 0 0 0 0 0 1 134.31 0 0 2387 <> 0 1167 22313 3224 -479 13993 -3397 14725 162 0 <>
  1166 25 -23.442323 -30.446900 -23.492994 214 S A 38 -0.50000 -0.50000 "SER " " N  " "    " 7 0 0 2E2EFF  N1166  2 1 7 ""  1 ""  <> 0 0 0 0 0 0 1 129.4 0 0 2391 <> 0 1168 21495 3161 28 13340 -2890 14329 163 0 <>
  1167 3 -23.330655 -28.990984 -23.391612 214 S A 24 0.14000 0.14000 "SER " " CA " "    " 6 0 0 808080  C1167  2 1 -1108 "%RT%RN"  2 ""  FF7800  0 0 0 0 0 0 1 124.33 0 0 2392 <> 0 1169 20696 3207 59 13005 -2703 13538 163 0 <>
  1168 2 -22.225376 -28.596080 -22.398243 214 S A 24 0.50000 0.50000 "SER " " C  " "    " 6 0 0 808080  C1168  2 1 7 ""  1 ""  <> 0 0 0 0 0 0 1 118.67 0 0 2393 <> 0 1170 19833 3250 397 12374 -2330 12884 163 0 <>
  1169 15 -21.652990 -29.459161 -21.728145 214 S A 70 -0.50000 -0.50000 "SER " " O  " "    " 8 0 0 FF2E2E  O1169  2 1 7 ""  1 ""  <> 0 0 0 0 0 0 1 121.17 0 0 2394 <> 0 1171 20193 3283 587 12535 -2220 13310 163 0 <>
  1170 3 -24.708431 -28.370102 -23.051752 214 S A 24 0.14500 0.14500 "SER " " CB " "    " 6 0 0 808080  C1170  2 1 7 ""  1 ""  <> 0 0 0 0 0 0 1 123.15 0 0 2395 <> 0 1172 20330 2884 -209 12879 -2888 13582 163 0 <>
  1171 16 -25.127057 -28.660635 -21.733002 214 S A 70 -0.68300 -0.68300 "SER " " OG " "    " 8 0 0 FF2E2E  O1171  2 1 7 ""  1 ""  <> 0 0 0 0 0 0 1 121.32 0 0 2396 <> 0 1173 19918 2575 -172 12452 -2874 13725 163 0 <>
  1172 25 -21.946238 -27.284319 -22.341536 215 I A 38 -0.50000 -0.50000 "ILE " " N  " "    " 7 0 0 2E2EFF  N1172  2 1 7 ""  1 ""  <> 0 0 0 0 0 0 1 111.53 0 0 2402 <> 0 1174 18741 3250 474 11711 -2137 11924 164 0 <>
  1173 3 -20.962631 -26.680776 -21.446468 215 I A 24 0.14000 0.14000 "ILE " " CA " "    " 6 0 0 808080  C1173  2 1 -1108 "%RT%RN"  2 ""  FF7800  0 0 0 0 0 0 1 104.95 0 0 2403 <> 0 1175 17722 3300 796 10989 -1780 11165 164 0 <>
  1174 2 -21.585918 -25.418001 -20.827059 215 I A 24 0.50000 0.50000 "ILE " " C  " "    " 6 0 0 808080  C1174  2 1 7 ""  1 ""  <> 0 0 0 0 0 0 1 96.84 0 0 2404 <> 0 1176 16440 3104 740 10112 -1733 10241 164 0 <>
  1175 15 -22.206381 -24.630923 -21.541952 215 I A 70 -0.50000 -0.50000 "ILE " " O  " "    " 8 0 0 FF2E2E  O1175  2 1 7 ""  1 ""  <> 0 0 0 0 0 0 1 95.41 0 0 2405 <> 0 1177 16250 3090 564 10077 -1842 9924 164 0 <>
  1176 3 -19.673074 -26.244482 -22.205990 215 I A 24 -0.06000 -0.06000 "ILE " " CB " "    " 6 0 0 808080  C1176  2 1 7 ""  1 ""  <> 0 0 0 0 0 0 1 85.69 0 0 2406 <> 0 1178 15343 3647 1058 8742 -1500 8473 164 0 <>
  1177 3 -19.032214 -27.366009 -23.057592 215 I A 24 -0.12000 -0.12000 "ILE " " CG1" "    " 6 0 0 808080  C1177  2 1 7 ""  1 ""  <> 0 0 0 0 0 0 1 87.75 0 0 2407 <> 0 1179 15876 3878 1137 8868 -1511 8596 164 0 <>
  1178 3 -18.610744 -25.627849 -21.283490 215 I A 24 -0.18000 -0.18000 "ILE " " CG2" "    " 6 0 0 808080  C1178  2 1 7 ""  1 ""  <> 0 0 0 0 0 0 1 82.76 0 0 2408 <> 0 1180 14716 3668 1360 8495 -1156 8235 164 0 <>
  1179 3 -18.399189 -28.506278 -22.249114 215 I A 24 -0.18000 -0.18000 "ILE " " CD1" "    " 6 0 0 808080  C1179  2 1 7 ""  1 ""  <> 0 0 0 0 0 0 1 103.49 0 0 2409 <> 0 1181 17845 3841 1324 10684 -1397 10793 164 0 <>
  1180 25 -21.377987 -25.241042 -19.515161 216 D A 38 -0.50000 -0.50000 "ASP " " N  " "    " 7 0 0 2E2EFF  N1180  2 1 7 ""  1 ""  <> 0 0 0 0 0 0 1 92.78 0 0 2421 <> 0 1182 15723 2969 886 9569 -1565 9958 165 0 <>
  1181 3 -21.882180 -24.115123 -18.731378 216 D A 24 0.14000 0.14000 "ASP " " CA " "    " 6 0 0 808080  C1181  2 1 -1108 "%RT%RN"  2 ""  FF7800  0 0 0 0 0 0 1 92.3 0 0 2422 <> 0 1183 15294 2694 817 9723 -1431 10051 165 0 <>
  1182 2 -20.722183 -23.304048 -18.145237 216 D A 24 0.50000 0.50000 "ASP " " C  " "    " 6 0 0 808080  C1182  2 1 7 ""  1 ""  <> 0 0 0 0 0 0 1 85.3 0 0 2423 <> 0 1184 14120 2744 1085 9057 -1063 9234 165 0 <>
  1183 15 -19.743396 -23.879678 -17.673234 216 D A 70 -0.50000 -0.50000 "ASP " " O  " "    " 8 0 0 FF2E2E  O1183  2 1 7 ""  1 ""  <> 0 0 0 0 0 0 1 86.16 0 0 2424 <> 0 1185 14192 2860 1298 9127 -882 9417 165 0 <>
  1184 3 -22.800876 -24.589607 -17.578596 216 D A 24 -0.22000 -0.22000 "ASP " " CB " "    " 6 0 0 808080  C1184  2 1 7 ""  1 ""  <> 0 0 0 0 0 0 1 98.13 0 0 2425 <> 0 1186 15858 2316 635 10325 -1523 11100 165 0 <>
  1185 2 -24.142263 -25.227036 -17.980228 216 D A 24 0.70000 0.70000 "ASP " " CG " "    " 6 0 0 808080  C1185  2 1 7 ""  1 ""  <> 0 0 0 0 0 0 1 109.15 0 0 2426 <> 0 1187 17399 2173 314 11569 -1889 12503 165 0 <>
  1186 15 -24.627346 -24.961078 -19.102698 216 D A 70 -0.80000 -0.80000 "ASP " " OD1" "    " 8 0 0 FF2E2E  O1186  2 1 7 ""  1 ""  <> 0 0 0 0 0 0 1 115.84 0 0 2427 <> 0 1188 18444 2350 185 12484 -2074 13086 165 0 <>
  1187 18 -24.733491 -25.880665 -17.091720 216 D A 70 -0.80000 -0.80000 "ASP " " OD2" "    " 8 -1 0 FF2E2E  O1187  2 1 7 ""  1 ""  <> 0 0 0 0 0 0 1 112.35 0 0 2428 <> 0 1189 17710 1896 191 11788 -1990 13189 165 0 <>
  1188 25 -20.914940 -21.976403 -18.124153 217 C A 38 -0.50000 -0.50000 "CYS " " N  " "    " 7 0 0 2E2EFF  N1188  0 1 7 ""  1 ""  <> 0 0 0 0 0 0 1 79.74 0 0 2433 <> 0 1190 13202 2657 1061 8576 -968 8519 166 0 <>
  1189 3 -20.099443 -21.009710 -17.394688 217 C A 24 0.14000 0.14000 "CYS " " CA " "    " 6 0 0 808080  C1189  0 1 -1108 "%RT%RN"  2 ""  FF7800  0 0 0 0 0 0 1 74.9 0 0 2434 <> 0 1191 12265 2636 1257 8162 -666 8033 166 0 <>
  1190 2 -20.907611 -20.532730 -16.175175 217 C A 24 0.50000 0.50000 "CYS " " C  " "    " 6 0 0 808080  C1190  0 1 7 ""  1 ""  <> 0 0 0 0 0 0 1 77.67 0 0 2435 <> 0 1192 12309 2273 1096 8579 -642 8625 166 0 <>
  1191 15 -21.317723 -19.374680 -16.104028 217 C A 70 -0.50000 -0.50000 "CYS " " O  " "    " 8 0 0 FF2E2E  O1191  0 1 7 ""  1 ""  <> 0 0 0 0 0 0 1 80.96 0 0 2436 <> 0 1193 12485 2167 1101 9178 -526 9097 166 0 <>
  1192 3 -19.666617 -19.884863 -18.363916 217 C A 24 0.09750 0.09750 "CYS " " CB " "    " 6 0 0 808080  C1192  0 1 7 ""  1 ""  <> 0 0 0 0 0 0 1 70.5 0 0 2437 <> 0 1194 11710 2829 1388 7779 -566 7299 166 0 <>
  1193 49 -18.839270 -18.448844 -17.626935 217 C A 143 -0.21750 -0.21750 "CYS " " SG " "    " 16 0 0 FFFF6B  S1193  0 1 7 ""  1 ""  <> 0 0 0 0 0 0 1 132.98 0 0 2438 <> 0 1195 19172 2705 1555 15922 -261 15434 166 0 <>
  1194 25 -21.154168 -21.464971 -15.246192 218 T A 38 -0.50000 -0.50000 "THR " " N  " "    " 7 0 1 2E2EFF  N1194  0 1 7 ""  1 ""  <> 0 0 0 0 0 0 1 80.49 0 0 2443 <> 0 1196 12685 2100 975 8769 -741 9129 167 0 <>
  1195 3 -21.885978 -21.215465 -14.008352 218 T A 24 0.14000 0.14000 "THR " " CA " "    " 6 0 1 808080  C1195  0 1 -1108 "%RT%RN"  2 ""  FF7800  0 0 0 0 0 0 1 80.13 0 0 2444 <> 0 1197 12384 1794 846 8762 -706 9301 167 0 <>
  1196 2 -20.913475 -21.192092 -12.821037 218 T A 24 0.50000 0.50000 "THR " " C  " "    " 6 0 1 808080  C1196  0 1 7 ""  1 ""  <> 0 0 0 0 0 0 1 74.5 0 0 2445 <> 0 1198 11423 1790 991 8138 -462 8747 167 0 <>
  1197 15 -19.858016 -21.829048 -12.839505 218 T A 70 -0.50000 -0.50000 "THR " " O  " "    " 8 0 1 FF2E2E  O1197  0 1 7 ""  1 ""  <> 0 0 0 0 0 0 1 74.27 0 0 2446 <> 0 1199 11427 2001 1176 8094 -342 8700 167 0 <>
  1198 3 -22.937453 -22.327902 -13.747871 218 T A 24 0.20500 0.20500 "THR " " CB " "    " 6 0 1 808080  C1198  0 1 7 ""  1 ""  <> 0 0 0 0 0 0 1 87.32 0 0 2447 <> 0 1200 13411 1617 680 9432 -902 10335 167 0 <>
  1199 16 -22.366038 -23.625380 -13.782920 218 T A 70 -0.68300 -0.68300 "THR " " OG1" "    " 8 0 1 FF2E2E  O1199  0 1 7 ""  1 ""  <> 0 0 0 0 0 0 1 91.59 0 0 2448 <> 0 1201 14118 1752 809 9768 -893 10915 167 0 <>
  1200 3 -24.127978 -22.256380 -14.716196 218 T A 24 -0.18000 -0.18000 "THR " " CG2" "    " 6 0 1 808080  C1200  0 1 7 ""  1 ""  <> 0 0 0 0 0 0 1 93.29 0 0 2449 <> 0 1202 14367 1592 469 10111 -1188 10966 167 0 <>
  1201 25 -21.337041 -20.447261 -11.792216 219 L A 38 -0.50000 -0.50000 "LEU " " N  " "    " 7 0 1 2E2EFF  N1201  0 1 7 ""  1 ""  <> 0 0 0 0 0 0 1 72.56 0 0 2457 <> 0 1203 10930 1570 896 7994 -395 8647 168 0 <>
  1202 3 -20.721878 -20.401019 -10.475702 219 L A 24 0.14000 0.14000 "LEU " " CA " "    " 6 0 1 808080  C1202  0 1 -1108 "%RT%RN"  2 ""  FF7800  0 0 0 0 0 0 1 67.95 0 0 2458 <> 0 1204 10123 1562 969 7488 -209 8206 168 0 <>
  1203 2 -21.189981 -21.640897 -9.694361 219 L A 24 0.50000 0.50000 "LEU " " C  " "    " 6 0 1 808080  C1203  0 1 7 ""  1 ""  <> 0 0 0 0 0 0 1 66.72 0 0 2459 <> 0 1205 10072 1513 954 7125 -240 8153 168 0 <>
  1204 15 -22.380494 -21.740731 -9.393485 219 L A 70 -0.50000 -0.50000 "LEU " " O  " "    " 8 0 1 FF2E2E  O1204  0 1 7 ""  1 ""  <> 0 0 0 0 0 0 1 69.54 0 0 2460 <> 0 1206 10471 1321 824 7366 -354 8586 168 0 <>
  1205 3 -21.164905 -19.075122 -9.816813 219 L A 24 -0.12000 -0.12000 "LEU " " CB " "    " 6 0 1 808080  C1205  0 1 7 ""  1 ""  <> 0 0 0 0 0 0 1 60.01 0 0 2461 <> 0 1207 8845 1374 865 6672 -143 7285 168 0 <>
  1206 3 -20.338359 -18.654109 -8.590115 219 L A 24 -0.06000 -0.06000 "LEU " " CG " "    " 6 0 1 808080  C1206  0 1 7 ""  1 ""  <> 0 0 0 0 0 0 1 56.99 0 0 2462 <> 0 1208 8192 1404 910 6447 32 7014 168 0 <>
  1207 3 -18.922384 -18.207665 -8.974968 219 L A 24 -0.18000 -0.18000 "LEU " " CD1" "    " 6 0 1 808080  C1207  0 1 7 ""  1 ""  <> 0 0 0 0 0 0 1 55.61 0 0 2463 <> 0 1209 7901 1583 1061 6393 138 6833 168 0 <>
  1208 3 -21.045180 -17.543958 -7.807781 219 L A 24 -0.18000 -0.18000 "LEU " " CD2" "    " 6 0 1 808080  C1208  0 1 7 ""  1 ""  <> 0 0 0 0 0 0 1 55.22 0 0 2464 <> 0 1210 7768 1201 767 6355 43 6858 168 0 <>
  1209 25 -20.265779 -22.579105 -9.436882 220 T A 38 -0.50000 -0.50000 "THR " " N  " "    " 7 0 0 2E2EFF  N1209  0 1 7 ""  1 ""  <> 0 0 0 0 0 0 1 64.92 0 0 2476 <> 0 1211 9883 1697 1107 6839 -129 7946 169 0 <>
  1210 3 -20.569433 -23.859611 -8.793700 220 T A 24 0.14000 0.14000 "THR " " CA " "    " 6 0 0 808080  C1210  0 1 -1108 "%RT%RN"  2 ""  FF7800  0 0 0 0 0 0 1 68.72 0 0 2477 <> 0 1212 10492 1690 1145 7091 -136 8526 169 0 <>
  1211 2 -19.895159 -23.937194 -7.412016 220 T A 24 0.50000 0.50000 "THR " " C  " "    " 6 0 0 808080  C1211  0 1 7 ""  1 ""  <> 0 0 0 0 0 0 1 66.83 0 0 2478 <> 0 1213 10080 1771 1224 6945 69 8368 169 0 <>
  1212 15 -18.851466 -23.317279 -7.196007 220 T A 70 -0.50000 -0.50000 "THR " " O  " "    " 8 0 0 FF2E2E  O1212  0 1 7 ""  1 ""  <> 0 0 0 0 0 0 1 67.66 0 0 2479 <> 0 1214 10009 1914 1280 7257 202 8440 169 0 <>
  1213 3 -20.105446 -25.051579 -9.679436 220 T A 24 0.20500 0.20500 "THR " " CB " "    " 6 0 0 808080  C1213  0 1 7 ""  1 ""  <> 0 0 0 0 0 0 1 73.08 0 0 2480 <> 0 1215 11346 1872 1263 7411 -223 9008 169 0 <>
  1214 16 -20.614291 -26.275885 -9.181299 220 T A 70 -0.68300 -0.68300 "THR " " OG1" "    " 8 0 0 FF2E2E  O1214  0 1 7 ""  1 ""  <> 0 0 0 0 0 0 1 77.62 0 0 2481 <> 0 1216 12054 1826 1304 7716 -251 9722 169 0 <>
  1215 3 -18.581721 -25.223937 -9.797650 220 T A 24 -0.18000 -0.18000 "THR " " CG2" "    " 6 0 0 808080  C1215  0 1 7 ""  1 ""  <> 0 0 0 0 0 0 1 73 0 0 2482 <> 0 1217 11312 2160 1454 7512 -58 8912 169 0 <>
  1216 25 -20.524278 -24.700583 -6.508146 221 F A 38 -0.50000 -0.50000 "PHE " " N  " "    " 7 0 1 2E2EFF  N1216  0 1 7 ""  1 ""  <> 0 0 0 0 0 0 1 64.33 0 0 2490 <> 0 1218 9807 1695 1230 6469 92 8168 170 0 <>
  1217 3 -20.096838 -24.875208 -5.123118 221 F A 24 0.14000 0.14000 "PHE " " CA " "    " 6 0 1 808080  C1217  0 1 -1108 "%RT%RN"  2 ""  FF7800  0 0 0 0 0 0 1 64.78 0 0 2491 <> 0 1219 9736 1810 1300 6611 286 8268 170 0 <>
  1218 2 -20.088532 -26.371268 -4.790771 221 F A 24 0.50000 0.50000 "PHE " " C  " "    " 6 0 1 808080  C1218  0 1 7 ""  1 ""  <> 0 0 0 0 0 0 1 63.64 0 0 2492 <> 0 1220 9795 1945 1475 6198 344 8186 170 0 <>
  1219 15 -20.824979 -27.147711 -5.404971 221 F A 70 -0.50000 -0.50000 "PHE " " O  " "    " 8 0 1 FF2E2E  O1219  0 1 7 ""  1 ""  <> 0 0 0 0 0 0 1 65.83 0 0 2493 <> 0 1221 10294 1875 1514 6190 211 8528 170 0 <>
  1220 3 -21.089606 -24.153225 -4.184438 221 F A 24 -0.00500 -0.00500 "PHE " " CB " "    " 6 0 1 808080  C1220  0 1 7 ""  1 ""  <> 0 0 0 0 0 0 1 64.66 0 0 2494 <> 0 1222 9557 1627 1176 6687 320 8323 170 0 <>
  1221 2 -21.398248 -22.708727 -4.535623 221 F A 24 -0.11500 -0.11500 "PHE " " CG " "    " 6 0 1 808080  C1221  0 1 7 ""  1 ""  <> 0 0 0 0 0 0 1 62.27 0 0 2495 <> 0 1223 9090 1456 1008 6589 241 7980 170 0 <>
  1222 2 -20.477574 -21.683189 -4.233067 221 F A 24 -0.11500 -0.11500 "PHE " " CD1" "    " 6 0 1 808080  C1222  0 1 7 ""  1 ""  <> 0 0 0 0 0 0 1 61.1 0 0 2496 <> 0 1224 8713 1520 954 6719 319 7783 170 0 <>
  1223 2 -22.543307 -22.403043 -5.302341 221 F A 24 -0.11500 -0.11500 "PHE " " CD2" "    " 6 0 1 808080  C1223  0 1 7 ""  1 ""  <> 0 0 0 0 0 0 1 61.58 0 0 2497 <> 0 1225 9070 1238 901 6407 81 7921 170 0 <>
  1224 2 -20.742053 -20.379343 -4.630615 221 F A 24 -0.11500 -0.11500 "PHE " " CE1" "    " 6 0 1 808080  C1224  0 1 7 ""  1 ""  <> 0 0 0 0 0 0 1 60.47 0 0 2498 <> 0 1226 8492 1366 829 6797 256 7687 170 0 <>
  1225 2 -22.782992 -21.096256 -5.698891 221 F A 24 -0.11500 -0.11500 "PHE " " CE2" "    " 6 0 1 808080  C1225  0 1 7 ""  1 ""  <> 0 0 0 0 0 0 1 60.78 0 0 2499 <> 0 1227 8832 1108 770 6491 26 7769 170 0 <>
  1226 2 -21.892879 -20.089431 -5.352856 221 F A 24 -0.11500 -0.11500 "PHE " " CZ " "    " 6 0 1 808080  C1226  0 1 7 ""  1 ""  <> 0 0 0 0 0 0 1 60.04 0 0 2500 <> 0 1228 8529 1170 750 6653 122 7632 170 0 <>
  1227 25 -19.311948 -26.726583 -3.755184 222 S A 38 -0.50000 -0.50000 "SER " " N  " "    " 7 0 0 2E2EFF  N1227  0 1 7 ""  1 ""  <> 0 0 0 0 0 0 1 61.45 0 0 2510 <> 0 1229 9446 2151 1575 6009 535 7894 171 0 <>
  1228 3 -19.366018 -28.030608 -3.092251 222 S A 24 0.14000 0.14000 "SER " " CA " "    " 6 0 0 808080  C1228  0 1 -1108 "%RT%RN"  2 ""  FF7800  0 0 0 0 0 0 1 57.82 0 0 2511 <> 0 1230 9172 2306 1774 5301 635 7496 171 0 <>
  1229 2 -20.699163 -28.237111 -2.342960 222 S A 24 0.50000 0.50000 "SER " " C  " "    " 6 0 0 808080  C1229  0 1 7 ""  1 ""  <> 0 0 0 0 0 0 1 59.55 0 0 2512 <> 0 1231 9417 2131 1781 5337 654 7874 171 0 <>
  1230 15 -21.417667 -27.272406 -2.081416 222 S A 70 -0.50000 -0.50000 "SER " " O  " "    " 8 0 0 FF2E2E  O1230  0 1 7 ""  1 ""  <> 0 0 0 0 0 0 1 57.34 0 0 2513 <> 0 1232 8986 1932 1625 5180 615 7623 171 0 <>
  1231 3 -18.138204 -28.160148 -2.164044 222 S A 24 0.14500 0.14500 "SER " " CB " "    " 6 0 0 808080  C1231  0 1 7 ""  1 ""  <> 0 0 0 0 0 0 1 53.84 0 0 2514 <> 0 1233 8573 2630 1872 4989 845 6893 171 0 <>
  1232 16 -18.227786 -27.325441 -1.024268 222 S A 70 -0.68300 -0.68300 "SER " " OG " "    " 8 0 0 FF2E2E  O1232  0 1 7 ""  1 ""  <> 0 0 0 0 0 0 1 59.67 0 0 2515 <> 0 1234 9115 2639 1770 5946 948 7612 171 0 <>
  1233 25 -21.000642 -29.500332 -2.009655 223 H A 38 -0.50000 -0.50000 "HID " " N  " "    " 7 0 0 2E2EFF  N1233  0 1 7 ""  1 ""  <> 0 0 0 0 0 0 1 65.5 0 0 2521 <> 0 1235 10357 2214 1987 5784 727 8747 172 0 <>
  1234 3 -22.198066 -29.890277 -1.261661 223 H A 24 0.14000 0.14000 "HID " " CA " "    " 6 0 0 808080  C1234  0 1 -1108 "%RT%RN"  2 ""  FF7800  0 0 0 0 0 0 1 73.78 0 0 2522 <> 0 1236 11422 2069 2054 6616 780 9993 172 0 <>
  1235 2 -22.157280 -29.378101 0.196374 223 H A 24 0.50000 0.50000 "HID " " C  " "    " 6 0 0 808080  C1235  0 1 7 ""  1 ""  <> 0 0 0 0 0 0 1 74.01 0 0 2523 <> 0 1237 11302 2221 2072 6875 1004 9943 172 0 <>
  1236 15 -21.105732 -29.508772 0.826643 223 H A 70 -0.50000 -0.50000 "HID " " O  " "    " 8 0 0 FF2E2E  O1236  0 1 7 ""  1 ""  <> 0 0 0 0 0 0 1 75.61 0 0 2524 <> 0 1238 11476 2525 2129 7273 1155 9979 172 0 <>
  1237 3 -22.301568 -31.425266 -1.276114 223 H A 24 -0.00500 -0.00500 "HID " " CB " "    " 6 0 0 808080  C1237  0 1 7 ""  1 ""  <> 0 0 0 0 0 0 1 78.93 0 0 2525 <> 0 1239 12317 2133 2312 6840 813 10832 172 0 <>
  1238 2 -22.495489 -32.004915 -2.653863 223 H A 24 0.01500 0.01500 "HID " " CG " "    " 6 0 0 808080  C1238  0 1 7 ""  1 ""  <> 0 0 0 0 0 0 1 76.9 0 0 2526 <> 0 1240 12244 2010 2285 6322 566 10653 172 0 <>
  1239 25 -23.668553 -31.852225 -3.374036 223 H A 38 -0.57000 -0.57000 "HID " " ND1" "    " 7 0 0 2E2EFF  N1239  0 1 7 ""  1 ""  <> 0 0 0 0 0 0 1 78.43 0 0 2527 <> 0 1241 12456 1690 2153 6297 331 11046 172 0 <>
  1240 2 -21.654803 -32.735598 -3.463668 223 H A 24 -0.01500 -0.01500 "HID " " CD2" "    " 6 0 0 808080  C1240  0 1 7 ""  1 ""  <> 0 0 0 0 0 0 1 72.14 0 0 2528 <> 0 1242 11823 2191 2368 5642 510 9945 172 0 <>
  1241 2 -23.492805 -32.468295 -4.545534 223 H A 24 0.29500 0.29500 "HID " " CE1" "    " 6 0 0 808080  C1241  0 1 7 ""  1 ""  <> 0 0 0 0 0 0 1 74.6 0 0 2529 <> 0 1243 12170 1684 2132 5613 119 10561 172 0 <>
  1242 25 -22.294125 -33.025221 -4.670767 223 H A 38 -0.49000 -0.49000 "HID " " NE2" "    " 7 0 0 2E2EFF  N1242  0 1 7 ""  1 ""  <> 0 0 0 0 0 0 1 70.55 0 0 2530 <> 0 1244 11771 1989 2275 5177 232 9859 172 0 <>
  1243 25 -23.284748 -28.853185 0.735574 224 P A 38 -0.14000 -0.14000 "PRO " " N  " "    " 7 0 0 2E2EFF  N1243  0 1 7 ""  1 ""  <> 0 0 0 0 0 0 1 72.07 0 0 2538 <> 0 1245 10962 2031 2014 6615 1023 9808 173 0 <>
  1244 3 -24.573719 -28.584330 0.060860 224 P A 24 0.01000 0.01000 "PRO " " CA " "    " 6 0 0 808080  C1244  0 1 -1108 "%RT%RN"  2 ""  FF7800  0 0 0 0 0 0 1 69.33 0 0 2539 <> 0 1246 10601 1673 1915 6074 841 9668 173 0 <>
  1245 2 -24.513990 -27.351788 -0.864215 224 P A 24 0.50000 0.50000 "PRO " " C  " "    " 6 0 0 808080  C1245  0 1 7 ""  1 ""  <> 0 0 0 0 0 0 1 67.54 0 0 2540 <> 0 1247 10236 1483 1634 6101 646 9324 173 0 <>
  1246 15 -24.206558 -26.258328 -0.395603 224 P A 70 -0.50000 -0.50000 "PRO " " O  " "    " 8 0 0 FF2E2E  O1246  0 1 7 ""  1 ""  <> 0 0 0 0 0 0 1 62.86 0 0 2541 <> 0 1248 9474 1517 1502 5830 700 8580 173 0 <>
  1247 3 -25.549395 -28.381272 1.234652 224 P A 24 -0.12000 -0.12000 "PRO " " CB " "    " 6 0 0 808080  C1247  0 1 7 ""  1 ""  <> 0 0 0 0 0 0 1 65.42 0 0 2542 <> 0 1249 10029 1626 1996 5524 1006 9302 173 0 <>
  1248 3 -24.694210 -27.883379 2.390875 224 P A 24 -0.12000 -0.12000 "PRO " " CG " "    " 6 0 0 808080  C1248  0 1 7 ""  1 ""  <> 0 0 0 0 0 0 1 66.93 0 0 2543 <> 0 1250 10140 1916 1993 6042 1202 9248 173 0 <>
  1249 3 -23.356055 -28.569867 2.170401 224 P A 24 -0.05000 -0.05000 "PRO " " CD " "    " 6 0 0 808080  C1249  0 1 7 ""  1 ""  <> 0 0 0 0 0 0 1 70.91 0 0 2544 <> 0 1251 10734 2204 2069 6617 1245 9593 173 0 <>
  1250 25 -24.784661 -27.555463 -2.165436 225 T A 38 -0.50000 -0.50000 "THR " " N  " "    " 7 0 0 2E2EFF  N1250  0 1 7 ""  1 ""  <> 0 0 0 0 0 0 1 71.23 0 0 2552 <> 0 1252 10789 1302 1546 6412 416 9864 174 0 <>
  1251 3 -24.651257 -26.530808 -3.207615 225 T A 24 0.14000 0.14000 "THR " " CA " "    " 6 0 0 808080  C1251  0 1 -1108 "%RT%RN"  2 ""  FF7800  0 0 0 0 0 0 1 68.38 0 0 2553 <> 0 1253 10346 1176 1319 6268 237 9369 174 0 <>
  1252 2 -25.663632 -25.377671 -3.072313 225 T A 24 0.50000 0.50000 "THR " " C  " "    " 6 0 0 808080  C1252  0 1 7 ""  1 ""  <> 0 0 0 0 0 0 1 65.61 0 0 2554 <> 0 1254 9812 951 1150 6061 207 9054 174 0 <>
  1253 15 -25.267648 -24.224048 -3.240853 225 T A 70 -0.50000 -0.50000 "THR " " O  " "    " 8 0 0 FF2E2E  O1253  0 1 7 ""  1 ""  <> 0 0 0 0 0 0 1 65.3 0 0 2555 <> 0 1255 9630 952 1019 6325 213 8857 174 0 <>
  1254 3 -24.794048 -27.139668 -4.628344 225 T A 24 0.20500 0.20500 "THR " " CB " "    " 6 0 0 808080  C1254  0 1 7 ""  1 ""  <> 0 0 0 0 0 0 1 68.19 0 0 2556 <> 0 1256 10499 1085 1265 6026 -12 9384 174 0 <>
  1255 16 -23.836991 -28.170142 -4.784661 225 T A 70 -0.68300 -0.68300 "THR " " OG1" "    " 8 0 0 FF2E2E  O1255  0 1 7 ""  1 ""  <> 0 0 0 0 0 0 1 75.95 0 0 2557 <> 0 1257 11669 1316 1432 6879 18 10310 174 0 <>
  1256 3 -24.609690 -26.147646 -5.794435 225 T A 24 -0.18000 -0.18000 "THR " " CG2" "    " 6 0 0 808080  C1256  0 1 7 ""  1 ""  <> 0 0 0 0 0 0 1 61.86 0 0 2558 <> 0 1258 9637 1015 1063 5457 -168 8408 174 0 <>
  1257 25 -26.925327 -25.706482 -2.730574 226 W A 38 -0.50000 -0.50000 "TRP " " N  " "    " 7 0 0 2E2EFF  N1257  1 1 7 ""  1 ""  <> 0 0 0 0 0 0 1 61.73 0 0 2566 <> 0 1259 9317 760 1166 5340 180 8796 175 0 <>
  1258 3 -28.006283 -24.742447 -2.494051 226 W A 24 0.14000 0.14000 "TRP " " CA " "    " 6 0 0 808080  C1258  1 1 -1108 "%RT%RN"  2 ""  FF7800  0 0 0 0 0 0 1 58.9 0 0 2567 <> 0 1260 8791 551 1024 5094 161 8496 175 0 <>
  1259 2 -27.711862 -23.778721 -1.332233 226 W A 24 0.50000 0.50000 "TRP " " C  " "    " 6 0 0 808080  C1259  1 1 7 ""  1 ""  <> 0 0 0 0 0 0 1 55 0 0 2568 <> 0 1261 8155 671 1029 4888 367 7856 175 0 <>
  1260 15 -28.185266 -22.647087 -1.374513 226 W A 70 -0.50000 -0.50000 "TRP " " O  " "    " 8 0 0 FF2E2E  O1260  1 1 7 ""  1 ""  <> 0 0 0 0 0 0 1 51.44 0 0 2569 <> 0 1262 7565 557 878 4643 341 7336 175 0 <>
  1261 3 -29.345634 -25.481658 -2.262583 226 W A 24 -0.12000 -0.12000 "TRP " " CB " "    " 6 0 0 808080  C1261  1 1 7 ""  1 ""  <> 0 0 0 0 0 0 1 60.7 0 0 2570 <> 0 1263 9009 354 1089 5001 144 9051 175 0 <>
  1262 2 -29.421416 -26.396794 -1.069860 226 W A 24 0.07500 0.07500 "TRP " " CG " "    " 6 0 0 808080  C1262  1 1 7 ""  1 ""  <> 0 0 0 0 0 0 1 68.82 0 0 2571 <> 0 1264 10090 489 1367 5818 381 10240 175 0 <>
  1263 2 -29.224098 -27.734457 -1.101940 226 W A 24 -0.11500 -0.11500 "TRP " " CD1" "    " 6 0 0 808080  C1263  1 1 7 ""  1 ""  <> 0 0 0 0 0 0 1 73.12 0 0 2572 <> 0 1265 10791 540 1566 6011 389 10982 175 0 <>
  1264 2 -29.619813 -26.057925 0.341288 226 W A 24 -0.05500 -0.05500 "TRP " " CD2" "    " 6 0 0 808080  C1264  1 1 7 ""  1 ""  <> 0 0 0 0 0 0 1 70.56 0 0 2573 <> 0 1266 10229 620 1494 6155 651 10426 175 0 <>
  1265 25 -29.278034 -28.242753 0.178856 226 W A 38 -0.57000 -0.57000 "TRP " " NE1" "    " 7 0 0 2E2EFF  N1265  1 1 7 ""  1 ""  <> 0 0 0 0 0 0 1 69.74 0 0 2574 <> 0 1267 10378 701 1834 5471 669 10648 175 0 <>
  1266 2 -29.497173 -27.252746 1.113786 226 W A 24 0.13000 0.13000 "TRP " " CE2" "    " 6 0 0 808080  C1266  1 1 7 ""  1 ""  <> 0 0 0 0 0 0 1 71.68 0 0 2575 <> 0 1268 10486 767 1788 6011 833 10738 175 0 <>
  1267 2 -29.864990 -24.859299 1.055370 226 W A 24 -0.11500 -0.11500 "TRP " " CE3" "    " 6 0 0 808080  C1267  1 1 7 ""  1 ""  <> 0 0 0 0 0 0 1 69.97 0 0 2576 <> 0 1269 10012 648 1394 6388 754 10184 175 0 <>
  1268 2 -29.589956 -27.255045 2.517021 226 W A 24 -0.11500 -0.11500 "TRP " " CZ2" "    " 6 0 0 808080  C1268  1 1 7 ""  1 ""  <> 0 0 0 0 0 0 1 76.21 0 0 2577 <> 0 1270 11047 971 1989 6617 1125 11291 175 0 <>
  1269 2 -29.943931 -24.845652 2.462564 226 W A 24 -0.11500 -0.11500 "TRP " " CZ3" "    " 6 0 0 808080  C1269  1 1 7 ""  1 ""  <> 0 0 0 0 0 0 1 71.99 0 0 2578 <> 0 1271 10261 841 1565 6679 1018 10415 175 0 <>
  1270 2 -29.804043 -26.040400 3.194046 226 W A 24 -0.11500 -0.11500 "TRP " " CH2" "    " 6 0 0 808080  C1270  1 1 7 ""  1 ""  <> 0 0 0 0 0 0 1 75.75 0 0 2579 <> 0 1272 10862 1012 1863 6883 1207 11039 175 0 <>
  1271 25 -26.946522 -24.241141 -0.325672 227 Y A 38 -0.50000 -0.50000 "TYR " " N  " "    " 7 0 0 2E2EFF  N1271  1 1 7 ""  1 ""  <> 0 0 0 0 0 0 1 54.6 0 0 2590 <> 0 1273 8150 921 1195 4848 560 7747 176 0 <>
  1272 3 -26.556650 -23.460032 0.844326 227 Y A 24 0.14000 0.14000 "TYR " " CA " "    " 6 0 0 808080  C1272  1 1 -1108 "%RT%RN"  2 ""  FF7800  0 0 0 0 0 0 1 51.47 0 0 2591 <> 0 1274 7643 1085 1180 4718 734 7195 176 0 <>
  1273 2 -25.623790 -22.305577 0.464892 227 Y A 24 0.50000 0.50000 "TYR " " C  " "    " 6 0 0 808080  C1273  1 1 7 ""  1 ""  <> 0 0 0 0 0 0 1 50.58 0 0 2592 <> 0 1275 7404 1108 989 4937 652 6878 176 0 <>
  1274 15 -25.946352 -21.165667 0.781167 227 Y A 70 -0.50000 -0.50000 "TYR " " O  " "    " 8 0 0 FF2E2E  O1274  1 1 7 ""  1 ""  <> 0 0 0 0 0 0 1 49.03 0 0 2593 <> 0 1276 7073 1019 852 4934 643 6623 176 0 <>
  1275 3 -25.933998 -24.382037 1.909860 227 Y A 24 -0.00500 -0.00500 "TYR " " CB " "    " 6 0 0 808080  C1275  1 1 7 ""  1 ""  <> 0 0 0 0 0 0 1 50.52 0 0 2594 <> 0 1277 7617 1400 1384 4552 937 7025 176 0 <>
  1276 2 -25.340363 -23.673702 3.114852 227 Y A 24 -0.11500 -0.11500 "TYR " " CG " "    " 6 0 0 808080  C1276  1 1 7 ""  1 ""  <> 0 0 0 0 0 0 1 48.68 0 0 2595 <> 0 1278 7286 1622 1329 4617 1082 6593 176 0 <>
  1277 2 -26.174933 -23.273449 4.176987 227 Y A 24 -0.11500 -0.11500 "TYR " " CD1" "    " 6 0 0 808080  C1277  1 1 7 ""  1 ""  <> 0 0 0 0 0 0 1 45.31 0 0 2596 <> 0 1279 6837 1656 1378 4199 1228 6181 176 0 <>
  1278 2 -23.960781 -23.375497 3.155709 227 Y A 24 -0.11500 -0.11500 "TYR " " CD2" "    " 6 0 0 808080  C1278  1 1 7 ""  1 ""  <> 0 0 0 0 0 0 1 42.87 0 0 2597 <> 0 1280 6474 1811 1221 4149 1063 5664 176 0 <>
  1279 2 -25.635557 -22.561869 5.265772 227 Y A 24 -0.11500 -0.11500 "TYR " " CE1" "    " 6 0 0 808080  C1279  1 1 7 ""  1 ""  <> 0 0 0 0 0 0 1 44.63 0 0 2598 <> 0 1281 6687 1890 1301 4386 1330 5884 176 0 <>
  1280 2 -23.423677 -22.655169 4.238472 227 Y A 24 -0.11500 -0.11500 "TYR " " CE2" "    " 6 0 0 808080  C1280  1 1 7 ""  1 ""  <> 0 0 0 0 0 0 1 42.55 0 0 2599 <> 0 1282 6334 2016 1127 4379 1150 5455 176 0 <>
  1281 2 -24.262763 -22.245755 5.293365 227 Y A 24 0.15000 0.15000 "TYR " " CZ " "    " 6 0 0 808080  C1281  1 1 7 ""  1 ""  <> 0 0 0 0 0 0 1 48.7 0 0 2600 <> 0 1283 7124 2063 1156 5165 1273 6214 176 0 <>
  1282 16 -23.749184 -21.540764 6.341882 227 Y A 70 -0.58500 -0.58500 "TYR " " OH " "    " 8 0 0 FF2E2E  O1282  1 1 7 ""  1 ""  <> 0 0 0 0 0 0 1 52.42 0 0 2601 <> 0 1284 7524 2297 1037 5906 1333 6489 176 0 <>
  1283 25 -24.506267 -22.624176 -0.211554 228 W A 38 -0.50000 -0.50000 "TRP " " N  " "    " 7 0 0 2E2EFF  N1283  1 1 7 ""  1 ""  <> 0 0 0 0 0 0 1 53.33 0 0 2611 <> 0 1285 7792 1236 1002 5332 603 7138 177 0 <>
  1284 3 -23.516111 -21.646127 -0.667737 228 W A 24 0.14000 0.14000 "TRP " " CA " "    " 6 0 0 808080  C1284  1 1 -1108 "%RT%RN"  2 ""  FF7800  0 0 0 0 0 0 1 50.67 0 0 2612 <> 0 1286 7316 1271 866 5275 544 6661 177 0 <>
  1285 2 -24.048257 -20.709585 -1.757634 228 W A 24 0.50000 0.50000 "TRP " " C  " "    " 6 0 0 808080  C1285  1 1 7 ""  1 ""  <> 0 0 0 0 0 0 1 44.93 0 0 2613 <> 0 1287 6536 1027 725 4595 383 5941 177 0 <>
  1286 15 -23.674288 -19.536341 -1.760696 228 W A 70 -0.50000 -0.50000 "TRP " " O  " "    " 8 0 0 FF2E2E  O1286  1 1 7 ""  1 ""  <> 0 0 0 0 0 0 1 45.95 0 0 2614 <> 0 1288 6508 981 604 4948 365 6001 177 0 <>
  1287 3 -22.253129 -22.360928 -1.161695 228 W A 24 -0.12000 -0.12000 "TRP " " CB " "    " 6 0 0 808080  C1287  1 1 7 ""  1 ""  <> 0 0 0 0 0 0 1 52.54 0 0 2615 <> 0 1289 7610 1469 952 5518 547 6837 177 0 <>
  1288 2 -21.539743 -23.185729 -0.140145 228 W A 24 0.07500 0.07500 "TRP " " CG " "    " 6 0 0 808080  C1288  1 1 7 ""  1 ""  <> 0 0 0 0 0 0 1 56.49 0 0 2616 <> 0 1290 8157 1747 1087 6004 712 7304 177 0 <>
  1289 2 -21.507022 -24.534585 -0.105255 228 W A 24 -0.11500 -0.11500 "TRP " " CD1" "    " 6 0 0 808080  C1289  1 1 7 ""  1 ""  <> 0 0 0 0 0 0 1 61.35 0 0 2617 <> 0 1291 8968 1867 1282 6366 777 7977 177 0 <>
  1290 2 -20.793492 -22.734767 1.028649 228 W A 24 -0.05500 -0.05500 "TRP " " CD2" "    " 6 0 0 808080  C1290  1 1 7 ""  1 ""  <> 0 0 0 0 0 0 1 59.39 0 0 2618 <> 0 1292 8381 1963 1034 6618 826 7566 177 0 <>
  1291 25 -20.788922 -24.953659 0.993989 228 W A 38 -0.57000 -0.57000 "TRP " " NE1" "    " 7 0 0 2E2EFF  N1291  1 1 7 ""  1 ""  <> 0 0 0 0 0 0 1 64.56 0 0 2619 <> 0 1293 9370 2164 1375 6857 949 8302 177 0 <>
  1292 2 -20.323365 -23.885076 1.732865 228 W A 24 0.13000 0.13000 "TRP " " CE2" "    " 6 0 0 808080  C1292  1 1 7 ""  1 ""  <> 0 0 0 0 0 0 1 62.39 0 0 2620 <> 0 1294 8885 2235 1206 6902 972 7918 177 0 <>
  1293 2 -20.466366 -21.468713 1.569340 228 W A 24 -0.11500 -0.11500 "TRP " " CE3" "    " 6 0 0 808080  C1293  1 1 7 ""  1 ""  <> 0 0 0 0 0 0 1 57.99 0 0 2621 <> 0 1295 7985 1963 847 6729 805 7322 177 0 <>
  1294 2 -19.564017 -23.783489 2.911709 228 W A 24 -0.11500 -0.11500 "TRP " " CZ2" "    " 6 0 0 808080  C1294  1 1 7 ""  1 ""  <> 0 0 0 0 0 0 1 62.39 0 0 2622 <> 0 1296 8800 2530 1180 7110 1095 7794 177 0 <>
  1295 2 -19.704439 -21.354738 2.749462 228 W A 24 -0.11500 -0.11500 "TRP " " CZ3" "    " 6 0 0 808080  C1295  1 1 7 ""  1 ""  <> 0 0 0 0 0 0 1 59.66 0 0 2623 <> 0 1297 8102 2232 800 7132 900 7434 177 0 <>
  1296 2 -19.252774 -22.508667 3.419942 228 W A 24 -0.11500 -0.11500 "TRP " " CH2" "    " 6 0 0 808080  C1296  1 1 7 ""  1 ""  <> 0 0 0 0 0 0 1 61.95 0 0 2624 <> 0 1298 8522 2524 958 7349 1043 7668 177 0 <>
  1297 25 -24.937685 -21.230940 -2.623452 229 E A 38 -0.50000 -0.50000 "GLU " " N  " "    " 7 0 1 2E2EFF  N1297  1 1 7 ""  1 ""  <> 0 0 0 0 0 0 1 42.5 0 0 2635 <> 0 1299 6361 885 736 4069 256 5719 178 0 <>
  1298 3 -25.685139 -20.449496 -3.602229 229 E A 24 0.14000 0.14000 "GLU " " CA " "    " 6 0 1 808080  C1298  1 1 -1108 "%RT%RN"  2 ""  FF7800  0 0 0 0 0 0 1 45.65 0 0 2636 <> 0 1300 6732 688 595 4510 97 6102 178 0 <>
  1299 2 -26.559108 -19.400069 -2.902529 229 E A 24 0.50000 0.50000 "GLU " " C  " "    " 6 0 1 808080  C1299  1 1 7 ""  1 ""  <> 0 0 0 0 0 0 1 49.87 0 0 2637 <> 0 1301 7119 542 492 5171 138 6660 178 0 <>
  1300 15 -26.309546 -18.215628 -3.097795 229 E A 70 -0.50000 -0.50000 "GLU " " O  " "    " 8 0 1 FF2E2E  O1300  1 1 7 ""  1 ""  <> 0 0 0 0 0 0 1 49.44 0 0 2638 <> 0 1302 6945 503 394 5328 118 6511 178 0 <>
  1301 3 -26.514223 -21.372342 -4.518875 229 E A 24 -0.12000 -0.12000 "GLU " " CB " "    " 6 0 1 808080  C1301  1 1 7 ""  1 ""  <> 0 0 0 0 0 0 1 53.49 0 0 2639 <> 0 1303 7888 569 587 5234 -67 7202 178 0 <>
  1302 3 -27.269846 -20.609228 -5.639239 229 E A 24 -0.22000 -0.22000 "GLU " " CG " "    " 6 0 1 808080  C1302  1 1 7 ""  1 ""  <> 0 0 0 0 0 0 1 66.96 0 0 2640 <> 0 1304 9600 439 429 7005 -254 8838 178 0 <>
  1303 2 -28.398751 -21.375876 -6.343914 229 E A 24 0.70000 0.70000 "GLU " " CD " "    " 6 0 1 808080  C1303  1 1 7 ""  1 ""  <> 0 0 0 0 0 0 1 78.32 0 0 2641 <> 0 1305 11109 254 338 8216 -425 10433 178 0 <>
  1304 15 -28.908502 -22.368782 -5.779311 229 E A 70 -0.80000 -0.80000 "GLU " " OE1" "    " 8 0 1 FF2E2E  O1304  1 1 7 ""  1 ""  <> 0 0 0 0 0 0 1 86.52 0 0 2642 <> 0 1306 12139 176 408 9054 -369 11681 178 0 <>
  1305 18 -28.769817 -20.913927 -7.446516 229 E A 70 -0.80000 -0.80000 "GLU " " OE2" "    " 8 -1 1 FF2E2E  O1305  1 1 7 ""  1 ""  <> 0 0 0 0 0 0 1 77.93 0 0 2643 <> 0 1307 11116 199 200 8187 -615 10306 178 0 <>
  1306 25 -27.530976 -19.848190 -2.086160 230 N A 38 -0.50000 -0.50000 "ASN " " N  " "    " 7 0 1 2E2EFF  N1306  1 1 7 ""  1 ""  <> 0 0 0 0 0 0 1 49.45 0 0 2650 <> 0 1308 7076 473 541 4971 210 6744 179 0 <>
  1307 3 -28.477901 -18.987605 -1.365120 230 N A 24 0.14000 0.14000 "ASN " " CA " "    " 6 0 1 808080  C1307  1 1 -1108 "%RT%RN"  2 ""  FF7800  0 0 0 0 0 0 1 47.8 0 0 2651 <> 0 1309 6745 357 474 4855 272 6562 179 0 <>
  1308 2 -27.809753 -18.063942 -0.332393 230 N A 24 0.50000 0.50000 "ASN " " C  " "    " 6 0 1 808080  C1308  1 1 7 ""  1 ""  <> 0 0 0 0 0 0 1 47.97 0 0 2652 <> 0 1310 6652 487 438 5134 390 6442 179 0 <>
  1309 15 -28.356725 -16.994588 -0.081699 230 N A 70 -0.50000 -0.50000 "ASN " " O  " "    " 8 0 1 FF2E2E  O1309  1 1 7 ""  1 ""  <> 0 0 0 0 0 0 1 40.37 0 0 2653 <> 0 1311 5587 396 341 4312 394 5440 179 0 <>
  1310 3 -29.599734 -19.829983 -0.711988 230 N A 24 -0.12000 -0.12000 "ASN " " CB " "    " 6 0 1 808080  C1310  1 1 7 ""  1 ""  <> 0 0 0 0 0 0 1 47.23 0 0 2654 <> 0 1312 6704 299 589 4548 365 6693 179 0 <>
  1311 2 -30.589944 -20.460962 -1.703123 230 N A 24 0.50000 0.50000 "ASN " " CG " "    " 6 0 1 808080  C1311  1 1 7 ""  1 ""  <> 0 0 0 0 0 0 1 57.5 0 0 2655 <> 0 1313 8045 88 549 5613 201 8190 179 0 <>
  1312 15 -30.439016 -20.361191 -2.919428 230 N A 70 -0.50000 -0.50000 "ASN " " OD1" "    " 8 0 1 FF2E2E  O1312  1 1 7 ""  1 ""  <> 0 0 0 0 0 0 1 61.35 0 0 2656 <> 0 1314 8583 29 437 6105 8 8620 179 0 <>
  1313 25 -31.630628 -21.108000 -1.175305 230 N A 38 -0.76000 -0.76000 "ASN " " ND2" "    " 7 0 1 2E2EFF  N1313  1 1 7 ""  1 ""  <> 0 0 0 0 0 0 1 60.41 0 0 2657 <> 0 1315 8385 -12 642 5768 274 8798 179 0 <>
  1314 25 -26.637717 -18.442657 0.206501 231 L A 38 -0.50000 -0.50000 "LEU " " N  " "    " 7 0 0 2E2EFF  N1314  1 1 7 ""  1 ""  <> 0 0 0 0 0 0 1 49.11 0 0 2664 <> 0 1316 6812 708 504 5337 472 6512 180 0 <>
  1315 3 -25.802817 -17.587225 1.052276 231 L A 24 0.14000 0.14000 "LEU " " CA " "    " 6 0 0 808080  C1315  1 1 -1108 "%RT%RN"  2 ""  FF7800  0 0 0 0 0 0 1 47.28 0 0 2665 <> 0 1317 6458 850 429 5351 539 6154 180 0 <>
  1316 2 -25.203167 -16.413481 0.260717 231 L A 24 0.50000 0.50000 "LEU " " C  " "    " 6 0 0 808080  C1316  1 1 7 ""  1 ""  <> 0 0 0 0 0 0 1 47.76 0 0 2666 <> 0 1318 6392 759 299 5594 421 6160 180 0 <>
  1317 15 -25.225518 -15.291443 0.763604 231 L A 70 -0.50000 -0.50000 "LEU " " O  " "    " 8 0 0 FF2E2E  O1317  1 1 7 ""  1 ""  <> 0 0 0 0 0 0 1 46.28 0 0 2667 <> 0 1319 6088 713 191 5568 415 5930 180 0 <>
  1318 3 -24.724146 -18.441192 1.756589 231 L A 24 -0.12000 -0.12000 "LEU " " CB " "    " 6 0 0 808080  C1318  1 1 7 ""  1 ""  <> 0 0 0 0 0 0 1 46.73 0 0 2668 <> 0 1320 6419 1125 509 5311 631 6026 180 0 <>
  1319 3 -23.746814 -17.680716 2.683698 231 L A 24 -0.06000 -0.06000 "LEU " " CG " "    " 6 0 0 808080  C1319  1 1 7 ""  1 ""  <> 0 0 0 0 0 0 1 48.25 0 0 2669 <> 0 1321 6472 1303 392 5764 665 6099 180 0 <>
  1320 3 -24.478744 -16.906889 3.802028 231 L A 24 -0.18000 -0.18000 "LEU " " CD1" "    " 6 0 0 808080  C1320  1 1 7 ""  1 ""  <> 0 0 0 0 0 0 1 48.78 0 0 2670 <> 0 1322 6519 1307 329 5902 731 6111 180 0 <>
  1321 3 -22.670759 -18.638834 3.238386 231 L A 24 -0.18000 -0.18000 "LEU " " CD2" "    " 6 0 0 808080  C1321  1 1 7 ""  1 ""  <> 0 0 0 0 0 0 1 48.5 0 0 2671 <> 0 1323 6538 1602 468 5821 756 6068 180 0 <>
  1322 25 -24.735105 -16.674189 -0.974407 232 L A 38 -0.50000 -0.50000 "LEU " " N  " "    " 7 0 1 2E2EFF  N1322  1 1 7 ""  1 ""  <> 0 0 0 0 0 0 1 50.87 0 0 2683 <> 0 1324 6824 750 333 5944 336 6561 181 0 <>
  1323 3 -24.319957 -15.633069 -1.914300 232 L A 24 0.14000 0.14000 "LEU " " CA " "    " 6 0 1 808080  C1323  1 1 -1108 "%RT%RN"  2 ""  FF7800  0 0 0 0 0 0 1 53.26 0 0 2684 <> 0 1325 7026 679 268 6379 250 6830 181 0 <>
  1324 2 -25.500077 -14.740607 -2.339388 232 L A 24 0.50000 0.50000 "LEU " " C  " "    " 6 0 1 808080  C1324  1 1 7 ""  1 ""  <> 0 0 0 0 0 0 1 49.75 0 0 2685 <> 0 1326 6563 476 183 5954 188 6385 181 0 <>
  1325 15 -25.309740 -13.526423 -2.364803 232 L A 70 -0.50000 -0.50000 "LEU " " O  " "    " 8 0 1 FF2E2E  O1325  1 1 7 ""  1 ""  <> 0 0 0 0 0 0 1 49.28 0 0 2686 <> 0 1327 6375 425 112 6046 177 6302 181 0 <>
  1326 3 -23.580694 -16.245902 -3.125681 232 L A 24 -0.12000 -0.12000 "LEU " " CB " "    " 6 0 1 808080  C1326  1 1 7 ""  1 ""  <> 0 0 0 0 0 0 1 56.92 0 0 2687 <> 0 1328 7587 732 354 6759 185 7283 181 0 <>
  1327 3 -23.049448 -15.214135 -4.149850 232 L A 24 -0.06000 -0.06000 "LEU " " CG " "    " 6 0 1 808080  C1327  1 1 7 ""  1 ""  <> 0 0 0 0 0 0 1 56.4 0 0 2688 <> 0 1329 7428 708 345 6815 134 7186 181 0 <>
  1328 3 -21.939182 -14.328159 -3.551275 232 L A 24 -0.18000 -0.18000 "LEU " " CD1" "    " 6 0 1 808080  C1328  1 1 7 ""  1 ""  <> 0 0 0 0 0 0 1 54.6 0 0 2689 <> 0 1330 6991 818 344 6754 198 7000 181 0 <>
  1329 3 -22.591094 -15.920073 -5.429196 232 L A 24 -0.18000 -0.18000 "LEU " " CD2" "    " 6 0 1 808080  C1329  1 1 7 ""  1 ""  <> 0 0 0 0 0 0 1 56.39 0 0 2690 <> 0 1331 7586 768 438 6705 65 7136 181 0 <>
  1330 25 -26.682297 -15.339990 -2.609848 233 K A 38 -0.50000 -0.50000 "LYS " " N  " "    " 7 0 1 2E2EFF  N1330  1 1 7 ""  1 ""  <> 0 0 0 0 0 0 1 47.9 0 0 2702 <> 0 1332 6446 363 191 5557 144 6197 182 0 <>
  1331 3 -27.932386 -14.629912 -2.923441 233 K A 24 0.14000 0.14000 "LYS " " CA " "    " 6 0 1 808080  C1331  1 1 -1108 "%RT%RN"  2 ""  FF7800  0 0 0 0 0 0 1 48.04 0 0 2703 <> 0 1333 6440 183 104 5592 87 6222 182 0 <>
  1332 2 -28.383491 -13.688233 -1.788892 233 K A 24 0.50000 0.50000 "LYS " " C  " "    " 6 0 1 808080  C1332  1 1 7 ""  1 ""  <> 0 0 0 0 0 0 1 49.24 0 0 2704 <> 0 1334 6476 154 52 5872 180 6363 182 0 <>
  1333 15 -28.893270 -12.612545 -2.090825 233 K A 70 -0.50000 -0.50000 "LYS " " O  " "    " 8 0 1 FF2E2E  O1333  1 1 7 ""  1 ""  <> 0 0 0 0 0 0 1 41.18 0 0 2705 <> 0 1335 5384 58 -19 4961 150 5300 182 0 <>
  1334 3 -29.099325 -15.587450 -3.270555 233 K A 24 -0.12000 -0.12000 "LYS " " CB " "    " 6 0 1 808080  C1334  1 1 7 ""  1 ""  <> 0 0 0 0 0 0 1 53.16 0 0 2706 <> 0 1336 7192 72 106 6028 22 6977 182 0 <>
  1335 3 -28.915416 -16.567692 -4.446904 233 K A 24 -0.12000 -0.12000 "LYS " " CG " "    " 6 0 1 808080  C1335  1 1 7 ""  1 ""  <> 0 0 0 0 0 0 1 66.92 0 0 2707 <> 0 1337 9086 114 141 7609 -99 8731 182 0 <>
  1336 3 -28.428294 -15.953397 -5.770884 233 K A 24 -0.12000 -0.12000 "LYS " " CD " "    " 6 0 1 808080  C1336  1 1 7 ""  1 ""  <> 0 0 0 0 0 0 1 78.1 0 0 2708 <> 0 1338 10553 82 57 9083 -255 10039 182 0 <>
  1337 3 -28.245817 -16.976208 -6.912154 233 K A 24 0.19000 0.19000 "LYS " " CE " "    " 6 0 1 808080  C1337  1 1 7 ""  1 ""  <> 0 0 0 0 0 0 1 85.95 0 0 2709 <> 0 1339 11732 173 89 9921 -385 11006 182 0 <>
  1338 32 -29.496044 -17.663992 -7.290265 233 K A 38 -0.30000 -0.30000 "LYS " " NZ " "    " 7 1 1 2E2EFF  N1338  1 1 7 ""  1 ""  <> 0 0 0 0 0 0 1 93.77 0 0 2710 <> 0 1340 12821 55 -29 10745 -577 12064 182 0 <>
  1339 25 -28.160334 -14.083816 -0.521666 234 I A 38 -0.50000 -0.50000 "ILE " " N  " "    " 7 0 1 2E2EFF  N1339  1 1 7 ""  1 ""  <> 0 0 0 0 0 0 1 53.51 0 0 2724 <> 0 1341 7017 267 97 6395 297 6920 183 0 <>
  1340 3 -28.382750 -13.248434 0.660747 234 I A 24 0.14000 0.14000 "ILE " " CA " "    " 6 0 1 808080  C1340  1 1 -1108 "%RT%RN"  2 ""  FF7800  0 0 0 0 0 0 1 54.42 0 0 2725 <> 0 1342 7057 299 47 6634 383 6988 183 0 <>
  1341 2 -27.387086 -12.077334 0.726452 234 I A 24 0.50000 0.50000 "ILE " " C  " "    " 6 0 1 808080  C1341  1 1 7 ""  1 ""  <> 0 0 0 0 0 0 1 53.48 0 0 2726 <> 0 1343 6814 340 -48 6713 337 6794 183 0 <>
  1342 15 -27.831539 -10.943827 0.880331 234 I A 70 -0.50000 -0.50000 "ILE " " O  " "    " 8 0 1 FF2E2E  O1342  1 1 7 ""  1 ""  <> 0 0 0 0 0 0 1 47.28 0 0 2727 <> 0 1344 5962 257 -122 6024 320 5977 183 0 <>
  1343 3 -28.334385 -14.067563 1.990240 234 I A 24 -0.06000 -0.06000 "ILE " " CB " "    " 6 0 1 808080  C1343  1 1 7 ""  1 ""  <> 0 0 0 0 0 0 1 54.57 0 0 2728 <> 0 1345 7130 488 125 6607 524 6998 183 0 <>
  1344 3 -29.590694 -14.955523 2.129405 234 I A 24 -0.12000 -0.12000 "ILE " " CG1" "    " 6 0 1 808080  C1344  1 1 7 ""  1 ""  <> 0 0 0 0 0 0 1 55.13 0 0 2729 <> 0 1346 7293 431 251 6457 605 7196 183 0 <>
  1345 3 -28.152184 -13.237467 3.285751 234 I A 24 -0.18000 -0.18000 "ILE " " CG2" "    " 6 0 1 808080  C1345  1 1 7 ""  1 ""  <> 0 0 0 0 0 0 1 53.41 0 0 2730 <> 0 1347 6924 587 47 6624 586 6746 183 0 <>
  1346 3 -29.422344 -16.115300 3.124472 234 I A 24 -0.18000 -0.18000 "ILE " " CD1" "    " 6 0 1 808080  C1346  1 1 7 ""  1 ""  <> 0 0 0 0 0 0 1 55.49 0 0 2731 <> 0 1348 7416 651 385 6433 781 7235 183 0 <>
  1347 25 -26.078490 -12.361651 0.591847 235 C A 38 -0.50000 -0.50000 "CYS " " N  " "    " 7 0 1 2E2EFF  N1347  1 1 7 ""  1 ""  <> 0 0 0 0 0 0 1 54.58 0 0 2743 <> 0 1349 6912 470 -38 6899 318 6928 184 0 <>
  1348 3 -24.997659 -11.371752 0.677613 235 C A 24 0.14000 0.14000 "CYS " " CA " "    " 6 0 1 808080  C1348  1 1 -1108 "%RT%RN"  2 ""  FF7800  0 0 0 0 0 0 1 51.36 0 0 2744 <> 0 1350 6344 508 -125 6656 268 6515 184 0 <>
  1349 2 -25.129003 -10.248035 -0.365470 235 C A 24 0.50000 0.50000 "CYS " " C  " "    " 6 0 1 808080  C1349  1 1 7 ""  1 ""  <> 0 0 0 0 0 0 1 54.37 0 0 2745 <> 0 1351 6659 345 -136 7072 192 6926 184 0 <>
  1350 15 -25.020954 -9.082407 0.009066 235 C A 70 -0.50000 -0.50000 "CYS " " O  " "    " 8 0 1 FF2E2E  O1350  1 1 7 ""  1 ""  <> 0 0 0 0 0 0 1 57.65 0 0 2746 <> 0 1352 6966 296 -214 7588 162 7352 184 0 <>
  1351 3 -23.601818 -12.018167 0.595330 235 C A 24 0.06000 0.06000 "CYS " " CB " "    " 6 0 1 808080  C1351  1 1 7 ""  1 ""  <> 0 0 0 0 0 0 1 49.63 0 0 2747 <> 0 1353 6066 671 -96 6468 267 6325 184 0 <>
  1352 49 -23.261361 -12.951103 2.114492 235 C A 143 -0.33500 -0.33500 "CYS " " SG " "    " 16 0 1 FFFF6B  S1352  1 1 7 ""  1 ""  <> 0 0 0 0 0 0 1 72.96 0 0 2748 <> 0 1354 9065 935 -107 9446 362 9210 184 0 <>
  1353 25 -25.419543 -10.604063 -1.629089 236 V A 38 -0.50000 -0.50000 "VAL " " N  " "    " 7 0 1 2E2EFF  N1353  1 1 7 ""  1 ""  <> 0 0 0 0 0 0 1 53.4 0 0 2754 <> 0 1355 6620 283 -54 6860 158 6810 185 0 <>
  1354 3 -25.704655 -9.643326 -2.697961 236 V A 24 0.14000 0.14000 "VAL " " CA " "    " 6 0 1 808080  C1354  1 1 -1108 "%RT%RN"  2 ""  FF7800  0 0 0 0 0 0 1 52 0 0 2755 <> 0 1356 6417 173 -39 6715 106 6627 185 0 <>
  1355 2 -27.034610 -8.889577 -2.506036 236 V A 24 0.50000 0.50000 "VAL " " C  " "    " 6 0 1 808080  C1355  1 1 7 ""  1 ""  <> 0 0 0 0 0 0 1 51.96 0 0 2756 <> 0 1357 6431 44 -104 6730 108 6581 185 0 <>
  1356 15 -27.092014 -7.707223 -2.832411 236 V A 70 -0.50000 -0.50000 "VAL " " O  " "    " 8 0 1 FF2E2E  O1356  1 1 7 ""  1 ""  <> 0 0 0 0 0 0 1 49.8 0 0 2757 <> 0 1358 6085 -21 -118 6532 92 6303 185 0 <>
  1357 3 -25.669257 -10.305139 -4.105138 236 V A 24 -0.06000 -0.06000 "VAL " " CB " "    " 6 0 1 808080  C1357  1 1 7 ""  1 ""  <> 0 0 0 0 0 0 1 50.97 0 0 2758 <> 0 1359 6408 187 50 6496 59 6464 185 0 <>
  1358 3 -26.771548 -11.346019 -4.347448 236 V A 24 -0.18000 -0.18000 "VAL " " CG1" "    " 6 0 1 808080  C1358  1 1 7 ""  1 ""  <> 0 0 0 0 0 0 1 52.19 0 0 2759 <> 0 1360 6720 161 40 6511 34 6599 185 0 <>
  1359 3 -25.733844 -9.289826 -5.251378 236 V A 24 -0.18000 -0.18000 "VAL " " CG2" "    " 6 0 1 808080  C1359  1 1 7 ""  1 ""  <> 0 0 0 0 0 0 1 52.99 0 0 2760 <> 0 1361 6669 116 71 6794 21 6671 185 0 <>
  1360 25 -28.066807 -9.550027 -1.957308 237 F A 38 -0.50000 -0.50000 "PHE " " N  " "    " 7 0 1 2E2EFF  N1360  1 1 7 ""  1 ""  <> 0 0 0 0 0 0 1 54.38 0 0 2770 <> 0 1362 6826 13 -123 6959 140 6878 186 0 <>
  1361 3 -29.360043 -8.915467 -1.712788 237 F A 24 0.14000 0.14000 "PHE " " CA " "    " 6 0 1 808080  C1361  1 1 -1108 "%RT%RN"  2 ""  FF7800  0 0 0 0 0 0 1 57.13 0 0 2771 <> 0 1363 7177 -98 -169 7324 160 7204 186 0 <>
  1362 2 -29.319269 -7.867951 -0.587285 237 F A 24 0.50000 0.50000 "PHE " " C  " "    " 6 0 1 808080  C1362  1 1 7 ""  1 ""  <> 0 0 0 0 0 0 1 57.89 0 0 2772 <> 0 1364 7190 -80 -226 7533 206 7273 186 0 <>
  1363 15 -29.942953 -6.819348 -0.730684 237 F A 70 -0.50000 -0.50000 "PHE " " O  " "    " 8 0 1 FF2E2E  O1363  1 1 7 ""  1 ""  <> 0 0 0 0 0 0 1 57.57 0 0 2773 <> 0 1365 7127 -164 -253 7547 206 7201 186 0 <>
  1364 3 -30.445023 -9.985388 -1.508419 237 F A 24 -0.00500 -0.00500 "PHE " " CB " "    " 6 0 1 808080  C1364  1 1 7 ""  1 ""  <> 0 0 0 0 0 0 1 64.94 0 0 2774 <> 0 1366 8245 -135 -153 8183 202 8246 186 0 <>
  1365 2 -31.843631 -9.441773 -1.301859 237 F A 24 -0.11500 -0.11500 "PHE " " CG " "    " 6 0 1 808080  C1365  1 1 7 ""  1 ""  <> 0 0 0 0 0 0 1 74.92 0 0 2775 <> 0 1367 9489 -247 -189 9462 231 9515 186 0 <>
  1366 2 -32.533968 -8.868049 -2.390357 237 F A 24 -0.11500 -0.11500 "PHE " " CD1" "    " 6 0 1 808080  C1366  1 1 7 ""  1 ""  <> 0 0 0 0 0 0 1 78.69 0 0 2776 <> 0 1368 9968 -350 -231 9963 148 9968 186 0 <>
  1367 2 -32.409929 -9.378363 -0.011836 237 F A 24 -0.11500 -0.11500 "PHE " " CD2" "    " 6 0 1 808080  C1367  1 1 7 ""  1 ""  <> 0 0 0 0 0 0 1 81.89 0 0 2777 <> 0 1369 10356 -218 -174 10348 349 10410 186 0 <>
  1368 2 -33.791522 -8.315615 -2.197602 237 F A 24 -0.11500 -0.11500 "PHE " " CE1" "    " 6 0 1 808080  C1368  1 1 7 ""  1 ""  <> 0 0 0 0 0 0 1 83.64 0 0 2778 <> 0 1370 10558 -441 -268 10619 179 10603 186 0 <>
  1369 2 -33.667338 -8.816124 0.159639 237 F A 24 -0.11500 -0.11500 "PHE " " CE2" "    " 6 0 1 808080  C1369  1 1 7 ""  1 ""  <> 0 0 0 0 0 0 1 85.82 0 0 2779 <> 0 1371 10825 -309 -189 10862 393 10922 186 0 <>
  1370 2 -34.357210 -8.296208 -0.929236 237 F A 24 -0.11500 -0.11500 "PHE " " CZ " "    " 6 0 1 808080  C1370  1 1 7 ""  1 ""  <> 0 0 0 0 0 0 1 87.82 0 0 2780 <> 0 1372 11056 -430 -241 11143 306 11169 186 0 <>
  1371 25 -28.559529 -8.141554 0.484885 238 I A 38 -0.50000 -0.50000 "ILE " " N  " "    " 7 0 1 2E2EFF  N1371  1 1 7 ""  1 ""  <> 0 0 0 0 0 0 1 56.15 0 0 2790 <> 0 1373 6933 49 -253 7349 236 7051 187 0 <>
  1372 3 -28.369953 -7.203313 1.586558 238 I A 24 0.14000 0.14000 "ILE " " CA " "    " 6 0 1 808080  C1372  1 1 -1108 "%RT%RN"  2 ""  FF7800  0 0 0 0 0 0 1 54.66 0 0 2791 <> 0 1374 6684 102 -340 7263 246 6820 187 0 <>
  1373 2 -27.417041 -6.057488 1.200041 238 I A 24 0.50000 0.50000 "ILE " " C  " "    " 6 0 1 808080  C1373  1 1 7 ""  1 ""  <> 0 0 0 0 0 0 1 53.8 0 0 2792 <> 0 1375 6441 68 -387 7236 154 6763 187 0 <>
  1374 15 -27.801077 -4.899772 1.352959 238 I A 70 -0.50000 -0.50000 "ILE " " O  " "    " 8 0 1 FF2E2E  O1374  1 1 7 ""  1 ""  <> 0 0 0 0 0 0 1 55.15 0 0 2793 <> 0 1376 6575 1 -428 7454 130 6925 187 0 <>
  1375 3 -27.883238 -7.902806 2.892526 238 I A 24 -0.06000 -0.06000 "ILE " " CB " "    " 6 0 1 808080  C1375  1 1 7 ""  1 ""  <> 0 0 0 0 0 0 1 60.1 0 0 2794 <> 0 1377 7397 299 -375 7975 297 7464 187 0 <>
  1376 3 -28.911594 -8.942237 3.406593 238 I A 24 -0.12000 -0.12000 "ILE " " CG1" "    " 6 0 1 808080  C1376  1 1 7 ""  1 ""  <> 0 0 0 0 0 0 1 61.65 0 0 2795 <> 0 1378 7724 344 -277 8055 421 7645 187 0 <>
  1377 3 -27.499889 -6.930565 4.033434 238 I A 24 -0.18000 -0.18000 "ILE " " CG2" "    " 6 0 1 808080  C1377  1 1 7 ""  1 ""  <> 0 0 0 0 0 0 1 58.94 0 0 2796 <> 0 1379 7206 385 -502 7944 270 7246 187 0 <>
  1378 3 -30.334041 -8.409118 3.642212 238 I A 24 -0.18000 -0.18000 "ILE " " CD1" "    " 6 0 1 808080  C1378  1 1 7 ""  1 ""  <> 0 0 0 0 0 0 1 63.24 0 0 2797 <> 0 1380 7966 231 -247 8220 485 7842 187 0 <>
  1379 25 -26.210885 -6.391969 0.709805 239 F A 38 -0.50000 -0.50000 "PHE " " N  " "    " 7 0 0 2E2EFF  N1379  1 1 7 ""  1 ""  <> 0 0 0 0 0 0 1 51.12 0 0 2809 <> 0 1381 6023 118 -362 6898 112 6502 188 0 <>
  1380 3 -25.138384 -5.418402 0.495932 239 F A 24 0.14000 0.14000 "PHE " " CA " "    " 6 0 0 808080  C1380  1 1 -1108 "%RT%RN"  2 ""  FF7800  0 0 0 0 0 0 1 48.6 0 0 2810 <> 0 1382 5534 97 -388 6634 36 6300 188 0 <>
  1381 2 -25.210161 -4.665315 -0.839343 239 F A 24 0.50000 0.50000 "PHE " " C  " "    " 6 0 0 808080  C1381  1 1 7 ""  1 ""  <> 0 0 0 0 0 0 1 47.42 0 0 2811 <> 0 1383 5364 -25 -271 6449 27 6206 188 0 <>
  1382 15 -24.763399 -3.524809 -0.861848 239 F A 70 -0.50000 -0.50000 "PHE " " O  " "    " 8 0 0 FF2E2E  O1382  1 1 7 ""  1 ""  <> 0 0 0 0 0 0 1 47.75 0 0 2812 <> 0 1384 5283 -84 -269 6509 -14 6349 188 0 <>
  1383 3 -23.761797 -6.091862 0.670237 239 F A 24 -0.00500 -0.00500 "PHE " " CB " "    " 6 0 0 808080  C1383  1 1 7 ""  1 ""  <> 0 0 0 0 0 0 1 53.41 0 0 2813 <> 0 1385 6034 222 -397 7264 13 6996 188 0 <>
  1384 2 -23.512875 -6.719598 2.033882 239 F A 24 -0.11500 -0.11500 "PHE " " CG " "    " 6 0 0 808080  C1384  1 1 7 ""  1 ""  <> 0 0 0 0 0 0 1 64.71 0 0 2814 <> 0 1386 7472 391 -522 8757 16 8357 188 0 <>
  1385 2 -23.782187 -6.005210 3.222624 239 F A 24 -0.11500 -0.11500 "PHE " " CD1" "    " 6 0 0 808080  C1385  1 1 7 ""  1 ""  <> 0 0 0 0 0 0 1 67.46 0 0 2815 <> 0 1387 7822 432 -666 9175 -19 8635 188 0 <>
  1386 2 -22.905769 -7.990701 2.125802 239 F A 24 -0.11500 -0.11500 "PHE " " CD2" "    " 6 0 0 808080  C1386  1 1 7 ""  1 ""  <> 0 0 0 0 0 0 1 68.41 0 0 2816 <> 0 1388 7971 542 -487 9215 60 8808 188 0 <>
  1387 2 -23.523250 -6.585701 4.456434 239 F A 24 -0.11500 -0.11500 "PHE " " CE1" "    " 6 0 0 808080  C1387  1 1 7 ""  1 ""  <> 0 0 0 0 0 0 1 67.85 0 0 2817 <> 0 1389 7908 643 -777 9294 -10 8579 188 0 <>
  1388 2 -22.653298 -8.553198 3.369569 239 F A 24 -0.11500 -0.11500 "PHE " " CE2" "    " 6 0 0 808080  C1388  1 1 7 ""  1 ""  <> 0 0 0 0 0 0 1 69.42 0 0 2818 <> 0 1390 8125 742 -586 9408 79 8845 188 0 <>
  1389 2 -22.969149 -7.857169 4.529364 239 F A 24 -0.11500 -0.11500 "PHE " " CZ " "    " 6 0 0 808080  C1389  1 1 7 ""  1 ""  <> 0 0 0 0 0 0 1 68.67 0 0 2819 <> 0 1391 8037 803 -733 9394 44 8661 188 0 <>
  1390 25 -25.763408 -5.264398 -1.907415 240 A A 38 -0.50000 -0.50000 "ALA " " N  " "    " 7 0 1 2E2EFF  N1390  0 1 7 ""  1 ""  <> 0 0 0 0 0 0 1 46.84 0 0 2829 <> 0 1392 5417 -46 -172 6315 61 6066 189 0 <>
  1391 3 -25.892052 -4.615727 -3.220074 240 A A 24 0.14000 0.14000 "ALA " " CA " "    " 6 0 1 808080  C1391  0 1 -1108 "%RT%RN"  2 ""  FF7800  0 0 0 0 0 0 1 51.29 0 0 2830 <> 0 1393 5995 -99 -52 6858 60 6635 189 0 <>
  1392 2 -27.340063 -4.240763 -3.570289 240 A A 24 0.50000 0.50000 "ALA " " C  " "    " 6 0 1 808080  C1392  0 1 7 ""  1 ""  <> 0 0 0 0 0 0 1 50.87 0 0 2831 <> 0 1394 6045 -186 -61 6812 73 6469 189 0 <>
  1393 15 -27.587906 -3.919237 -4.732742 240 A A 70 -0.50000 -0.50000 "ALA " " O  " "    " 8 0 1 FF2E2E  O1393  0 1 7 ""  1 ""  <> 0 0 0 0 0 0 1 51.37 0 0 2832 <> 0 1395 6147 -198 33 6875 79 6496 189 0 <>
  1394 3 -25.261811 -5.488854 -4.317932 240 A A 24 -0.18000 -0.18000 "ALA " " CB " "    " 6 0 1 808080  C1394  0 1 7 ""  1 ""  <> 0 0 0 0 0 0 1 48.36 0 0 2833 <> 0 1396 5701 -20 58 6429 65 6243 189 0 <>
  1395 25 -28.266142 -4.245627 -2.592355 241 F A 38 -0.50000 -0.50000 "PHE " " N  " "    " 7 0 1 2E2EFF  N1395  0 1 7 ""  1 ""  <> 0 0 0 0 0 0 1 48.29 0 0 2839 <> 0 1397 5765 -220 -160 6499 92 6084 190 0 <>
  1396 3 -29.639551 -3.805399 -2.831060 241 F A 24 0.14000 0.14000 "PHE " " CA " "    " 6 0 1 808080  C1396  0 1 -1108 "%RT%RN"  2 ""  FF7800  0 0 0 0 0 0 1 52.62 0 0 2840 <> 0 1398 6383 -296 -172 7063 115 6545 190 0 <>
  1397 2 -30.291887 -3.126056 -1.619194 241 F A 24 0.50000 0.50000 "PHE " " C  " "    " 6 0 1 808080  C1397  0 1 7 ""  1 ""  <> 0 0 0 0 0 0 1 55.29 0 0 2841 <> 0 1399 6698 -322 -244 7447 153 6862 190 0 <>
  1398 15 -30.561305 -1.930173 -1.705436 241 F A 70 -0.50000 -0.50000 "PHE " " O  " "    " 8 0 1 FF2E2E  O1398  0 1 7 ""  1 ""  <> 0 0 0 0 0 0 1 57.5 0 0 2842 <> 0 1400 6947 -360 -227 7765 153 7137 190 0 <>
  1399 3 -30.478380 -4.906222 -3.517497 241 F A 24 -0.00500 -0.00500 "PHE " " CB " "    " 6 0 1 808080  C1399  0 1 7 ""  1 ""  <> 0 0 0 0 0 0 1 56.47 0 0 2843 <> 0 1401 6980 -313 -190 7494 110 6983 190 0 <>
  1400 2 -31.898581 -4.512988 -3.868075 241 F A 24 -0.11500 -0.11500 "PHE " " CG " "    " 6 0 1 808080  C1400  0 1 7 ""  1 ""  <> 0 0 0 0 0 0 1 62.43 0 0 2844 <> 0 1402 7775 -384 -215 8277 118 7668 190 0 <>
  1401 2 -32.123496 -3.583047 -4.903975 241 F A 24 -0.11500 -0.11500 "PHE " " CD1" "    " 6 0 1 808080  C1401  0 1 7 ""  1 ""  <> 0 0 0 0 0 0 1 61.67 0 0 2845 <> 0 1403 7690 -381 -165 8238 102 7502 190 0 <>
  1402 2 -32.988532 -4.966061 -3.097346 241 F A 24 -0.11500 -0.11500 "PHE " " CD2" "    " 6 0 1 808080  C1402  0 1 7 ""  1 ""  <> 0 0 0 0 0 0 1 66.77 0 0 2846 <> 0 1404 8341 -435 -271 8794 154 8234 190 0 <>
  1403 2 -33.413523 -3.160403 -5.186337 241 F A 24 -0.11500 -0.11500 "PHE " " CE1" "    " 6 0 1 808080  C1403  0 1 7 ""  1 ""  <> 0 0 0 0 0 0 1 60.76 0 0 2847 <> 0 1405 7606 -418 -198 8170 109 7309 190 0 <>
  1404 2 -34.274005 -4.539693 -3.404376 241 F A 24 -0.11500 -0.11500 "PHE " " CE2" "    " 6 0 1 808080  C1404  0 1 7 ""  1 ""  <> 0 0 0 0 0 0 1 64.94 0 0 2848 <> 0 1406 8113 -496 -303 8601 160 7961 190 0 <>
  1405 2 -34.484681 -3.642410 -4.444776 241 F A 24 -0.11500 -0.11500 "PHE " " CZ " "    " 6 0 1 808080  C1405  0 1 7 ""  1 ""  <> 0 0 0 0 0 0 1 61.84 0 0 2849 <> 0 1407 7735 -483 -281 8288 130 7473 190 0 <>
  1406 25 -30.540594 -3.864580 -0.523078 242 I A 38 -0.50000 -0.50000 "ILE " " N  " "    " 7 0 0 2E2EFF  N1406  1 1 7 ""  1 ""  <> 0 0 0 0 0 0 1 52.72 0 0 2859 <> 0 1408 6405 -278 -303 7106 194 6519 191 0 <>
  1407 3 -31.265374 -3.349320 0.648818 242 I A 24 0.14000 0.14000 "ILE " " CA " "    " 6 0 0 808080  C1407  1 1 -1108 "%RT%RN"  2 ""  FF7800  0 0 0 0 0 0 1 52.09 0 0 2860 <> 0 1409 6341 -259 -354 7064 249 6386 191 0 <>
  1408 2 -30.534655 -2.191720 1.360971 242 I A 24 0.50000 0.50000 "ILE " " C  " "    " 6 0 0 808080  C1408  1 1 7 ""  1 ""  <> 0 0 0 0 0 0 1 47.3 0 0 2861 <> 0 1410 5664 -226 -415 6514 192 5794 191 0 <>
  1409 15 -31.061506 -1.080898 1.377269 242 I A 70 -0.50000 -0.50000 "ILE " " O  " "    " 8 0 0 FF2E2E  O1409  1 1 7 ""  1 ""  <> 0 0 0 0 0 0 1 43.13 0 0 2862 <> 0 1411 5135 -276 -409 6011 190 5242 191 0 <>
  1410 3 -31.624407 -4.472166 1.670965 242 I A 24 -0.06000 -0.06000 "ILE " " CB " "    " 6 0 0 808080  C1410  1 1 7 ""  1 ""  <> 0 0 0 0 0 0 1 58.28 0 0 2863 <> 0 1412 7183 -162 -369 7811 326 7148 191 0 <>
  1411 3 -32.587886 -5.520533 1.066311 242 I A 24 -0.12000 -0.12000 "ILE " " CG1" "    " 6 0 0 808080  C1411  1 1 7 ""  1 ""  <> 0 0 0 0 0 0 1 65.25 0 0 2864 <> 0 1413 8116 -219 -307 8597 369 8077 191 0 <>
  1412 3 -32.162394 -3.979902 3.035017 242 I A 24 -0.18000 -0.18000 "ILE " " CG2" "    " 6 0 0 808080  C1412  1 1 7 ""  1 ""  <> 0 0 0 0 0 0 1 58.35 0 0 2865 <> 0 1414 7233 -99 -397 7862 402 7076 191 0 <>
  1413 3 -33.971700 -4.987200 0.662772 242 I A 24 -0.18000 -0.18000 "ILE " " CD1" "    " 6 0 0 808080  C1413  1 1 7 ""  1 ""  <> 0 0 0 0 0 0 1 67.95 0 0 2866 <> 0 1415 8464 -329 -292 8940 402 8415 191 0 <>
  1414 25 -29.335802 -2.467260 1.902613 243 M A 38 -0.50000 -0.50000 "MET " " N  " "    " 7 0 0 2E2EFF  N1414  1 1 7 ""  1 ""  <> 0 0 0 0 0 0 1 46.44 0 0 2878 <> 0 1416 5492 -136 -481 6418 135 5734 192 0 <>
  1415 3 -28.479016 -1.508005 2.603594 243 M A 24 0.14000 0.14000 "MET " " CA " "    " 6 0 0 808080  C1415  1 1 -1108 "%RT%RN"  2 ""  FF7800  0 0 0 0 0 0 1 51.16 0 0 2879 <> 0 1417 5995 -101 -584 7059 38 6384 192 0 <>
  1416 2 -28.138663 -0.226477 1.807862 243 M A 24 0.50000 0.50000 "MET " " C  " "    " 6 0 0 808080  C1416  1 1 7 ""  1 ""  <> 0 0 0 0 0 0 1 55.02 0 0 2880 <> 0 1418 6389 -223 -527 7525 -23 6991 192 0 <>
  1417 15 -28.321990 0.849471 2.373761 243 M A 70 -0.50000 -0.50000 "MET " " O  " "    " 8 0 0 FF2E2E  O1417  1 1 7 ""  1 ""  <> 0 0 0 0 0 0 1 50.34 0 0 2881 <> 0 1419 5786 -244 -578 6938 -69 6404 192 0 <>
  1418 3 -27.226115 -2.234244 3.142830 243 M A 24 -0.12000 -0.12000 "MET " " CB " "    " 6 0 0 808080  C1418  1 1 7 ""  1 ""  <> 0 0 0 0 0 0 1 56.11 0 0 2882 <> 0 1420 6533 19 -676 7715 -30 7071 192 0 <>
  1419 3 -26.236092 -1.342458 3.915095 243 M A 24 0.04750 0.04750 "MET " " CG " "    " 6 0 0 808080  C1419  1 1 7 ""  1 ""  <> 0 0 0 0 0 0 1 61.97 0 0 2883 <> 0 1421 7146 59 -830 8502 -173 7898 192 0 <>
  1420 49 -24.751521 -2.191102 4.516736 243 M A 143 -0.33500 -0.33500 "MET " " SD " "    " 16 0 0 FFFF6B  S1420  1 1 7 ""  1 ""  <> 0 0 0 0 0 0 1 130.32 0 0 2884 <> 0 1422 15672 229 -971 17223 -261 16621 192 0 <>
  1421 3 -25.476333 -3.318929 5.735912 243 M A 24 -0.01250 -0.01250 "MET " " CE " "    " 6 0 0 808080  C1421  1 1 7 ""  1 ""  <> 0 0 0 0 0 0 1 78.34 0 0 2885 <> 0 1423 9302 447 -989 10678 -135 9785 192 0 <>
  1422 25 -27.697094 -0.322470 0.529998 244 P A 38 -0.14000 -0.14000 "PRO " " N  " "    " 7 0 0 2E2EFF  N1422  1 1 7 ""  1 ""  <> 0 0 0 0 0 0 1 60.32 0 0 2895 <> 0 1424 7007 -283 -402 8156 -16 7755 193 0 <>
  1423 3 -27.422713 0.879005 -0.276232 244 P A 24 0.01000 0.01000 "PRO " " CA " "    " 6 0 0 808080  C1423  1 1 -1108 "%RT%RN"  2 ""  FF7800  0 0 0 0 0 0 1 57.95 0 0 2896 <> 0 1425 6628 -370 -298 7815 -39 7574 193 0 <>
  1424 2 -28.655190 1.743291 -0.604553 244 P A 24 0.50000 0.50000 "PRO " " C  " "    " 6 0 0 808080  C1424  1 1 7 ""  1 ""  <> 0 0 0 0 0 0 1 53.57 0 0 2897 <> 0 1426 6181 -425 -240 7265 19 6910 193 0 <>
  1425 15 -28.529557 2.965889 -0.571000 244 P A 70 -0.50000 -0.50000 "PRO " " O  " "    " 8 0 0 FF2E2E  O1425  1 1 7 ""  1 ""  <> 0 0 0 0 0 0 1 52.68 0 0 2898 <> 0 1427 6022 -471 -217 7119 -15 6874 193 0 <>
  1426 3 -26.708290 0.346805 -1.526368 244 P A 24 -0.12000 -0.12000 "PRO " " CB " "    " 6 0 0 808080  C1426  1 1 7 ""  1 ""  <> 0 0 0 0 0 0 1 53.8 0 0 2899 <> 0 1428 6083 -366 -144 7254 -2 7106 193 0 <>
  1427 3 -27.112948 -1.106080 -1.619107 244 P A 24 -0.12000 -0.12000 "PRO " " CG " "    " 6 0 0 808080  C1427  1 1 7 ""  1 ""  <> 0 0 0 0 0 0 1 53.05 0 0 2900 <> 0 1429 6103 -310 -176 7176 37 6879 193 0 <>
  1428 3 -27.218052 -1.519614 -0.162111 244 P A 24 -0.05000 -0.05000 "PRO " " CD " "    " 6 0 0 808080  C1428  1 1 7 ""  1 ""  <> 0 0 0 0 0 0 1 56.21 0 0 2901 <> 0 1430 6504 -249 -332 7612 15 7239 193 0 <>
  1429 25 -29.825662 1.125646 -0.850596 245 V A 38 -0.50000 -0.50000 "VAL " " N  " "    " 7 0 0 2E2EFF  N1429  1 1 7 ""  1 ""  <> 0 0 0 0 0 0 1 50.47 0 0 2909 <> 0 1431 5916 -419 -219 6902 99 6360 194 0 <>
  1430 3 -31.093917 1.847083 -1.019450 245 V A 24 0.14000 0.14000 "VAL " " CA " "    " 6 0 0 808080  C1430  1 1 -1108 "%RT%RN"  2 ""  FF7800  0 0 0 0 0 0 1 53.29 0 0 2910 <> 0 1432 6360 -452 -178 7283 164 6605 194 0 <>
  1431 2 -31.535412 2.571982 0.270623 245 V A 24 0.50000 0.50000 "VAL " " C  " "    " 6 0 0 808080  C1431  1 1 7 ""  1 ""  <> 0 0 0 0 0 0 1 61.24 0 0 2911 <> 0 1433 7387 -434 -267 8305 157 7574 194 0 <>
  1432 15 -32.006349 3.704351 0.174820 245 V A 70 -0.50000 -0.50000 "VAL " " O  " "    " 8 0 0 FF2E2E  O1432  1 1 7 ""  1 ""  <> 0 0 0 0 0 0 1 66.66 0 0 2912 <> 0 1434 8095 -462 -216 8984 169 8249 194 0 <>
  1433 3 -32.231333 0.918109 -1.543198 245 V A 24 -0.06000 -0.06000 "VAL " " CB " "    " 6 0 0 808080  C1433  1 1 7 ""  1 ""  <> 0 0 0 0 0 0 1 48.41 0 0 2913 <> 0 1435 5835 -450 -181 6693 230 5865 194 0 <>
  1434 3 -33.671129 1.459149 -1.394997 245 V A 24 -0.18000 -0.18000 "VAL " " CG1" "    " 6 0 0 808080  C1434  1 1 7 ""  1 ""  <> 0 0 0 0 0 0 1 48.82 0 0 2914 <> 0 1436 5947 -467 -173 6789 303 5813 194 0 <>
  1435 3 -31.986977 0.555332 -3.020531 245 V A 24 -0.18000 -0.18000 "VAL " " CG2" "    " 6 0 0 808080  C1435  1 1 7 ""  1 ""  <> 0 0 0 0 0 0 1 47.15 0 0 2915 <> 0 1437 5694 -446 -98 6521 215 5698 194 0 <>
  1436 25 -31.322976 1.943341 1.442310 246 L A 38 -0.50000 -0.50000 "LEU " " N  " "    " 7 0 0 2E2EFF  N1436  1 1 7 ""  1 ""  <> 0 0 0 0 0 0 1 57.54 0 0 2925 <> 0 1438 6933 -360 -388 7857 141 7074 195 0 <>
  1437 3 -31.562238 2.545801 2.757302 246 L A 24 0.14000 0.14000 "LEU " " CA " "    " 6 0 0 808080  C1437  1 1 -1108 "%RT%RN"  2 ""  FF7800  0 0 0 0 0 0 1 53.84 0 0 2926 <> 0 1439 6513 -289 -485 7408 125 6534 195 0 <>
  1438 2 -30.621382 3.724957 3.058227 246 L A 24 0.50000 0.50000 "LEU " " C  " "    " 6 0 0 808080  C1438  1 1 7 ""  1 ""  <> 0 0 0 0 0 0 1 53.26 0 0 2927 <> 0 1440 6356 -316 -537 7298 -11 6584 195 0 <>
  1439 15 -31.091292 4.710544 3.620814 246 L A 70 -0.50000 -0.50000 "LEU " " O  " "    " 8 0 0 FF2E2E  O1439  1 1 7 ""  1 ""  <> 0 0 0 0 0 0 1 54.92 0 0 2928 <> 0 1441 6623 -309 -552 7495 -26 6748 195 0 <>
  1440 3 -31.460093 1.482043 3.873398 246 L A 24 -0.12000 -0.12000 "LEU " " CB " "    " 6 0 0 808080  C1440  1 1 7 ""  1 ""  <> 0 0 0 0 0 0 1 51.65 0 0 2929 <> 0 1442 6278 -151 -592 7162 136 6184 195 0 <>
  1441 3 -32.629530 0.475751 3.926403 246 L A 24 -0.06000 -0.06000 "LEU " " CG " "    " 6 0 0 808080  C1441  1 1 7 ""  1 ""  <> 0 0 0 0 0 0 1 53.21 0 0 2930 <> 0 1443 6563 -117 -526 7360 284 6294 195 0 <>
  1442 3 -32.343177 -0.633579 4.957656 246 L A 24 -0.18000 -0.18000 "LEU " " CD1" "    " 6 0 0 808080  C1442  1 1 7 ""  1 ""  <> 0 0 0 0 0 0 1 56.85 0 0 2931 <> 0 1444 7081 58 -590 7833 318 6685 195 0 <>
  1443 3 -33.993074 1.151469 4.174041 246 L A 24 -0.18000 -0.18000 "LEU " " CD2" "    " 6 0 0 808080  C1443  1 1 7 ""  1 ""  <> 0 0 0 0 0 0 1 46.79 0 0 2932 <> 0 1445 5824 -143 -455 6558 395 5395 195 0 <>
  1444 25 -29.340023 3.630285 2.655821 247 I A 38 -0.50000 -0.50000 "ILE " " N  " "    " 7 0 0 2E2EFF  N1444  1 1 7 ""  1 ""  <> 0 0 0 0 0 0 1 51.06 0 0 2944 <> 0 1446 5932 -347 -557 6987 -110 6482 196 0 <>
  1445 3 -28.355883 4.713990 2.764798 247 I A 24 0.14000 0.14000 "ILE " " CA " "    " 6 0 0 808080  C1445  1 1 -1108 "%RT%RN"  2 ""  FF7800  0 0 0 0 0 0 1 52.13 0 0 2945 <> 0 1447 5935 -400 -601 7056 -254 6818 196 0 <>
  1446 2 -28.743552 5.932585 1.906765 247 I A 24 0.50000 0.50000 "ILE " " C  " "    " 6 0 0 808080  C1446  1 1 7 ""  1 ""  <> 0 0 0 0 0 0 1 51.14 0 0 2946 <> 0 1448 5819 -505 -426 6852 -212 6761 196 0 <>
  1447 15 -28.695942 7.049264 2.415514 247 I A 70 -0.50000 -0.50000 "ILE " " O  " "    " 8 0 0 FF2E2E  O1447  1 1 7 ""  1 ""  <> 0 0 0 0 0 0 1 44.7 0 0 2947 <> 0 1449 4999 -532 -458 5974 -293 6011 196 0 <>
  1448 3 -26.908810 4.241986 2.412809 247 I A 24 -0.06000 -0.06000 "ILE " " CB " "    " 6 0 0 808080  C1448  1 1 7 ""  1 ""  <> 0 0 0 0 0 0 1 52.45 0 0 2948 <> 0 1450 5777 -421 -615 7069 -338 7081 196 0 <>
  1449 3 -26.365074 3.312181 3.522037 247 I A 24 -0.12000 -0.12000 "ILE " " CG1" "    " 6 0 0 808080  C1449  1 1 7 ""  1 ""  <> 0 0 0 0 0 0 1 56.48 0 0 2949 <> 0 1451 6277 -284 -800 7664 -390 7518 196 0 <>
  1450 3 -25.886711 5.373291 2.131622 247 I A 24 -0.18000 -0.18000 "ILE " " CG2" "    " 6 0 0 808080  C1450  1 1 7 ""  1 ""  <> 0 0 0 0 0 0 1 49.35 0 0 2950 <> 0 1452 5203 -509 -634 6576 -484 6972 196 0 <>
  1451 3 -25.161768 2.459371 3.093608 247 I A 24 -0.18000 -0.18000 "ILE " " CD1" "    " 6 0 0 808080  C1451  1 1 7 ""  1 ""  <> 0 0 0 0 0 0 1 58.55 0 0 2951 <> 0 1453 6350 -281 -806 7921 -445 7977 196 0 <>
  1452 25 -29.165514 5.689570 0.653498 248 I A 38 -0.50000 -0.50000 "ILE " " N  " "    " 7 0 0 2E2EFF  N1452  1 1 7 ""  1 ""  <> 0 0 0 0 0 0 1 49.91 0 0 2963 <> 0 1454 5691 -542 -241 6696 -91 6578 197 0 <>
  1453 3 -29.675381 6.706168 -0.270748 248 I A 24 0.14000 0.14000 "ILE " " CA " "    " 6 0 0 808080  C1453  1 1 -1108 "%RT%RN"  2 ""  FF7800  0 0 0 0 0 0 1 48.52 0 0 2964 <> 0 1455 5553 -593 -47 6463 -18 6420 197 0 <>
  1454 2 -30.959252 7.391527 0.248671 248 I A 24 0.50000 0.50000 "ILE " " C  " "    " 6 0 0 808080  C1454  1 1 7 ""  1 ""  <> 0 0 0 0 0 0 1 46.44 0 0 2965 <> 0 1456 5433 -569 -69 6228 30 5983 197 0 <>
  1455 15 -31.059253 8.613320 0.150253 248 I A 70 -0.50000 -0.50000 "ILE " " O  " "    " 8 0 0 FF2E2E  O1455  1 1 7 ""  1 ""  <> 0 0 0 0 0 0 1 49.2 0 0 2966 <> 0 1457 5794 -601 12 6498 14 6403 197 0 <>
  1456 3 -29.917264 6.106528 -1.691381 248 I A 24 -0.06000 -0.06000 "ILE " " CB " "    " 6 0 0 808080  C1456  1 1 7 ""  1 ""  <> 0 0 0 0 0 0 1 44.71 0 0 2967 <> 0 1458 5120 -574 117 6014 101 5855 197 0 <>
  1457 3 -28.572835 5.746715 -2.368602 248 I A 24 -0.12000 -0.12000 "ILE " " CG1" "    " 6 0 0 808080  C1457  1 1 7 ""  1 ""  <> 0 0 0 0 0 0 1 44.47 0 0 2968 <> 0 1459 4960 -575 192 5935 73 6001 197 0 <>
  1458 3 -30.753314 6.987178 -2.645831 248 I A 24 -0.18000 -0.18000 "ILE " " CG2" "    " 6 0 0 808080  C1458  1 1 7 ""  1 ""  <> 0 0 0 0 0 0 1 40.18 0 0 2969 <> 0 1460 4622 -571 311 5413 195 5232 197 0 <>
  1459 3 -28.708520 4.832099 -3.596578 248 I A 24 -0.18000 -0.18000 "ILE " " CD1" "    " 6 0 0 808080  C1459  1 1 7 ""  1 ""  <> 0 0 0 0 0 0 1 37.07 0 0 2970 <> 0 1461 4102 -515 337 5029 169 4953 197 0 <>
  1460 25 -31.887451 6.604807 0.823708 249 T A 38 -0.50000 -0.50000 "THR " " N  " "    " 7 0 0 2E2EFF  N1460  1 1 7 ""  1 ""  <> 0 0 0 0 0 0 1 42.04 0 0 2982 <> 0 1462 4982 -506 -157 5769 98 5221 198 0 <>
  1461 3 -33.127196 7.089037 1.441827 249 T A 24 0.14000 0.14000 "THR " " CA " "    " 6 0 0 808080  C1461  1 1 -1108 "%RT%RN"  2 ""  FF7800  0 0 0 0 0 0 1 45.27 0 0 2983 <> 0 1463 5522 -458 -167 6218 172 5461 198 0 <>
  1462 2 -32.860895 7.959808 2.684500 249 T A 24 0.50000 0.50000 "THR " " C  " "    " 6 0 0 808080  C1462  1 1 7 ""  1 ""  <> 0 0 0 0 0 0 1 51.32 0 0 2984 <> 0 1464 6312 -424 -276 6930 61 6257 198 0 <>
  1463 15 -33.491788 9.008537 2.818432 249 T A 70 -0.50000 -0.50000 "THR " " O  " "    " 8 0 0 FF2E2E  O1463  1 1 7 ""  1 ""  <> 0 0 0 0 0 0 1 51.86 0 0 2985 <> 0 1465 6463 -415 -214 6963 85 6278 198 0 <>
  1464 3 -34.061048 5.919869 1.861039 249 T A 24 0.20500 0.20500 "THR " " CB " "    " 6 0 0 808080  C1464  1 1 7 ""  1 ""  <> 0 0 0 0 0 0 1 46.92 0 0 2986 <> 0 1466 5803 -392 -233 6517 271 5507 198 0 <>
  1465 16 -34.426036 5.184551 0.710728 249 T A 70 -0.68300 -0.68300 "THR " " OG1" "    " 8 0 0 FF2E2E  O1465  1 1 7 ""  1 ""  <> 0 0 0 0 0 0 1 42.62 0 0 2987 <> 0 1467 5241 -431 -157 6008 343 4944 198 0 <>
  1466 3 -35.362939 6.324998 2.580509 249 T A 24 -0.18000 -0.18000 "THR " " CG2" "    " 6 0 0 808080  C1466  1 1 7 ""  1 ""  <> 0 0 0 0 0 0 1 51.26 0 0 2988 <> 0 1468 6471 -324 -222 7104 370 5903 198 0 <>
  1467 25 -31.901761 7.537836 3.530435 250 V A 38 -0.50000 -0.50000 "VAL " " N  " "    " 7 0 0 2E2EFF  N1467  1 1 7 ""  1 ""  <> 0 0 0 0 0 0 1 52.39 0 0 2996 <> 0 1469 6385 -384 -448 7063 -72 6460 199 0 <>
  1468 3 -31.406187 8.306280 4.672024 250 V A 24 0.14000 0.14000 "VAL " " CA " "    " 6 0 0 808080  C1468  1 1 -1108 "%RT%RN"  2 ""  FF7800  0 0 0 0 0 0 1 50.82 0 0 2997 <> 0 1470 6203 -329 -605 6817 -231 6289 199 0 <>
  1469 2 -30.760868 9.627886 4.228387 250 V A 24 0.50000 0.50000 "VAL " " C  " "    " 6 0 0 808080  C1469  1 1 7 ""  1 ""  <> 0 0 0 0 0 0 1 52.49 0 0 2998 <> 0 1471 6318 -451 -534 6885 -346 6742 199 0 <>
  1470 15 -31.128729 10.653332 4.789445 250 V A 70 -0.50000 -0.50000 "VAL " " O  " "    " 8 0 0 FF2E2E  O1470  1 1 7 ""  1 ""  <> 0 0 0 0 0 0 1 54.72 0 0 2999 <> 0 1472 6679 -432 -568 7097 -420 7016 199 0 <>
  1471 3 -30.427931 7.483501 5.566602 250 V A 24 -0.06000 -0.06000 "VAL " " CB " "    " 6 0 0 808080  C1471  1 1 7 ""  1 ""  <> 0 0 0 0 0 0 1 50.87 0 0 3000 <> 0 1473 6142 -235 -827 6869 -368 6318 199 0 <>
  1472 3 -29.488132 8.301867 6.482842 250 V A 24 -0.18000 -0.18000 "VAL " " CG1" "    " 6 0 0 808080  C1472  1 1 7 ""  1 ""  <> 0 0 0 0 0 0 1 54.78 0 0 3001 <> 0 1474 6567 -225 -1013 7289 -613 6956 199 0 <>
  1473 3 -31.214263 6.479218 6.427442 250 V A 24 -0.18000 -0.18000 "VAL " " CG2" "    " 6 0 0 808080  C1473  1 1 7 ""  1 ""  <> 0 0 0 0 0 0 1 43.73 0 0 3002 <> 0 1475 5397 -54 -895 6072 -260 5146 199 0 <>
  1474 25 -29.888612 9.594179 3.201964 251 C A 38 -0.50000 -0.50000 "CYS " " N  " "    " 7 0 0 2E2EFF  N1474  1 1 7 ""  1 ""  <> 0 0 0 0 0 0 1 54.14 0 0 3012 <> 0 1476 6364 -563 -412 7032 -349 7175 200 0 <>
  1475 3 -29.256290 10.774010 2.601549 251 C A 24 0.14000 0.14000 "CYS " " CA " "    " 6 0 0 808080  C1475  1 1 -1108 "%RT%RN"  2 ""  FF7800  0 0 0 0 0 0 1 51.55 0 0 3013 <> 0 1477 5924 -680 -278 6536 -418 7127 200 0 <>
  1476 2 -30.279413 11.810353 2.116754 251 C A 24 0.50000 0.50000 "CYS " " C  " "    " 6 0 0 808080  C1476  1 1 7 ""  1 ""  <> 0 0 0 0 0 0 1 49.15 0 0 3014 <> 0 1478 5766 -685 -74 6183 -289 6724 200 0 <>
  1477 15 -30.086642 12.983592 2.409790 251 C A 70 -0.50000 -0.50000 "CYS " " O  " "    " 8 0 0 FF2E2E  O1477  1 1 7 ""  1 ""  <> 0 0 0 0 0 0 1 44.48 0 0 3015 <> 0 1479 5178 -730 -33 5448 -372 6274 200 0 <>
  1478 3 -28.298203 10.428125 1.443395 251 C A 24 0.06000 0.06000 "CYS " " CB " "    " 6 0 0 808080  C1478  1 1 7 ""  1 ""  <> 0 0 0 0 0 0 1 45.88 0 0 3016 <> 0 1480 5025 -759 -121 5769 -380 6639 200 0 <>
  1479 49 -26.796818 9.648629 2.083559 251 C A 143 -0.33500 -0.33500 "CYS " " SG " "    " 16 0 0 FFFF6B  S1479  1 1 7 ""  1 ""  <> 0 0 0 0 0 0 1 83.44 0 0 3017 <> 0 1481 9549 -766 -333 10542 -554 11611 200 0 <>
  1480 25 -31.347750 11.361648 1.434185 252 Y A 38 -0.50000 -0.50000 "TYR " " N  " "    " 7 0 0 2E2EFF  N1480  1 1 7 ""  1 ""  <> 0 0 0 0 0 0 1 47.46 0 0 3023 <> 0 1482 5671 -631 44 6086 -94 6276 201 0 <>
  1481 3 -32.417858 12.210666 0.900295 252 Y A 24 0.14000 0.14000 "TYR " " CA " "    " 6 0 0 808080  C1481  1 1 -1109 "%RT%RN"  2 ""  FF9600  0 0 0 0 0 0 1 47.25 0 0 3024 <> 0 1483 5778 -604 235 6049 47 6126 201 0 <>
  1482 2 -33.325611 12.805917 1.988223 252 Y A 24 0.50000 0.50000 "TYR " " C  " "    " 6 0 0 808080  C1482  1 1 7 ""  1 ""  <> 0 0 0 0 0 0 1 49.28 0 0 3025 <> 0 1484 6187 -534 140 6311 27 6227 201 0 <>
  1483 15 -33.700098 13.972122 1.870315 252 Y A 70 -0.50000 -0.50000 "TYR " " O  " "    " 8 0 0 FF2E2E  O1483  1 1 7 ""  1 ""  <> 0 0 0 0 0 0 1 46.61 0 0 3026 <> 0 1485 5917 -540 258 5863 29 5932 201 0 <>
  1484 3 -33.262256 11.413789 -0.117361 252 Y A 24 -0.00500 -0.00500 "TYR " " CB " "    " 6 0 0 808080  C1484  1 1 7 ""  1 ""  <> 0 0 0 0 0 0 1 42.08 0 0 3027 <> 0 1486 5189 -550 332 5539 229 5261 201 0 <>
  1485 2 -32.605251 10.995753 -1.427227 252 Y A 24 -0.11500 -0.11500 "TYR " " CG " "    " 6 0 0 808080  C1485  1 1 7 ""  1 ""  <> 0 0 0 0 0 0 1 46.51 0 0 3028 <> 0 1487 5659 -574 480 6085 272 5927 201 0 <>
  1486 2 -31.262983 11.313141 -1.741907 252 Y A 24 -0.11500 -0.11500 "TYR " " CD1" "    " 6 0 0 808080  C1486  1 1 7 ""  1 ""  <> 0 0 0 0 0 0 1 49.34 0 0 3029 <> 0 1488 5868 -645 552 6304 184 6574 201 0 <>
  1487 2 -33.377195 10.274315 -2.362301 252 Y A 24 -0.11500 -0.11500 "TYR " " CD2" "    " 6 0 0 808080  C1487  1 1 7 ""  1 ""  <> 0 0 0 0 0 0 1 47.98 0 0 3030 <> 0 1489 5908 -510 549 6392 395 5931 201 0 <>
  1488 2 -30.707207 10.913481 -2.970162 252 Y A 24 -0.11500 -0.11500 "TYR " " CE1" "    " 6 0 0 808080  C1488  1 1 7 ""  1 ""  <> 0 0 0 0 0 0 1 51.18 0 0 3031 <> 0 1490 6035 -632 721 6520 249 6891 201 0 <>
  1489 2 -32.824718 9.883146 -3.596682 252 Y A 24 -0.11500 -0.11500 "TYR " " CE2" "    " 6 0 0 808080  C1489  1 1 7 ""  1 ""  <> 0 0 0 0 0 0 1 49.95 0 0 3032 <> 0 1491 6112 -489 684 6631 430 6236 201 0 <>
  1490 2 -31.489179 10.205993 -3.901925 252 Y A 24 0.15000 0.15000 "TYR " " CZ " "    " 6 0 0 808080  C1490  1 1 7 ""  1 ""  <> 0 0 0 0 0 0 1 51.91 0 0 3033 <> 0 1492 6232 -539 787 6741 372 6751 201 0 <>
  1491 16 -30.950569 9.839485 -5.099866 252 Y A 70 -0.58500 -0.58500 "TYR " " OH " "    " 8 0 0 FF2E2E  O1491  1 1 7 ""  1 ""  <> 0 0 0 0 0 0 1 54.25 0 0 3034 <> 0 1493 6499 -484 953 7022 432 7092 201 0 <>
  1492 25 -33.646082 12.016408 3.028438 253 G A 38 -0.50000 -0.50000 "GLY " " N  " "    " 7 0 0 2E2EFF  N1492  1 1 7 ""  1 ""  <> 0 0 0 0 0 0 1 48.78 0 0 3044 <> 0 1494 6189 -446 -49 6364 21 5981 202 0 <>
  1493 3 -34.463009 12.453002 4.162257 253 G A 24 0.08000 0.08000 "GLY " " CA " "    " 6 0 0 808080  C1493  1 1 -1109 "%RT%RN"  2 ""  FF9600  0 0 0 0 0 0 1 44.84 0 0 3045 <> 0 1495 5854 -333 -134 5880 17 5305 202 0 <>
  1494 2 -33.707450 13.489664 5.005074 253 G A 24 0.50000 0.50000 "GLY " " C  " "    " 6 0 0 808080  C1494  1 1 7 ""  1 ""  <> 0 0 0 0 0 0 1 48.11 0 0 3046 <> 0 1496 6268 -349 -240 6141 -202 5871 202 0 <>
  1495 15 -34.287559 14.505248 5.383948 253 G A 70 -0.50000 -0.50000 "GLY " " O  " "    " 8 0 0 FF2E2E  O1495  1 1 7 ""  1 ""  <> 0 0 0 0 0 0 1 49.22 0 0 3047 <> 0 1497 6537 -311 -179 6202 -204 5964 202 0 <>
  1496 25 -32.403874 13.255502 5.235912 254 L A 38 -0.50000 -0.50000 "LEU " " N  " "    " 7 0 0 2E2EFF  N1496  1 1 7 ""  1 ""  <> 0 0 0 0 0 0 1 48.39 0 0 3051 <> 0 1498 6151 -401 -409 6130 -399 6104 203 0 <>
  1497 3 -31.481030 14.163096 5.917699 254 L A 24 0.14000 0.14000 "LEU " " CA " "    " 6 0 0 808080  C1497  1 1 -1109 "%RT%RN"  2 ""  FF9600  0 0 0 0 0 0 1 52.77 0 0 3052 <> 0 1499 6652 -438 -557 6529 -661 6870 203 0 <>
  1498 2 -31.179891 15.430783 5.092830 254 L A 24 0.50000 0.50000 "LEU " " C  " "    " 6 0 0 808080  C1498  1 1 7 ""  1 ""  <> 0 0 0 0 0 0 1 60.27 0 0 3053 <> 0 1500 7548 -580 -331 7275 -668 8076 203 0 <>
  1499 15 -30.899064 16.469209 5.689371 254 L A 70 -0.50000 -0.50000 "LEU " " O  " "    " 8 0 0 FF2E2E  O1499  1 1 7 ""  1 ""  <> 0 0 0 0 0 0 1 60.09 0 0 3054 <> 0 1501 7569 -596 -383 7093 -832 8171 203 0 <>
  1500 3 -30.187469 13.382563 6.264876 254 L A 24 -0.12000 -0.12000 "LEU " " CB " "    " 6 0 0 808080  C1500  1 1 7 ""  1 ""  <> 0 0 0 0 0 0 1 53.52 0 0 3055 <> 0 1502 6532 -483 -760 6627 -852 7176 203 0 <>
  1501 3 -29.587942 13.676608 7.650300 254 L A 24 -0.06000 -0.06000 "LEU " " CG " "    " 6 0 0 808080  C1501  1 1 7 ""  1 ""  <> 0 0 0 0 0 0 1 58.47 0 0 3056 <> 0 1503 7176 -361 -1104 7268 -1116 7771 203 0 <>
  1502 3 -30.563873 13.320973 8.793868 254 L A 24 -0.18000 -0.18000 "LEU " " CD1" "    " 6 0 0 808080  C1502  1 1 7 ""  1 ""  <> 0 0 0 0 0 0 1 57.82 0 0 3057 <> 0 1504 7363 -122 -1197 7334 -1021 7273 203 0 <>
  1503 3 -28.237114 12.952045 7.822066 254 L A 24 -0.18000 -0.18000 "LEU " " CD2" "    " 6 0 0 808080  C1503  1 1 7 ""  1 ""  <> 0 0 0 0 0 0 1 58.59 0 0 3058 <> 0 1505 6969 -377 -1281 7344 -1244 7951 203 0 <>
  1504 25 -31.271892 15.334342 3.751715 255 M A 38 -0.50000 -0.50000 "MET " " N  " "    " 7 0 0 2E2EFF  N1504  1 1 7 ""  1 ""  <> 0 0 0 0 0 0 1 65.59 0 0 3070 <> 0 1506 8144 -661 -72 7946 -489 8832 204 0 <>
  1505 3 -31.108172 16.453479 2.825194 255 M A 24 0.14000 0.14000 "MET " " CA " "    " 6 0 0 808080  C1505  1 1 -1109 "%RT%RN"  2 ""  FF9600  0 0 0 0 0 0 1 67.15 0 0 3071 <> 0 1507 8302 -759 207 7950 -442 9260 204 0 <>
  1506 2 -32.296938 17.419521 2.882067 255 M A 24 0.50000 0.50000 "MET " " C  " "    " 6 0 0 808080  C1506  1 1 7 ""  1 ""  <> 0 0 0 0 0 0 1 66.82 0 0 3072 <> 0 1508 8489 -675 347 7883 -325 9016 204 0 <>
  1507 15 -32.059747 18.614999 3.004372 255 M A 70 -0.50000 -0.50000 "MET " " O  " "    " 8 0 0 FF2E2E  O1507  1 1 7 ""  1 ""  <> 0 0 0 0 0 0 1 70.48 0 0 3073 <> 0 1509 8982 -720 422 8140 -422 9657 204 0 <>
  1508 3 -30.817811 15.951353 1.396227 255 M A 24 -0.12000 -0.12000 "MET " " CB " "    " 6 0 0 808080  C1508  1 1 7 ""  1 ""  <> 0 0 0 0 0 0 1 68.11 0 0 3074 <> 0 1510 8324 -799 455 8105 -259 9451 204 0 <>
  1509 3 -30.175233 16.982205 0.455082 255 M A 24 0.04750 0.04750 "MET " " CG " "    " 6 0 0 808080  C1509  1 1 7 ""  1 ""  <> 0 0 0 0 0 0 1 71.47 0 0 3075 <> 0 1511 8608 -909 720 8292 -262 10256 204 0 <>
  1510 49 -30.009522 16.445331 -1.276497 255 M A 143 -0.33500 -0.33500 "MET " " SD " "    " 16 0 0 FFFF6B  S1510  1 1 7 ""  1 ""  <> 0 0 0 0 0 0 1 87.6 0 0 3076 <> 0 1512 10552 -893 997 10388 -53 12343 204 0 <>
  1511 3 -29.259909 14.799580 -1.112297 255 M A 24 -0.01250 -0.01250 "MET " " CE " "    " 6 0 0 808080  C1511  1 1 7 ""  1 ""  <> 0 0 0 0 0 0 1 55.11 0 0 3077 <> 0 1513 6317 -896 691 6457 -155 8166 204 0 <>
  1512 25 -33.536717 16.894816 2.863864 256 I A 38 -0.50000 -0.50000 "ILE " " N  " "    " 7 0 0 2E2EFF  N1512  1 1 7 ""  1 ""  <> 0 0 0 0 0 0 1 69.06 0 0 3087 <> 0 1514 8922 -554 385 8365 -121 8951 205 0 <>
  1513 3 -34.770586 17.670446 3.059181 256 I A 24 0.14000 0.14000 "ILE " " CA " "    " 6 0 0 808080  C1513  1 1 -1109 "%RT%RN"  2 ""  FF9600  0 0 0 0 0 0 1 72.38 0 0 3088 <> 0 1515 9555 -445 500 8797 7 9151 205 0 <>
  1514 2 -34.830234 18.341040 4.448804 256 I A 24 0.50000 0.50000 "ILE " " C  " "    " 6 0 0 808080  C1514  1 1 7 ""  1 ""  <> 0 0 0 0 0 0 1 78.21 0 0 3089 <> 0 1516 10417 -385 311 9444 -176 9855 205 0 <>
  1515 15 -35.256704 19.491561 4.543560 256 I A 70 -0.50000 -0.50000 "ILE " " O  " "    " 8 0 0 FF2E2E  O1515  1 1 7 ""  1 ""  <> 0 0 0 0 0 0 1 74.31 0 0 3090 <> 0 1517 10059 -350 425 8817 -177 9357 205 0 <>
  1516 3 -36.044985 16.788698 2.848443 256 I A 24 -0.06000 -0.06000 "ILE " " CB " "    " 6 0 0 808080  C1516  1 1 7 ""  1 ""  <> 0 0 0 0 0 0 1 69.34 0 0 3091 <> 0 1518 9265 -323 508 8657 230 8426 205 0 <>
  1517 3 -36.180629 16.379746 1.363318 256 I A 24 -0.12000 -0.12000 "ILE " " CG1" "    " 6 0 0 808080  C1517  1 1 7 ""  1 ""  <> 0 0 0 0 0 0 1 69.25 0 0 3092 <> 0 1519 9178 -346 699 8728 400 8406 205 0 <>
  1518 3 -37.375743 17.415727 3.337590 256 I A 24 -0.18000 -0.18000 "ILE " " CG2" "    " 6 0 0 808080  C1518  1 1 7 ""  1 ""  <> 0 0 0 0 0 0 1 67.21 0 0 3093 <> 0 1520 9200 -187 582 8412 349 7925 205 0 <>
  1519 3 -37.205202 15.262345 1.110563 256 I A 24 -0.18000 -0.18000 "ILE " " CD1" "    " 6 0 0 808080  C1519  1 1 7 ""  1 ""  <> 0 0 0 0 0 0 1 67.58 0 0 3094 <> 0 1521 9016 -251 680 8741 581 7921 205 0 <>
  1520 25 -34.373423 17.613182 5.481970 257 L A 38 -0.50000 -0.50000 "LEU " " N  " "    " 7 0 0 2E2EFF  N1520  1 1 7 ""  1 ""  <> 0 0 0 0 0 0 1 84.88 0 0 3106 <> 0 1522 11228 -349 23 10359 -336 10663 206 0 <>
  1521 3 -34.353923 18.045311 6.878179 257 L A 24 0.14000 0.14000 "LEU " " CA " "    " 6 0 0 808080  C1521  1 1 -1109 "%RT%RN"  2 ""  FF9600  0 0 0 0 0 0 1 90.74 0 0 3107 <> 0 1523 12112 -235 -204 11052 -528 11314 206 0 <>
  1522 2 -33.389524 19.217918 7.152001 257 L A 24 0.50000 0.50000 "LEU " " C  " "    " 6 0 0 808080  C1522  1 1 7 ""  1 ""  <> 0 0 0 0 0 0 1 96.86 0 0 3108 <> 0 1524 12828 -346 -257 11559 -804 12413 206 0 <>
  1523 15 -33.720612 20.070548 7.974999 257 L A 70 -0.50000 -0.50000 "LEU " " O  " "    " 8 0 0 FF2E2E  O1523  1 1 7 ""  1 ""  <> 0 0 0 0 0 0 1 99.08 0 0 3109 <> 0 1525 13290 -259 -311 11732 -913 12623 206 0 <>
  1524 3 -34.038717 16.808754 7.752778 257 L A 24 -0.12000 -0.12000 "LEU " " CB " "    " 6 0 0 808080  C1524  1 1 7 ""  1 ""  <> 0 0 0 0 0 0 1 91.29 0 0 3110 <> 0 1526 12153 -135 -493 11272 -628 11259 206 0 <>
  1525 3 -34.164090 16.994820 9.280566 257 L A 24 -0.06000 -0.06000 "LEU " " CG " "    " 6 0 0 808080  C1525  1 1 7 ""  1 ""  <> 0 0 0 0 0 0 1 93.94 0 0 3111 <> 0 1527 12704 87 -720 11635 -756 11353 206 0 <>
  1526 3 -35.617306 17.311026 9.701385 257 L A 24 -0.18000 -0.18000 "LEU " " CD1" "    " 6 0 0 808080  C1526  1 1 7 ""  1 ""  <> 0 0 0 0 0 0 1 92.93 0 0 3112 <> 0 1528 12818 254 -553 11588 -504 10903 206 0 <>
  1527 3 -33.590967 15.768189 10.022179 257 L A 24 -0.18000 -0.18000 "LEU " " CD2" "    " 6 0 0 808080  C1527  1 1 7 ""  1 ""  <> 0 0 0 0 0 0 1 95.78 0 0 3113 <> 0 1529 12902 212 -973 12022 -832 11470 206 0 <>
  1528 25 -32.233320 19.243448 6.465459 258 R A 38 -0.50000 -0.50000 "ARG " " N  " "    " 7 0 0 2E2EFF  N1528  1 1 7 ""  1 ""  <> 0 0 0 0 0 0 1 98.29 0 0 3125 <> 0 1530 12754 -534 -234 11621 -918 12971 207 0 <>
  1529 3 -31.180218 20.247620 6.655534 258 R A 24 0.14000 0.14000 "ARG " " CA " "    " 6 0 0 808080  C1529  1 1 -1109 "%RT%RN"  2 ""  FF9600  0 0 0 0 0 0 1 97.35 0 0 3126 <> 0 1531 12515 -670 -301 11225 -1203 13250 207 0 <>
  1530 2 -31.150340 21.331662 5.560439 258 R A 24 0.50000 0.50000 "ARG " " C  " "    " 6 0 0 808080  C1530  1 1 7 ""  1 ""  <> 0 0 0 0 0 0 1 88.07 0 0 3127 <> 0 1532 11291 -810 68 9808 -1100 12363 207 0 <>
  1531 15 -30.418757 22.306233 5.737516 258 R A 70 -0.50000 -0.50000 "ARG " " O  " "    " 8 0 0 FF2E2E  O1531  1 1 7 ""  1 ""  <> 0 0 0 0 0 0 1 93.36 0 0 3128 <> 0 1533 11840 -949 70 10202 -1316 13432 207 0 <>
  1532 3 -29.815372 19.539545 6.744031 258 R A 24 -0.12000 -0.12000 "ARG " " CB " "    " 6 0 0 808080  C1532  1 1 7 ""  1 ""  <> 0 0 0 0 0 0 1 104.76 0 0 3129 <> 0 1534 13163 -781 -532 12152 -1430 14490 207 0 <>
  1533 3 -29.670906 18.585177 7.939023 258 R A 24 -0.05000 -0.05000 "ARG " " CG " "    " 6 0 0 808080  C1533  1 1 7 ""  1 ""  <> 0 0 0 0 0 0 1 109.89 0 0 3130 <> 0 1535 13860 -615 -909 13012 -1567 14880 207 0 <>
  1534 3 -28.266804 17.966672 7.991108 258 R A 24 0.19000 0.19000 "ARG " " CD " "    " 6 0 0 808080  C1534  1 1 7 ""  1 ""  <> 0 0 0 0 0 0 1 117.04 0 0 3131 <> 0 1536 14459 -712 -1106 13930 -1754 16082 207 0 <>
  1535 25 -28.168018 16.910075 9.014103 258 R A 38 -0.69997 -0.69997 "ARG " " NE " "    " 7 0 0 2E2EFF  N1535  1 1 7 ""  1 ""  <> 0 0 0 0 0 0 1 122.01 0 0 3132 <> 0 1537 15145 -517 -1431 14783 -1843 16430 207 0 <>
  1536 2 -27.670942 16.979803 10.262715 258 R A 24 0.63990 0.63990 "ARG " " CZ " "    " 6 0 0 808080  C1536  1 1 7 ""  1 ""  <> 0 0 0 0 0 0 1 127.88 0 0 3133 <> 0 1538 15901 -404 -1801 15520 -2163 17168 207 0 <>
  1537 25 -27.174219 18.112566 10.782460 258 R A 38 -0.79997 -0.79997 "ARG " " NH1" "    " 7 0 0 2E2EFF  N1537  1 1 7 ""  1 ""  <> 0 0 0 0 0 0 1 133.6 0 0 3134 <> 0 1539 16568 -498 -1917 16011 -2454 18182 207 0 <>
  1538 31 -27.673077 15.870782 11.012744 258 R A 38 -0.79997 -0.79997 "ARG " " NH2" "    " 7 1 0 2E2EFF  N1538  1 1 7 ""  1 ""  <> 0 0 0 0 0 0 1 126.93 0 0 3135 <> 0 1540 15855 -181 -2056 15619 -2200 16753 207 0 <>
  1539 25 -31.925618 21.176699 4.472194 259 L A 38 -0.50000 -0.50000 "LEU " " N  " "    " 7 0 0 2E2EFF  N1539  0 1 7 ""  1 ""  <> 0 0 0 0 0 0 1 117.6 0 0 3149 <> 0 1541 16654 -394 -3583 9480 -528 18548 208 0 <>
  1540 3 -32.055000 22.178707 3.412141 259 L A 24 0.14000 0.14000 "LEU " " CA " "    " 6 0 0 808080  C1540  0 1 -1109 "%RT%RN"  2 ""  FF9600  0 0 0 0 0 0 1 115.01 0 0 3150 <> 0 1542 16245 -44 -3455 9390 -833 18063 208 0 <>
  1541 2 -33.224979 23.111370 3.744041 259 L A 24 0.50000 0.50000 "LEU " " C  " "    " 6 0 0 808080  C1541  0 1 7 ""  1 ""  <> 0 0 0 0 0 0 1 113.44 0 0 3151 <> 0 1543 15725 -388 -3000 9198 -674 18178 208 0 <>
  1542 15 -34.366456 22.658945 3.836165 259 L A 70 -0.50000 -0.50000 "LEU " " O  " "    " 8 0 0 FF2E2E  O1542  0 1 7 ""  1 ""  <> 0 0 0 0 0 0 1 114.4 0 0 3152 <> 0 1544 15595 -659 -3151 9118 -501 18755 208 0 <>
  1543 3 -32.212687 21.481328 2.036809 259 L A 24 -0.12000 -0.12000 "LEU " " CB " "    " 6 0 0 808080  C1543  0 1 7 ""  1 ""  <> 0 0 0 0 0 0 1 119.91 0 0 3153 <> 0 1545 16900 429 -4093 9995 -1155 18666 208 0 <>
  1544 3 -32.173929 22.388189 0.777089 259 L A 24 -0.06000 -0.06000 "LEU " " CG " "    " 6 0 0 808080  C1544  0 1 7 ""  1 ""  <> 0 0 0 0 0 0 1 120.14 0 0 3154 <> 0 1546 16898 907 -4041 10327 -1479 18422 208 0 <>
  1545 3 -31.889623 21.550057 -0.489373 259 L A 24 -0.18000 -0.18000 "LEU " " CD1" "    " 6 0 0 808080  C1545  0 1 7 ""  1 ""  <> 0 0 0 0 0 0 1 121.93 0 0 3155 <> 0 1547 17301 1427 -4676 10625 -1786 18400 208 0 <>
  1546 3 -33.437711 23.253304 0.577795 259 L A 24 -0.18000 -0.18000 "LEU " " CD2" "    " 6 0 0 808080  C1546  0 1 7 ""  1 ""  <> 0 0 0 0 0 0 1 122.43 0 0 3156 <> 0 1548 16878 727 -3911 10545 -1444 19095 208 0 <>
  1547 25 -32.906666 24.406833 3.853505 260 K A 38 -0.50000 -0.50000 "LYS " " N  " "    " 7 0 0 2E2EFF  N1547  0 1 7 ""  1 ""  <> 0 0 0 0 0 0 1 108.97 0 0 3168 1 0 1549 15145 -357 -2450 8870 -731 17389 209 0 <>
  1548 3 -33.862585 25.502653 3.938656 260 K A 24 0.14000 0.14000 "LYS " " CA " "    " 6 0 0 808080  C1548  0 1 -1109 "%RT%RN"  2 ""  FF9600  0 0 0 0 0 0 1 107.57 0 0 3169 1 0 1550 14655 -594 -1986 8745 -629 17472 209 0 1
  1549 2 -33.150704 26.778575 3.472528 260 K A 24 0.50000 0.50000 "LYS " " C  " "    " 6 0 0 808080  C1549  0 1 7 ""  1 ""  <> 0 0 0 0 0 0 1 103.41 0 0 3170 1 0 1551 14146 -291 -1520 8589 -844 16558 209 0 <>
  1550 15 -31.988506 26.988826 3.825638 260 K A 70 -0.50000 -0.50000 "LYS " " O  " "    " 8 0 0 FF2E2E  O1550  0 1 7 ""  1 ""  <> 0 0 0 0 0 0 1 104.51 0 0 3171 1 0 1552 14456 -223 -1237 9013 -858 16241 209 0 <>
  1551 25 -33.864006 27.604661 2.689148 261 S A 38 -0.50000 -0.50000 "SER " " N  " "    " 7 0 0 2E2EFF  N1551  0 1 7 ""  1 ""  <> 0 0 0 0 0 0 1 97.46 0 0 3190 <> 0 1554 13175 -101 -1411 7939 -976 15918 210 0 <>
  1552 3 -33.367764 28.882874 2.176513 261 S A 24 0.14000 0.14000 "SER " " CA " "    " 6 0 0 808080  C1552  0 1 -1109 "%RT%RN"  2 ""  FF9600  0 0 0 0 0 0 1 90.57 0 0 3191 <> 0 1555 12269 223 -933 7510 -1133 14633 210 0 <>
  1553 2 -33.178737 29.919288 3.301581 261 S A 24 0.50000 0.50000 "SER " " C  " "    " 6 0 0 808080  C1553  0 1 7 ""  1 ""  <> 0 0 0 0 0 0 1 85.02 0 0 3192 <> 0 1556 11490 -128 -172 7112 -929 13702 210 0 <>
  1554 15 -33.927466 29.913267 4.279593 261 S A 70 -0.50000 -0.50000 "SER " " O  " "    " 8 0 0 FF2E2E  O1554  0 1 7 ""  1 ""  <> 0 0 0 0 0 0 1 86.32 0 0 3193 <> 0 1557 11584 -609 49 7176 -658 14035 210 0 <>
  1555 3 -34.327482 29.385984 1.079301 261 S A 24 0.14500 0.14500 "SER " " CB " "    " 6 0 0 808080  C1555  0 1 7 ""  1 ""  <> 0 0 0 0 0 0 1 88.83 0 0 3194 <> 0 1558 11806 426 -937 7304 -1240 14641 210 0 <>
  1556 16 -33.807658 30.525487 0.422091 261 S A 70 -0.68300 -0.68300 "SER " " OG " "    " 8 0 0 FF2E2E  O1556  0 1 7 ""  1 ""  <> 0 0 0 0 0 0 1 80.18 0 0 3195 <> 0 1559 10755 901 -682 6569 -1429 13141 210 0 <>
  1557 25 -32.172078 30.784554 3.121583 262 V A 38 -0.50000 -0.50000 "VAL " " N  " "    " 7 0 0 2E2EFF  N1557  0 1 7 ""  1 ""  <> 0 0 0 0 0 0 1 78.3 0 0 3201 <> 0 1560 10658 127 221 6623 -1052 12469 211 0 <>
  1558 3 -31.795151 31.843004 4.052171 262 V A 24 0.14000 0.14000 "VAL " " CA " "    " 6 0 0 808080  C1558  0 1 -1109 "%RT%RN"  2 ""  FF9600  0 0 0 0 0 0 1 80.16 0 0 3202 <> 0 1561 10862 -166 871 7120 -925 12475 211 0 <>
  1559 2 -32.762873 33.045410 3.987252 262 V A 24 0.50000 0.50000 "VAL " " C  " "    " 6 0 0 808080  C1559  0 1 7 ""  1 ""  <> 0 0 0 0 0 0 1 80.7 0 0 3203 <> 0 1562 10664 -274 1421 7315 -872 12682 211 0 <>
  1560 15 -32.930736 33.649628 2.927433 262 V A 70 -0.50000 -0.50000 "VAL " " O  " "    " 8 0 0 FF2E2E  O1560  0 1 7 ""  1 ""  <> 0 0 0 0 0 0 1 74.78 0 0 3204 <> 0 1563 9808 68 1500 6688 -1005 11915 211 0 <>
  1561 3 -30.325661 32.285126 3.807577 262 V A 24 -0.06000 -0.06000 "VAL " " CB " "    " 6 0 0 808080  C1561  0 1 7 ""  1 ""  <> 0 0 0 0 0 0 1 107.4 0 0 3205 <> 0 1564 14479 93 966 10851 -1049 15476 211 0 <>
  1562 3 -30.047486 32.741147 2.362771 262 V A 24 -0.18000 -0.18000 "VAL " " CG1" "    " 6 0 0 808080  C1562  0 1 7 ""  1 ""  <> 0 0 0 0 0 0 1 108.89 0 0 3206 <> 0 1565 14609 631 959 11226 -1234 15540 211 0 <>
  1563 3 -29.827782 33.345482 4.811230 262 V A 24 -0.18000 -0.18000 "VAL " " CG2" "    " 6 0 0 808080  C1563  0 1 7 ""  1 ""  <> 0 0 0 0 0 0 1 104.15 0 0 3207 <> 0 1566 14057 -246 1540 10650 -949 14867 211 0 <>
  1564 25 -33.378959 33.354519 5.138646 263 R A 38 -0.50000 -0.50000 "ARG " " N  " "    " 7 0 0 2E2EFF  N1564  0 1 7 ""  1 ""  <> 0 0 0 0 0 0 1 84.83 0 0 3217 1 0 1567 11089 -719 1808 7809 -660 13332 212 0 <>
  1565 3 -34.311497 34.468590 5.323081 263 R A 24 0.14000 0.14000 "ARG " " CA " "    " 6 0 0 808080  C1565  0 1 -1109 "%RT%RN"  2 ""  FF9600  0 0 0 0 0 0 1 87.73 0 0 3218 1 0 1568 11213 -824 2354 8281 -599 13839 212 0 1
  1566 2 -34.080554 35.214203 6.655982 263 R A 24 0.50000 0.50000 "ARG " " C  " "    " 6 0 0 808080  C1566  0 1 7 ""  1 ""  <> 0 0 0 0 0 0 1 93.16 0 0 3219 1 0 1569 11974 -1149 2938 9131 -493 14292 212 0 <>
  1567 15 -34.659989 36.286118 6.834838 263 R A 70 -0.50000 -0.50000 "ARG " " O  " "    " 8 0 0 FF2E2E  O1567  0 1 7 ""  1 ""  <> 0 0 0 0 0 0 1 91.39 0 0 3220 1 0 1570 11601 -1220 3448 9005 -467 14116 212 0 <>
  1568 25 -33.224670 34.684355 7.548712 1002 N A 38 -0.50000 -0.50000 "ASN " " N  " "    " 7 0 0 2E2EFF  N1568  0 1 7 ""  1 ""  <> 0 0 0 0 0 0 1 96.08 0 0 3241 <> 0 1572 12595 -1316 2838 9521 -448 14392 213 0 <>
  1569 3 -32.904865 35.298072 8.841885 1002 N A 24 0.14000 0.14000 "ASN " " CA " "    " 6 0 0 808080  C1569  0 1 -1125 "%RT%RN"  2 ""  2D00FF  0 0 0 0 0 0 1 93.64 0 0 3242 <> 0 1573 12424 -1583 3311 9372 -388 13785 213 0 <>
  1570 2 -31.385206 35.406508 9.067243 1002 N A 24 0.50000 0.50000 "ASN " " C  " "    " 6 0 0 808080  C1570  0 1 7 ""  1 ""  <> 0 0 0 0 0 0 1 89.6 0 0 3243 <> 0 1574 12163 -1509 3226 9020 -546 12862 213 0 <>
  1571 15 -30.596174 34.840349 8.308211 1002 N A 70 -0.50000 -0.50000 "ASN " " O  " "    " 8 0 0 FF2E2E  O1571  0 1 7 ""  1 ""  <> 0 0 0 0 0 0 1 89.06 0 0 3244 <> 0 1575 12150 -1247 2821 8951 -662 12736 213 0 <>
  1572 3 -33.666351 34.565643 9.984449 1002 N A 24 -0.12000 -0.12000 "ASN " " CB " "    " 6 0 0 808080  C1572  0 1 7 ""  1 ""  <> 0 0 0 0 0 0 1 98.38 0 0 3245 <> 0 1576 13038 -1850 3284 9962 -106 14380 213 0 <>
  1573 2 -33.275983 33.103142 10.252523 1002 N A 24 0.50000 0.50000 "ASN " " CG " "    " 6 0 0 808080  C1573  0 1 7 ""  1 ""  <> 0 0 0 0 0 0 1 104.05 0 0 3246 <> 0 1577 13953 -2006 2852 10409 28 15172 213 0 <>
  1574 15 -32.104831 32.739677 10.226473 1002 N A 70 -0.50000 -0.50000 "ASN " " OD1" "    " 8 0 0 FF2E2E  O1574  0 1 7 ""  1 ""  <> 0 0 0 0 0 0 1 107.01 0 0 3247 <> 0 1578 14509 -1810 2492 10812 -141 15339 213 0 <>
  1575 25 -34.261384 32.255709 10.550960 1002 N A 38 -0.76000 -0.76000 "ASN " " ND2" "    " 7 0 0 2E2EFF  N1575  0 1 7 ""  1 ""  <> 0 0 0 0 0 0 1 107.67 0 0 3248 <> 0 1579 14324 -2210 2731 10760 337 15826 213 0 <>
  1576 25 -31.023435 36.136200 10.136407 1003 I A 38 -0.50000 -0.50000 "ILE " " N  " "    " 7 0 0 2E2EFF  N1576  1 1 7 ""  1 ""  <> 0 0 0 0 0 0 1 89.08 0 0 3255 <> 0 1580 12240 -1701 3573 9107 -555 12499 214 0 <>
  1577 3 -29.653774 36.354185 10.608587 1003 I A 24 0.14000 0.14000 "ILE " " CA " "    " 6 0 0 808080  C1577  1 1 -1125 "%RT%RN"  2 ""  2D00FF  0 0 0 0 0 0 1 86.08 0 0 3256 <> 0 1581 12064 -1691 3524 8864 -702 11779 214 0 <>
  1578 2 -28.933149 35.074735 11.091030 1003 I A 24 0.50000 0.50000 "ILE " " C  " "    " 6 0 0 808080  C1578  1 1 7 ""  1 ""  <> 0 0 0 0 0 0 1 85.24 0 0 3257 <> 0 1582 12172 -1741 3068 8719 -615 11498 214 0 <>
  1579 15 -27.730713 34.956722 10.868014 1003 I A 70 -0.50000 -0.50000 "ILE " " O  " "    " 8 0 0 FF2E2E  O1579  1 1 7 ""  1 ""  <> 0 0 0 0 0 0 1 83.87 0 0 3258 <> 0 1583 12063 -1567 2782 8625 -731 11178 214 0 <>
  1580 3 -29.611780 37.432340 11.739679 1003 I A 24 -0.06000 -0.06000 "ILE " " CB " "    " 6 0 0 808080  C1580  1 1 7 ""  1 ""  <> 0 0 0 0 0 0 1 80.67 0 0 3259 <> 0 1584 11482 -1771 3808 8355 -808 10815 214 0 <>
  1581 3 -28.197867 37.783194 12.269530 1003 I A 24 -0.12000 -0.12000 "ILE " " CG1" "    " 6 0 0 808080  C1581  1 1 7 ""  1 ""  <> 0 0 0 0 0 0 1 85.84 0 0 3260 <> 0 1585 12345 -1876 3783 9100 -939 11172 214 0 <>
  1582 3 -30.520837 37.101990 12.943254 1003 I A 24 -0.18000 -0.18000 "ILE " " CG2" "    " 6 0 0 808080  C1582  1 1 7 ""  1 ""  <> 0 0 0 0 0 0 1 79.61 0 0 3261 <> 0 1586 11426 -1927 3898 8243 -633 10578 214 0 <>
  1583 3 -27.169149 38.146756 11.191222 1003 I A 24 -0.18000 -0.18000 "ILE " " CD1" "    " 6 0 0 808080  C1583  1 1 7 ""  1 ""  <> 0 0 0 0 0 0 1 86.15 0 0 3262 <> 0 1587 12231 -1651 3699 9192 -1083 11309 214 0 <>
  1584 25 -29.659934 34.137222 11.722601 1004 F A 38 -0.50000 -0.50000 "PHE " " N  " "    " 7 0 0 2E2EFF  N1584  1 1 7 ""  1 ""  <> 0 0 0 0 0 0 1 86.47 0 0 3274 <> 0 1588 12413 -1965 3016 8749 -377 11692 215 0 <>
  1585 3 -29.097157 32.900288 12.276876 1004 F A 24 0.14000 0.14000 "PHE " " CA " "    " 6 0 0 808080  C1585  1 1 -1125 "%RT%RN"  2 ""  2D00FF  0 0 0 0 0 0 1 85.89 0 0 3275 <> 0 1589 12564 -2029 2603 8606 -248 11465 215 0 <>
  1586 2 -28.554232 31.956930 11.189505 1004 F A 24 0.50000 0.50000 "PHE " " C  " "    " 6 0 0 808080  C1586  1 1 7 ""  1 ""  <> 0 0 0 0 0 0 1 82.48 0 0 3276 <> 0 1590 12101 -1740 2034 8035 -321 11203 215 0 <>
  1587 15 -27.445006 31.440840 11.327261 1004 F A 70 -0.50000 -0.50000 "PHE " " O  " "    " 8 0 0 FF2E2E  O1587  1 1 7 ""  1 ""  <> 0 0 0 0 0 0 1 79.45 0 0 3277 <> 0 1591 11880 -1622 1701 7696 -376 10610 215 0 <>
  1588 3 -30.146740 32.185140 13.150565 1004 F A 24 -0.00500 -0.00500 "PHE " " CB " "    " 6 0 0 808080  C1588  1 1 7 ""  1 ""  <> 0 0 0 0 0 0 1 86.18 0 0 3278 <> 0 1592 12658 -2318 2692 8502 92 11585 215 0 <>
  1589 2 -30.623049 32.986824 14.348292 1004 F A 24 -0.11500 -0.11500 "PHE " " CG " "    " 6 0 0 808080  C1589  1 1 7 ""  1 ""  <> 0 0 0 0 0 0 1 86.58 0 0 3279 <> 0 1593 12780 -2538 3273 8718 180 11397 215 0 <>
  1590 2 -29.844903 33.044543 15.524355 1004 F A 24 -0.11500 -0.11500 "PHE " " CD1" "    " 6 0 0 808080  C1590  1 1 7 ""  1 ""  <> 0 0 0 0 0 0 1 84.83 0 0 3280 <> 0 1594 12871 -2648 3355 8663 188 10698 215 0 <>
  1591 2 -31.767448 33.805961 14.241614 1004 F A 24 -0.11500 -0.11500 "PHE " " CD2" "    " 6 0 0 808080  C1591  1 1 7 ""  1 ""  <> 0 0 0 0 0 0 1 89.13 0 0 3281 <> 0 1595 12799 -2436 3532 9155 199 11911 215 0 <>
  1592 2 -30.247537 33.846428 16.583480 1004 F A 24 -0.11500 -0.11500 "PHE " " CE1" "    " 6 0 0 808080  C1592  1 1 7 ""  1 ""  <> 0 0 0 0 0 0 1 86.12 0 0 3282 <> 0 1596 13094 -2685 3749 9042 198 10586 215 0 <>
  1593 2 -32.150585 34.604350 15.310971 1004 F A 24 -0.11500 -0.11500 "PHE " " CE2" "    " 6 0 0 808080  C1593  1 1 7 ""  1 ""  <> 0 0 0 0 0 0 1 88.78 0 0 3283 <> 0 1597 12786 -2433 3870 9335 214 11610 215 0 <>
  1594 2 -31.397191 34.619241 16.478415 1004 F A 24 -0.11500 -0.11500 "PHE " " CZ " "    " 6 0 0 808080  C1594  1 1 7 ""  1 ""  <> 0 0 0 0 0 0 1 87.38 0 0 3284 <> 0 1598 12952 -2546 3981 9281 200 10967 215 0 <>
  1595 25 -29.334868 31.808418 10.107443 1005 E A 38 -0.50000 -0.50000 "GLU " " N  " "    " 7 0 0 2E2EFF  N1595  1 1 7 ""  1 ""  <> 0 0 0 0 0 0 1 83.45 0 0 3294 <> 0 1599 12023 -1595 1907 7991 -334 11694 216 0 <>
  1596 3 -28.974757 31.106868 8.878896 1005 E A 24 0.14000 0.14000 "GLU " " CA " "    " 6 0 0 808080  C1596  1 1 -1125 "%RT%RN"  2 ""  2D00FF  0 0 0 0 0 0 1 86.05 0 0 3295 <> 0 1600 12351 -1240 1370 8191 -462 12152 216 0 <>
  1597 2 -27.794986 31.784963 8.161821 1005 E A 24 0.50000 0.50000 "GLU " " C  " "    " 6 0 0 808080  C1597  1 1 7 ""  1 ""  <> 0 0 0 0 0 0 1 80.19 0 0 3296 <> 0 1601 11588 -894 1400 7701 -702 11178 216 0 <>
  1598 15 -26.822665 31.094898 7.866328 1005 E A 70 -0.50000 -0.50000 "GLU " " O  " "    " 8 0 0 FF2E2E  O1598  1 1 7 ""  1 ""  <> 0 0 0 0 0 0 1 76.49 0 0 3297 <> 0 1602 11234 -631 1027 7258 -783 10572 216 0 <>
  1599 3 -30.222989 31.008537 7.975668 1005 E A 24 -0.12000 -0.12000 "GLU " " CB " "    " 6 0 0 808080  C1599  1 1 7 ""  1 ""  <> 0 0 0 0 0 0 1 90.81 0 0 3298 <> 0 1603 12745 -1142 1229 8578 -464 13179 216 0 <>
  1600 3 -31.301006 30.038832 8.526329 1005 E A 24 -0.22000 -0.22000 "GLU " " CG " "    " 6 0 0 808080  C1600  1 1 7 ""  1 ""  <> 0 0 0 0 0 0 1 98.71 0 0 3299 <> 0 1604 13704 -1461 1078 9269 -188 14532 216 0 <>
  1601 2 -32.717391 30.183762 7.936095 1005 E A 24 0.70000 0.70000 "GLU " " CD " "    " 6 0 0 808080  C1601  1 1 7 ""  1 ""  <> 0 0 0 0 0 0 1 104.4 0 0 3300 <> 0 1605 14118 -1497 1184 9863 -146 15688 216 0 <>
  1602 15 -33.508708 29.237111 8.142375 1005 E A 70 -0.80000 -0.80000 "GLU " " OE1" "    " 8 0 0 FF2E2E  O1602  1 1 7 ""  1 ""  <> 0 0 0 0 0 0 1 110.05 0 0 3301 <> 0 1606 14719 -1743 1014 10296 94 16800 216 0 <>
  1603 18 -33.023212 31.233640 7.328742 1005 E A 70 -0.80000 -0.80000 "GLU " " OE2" "    " 8 -1 0 FF2E2E  O1603  1 1 7 ""  1 ""  <> 0 0 0 0 0 0 1 102.29 0 0 3302 <> 0 1607 13702 -1283 1433 9772 -327 15393 216 0 <>
  1604 25 -27.887733 33.115228 7.959786 1006 M A 38 -0.50000 -0.50000 "MET " " N  " "    " 7 0 0 2E2EFF  N1604  1 1 7 ""  1 ""  <> 0 0 0 0 0 0 1 76.86 0 0 3309 <> 0 1608 11007 -892 1864 7458 -786 10739 217 0 <>
  1605 3 -26.884591 33.993155 7.337993 1006 M A 24 0.14000 0.14000 "MET " " CA " "    " 6 0 0 808080  C1605  1 1 -1125 "%RT%RN"  2 ""  2D00FF  0 0 0 0 0 0 1 70.89 0 0 3310 <> 0 1609 10170 -608 1984 6933 -947 9832 217 0 <>
  1606 2 -25.481714 33.862013 7.954224 1006 M A 24 0.50000 0.50000 "MET " " C  " "    " 6 0 0 808080  C1606  1 1 7 ""  1 ""  <> 0 0 0 0 0 0 1 68.39 0 0 3311 <> 0 1610 9989 -626 1860 6769 -969 9226 217 0 <>
  1607 15 -24.526851 33.607518 7.222396 1006 M A 70 -0.50000 -0.50000 "MET " " O  " "    " 8 0 0 FF2E2E  O1607  1 1 7 ""  1 ""  <> 0 0 0 0 0 0 1 65.98 0 0 3312 <> 0 1611 9663 -285 1614 6567 -1037 8839 217 0 <>
  1608 3 -27.393520 35.451165 7.418204 1006 M A 24 -0.12000 -0.12000 "MET " " CB " "    " 6 0 0 808080  C1608  1 1 7 ""  1 ""  <> 0 0 0 0 0 0 1 67.47 0 0 3313 <> 0 1612 9577 -724 2543 6609 -985 9449 217 0 <>
  1609 3 -26.485666 36.550164 6.829529 1006 M A 24 0.04750 0.04750 "MET " " CG " "    " 6 0 0 808080  C1609  1 1 7 ""  1 ""  <> 0 0 0 0 0 0 1 65.13 0 0 3314 <> 0 1613 9165 -503 2726 6519 -1091 9060 217 0 <>
  1610 49 -26.851220 38.206172 7.485149 1006 M A 143 -0.33500 -0.33500 "MET " " SD " "    " 16 0 0 FFFF6B  S1610  1 1 7 ""  1 ""  <> 0 0 0 0 0 0 1 66.63 0 0 3315 <> 0 1614 9246 -740 3356 6760 -1134 9310 217 0 <>
  1611 3 -26.110239 39.245655 6.202122 1006 M A 24 -0.01250 -0.01250 "MET " " CE " "    " 6 0 0 808080  C1611  1 1 7 ""  1 ""  <> 0 0 0 0 0 0 1 67.72 0 0 3316 <> 0 1615 9165 -416 3293 7091 -1098 9476 217 0 <>
  1612 25 -25.392409 34.029846 9.284461 1007 L A 38 -0.50000 -0.50000 "LEU " " N  " "    " 7 0 0 2E2EFF  N1612  1 1 7 ""  1 ""  <> 0 0 0 0 0 0 1 67.75 0 0 3326 <> 0 1616 10046 -995 2026 6717 -905 8979 218 0 <>
  1613 3 -24.144489 33.942899 10.043373 1007 L A 24 0.14000 0.14000 "LEU " " CA " "    " 6 0 0 808080  C1613  1 1 -1125 "%RT%RN"  2 ""  2D00FF  0 0 0 0 0 0 1 67.67 0 0 3327 <> 0 1617 10158 -1047 1892 6856 -933 8698 218 0 <>
  1614 2 -23.542658 32.530861 10.086714 1007 L A 24 0.50000 0.50000 "LEU " " C  " "    " 6 0 0 808080  C1614  1 1 7 ""  1 ""  <> 0 0 0 0 0 0 1 69.19 0 0 3328 <> 0 1618 10507 -902 1365 6974 -864 8807 218 0 <>
  1615 15 -22.320520 32.433328 10.170468 1007 L A 70 -0.50000 -0.50000 "LEU " " O  " "    " 8 0 0 FF2E2E  O1615  1 1 7 ""  1 ""  <> 0 0 0 0 0 0 1 71.28 0 0 3329 <> 0 1619 10783 -759 1164 7385 -907 8914 218 0 <>
  1616 3 -24.349722 34.504281 11.468076 1007 L A 24 -0.12000 -0.12000 "LEU " " CB " "    " 6 0 0 808080  C1616  1 1 7 ""  1 ""  <> 0 0 0 0 0 0 1 67.84 0 0 3330 <> 0 1620 10336 -1441 2174 6928 -912 8511 218 0 <>
  1617 3 -23.961321 35.986067 11.607934 1007 L A 24 -0.06000 -0.06000 "LEU " " CG " "    " 6 0 0 808080  C1617  1 1 7 ""  1 ""  <> 0 0 0 0 0 0 1 69.07 0 0 3331 <> 0 1621 10388 -1515 2543 7226 -1072 8628 218 0 <>
  1618 3 -24.432040 36.546343 12.958725 1007 L A 24 -0.18000 -0.18000 "LEU " " CD1" "    " 6 0 0 808080  C1618  1 1 7 ""  1 ""  <> 0 0 0 0 0 0 1 71.95 0 0 3332 <> 0 1622 10971 -1855 2798 7612 -1096 8753 218 0 <>
  1619 3 -22.448515 36.193547 11.425226 1007 L A 24 -0.18000 -0.18000 "LEU " " CD2" "    " 6 0 0 808080  C1619  1 1 7 ""  1 ""  <> 0 0 0 0 0 0 1 65.29 0 0 3333 <> 0 1623 9799 -1342 2333 6903 -1157 8103 218 0 <>
  1620 25 -24.368356 31.472512 9.982569 1008 R A 38 -0.50000 -0.50000 "ARG " " N  " "    " 7 0 0 2E2EFF  N1620  1 1 7 ""  1 ""  <> 0 0 0 0 0 0 1 67.23 0 0 3345 <> 0 1624 10360 -936 1128 6480 -744 8703 219 0 <>
  1621 3 -23.867462 30.104411 9.843033 1008 R A 24 0.14000 0.14000 "ARG " " CA " "    " 6 0 0 808080  C1621  1 1 -1125 "%RT%RN"  2 ""  2D00FF  0 0 0 0 0 0 1 67.53 0 0 3346 <> 0 1625 10565 -768 594 6384 -686 8710 219 0 <>
  1622 2 -23.239431 29.831137 8.459156 1008 R A 24 0.50000 0.50000 "ARG " " C  " "    " 6 0 0 808080  C1622  1 1 7 ""  1 ""  <> 0 0 0 0 0 0 1 66.95 0 0 3347 <> 0 1626 10395 -251 313 6359 -845 8683 219 0 <>
  1623 15 -22.309259 29.029363 8.399176 1008 R A 70 -0.50000 -0.50000 "ARG " " O  " "    " 8 0 0 FF2E2E  O1623  1 1 7 ""  1 ""  <> 0 0 0 0 0 0 1 68.71 0 0 3348 <> 0 1627 10714 -7 -39 6619 -864 8774 219 0 <>
  1624 3 -24.943326 29.069955 10.240352 1008 R A 24 -0.12000 -0.12000 "ARG " " CB " "    " 6 0 0 808080  C1624  1 1 7 ""  1 ""  <> 0 0 0 0 0 0 1 70.5 0 0 3349 <> 0 1628 11060 -950 378 6424 -498 9302 219 0 <>
  1625 3 -24.425441 27.619522 10.157428 1008 R A 24 -0.05000 -0.05000 "ARG " " CG " "    " 6 0 0 808080  C1625  1 1 7 ""  1 ""  <> 0 0 0 0 0 0 1 73.53 0 0 3350 <> 0 1629 11637 -751 -212 6607 -453 9695 219 0 <>
  1626 3 -25.376333 26.561166 10.722275 1008 R A 24 0.19000 0.19000 "ARG " " CD " "    " 6 0 0 808080  C1626  1 1 7 ""  1 ""  <> 0 0 0 0 0 0 1 83.31 0 0 3351 <> 0 1630 13005 -1006 -443 7475 -204 11175 219 0 <>
  1627 25 -24.888795 25.213397 10.379286 1008 R A 38 -0.69997 -0.69997 "ARG " " NE " "    " 7 0 0 2E2EFF  N1627  1 1 7 ""  1 ""  <> 0 0 0 0 0 0 1 91.37 0 0 3352 <> 0 1631 14213 -747 -1056 8248 -209 12255 219 0 <>
  1628 2 -25.542536 24.046469 10.508596 1008 R A 24 0.63990 0.63990 "ARG " " CZ " "    " 6 0 0 808080  C1628  1 1 7 ""  1 ""  <> 0 0 0 0 0 0 1 97.81 0 0 3353 <> 0 1632 15180 -916 -1393 8682 18 13301 219 0 <>
  1629 25 -24.960939 22.929506 10.052492 1008 R A 38 -0.79997 -0.79997 "ARG " " NH1" "    " 7 0 0 2E2EFF  N1629  1 1 7 ""  1 ""  <> 0 0 0 0 0 0 1 101.12 0 0 3354 <> 0 1633 15790 -632 -1972 8855 -28 13775 219 0 <>
  1630 31 -26.761728 23.973167 11.063273 1008 R A 38 -0.79997 -0.79997 "ARG " " NH2" "    " 7 1 0 2E2EFF  N1630  1 1 7 ""  1 ""  <> 0 0 0 0 0 0 1 101.9 0 0 3355 <> 0 1634 15651 -1354 -1143 9055 312 14011 219 0 <>
  1631 25 -23.694470 30.510826 7.387638 1009 I A 38 -0.50000 -0.50000 "ILE " " N  " "    " 7 0 0 2E2EFF  N1631  1 1 7 ""  1 ""  <> 0 0 0 0 0 0 1 66.22 0 0 3369 <> 0 1635 10121 -44 482 6285 -949 8754 220 0 <>
  1632 3 -23.042643 30.444464 6.069256 1009 I A 24 0.14000 0.14000 "ILE " " CA " "    " 6 0 0 808080  C1632  1 1 -1125 "%RT%RN"  2 ""  2D00FF  0 0 0 0 0 0 1 66.54 0 0 3370 <> 0 1636 10074 504 309 6440 -1089 8767 220 0 <>
  1633 2 -21.633751 31.082499 6.108395 1009 I A 24 0.50000 0.50000 "ILE " " C  " "    " 6 0 0 808080  C1633  1 1 7 ""  1 ""  <> 0 0 0 0 0 0 1 65 0 0 3371 <> 0 1637 9757 630 484 6575 -1104 8365 220 0 <>
  1634 15 -20.714045 30.547796 5.489769 1009 I A 70 -0.50000 -0.50000 "ILE " " O  " "    " 8 0 0 FF2E2E  O1634  1 1 7 ""  1 ""  <> 0 0 0 0 0 0 1 64.09 0 0 3372 <> 0 1638 9639 1045 231 6576 -1142 8138 220 0 <>
  1635 3 -23.862645 31.141746 4.933322 1009 I A 24 -0.06000 -0.06000 "ILE " " CB " "    " 6 0 0 808080  C1635  1 1 7 ""  1 ""  <> 0 0 0 0 0 0 1 69.01 0 0 3373 <> 0 1639 10212 702 523 6760 -1174 9248 220 0 <>
  1636 3 -25.329681 30.662770 4.838689 1009 I A 24 -0.12000 -0.12000 "ILE " " CG1" "    " 6 0 0 808080  C1636  1 1 7 ""  1 ""  <> 0 0 0 0 0 0 1 73.75 0 0 3374 <> 0 1640 10854 498 386 7037 -1138 10129 220 0 <>
  1637 3 -23.203327 31.034759 3.539122 1009 I A 24 -0.18000 -0.18000 "ILE " " CG2" "    " 6 0 0 808080  C1637  1 1 7 ""  1 ""  <> 0 0 0 0 0 0 1 67.91 0 0 3375 <> 0 1641 10042 1343 310 6744 -1301 9015 220 0 <>
  1638 3 -25.533769 29.139885 4.860224 1009 I A 24 -0.18000 -0.18000 "ILE " " CD1" "    " 6 0 0 808080  C1638  1 1 7 ""  1 ""  <> 0 0 0 0 0 0 1 77.85 0 0 3376 <> 0 1642 11576 655 -235 7247 -1162 10756 220 0 <>
  1639 25 -21.494071 32.183417 6.866801 1010 D A 38 -0.50000 -0.50000 "ASP " " N  " "    " 7 0 0 2E2EFF  N1639  1 1 7 ""  1 ""  <> 0 0 0 0 0 0 1 64.46 0 0 3388 <> 0 1643 9579 278 903 6644 -1072 8268 221 0 <>
  1640 3 -20.248001 32.931746 7.054465 1010 D A 24 0.14000 0.14000 "ASP " " CA " "    " 6 0 0 808080  C1640  1 1 -1125 "%RT%RN"  2 ""  2D00FF  0 0 0 0 0 0 1 65.23 0 0 3389 <> 0 1644 9505 323 1073 7015 -1076 8264 221 0 <>
  1641 2 -19.218837 32.256925 7.970997 1010 D A 24 0.50000 0.50000 "ASP " " C  " "    " 6 0 0 808080  C1641  1 1 7 ""  1 ""  <> 0 0 0 0 0 0 1 65.6 0 0 3390 <> 0 1645 9671 214 778 7125 -1031 8129 221 0 <>
  1642 15 -18.027347 32.476239 7.753368 1010 D A 70 -0.50000 -0.50000 "ASP " " O  " "    " 8 0 0 FF2E2E  O1642  1 1 7 ""  1 ""  <> 0 0 0 0 0 0 1 67.37 0 0 3391 <> 0 1646 9726 396 741 7568 -1019 8305 221 0 <>
  1643 3 -20.512332 34.357836 7.586627 1010 D A 24 -0.22000 -0.22000 "ASP " " CB " "    " 6 0 0 808080  C1643  1 1 7 ""  1 ""  <> 0 0 0 0 0 0 1 67.78 0 0 3392 <> 0 1647 9693 -15 1565 7400 -1095 8659 221 0 <>
  1644 2 -21.351548 35.244648 6.663237 1010 D A 24 0.70000 0.70000 "ASP " " CG " "    " 6 0 0 808080  C1644  1 1 7 ""  1 ""  <> 0 0 0 0 0 0 1 67.89 0 0 3393 <> 0 1648 9511 198 1881 7434 -1117 8850 221 0 <>
  1645 15 -22.052410 36.116110 7.210816 1010 D A 70 -0.80000 -0.80000 "ASP " " OD1" "    " 8 0 0 FF2E2E  O1645  1 1 7 ""  1 ""  <> 0 0 0 0 0 0 1 67.4 0 0 3394 <> 0 1649 9414 -71 2240 7304 -1137 8892 221 0 <>
  1646 18 -21.173979 35.151913 5.429915 1010 D A 70 -0.80000 -0.80000 "ASP " " OD2" "    " 8 -1 0 FF2E2E  O1646  1 1 7 ""  1 ""  <> 0 0 0 0 0 0 1 67.56 0 0 3395 <> 0 1650 9363 673 1775 7487 -1111 8819 221 0 <>
  1647 25 -19.677008 31.500539 8.982131 1011 E A 38 -0.50000 -0.50000 "GLU " " N  " "    " 7 0 0 2E2EFF  N1647  1 1 7 ""  1 ""  <> 0 0 0 0 0 0 1 67.96 0 0 3400 <> 0 1651 10235 -67 574 7241 -973 8345 222 0 <>
  1648 3 -18.822787 30.980683 10.053826 1011 E A 24 0.14000 0.14000 "GLU " " CA " "    " 6 0 0 808080  C1648  1 1 -1125 "%RT%RN"  2 ""  2D00FF  0 0 0 0 0 0 1 71.39 0 0 3401 <> 0 1652 10811 -213 321 7738 -914 8577 222 0 <>
  1649 2 -18.669657 29.451517 10.017331 1011 E A 24 0.50000 0.50000 "GLU " " C  " "    " 6 0 0 808080  C1649  1 1 7 ""  1 ""  <> 0 0 0 0 0 0 1 73.28 0 0 3402 <> 0 1653 11266 -8 -187 7813 -839 8762 222 0 <>
  1650 15 -17.555917 28.962940 10.207503 1011 E A 70 -0.50000 -0.50000 "GLU " " O  " "    " 8 0 0 FF2E2E  O1650  1 1 7 ""  1 ""  <> 0 0 0 0 0 0 1 73.14 0 0 3403 <> 0 1654 11251 181 -474 7914 -819 8623 222 0 <>
  1651 3 -19.387755 31.433128 11.418186 1011 E A 24 -0.12000 -0.12000 "GLU " " CB " "    " 6 0 0 808080  C1651  1 1 7 ""  1 ""  <> 0 0 0 0 0 0 1 77.76 0 0 3404 <> 0 1655 11790 -725 532 8514 -877 9243 222 0 <>
  1652 3 -19.448433 32.960364 11.670504 1011 E A 24 -0.22000 -0.22000 "GLU " " CG " "    " 6 0 0 808080  C1652  1 1 7 ""  1 ""  <> 0 0 0 0 0 0 1 76.9 0 0 3405 <> 0 1656 11519 -932 980 8533 -987 9168 222 0 <>
  1653 2 -18.116113 33.654910 11.997940 1011 E A 24 0.70000 0.70000 "GLU " " CD " "    " 6 0 0 808080  C1653  1 1 7 ""  1 ""  <> 0 0 0 0 0 0 1 79.62 0 0 3406 <> 0 1657 11704 -927 921 9094 -1054 9454 222 0 <>
  1654 15 -17.035036 33.070685 11.764094 1011 E A 70 -0.80000 -0.80000 "GLU " " OE1" "    " 8 0 0 FF2E2E  O1654  1 1 7 ""  1 ""  <> 0 0 0 0 0 0 1 80.36 0 0 3407 <> 0 1658 11775 -731 556 9281 -1005 9477 222 0 <>
  1655 18 -18.200304 34.789276 12.516124 1011 E A 70 -0.80000 -0.80000 "GLU " " OE2" "    " 8 -1 0 FF2E2E  O1655  1 1 7 ""  1 ""  <> 0 0 0 0 0 0 1 79.7 0 0 3408 <> 0 1659 11597 -1122 1226 9165 -1153 9521 222 0 <>
  1656 25 -19.774457 28.724053 9.780280 1012 G A 38 -0.50000 -0.50000 "GLY " " N  " "    " 7 0 0 2E2EFF  N1656  0 1 7 ""  1 ""  <> 0 0 0 0 0 0 1 74.56 0 0 3415 <> 0 1660 11593 -47 -315 7682 -788 9052 223 0 <>
  1657 3 -19.826986 27.259658 9.743813 1012 G A 24 0.08000 0.08000 "GLY " " CA " "    " 6 0 0 808080  C1657  0 1 -1125 "%RT%RN"  2 ""  2D00FF  0 0 0 0 0 0 1 78.66 0 0 3416 <> 0 1661 12334 137 -823 7961 -719 9593 223 0 <>
  1658 2 -19.855413 26.642553 11.152602 1012 G A 24 0.50000 0.50000 "GLY " " C  " "    " 6 0 0 808080  C1658  0 1 7 ""  1 ""  <> 0 0 0 0 0 0 1 81.91 0 0 3417 <> 0 1662 13008 -210 -989 8238 -520 9875 223 0 <>
  1659 15 -19.536904 27.296536 12.143896 1012 G A 70 -0.50000 -0.50000 "GLY " " O  " "    " 8 0 0 FF2E2E  O1659  0 1 7 ""  1 ""  <> 0 0 0 0 0 0 1 82.66 0 0 3418 <> 0 1663 13135 -515 -776 8513 -465 9760 223 0 <>
  1660 25 -20.222565 25.351591 11.221517 1013 L A 38 -0.50000 -0.50000 "LEU " " N  " "    " 7 0 0 2E2EFF  N1660  0 1 7 ""  1 ""  <> 0 0 0 0 0 0 1 82.15 0 0 3422 <> 0 1664 13247 -142 -1395 7934 -411 10031 224 0 <>
  1661 3 -20.249618 24.553490 12.450622 1013 L A 24 0.14000 0.14000 "LEU " " CA " "    " 6 0 0 808080  C1661  0 1 -1125 "%RT%RN"  2 ""  2D00FF  0 0 0 0 0 0 1 86.19 0 0 3423 <> 0 1665 14027 -430 -1581 8273 -155 10449 224 0 <>
  1662 2 -18.958949 23.721886 12.536650 1013 L A 24 0.50000 0.50000 "LEU " " C  " "    " 6 0 0 808080  C1662  0 1 7 ""  1 ""  <> 0 0 0 0 0 0 1 88.81 0 0 3424 <> 0 1666 14503 -145 -2042 8624 -133 10616 224 0 <>
  1663 15 -18.842546 22.723408 11.830386 1013 L A 70 -0.50000 -0.50000 "LEU " " O  " "    " 8 0 0 FF2E2E  O1663  0 1 7 ""  1 ""  <> 0 0 0 0 0 0 1 95.1 0 0 3425 <> 0 1667 15431 135 -2484 9133 -129 11568 224 0 <>
  1664 3 -21.509317 23.634728 12.451066 1013 L A 24 -0.12000 -0.12000 "LEU " " CB " "    " 6 0 0 808080  C1664  0 1 7 ""  1 ""  <> 0 0 0 0 0 0 1 92.16 0 0 3426 <> 0 1668 14902 -577 -1755 8583 15 11532 224 0 <>
  1665 3 -22.569048 23.984954 13.517948 1013 L A 24 -0.06000 -0.06000 "LEU " " CG " "    " 6 0 0 808080  C1665  0 1 7 ""  1 ""  <> 0 0 0 0 0 0 1 94.02 0 0 3427 <> 0 1669 15176 -1087 -1402 8721 289 11828 224 0 <>
  1666 3 -23.790681 23.045279 13.408938 1013 L A 24 -0.18000 -0.18000 "LEU " " CD1" "    " 6 0 0 808080  C1666  0 1 7 ""  1 ""  <> 0 0 0 0 0 0 1 96.26 0 0 3428 <> 0 1670 15586 -1212 -1731 8518 549 12470 224 0 <>
  1667 3 -21.981083 23.988203 14.946166 1013 L A 24 -0.18000 -0.18000 "LEU " " CD2" "    " 6 0 0 808080  C1667  0 1 7 ""  1 ""  <> 0 0 0 0 0 0 1 94.93 0 0 3429 <> 0 1671 15444 -1344 -1183 9097 443 11529 224 0 <>
  1668 25 -18.023865 24.126314 13.408222 1014 R A 38 -0.50000 -0.50000 "ARG " " N  " "    " 7 0 0 2E2EFF  N1668  2 1 7 ""  1 ""  <> 0 0 0 0 0 0 1 87.16 0 0 3441 1 0 1672 14275 -206 -1973 8733 -130 10110 225 0 <>
  1669 3 -16.803887 23.372434 13.707222 1014 R A 24 0.14000 0.14000 "ARG " " CA " "    " 6 0 0 808080  C1669  2 1 -1125 "%RT%RN"  2 ""  2D00FF  0 0 0 0 0 0 1 90.72 0 0 3442 1 0 1673 14846 41 -2411 9222 -74 10403 225 0 1
  1670 2 -16.796956 23.058872 15.210878 1014 R A 24 0.50000 0.50000 "ARG " " C  " "    " 6 0 0 808080  C1670  2 1 7 ""  1 ""  <> 0 0 0 0 0 0 1 94.96 0 0 3443 1 0 1674 15653 -306 -2476 9744 179 10685 225 0 <>
  1671 15 -16.623594 23.969292 16.019822 1014 R A 70 -0.50000 -0.50000 "ARG " " O  " "    " 8 0 0 FF2E2E  O1671  2 1 7 ""  1 ""  <> 0 0 0 0 0 0 1 95.94 0 0 3444 1 0 1675 15760 -591 -2195 10128 177 10563 225 0 <>
  1672 25 -17.013543 21.775773 15.551409 1015 L A 38 -0.50000 -0.50000 "LEU " " N  " "    " 7 0 0 2E2EFF  N1672  2 1 7 ""  1 ""  <> 0 0 0 0 0 0 1 98.97 0 0 3465 <> 0 1677 16431 -260 -2865 9930 398 11243 226 0 <>
  1673 3 -17.181977 21.288047 16.927953 1015 L A 24 0.14000 0.14000 "LEU " " CA " "    " 6 0 0 808080  C1673  2 1 -1125 "%RT%RN"  2 ""  2D00FF  0 0 0 0 0 0 1 101.84 0 0 3466 <> 0 1678 17091 -579 -2905 10231 716 11373 226 0 <>
  1674 2 -15.872358 21.047219 17.706097 1015 L A 24 0.50000 0.50000 "LEU " " C  " "    " 6 0 0 808080  C1674  2 1 7 ""  1 ""  <> 0 0 0 0 0 0 1 102.81 0 0 3467 <> 0 1679 17317 -461 -3189 10599 758 11146 226 0 <>
  1675 15 -15.959739 20.721737 18.889160 1015 L A 70 -0.50000 -0.50000 "LEU " " O  " "    " 8 0 0 FF2E2E  O1675  2 1 7 ""  1 ""  <> 0 0 0 0 0 0 1 99.67 0 0 3468 <> 0 1680 17194 -675 -3247 10193 1023 10482 226 0 <>
  1676 3 -18.045616 20.003113 16.915047 1015 L A 24 -0.12000 -0.12000 "LEU " " CB " "    " 6 0 0 808080  C1676  2 1 7 ""  1 ""  <> 0 0 0 0 0 0 1 102.75 0 0 3469 <> 0 1681 17444 -638 -3171 9845 1006 11754 226 0 <>
  1677 3 -19.522522 20.213310 16.511427 1015 L A 24 -0.06000 -0.06000 "LEU " " CG " "    " 6 0 0 808080  C1677  2 1 7 ""  1 ""  <> 0 0 0 0 0 0 1 100.08 0 0 3470 <> 0 1682 17047 -958 -2840 9264 1120 11714 226 0 <>
  1678 3 -20.278188 18.868217 16.489976 1015 L A 24 -0.18000 -0.18000 "LEU " " CD1" "    " 6 0 0 808080  C1678  2 1 7 ""  1 ""  <> 0 0 0 0 0 0 1 100.63 0 0 3471 <> 0 1683 17323 -1052 -3162 8803 1459 12110 226 0 <>
  1679 3 -20.238767 21.240325 17.408420 1015 L A 24 -0.18000 -0.18000 "LEU " " CD2" "    " 6 0 0 808080  C1679  2 1 7 ""  1 ""  <> 0 0 0 0 0 0 1 99.84 0 0 3472 <> 0 1684 17017 -1363 -2284 9518 1238 11399 226 0 <>
  1680 25 -14.705597 21.220101 17.064348 1016 K A 38 -0.50000 -0.50000 "LYS " " N  " "    " 7 0 0 2E2EFF  N1680  2 1 7 ""  1 ""  <> 0 0 0 0 0 0 1 105.3 0 0 3484 <> 0 1685 17401 -105 -3361 11147 525 11462 227 0 <>
  1681 3 -13.384661 21.206508 17.701908 1016 K A 24 0.14000 0.14000 "LYS " " CA " "    " 6 0 0 808080  C1681  2 1 -1125 "%RT%RN"  2 ""  2D00FF  0 0 0 0 0 0 1 107.74 0 0 3485 <> 0 1686 17723 9 -3640 11723 548 11490 227 0 <>
  1682 2 -12.761873 22.603346 17.641829 1016 K A 24 0.50000 0.50000 "LYS " " C  " "    " 6 0 0 808080  C1682  2 1 7 ""  1 ""  <> 0 0 0 0 0 0 1 104 0 0 3486 <> 0 1687 16926 -57 -3390 11677 309 10914 227 0 <>
  1683 15 -13.104422 23.366116 16.739730 1016 K A 70 -0.50000 -0.50000 "LYS " " O  " "    " 8 0 0 FF2E2E  O1683  2 1 7 ""  1 ""  <> 0 0 0 0 0 0 1 99.92 0 0 3487 <> 0 1688 16127 -27 -3071 11242 111 10598 227 0 <>
  1684 3 -12.490037 20.158395 17.004672 1016 K A 24 -0.12000 -0.12000 "LYS " " CB " "    " 6 0 0 808080  C1684  2 1 7 ""  1 ""  <> 0 0 0 0 0 0 1 111.2 0 0 3488 <> 0 1689 18150 519 -4140 12053 548 12051 227 0 <>
  1685 3 -12.699020 18.756633 17.597809 1016 K A 24 -0.12000 -0.12000 "LYS " " CG " "    " 6 0 0 808080  C1685  2 1 7 ""  1 ""  <> 0 0 0 0 0 0 1 114.74 0 0 3489 <> 0 1690 18982 562 -4519 12071 829 12541 227 0 <>
  1686 3 -11.840302 17.647638 16.971130 1016 K A 24 -0.12000 -0.12000 "LYS " " CD " "    " 6 0 0 808080  C1686  2 1 7 ""  1 ""  <> 0 0 0 0 0 0 1 118.39 0 0 3490 <> 0 1691 19454 1111 -5032 12435 801 13093 227 0 <>
  1687 3 -12.351785 17.168688 15.603033 1016 K A 24 0.19000 0.19000 "LYS " " CE " "    " 6 0 0 808080  C1687  2 1 7 ""  1 ""  <> 0 0 0 0 0 0 1 120.23 0 0 3491 <> 0 1692 19774 1405 -5218 12224 720 13684 227 0 <>
  1688 32 -11.552034 16.040300 15.092061 1016 K A 38 -0.30000 -0.30000 "LYS " " NZ " "    " 7 1 0 2E2EFF  N1688  2 1 7 ""  1 ""  <> 0 0 0 0 0 0 1 124.38 0 0 3492 <> 0 1693 20396 1972 -5746 12595 700 14270 227 0 <>
  1689 25 -11.853577 22.910804 18.588829 1017 I A 38 -0.50000 -0.50000 "ILE " " N  " "    " 7 0 0 2E2EFF  N1689  2 1 7 ""  1 ""  <> 0 0 0 0 0 0 1 107.35 0 0 3506 <> 0 1694 17393 -152 -3563 12352 338 11045 228 0 <>
  1690 3 -11.130107 24.186345 18.610815 1017 I A 24 0.14000 0.14000 "ILE " " CA " "    " 6 0 0 808080  C1690  2 1 -1125 "%RT%RN"  2 ""  2D00FF  0 0 0 0 0 0 1 108.6 0 0 3507 <> 0 1695 17239 -247 -3417 12869 119 11156 228 0 <>
  1691 2 -10.133719 24.251498 17.429159 1017 I A 24 0.50000 0.50000 "ILE " " C  " "    " 6 0 0 808080  C1691  2 1 7 ""  1 ""  <> 0 0 0 0 0 0 1 110.57 0 0 3508 <> 0 1696 17038 157 -3505 13274 -16 11698 228 0 <>
  1692 15 -9.317943 23.343424 17.265512 1017 I A 70 -0.50000 -0.50000 "ILE " " O  " "    " 8 0 0 FF2E2E  O1692  2 1 7 ""  1 ""  <> 0 0 0 0 0 0 1 113.73 0 0 3509 <> 0 1697 17392 530 -3892 13686 63 12134 228 0 <>
  1693 3 -10.356730 24.465461 19.940410 1017 I A 24 -0.06000 -0.06000 "ILE " " CB " "    " 6 0 0 808080  C1693  2 1 7 ""  1 ""  <> 0 0 0 0 0 0 1 110.28 0 0 3510 <> 0 1698 17607 -402 -3702 13292 166 11000 228 0 <>
  1694 3 -11.263207 24.357448 21.190503 1017 I A 24 -0.12000 -0.12000 "ILE " " CG1" "    " 6 0 0 808080  C1694  2 1 7 ""  1 ""  <> 0 0 0 0 0 0 1 108.83 0 0 3511 <> 0 1699 17889 -757 -3547 13011 316 10448 228 0 <>
  1695 3 -9.700663 25.863597 19.920657 1017 I A 24 -0.18000 -0.18000 "ILE " " CG2" "    " 6 0 0 808080  C1695  2 1 7 ""  1 ""  <> 0 0 0 0 0 0 1 109.75 0 0 3512 <> 0 1700 17179 -509 -3633 13542 -79 10979 228 0 <>
  1696 3 -10.531208 24.458036 22.540571 1017 I A 24 -0.18000 -0.18000 "ILE " " CD1" "    " 6 0 0 808080  C1696  2 1 7 ""  1 ""  <> 0 0 0 0 0 0 1 110.37 0 0 3513 <> 0 1701 18317 -874 -3842 13421 350 10196 228 0 <>
  1697 25 -10.243453 25.326044 16.635325 1018 Y A 38 -0.50000 -0.50000 "TYR " " N  " "    " 7 0 0 2E2EFF  N1697  2 1 7 ""  1 ""  <> 0 0 0 0 0 0 1 108.5 0 0 3525 <> 0 1702 16445 110 -3120 13137 -194 11641 229 0 <>
  1698 3 -9.462999 25.586186 15.427737 1018 Y A 24 0.14000 0.14000 "TYR " " CA " "    " 6 0 0 808080  C1698  2 1 -1125 "%RT%RN"  2 ""  2D00FF  0 0 0 0 0 0 1 108.68 0 0 3526 <> 0 1703 16018 506 -3097 13337 -274 11940 229 0 <>
  1699 2 -8.948630 27.030584 15.457033 1018 Y A 24 0.50000 0.50000 "TYR " " C  " "    " 6 0 0 808080  C1699  2 1 7 ""  1 ""  <> 0 0 0 0 0 0 1 110.02 0 0 3527 <> 0 1704 15788 305 -2821 13777 -405 12238 229 0 <>
  1700 15 -9.647758 27.915400 15.948806 1018 Y A 70 -0.50000 -0.50000 "TYR " " O  " "    " 8 0 0 FF2E2E  O1700  2 1 7 ""  1 ""  <> 0 0 0 0 0 0 1 107.79 0 0 3528 <> 0 1705 15587 -96 -2516 13462 -504 11907 229 0 <>
  1701 3 -10.351374 25.330336 14.180071 1018 Y A 24 -0.00500 -0.00500 "TYR " " CB " "    " 6 0 0 808080  C1701  2 1 7 ""  1 ""  <> 0 0 0 0 0 0 1 106.69 0 0 3529 <> 0 1706 15759 786 -2896 12889 -316 11890 229 0 <>
  1702 2 -11.534762 26.273244 13.964381 1018 Y A 24 -0.11500 -0.11500 "TYR " " CG " "    " 6 0 0 808080  C1702  2 1 7 ""  1 ""  <> 0 0 0 0 0 0 1 104.71 0 0 3530 <> 0 1707 15535 462 -2423 12537 -409 11713 229 0 <>
  1703 2 -12.728620 26.085696 14.688311 1018 Y A 24 -0.11500 -0.11500 "TYR " " CD1" "    " 6 0 0 808080  C1703  2 1 7 ""  1 ""  <> 0 0 0 0 0 0 1 104.8 0 0 3531 <> 0 1708 15915 148 -2344 12278 -340 11627 229 0 <>
  1704 2 -11.453898 27.344056 13.047427 1018 Y A 24 -0.11500 -0.11500 "TYR " " CD2" "    " 6 0 0 808080  C1704  2 1 7 ""  1 ""  <> 0 0 0 0 0 0 1 102.9 0 0 3532 <> 0 1709 14940 484 -2041 12485 -529 11673 229 0 <>
  1705 2 -13.817728 26.959671 14.521357 1018 Y A 24 -0.11500 -0.11500 "TYR " " CE1" "    " 6 0 0 808080  C1705  2 1 7 ""  1 ""  <> 0 0 0 0 0 0 1 102.72 0 0 3533 <> 0 1710 15643 -122 -1905 11937 -412 11448 229 0 <>
  1706 2 -12.549468 28.212842 12.866032 1018 Y A 24 -0.11500 -0.11500 "TYR " " CE2" "    " 6 0 0 808080  C1706  2 1 7 ""  1 ""  <> 0 0 0 0 0 0 1 100.32 0 0 3534 <> 0 1711 14638 215 -1619 12059 -609 11421 229 0 <>
  1707 2 -13.736210 28.016597 13.599788 1018 Y A 24 0.15000 0.15000 "TYR " " CZ " "    " 6 0 0 808080  C1707  2 1 7 ""  1 ""  <> 0 0 0 0 0 0 1 99.79 0 0 3535 <> 0 1712 14929 -79 -1557 11737 -563 11250 229 0 <>
  1708 16 -14.810521 28.839732 13.422344 1018 Y A 70 -0.58500 -0.58500 "TYR " " OH " "    " 8 0 0 FF2E2E  O1708  2 1 7 ""  1 ""  <> 0 0 0 0 0 0 1 94.9 0 0 3536 <> 0 1713 14302 -320 -1130 11033 -630 10721 229 0 <>
  1709 25 -7.768933 27.259902 14.858181 1019 K A 38 -0.50000 -0.50000 "LYS " " N  " "    " 7 0 0 2E2EFF  N1709  2 1 7 ""  1 ""  <> 0 0 0 0 0 0 1 114.78 0 0 3546 <> 0 1714 15947 594 -2926 14631 -389 13034 230 0 <>
  1710 3 -7.296768 28.605628 14.535753 1019 K A 24 0.14000 0.14000 "LYS " " CA " "    " 6 0 0 808080  C1710  2 1 -1125 "%RT%RN"  2 ""  2D00FF  0 0 0 0 0 0 1 118.52 0 0 3547 <> 0 1715 15964 434 -2656 15320 -466 13747 230 0 <>
  1711 2 -8.103227 29.172716 13.357551 1019 K A 24 0.50000 0.50000 "LYS " " C  " "    " 6 0 0 808080  C1711  2 1 7 ""  1 ""  <> 0 0 0 0 0 0 1 118.64 0 0 3548 <> 0 1716 15833 536 -2162 15280 -518 13967 230 0 <>
  1712 15 -8.138379 28.542835 12.299589 1019 K A 70 -0.50000 -0.50000 "LYS " " O  " "    " 8 0 0 FF2E2E  O1712  2 1 7 ""  1 ""  <> 0 0 0 0 0 0 1 118.54 0 0 3549 <> 0 1717 15781 990 -2118 15241 -469 14020 230 0 <>
  1713 3 -5.792440 28.589164 14.211468 1019 K A 24 -0.12000 -0.12000 "LYS " " CB " "    " 6 0 0 808080  C1713  2 1 7 ""  1 ""  <> 0 0 0 0 0 0 1 121.06 0 0 3550 <> 0 1718 15786 732 -2888 15933 -362 14277 230 0 <>
  1714 3 -4.897487 28.379608 15.442065 1019 K A 24 -0.12000 -0.12000 "LYS " " CG " "    " 6 0 0 808080  C1714  2 1 7 ""  1 ""  <> 0 0 0 0 0 0 1 123.68 0 0 3551 <> 0 1719 16192 619 -3409 16358 -318 14445 230 0 <>
  1715 3 -3.409349 28.519545 15.090026 1019 K A 24 -0.12000 -0.12000 "LYS " " CD " "    " 6 0 0 808080  C1715  2 1 7 ""  1 ""  <> 0 0 0 0 0 0 1 125.88 0 0 3552 <> 0 1720 15851 809 -3580 16946 -216 15032 230 0 <>
  1716 3 -2.501478 28.369786 16.316737 1019 K A 24 0.19000 0.19000 "LYS " " CE " "    " 6 0 0 808080  C1716  2 1 7 ""  1 ""  <> 0 0 0 0 0 0 1 129.16 0 0 3553 <> 0 1721 16322 707 -4153 17458 -181 15293 230 0 <>
  1717 32 -1.078144 28.535125 15.976751 1019 K A 38 -0.30000 -0.30000 "LYS " " NZ " "    " 7 1 0 2E2EFF  N1717  2 1 7 ""  1 ""  <> 0 0 0 0 0 0 1 132.24 0 0 3554 <> 0 1722 16041 794 -4333 18147 -81 16057 230 0 <>
  1718 25 -8.726938 30.344299 13.561967 1020 N A 38 -0.50000 -0.50000 "ASN " " N  " "    " 7 0 0 2E2EFF  N1718  0 1 7 ""  1 ""  <> 0 0 0 0 0 0 1 119.21 0 0 3568 <> 0 1723 15850 145 -1812 15324 -629 14121 231 0 <>
  1719 3 -9.498835 31.061578 12.540700 1020 N A 24 0.14000 0.14000 "ASN " " CA " "    " 6 0 0 808080  C1719  0 1 -1125 "%RT%RN"  2 ""  2D00FF  0 0 0 0 0 0 1 118.89 0 0 3569 <> 0 1724 15696 212 -1338 15217 -671 14258 231 0 <>
  1720 2 -8.595570 31.743632 11.485295 1020 N A 24 0.50000 0.50000 "ASN " " C  " "    " 6 0 0 808080  C1720  0 1 7 ""  1 ""  <> 0 0 0 0 0 0 1 124.67 0 0 3570 <> 0 1725 15867 503 -1126 16187 -580 15317 231 0 <>
  1721 15 -7.384557 31.517539 11.461388 1020 N A 70 -0.50000 -0.50000 "ASN " " O  " "    " 8 0 0 FF2E2E  O1721  0 1 7 ""  1 ""  <> 0 0 0 0 0 0 1 127.83 0 0 3571 <> 0 1726 15953 746 -1352 16802 -459 15816 231 0 <>
  1722 3 -10.520919 32.022680 13.215708 1020 N A 24 -0.12000 -0.12000 "ASN " " CB " "    " 6 0 0 808080  C1722  0 1 7 ""  1 ""  <> 0 0 0 0 0 0 1 116.17 0 0 3572 <> 0 1727 15526 -288 -1028 14733 -813 13879 231 0 <>
  1723 2 -9.954565 33.316839 13.824376 1020 N A 24 0.50000 0.50000 "ASN " " CG " "    " 6 0 0 808080  C1723  0 1 7 ""  1 ""  <> 0 0 0 0 0 0 1 116.66 0 0 3573 <> 0 1728 15319 -615 -999 14912 -892 14094 231 0 <>
  1724 15 -8.793392 33.383829 14.210857 1020 N A 70 -0.50000 -0.50000 "ASN " " OD1" "    " 8 0 0 FF2E2E  O1724  0 1 7 ""  1 ""  <> 0 0 0 0 0 0 1 120.45 0 0 3574 <> 0 1729 15601 -593 -1353 15552 -844 14612 231 0 <>
  1725 25 -10.778227 34.362406 13.908483 1020 N A 38 -0.76000 -0.76000 "ASN " " ND2" "    " 7 0 0 2E2EFF  N1725  0 1 7 ""  1 ""  <> 0 0 0 0 0 0 1 113.37 0 0 3575 <> 0 1730 14881 -891 -651 14406 -1007 13789 231 0 <>
  1726 25 -9.205736 32.590262 10.639533 1021 T A 38 -0.50000 -0.50000 "THR " " N  " "    " 7 0 0 2E2EFF  N1726  0 1 7 ""  1 ""  <> 0 0 0 0 0 0 1 126.63 0 0 3582 <> 0 1731 15972 494 -673 16404 -604 15737 232 0 <>
  1727 3 -8.522181 33.422013 9.643320 1021 T A 24 0.14000 0.14000 "THR " " CA " "    " 6 0 0 808080  C1727  0 1 -1125 "%RT%RN"  2 ""  2D00FF  0 0 0 0 0 0 1 130 0 0 3583 <> 0 1732 15867 754 -386 17050 -462 16477 232 0 <>
  1728 2 -7.517710 34.429153 10.258521 1021 T A 24 0.50000 0.50000 "THR " " C  " "    " 6 0 0 808080  C1728  0 1 7 ""  1 ""  <> 0 0 0 0 0 0 1 134.86 0 0 3584 <> 0 1733 16088 418 -442 17792 -414 17358 232 0 <>
  1729 15 -6.490444 34.689171 9.633471 1021 T A 70 -0.50000 -0.50000 "THR " " O  " "    " 8 0 0 FF2E2E  O1729  0 1 7 ""  1 ""  <> 0 0 0 0 0 0 1 136.66 0 0 3585 <> 0 1734 15812 660 -416 18260 -214 17854 232 0 <>
  1730 3 -9.549357 34.215542 8.789885 1021 T A 24 0.20500 0.20500 "THR " " CB " "    " 6 0 0 808080  C1730  0 1 7 ""  1 ""  <> 0 0 0 0 0 0 1 126.53 0 0 3586 <> 0 1735 15401 764 111 16522 -489 16154 232 0 <>
  1731 16 -10.242557 35.192576 9.548231 1021 T A 70 -0.68300 -0.68300 "THR " " OG1" "    " 8 0 0 FF2E2E  O1731  0 1 7 ""  1 ""  <> 0 0 0 0 0 0 1 125.89 0 0 3587 <> 0 1736 15474 202 270 16253 -640 16106 232 0 <>
  1732 3 -10.580138 33.322655 8.080700 1021 T A 24 -0.18000 -0.18000 "THR " " CG2" "    " 6 0 0 808080  C1732  0 1 7 ""  1 ""  <> 0 0 0 0 0 0 1 123.1 0 0 3588 <> 0 1737 15320 1101 109 15949 -550 15505 232 0 <>
  1733 25 -7.802471 34.924789 11.477481 1022 E A 38 -0.50000 -0.50000 "GLU " " N  " "    " 7 0 0 2E2EFF  N1733  0 1 7 ""  1 ""  <> 0 0 0 0 0 0 1 137.07 0 0 3596 <> 0 1738 16599 -125 -530 17908 -594 17572 233 0 <>
  1734 3 -6.928818 35.802689 12.264108 1022 E A 24 0.14000 0.14000 "GLU " " CA " "    " 6 0 0 808080  C1734  0 1 -1125 "%RT%RN"  2 ""  2D00FF  0 0 0 0 0 0 1 141.48 0 0 3597 <> 0 1739 16854 -498 -672 18516 -619 18384 233 0 <>
  1735 2 -5.858890 35.039221 13.078991 1022 E A 24 0.50000 0.50000 "GLU " " C  " "    " 6 0 0 808080  C1735  0 1 7 ""  1 ""  <> 0 0 0 0 0 0 1 142.66 0 0 3598 <> 0 1740 16983 -493 -1232 18796 -593 18423 233 0 <>
  1736 15 -5.003146 35.688477 13.679949 1022 E A 70 -0.50000 -0.50000 "GLU " " O  " "    " 8 0 0 FF2E2E  O1736  0 1 7 ""  1 ""  <> 0 0 0 0 0 0 1 145.71 0 0 3599 <> 0 1741 17098 -774 -1472 19237 -616 19029 233 0 <>
  1737 3 -7.792083 36.690545 13.194494 1022 E A 24 -0.12000 -0.12000 "GLU " " CB " "    " 6 0 0 808080  C1737  0 1 7 ""  1 ""  <> 0 0 0 0 0 0 1 145.16 0 0 3600 <> 0 1742 17631 -1027 -558 18741 -872 18782 233 0 <>
  1738 3 -8.829202 37.605231 12.492261 1022 E A 24 -0.22000 -0.22000 "GLU " " CG " "    " 6 0 0 808080  C1738  0 1 7 ""  1 ""  <> 0 0 0 0 0 0 1 147.23 0 0 3601 <> 0 1743 17893 -1059 -12 18860 -900 19187 233 0 <>
  1739 2 -8.285362 38.854104 11.769219 1022 E A 24 0.70000 0.70000 "GLU " " CD " "    " 6 0 0 808080  C1739  0 1 7 ""  1 ""  <> 0 0 0 0 0 0 1 154.17 0 0 3602 <> 0 1744 18265 -1205 232 19740 -816 20571 233 0 <>
  1740 15 -7.051838 39.063868 11.740490 1022 E A 70 -0.80000 -0.80000 "GLU " " OE1" "    " 8 0 0 FF2E2E  O1740  0 1 7 ""  1 ""  <> 0 0 0 0 0 0 1 159 0 0 3603 <> 0 1745 18414 -1178 30 20511 -658 21487 233 0 <>
  1741 18 -9.140039 39.607979 11.252680 1022 E A 70 -0.80000 -0.80000 "GLU " " OE2" "    " 8 -1 0 FF2E2E  O1741  0 1 7 ""  1 ""  <> 0 0 0 0 0 0 1 154.1 0 0 3604 <> 0 1746 18301 -1352 624 19560 -886 20689 233 0 <>
  1742 25 -5.905106 33.693913 13.083828 1023 G A 38 -0.50000 -0.50000 "GLY " " N  " "    " 7 0 0 2E2EFF  N1742  0 1 7 ""  1 ""  <> 0 0 0 0 0 0 1 139.71 0 0 3611 <> 0 1747 16900 -174 -1473 18449 -549 17733 234 0 <>
  1743 3 -4.923652 32.827286 13.740839 1023 G A 24 0.08000 0.08000 "GLY " " CA " "    " 6 0 0 808080  C1743  0 1 -1125 "%RT%RN"  2 ""  2D00FF  0 0 0 0 0 0 1 140.84 0 0 3612 <> 0 1748 17032 -81 -2004 18723 -489 17759 234 0 <>
  1744 2 -5.212120 32.591211 15.234752 1023 G A 24 0.50000 0.50000 "GLY " " C  " "    " 6 0 0 808080  C1744  0 1 7 ""  1 ""  <> 0 0 0 0 0 0 1 140.08 0 0 3613 <> 0 1749 17420 -477 -2368 18498 -667 17308 234 0 <>
  1745 15 -4.343204 32.062704 15.927915 1023 G A 70 -0.50000 -0.50000 "GLY " " O  " "    " 8 0 0 FF2E2E  O1745  0 1 7 ""  1 ""  <> 0 0 0 0 0 0 1 143.96 0 0 3614 <> 0 1750 17852 -516 -2838 19103 -646 17743 234 0 <>
  1746 25 -6.400607 32.972767 15.731388 1024 Y A 38 -0.50000 -0.50000 "TYR " " N  " "    " 7 0 0 2E2EFF  N1746  0 1 7 ""  1 ""  <> 0 0 0 0 0 0 1 134.33 0 0 3618 1 0 1751 17167 -741 -2147 17551 -824 16323 235 0 <>
  1747 3 -6.831708 32.815524 17.122270 1024 Y A 24 0.14000 0.14000 "TYR " " CA " "    " 6 0 0 808080  C1747  0 1 -1125 "%RT%RN"  2 ""  2D00FF  0 0 0 0 0 0 1 131.72 0 0 3619 1 0 1752 17346 -1074 -2409 17119 -969 15584 235 0 1
  1748 2 -7.713887 31.572310 17.281410 1024 Y A 24 0.50000 0.50000 "TYR " " C  " "    " 6 0 0 808080  C1748  0 1 7 ""  1 ""  <> 0 0 0 0 0 0 1 126.46 0 0 3620 1 0 1753 17191 -920 -2468 16322 -883 14536 235 0 <>
  1749 15 -8.490698 31.251841 16.382550 1024 Y A 70 -0.50000 -0.50000 "TYR " " O  " "    " 8 0 0 FF2E2E  O1749  0 1 7 ""  1 ""  <> 0 0 0 0 0 0 1 122.74 0 0 3621 1 0 1754 16770 -704 -2191 15741 -811 14125 235 0 <>
  1750 25 -7.597927 30.924524 18.451020 1025 Y A 38 -0.50000 -0.50000 "TYR " " N  " "    " 7 0 0 2E2EFF  N1750  2 1 7 ""  1 ""  <> 0 0 0 0 0 0 1 126.52 0 0 3639 <> 0 1756 17576 -1033 -2852 16328 -877 14167 236 0 <>
  1751 3 -8.364012 29.742089 18.845364 1025 Y A 24 0.14000 0.14000 "TYR " " CA " "    " 6 0 0 808080  C1751  2 1 -1125 "%RT%RN"  2 ""  2D00FF  0 0 0 0 0 0 1 122.86 0 0 3640 <> 0 1757 17592 -919 -2944 15716 -735 13373 236 0 <>
  1752 2 -9.861551 30.076616 18.982983 1025 Y A 24 0.50000 0.50000 "TYR " " C  " "    " 6 0 0 808080  C1752  2 1 7 ""  1 ""  <> 0 0 0 0 0 0 1 113.48 0 0 3641 <> 0 1758 16751 -1139 -2499 14323 -776 12045 236 0 <>
  1753 15 -10.223264 30.984529 19.730702 1025 Y A 70 -0.50000 -0.50000 "TYR " " O  " "    " 8 0 0 FF2E2E  O1753  2 1 7 ""  1 ""  <> 0 0 0 0 0 0 1 112.95 0 0 3642 <> 0 1759 16901 -1470 -2342 14243 -918 11771 236 0 <>
  1754 3 -7.761591 29.156061 20.141154 1025 Y A 24 -0.00500 -0.00500 "TYR " " CB " "    " 6 0 0 808080  C1754  2 1 7 ""  1 ""  <> 0 0 0 0 0 0 1 130.81 0 0 3643 <> 0 1760 18917 -982 -3445 16791 -677 13994 236 0 <>
  1755 2 -6.403543 28.485864 19.957074 1025 Y A 24 -0.11500 -0.11500 "TYR " " CG " "    " 6 0 0 808080  C1755  2 1 7 ""  1 ""  <> 0 0 0 0 0 0 1 137.96 0 0 3644 <> 0 1761 19508 -668 -3920 17870 -564 15039 236 0 <>
  1756 2 -6.287995 27.079200 19.997016 1025 Y A 24 -0.11500 -0.11500 "TYR " " CD1" "    " 6 0 0 808080  C1756  2 1 7 ""  1 ""  <> 0 0 0 0 0 0 1 140.34 0 0 3645 <> 0 1762 20004 -345 -4221 18106 -353 15213 236 0 <>
  1757 2 -5.245728 29.258807 19.727374 1025 Y A 24 -0.11500 -0.11500 "TYR " " CD2" "    " 6 0 0 808080  C1757  2 1 7 ""  1 ""  <> 0 0 0 0 0 0 1 142.42 0 0 3646 <> 0 1763 19554 -687 -4066 18646 -650 15913 236 0 <>
  1758 2 -5.049456 26.448618 19.782155 1025 Y A 24 -0.11500 -0.11500 "TYR " " CE1" "    " 6 0 0 808080  C1758  2 1 7 ""  1 ""  <> 0 0 0 0 0 0 1 144.05 0 0 3647 <> 0 1764 20179 -14 -4641 18742 -248 15813 236 0 <>
  1759 2 -4.007958 28.627311 19.505394 1025 Y A 24 -0.11500 -0.11500 "TYR " " CE2" "    " 6 0 0 808080  C1759  2 1 7 ""  1 ""  <> 0 0 0 0 0 0 1 146.55 0 0 3648 <> 0 1765 19734 -381 -4476 19352 -516 16598 236 0 <>
  1760 2 -3.905265 27.224390 19.536352 1025 Y A 24 0.15000 0.15000 "TYR " " CZ " "    " 6 0 0 808080  C1760  2 1 7 ""  1 ""  <> 0 0 0 0 0 0 1 146.83 0 0 3649 <> 0 1766 19986 -25 -4755 19344 -324 16459 236 0 <>
  1761 16 -2.699956 26.615958 19.345402 1025 Y A 70 -0.58500 -0.58500 "TYR " " OH " "    " 8 0 0 FF2E2E  O1761  2 1 7 ""  1 ""  <> 0 0 0 0 0 0 1 149.94 0 0 3650 <> 0 1767 20030 321 -5153 19928 -190 17013 236 0 <>
  1762 25 -10.680071 29.354154 18.207491 1026 T A 38 -0.50000 -0.50000 "THR " " N  " "    " 7 0 0 2E2EFF  N1762  2 1 7 ""  1 ""  <> 0 0 0 0 0 0 1 106.45 0 0 3660 <> 0 1768 15904 -927 -2320 13266 -657 11275 237 0 <>
  1763 3 -12.105558 29.593315 17.981144 1026 T A 24 0.14000 0.14000 "THR " " CA " "    " 6 0 0 808080  C1763  2 1 -1125 "%RT%RN"  2 ""  2D00FF  0 0 0 0 0 0 1 100.04 0 0 3661 <> 0 1769 15288 -1094 -1878 12262 -672 10462 237 0 <>
  1764 2 -12.824084 28.232938 17.911582 1026 T A 24 0.50000 0.50000 "THR " " C  " "    " 6 0 0 808080  C1764  2 1 7 ""  1 ""  <> 0 0 0 0 0 0 1 95.76 0 0 3662 <> 0 1770 15063 -971 -1985 11486 -458 9834 237 0 <>
  1765 15 -12.208534 27.248083 17.509859 1026 T A 70 -0.50000 -0.50000 "THR " " O  " "    " 8 0 0 FF2E2E  O1765  2 1 7 ""  1 ""  <> 0 0 0 0 0 0 1 96.36 0 0 3663 <> 0 1771 15128 -661 -2343 11522 -340 9961 237 0 <>
  1766 3 -12.307256 30.320605 16.616603 1026 T A 24 0.20500 0.20500 "THR " " CB " "    " 6 0 0 808080  C1766  2 1 7 ""  1 ""  <> 0 0 0 0 0 0 1 96.53 0 0 3664 <> 0 1772 14455 -973 -1501 11819 -772 10402 237 0 <>
  1767 16 -11.650820 31.571787 16.654118 1026 T A 70 -0.68300 -0.68300 "THR " " OG1" "    " 8 0 0 FF2E2E  O1767  2 1 7 ""  1 ""  <> 0 0 0 0 0 0 1 98.5 0 0 3665 <> 0 1773 14360 -1078 -1443 12253 -915 10811 237 0 <>
  1768 3 -13.757826 30.602285 16.180999 1026 T A 24 -0.18000 -0.18000 "THR " " CG2" "    " 6 0 0 808080  C1768  2 1 7 ""  1 ""  <> 0 0 0 0 0 0 1 92.46 0 0 3666 <> 0 1774 14094 -1165 -1044 11127 -808 9911 237 0 <>
  1769 25 -14.109774 28.191560 18.288049 1027 I A 38 -0.50000 -0.50000 "ILE " " N  " "    " 7 0 0 2E2EFF  N1769  2 1 7 ""  1 ""  <> 0 0 0 0 0 0 1 90.35 0 0 3674 <> 0 1775 14648 -1210 -1681 10633 -397 9048 238 0 <>
  1770 3 -14.940698 26.983880 18.242622 1027 I A 24 0.14000 0.14000 "ILE " " CA " "    " 6 0 0 808080  C1770  2 1 -1125 "%RT%RN"  2 ""  2D00FF  0 0 0 0 0 0 1 84.65 0 0 3675 <> 0 1776 14187 -1159 -1758 9639 -160 8337 238 0 <>
  1771 2 -16.419292 27.371420 18.048456 1027 I A 24 0.50000 0.50000 "ILE " " C  " "    " 6 0 0 808080  C1771  2 1 7 ""  1 ""  <> 0 0 0 0 0 0 1 80 0 0 3676 <> 0 1777 13653 -1379 -1288 8884 -133 7860 238 0 <>
  1772 15 -16.795334 28.509559 18.324768 1027 I A 70 -0.50000 -0.50000 "ILE " " O  " "    " 8 0 0 FF2E2E  O1772  2 1 7 ""  1 ""  <> 0 0 0 0 0 0 1 78.66 0 0 3677 <> 0 1778 13447 -1605 -909 8827 -271 7613 238 0 <>
  1773 3 -14.767218 26.126559 19.535437 1027 I A 24 -0.06000 -0.06000 "ILE " " CB " "    " 6 0 0 808080  C1773  2 1 7 ""  1 ""  <> 0 0 0 0 0 0 1 86.96 0 0 3678 <> 0 1779 14871 -1250 -2067 9909 69 8260 238 0 <>
  1774 3 -15.423688 24.725462 19.428281 1027 I A 24 -0.12000 -0.12000 "ILE " " CG1" "    " 6 0 0 808080  C1774  2 1 7 ""  1 ""  <> 0 0 0 0 0 0 1 85.77 0 0 3679 <> 0 1780 14930 -1141 -2261 9429 355 8231 238 0 <>
  1775 3 -15.218148 26.853259 20.820139 1027 I A 24 -0.18000 -0.18000 "ILE " " CG2" "    " 6 0 0 808080  C1775  2 1 7 ""  1 ""  <> 0 0 0 0 0 0 1 87.64 0 0 3680 <> 0 1781 15226 -1601 -1775 10102 75 7970 238 0 <>
  1776 3 -14.991505 23.735006 20.512519 1027 I A 24 -0.18000 -0.18000 "ILE " " CD1" "    " 6 0 0 808080  C1776  2 1 7 ""  1 ""  <> 0 0 0 0 0 0 1 89.7 0 0 3681 <> 0 1782 15812 -1206 -2551 9878 646 8391 238 0 <>
  1777 25 -17.233249 26.414458 17.574135 1028 G A 38 -0.50000 -0.50000 "GLY " " N  " "    " 7 0 0 2E2EFF  N1777  2 1 7 ""  1 ""  <> 0 0 0 0 0 0 1 80.34 0 0 3693 <> 0 1783 13768 -1300 -1339 8640 39 8117 239 0 <>
  1778 3 -18.669157 26.580567 17.371600 1028 G A 24 0.08000 0.08000 "GLY " " CA " "    " 6 0 0 808080  C1778  2 1 -1125 "%RT%RN"  2 ""  2D00FF  0 0 0 0 0 0 1 81.82 0 0 3694 <> 0 1784 13959 -1498 -945 8651 108 8477 239 0 <>
  1779 2 -18.907227 27.352989 16.072084 1028 G A 24 0.50000 0.50000 "GLY " " C  " "    " 6 0 0 808080  C1779  2 1 7 ""  1 ""  <> 0 0 0 0 0 0 1 83.01 0 0 3695 <> 0 1785 13775 -1359 -705 8816 -119 8950 239 0 <>
  1780 15 -18.263490 27.074472 15.058372 1028 G A 70 -0.50000 -0.50000 "GLY " " O  " "    " 8 0 0 FF2E2E  O1780  2 1 7 ""  1 ""  <> 0 0 0 0 0 0 1 82.55 0 0 3696 <> 0 1786 13530 -1019 -934 8760 -233 9074 239 0 <>
  1781 25 -19.853909 28.303636 16.117922 1029 I A 38 -0.50000 -0.50000 "ILE " " N  " "    " 7 0 0 2E2EFF  N1781  0 1 7 ""  1 ""  <> 0 0 0 0 0 0 1 86.3 0 0 3700 <> 0 1787 14124 -1584 -231 9253 -170 9415 240 0 <>
  1782 3 -20.186064 29.196415 15.009354 1029 I A 24 0.14000 0.14000 "ILE " " CA " "    " 6 0 0 808080  C1782  0 1 -1125 "%RT%RN"  2 ""  2D00FF  0 0 0 0 0 0 1 85.48 0 0 3701 <> 0 1788 13712 -1465 38 9187 -374 9581 240 0 <>
  1783 2 -19.568537 30.573522 15.311873 1029 I A 24 0.50000 0.50000 "ILE " " C  " "    " 6 0 0 808080  C1783  0 1 7 ""  1 ""  <> 0 0 0 0 0 0 1 83.13 0 0 3702 <> 0 1789 13280 -1555 291 9152 -587 9152 240 0 <>
  1784 15 -20.240711 31.454886 15.845847 1029 I A 70 -0.50000 -0.50000 "ILE " " O  " "    " 8 0 0 FF2E2E  O1784  0 1 7 ""  1 ""  <> 0 0 0 0 0 0 1 82.73 0 0 3703 <> 0 1790 13289 -1810 671 9145 -639 8998 240 0 <>
  1785 3 -21.728874 29.308367 14.785974 1029 I A 24 -0.06000 -0.06000 "ILE " " CB " "    " 6 0 0 808080  C1785  0 1 7 ""  1 ""  <> 0 0 0 0 0 0 1 83.92 0 0 3704 <> 0 1791 13472 -1617 378 8800 -291 9612 240 0 <>
  1786 3 -22.353069 27.907938 14.578315 1029 I A 24 -0.12000 -0.12000 "ILE " " CG1" "    " 6 0 0 808080  C1786  0 1 7 ""  1 ""  <> 0 0 0 0 0 0 1 86.03 0 0 3705 <> 0 1792 13833 -1553 61 8748 -81 10108 240 0 <>
  1787 3 -22.096047 30.219259 13.591425 1029 I A 24 -0.18000 -0.18000 "ILE " " CG2" "    " 6 0 0 808080  C1787  0 1 7 ""  1 ""  <> 0 0 0 0 0 0 1 77.37 0 0 3706 <> 0 1793 12339 -1465 643 8024 -494 9034 240 0 <>
  1788 3 -23.874376 27.904993 14.375915 1029 I A 24 -0.18000 -0.18000 "ILE " " CD1" "    " 6 0 0 808080  C1788  0 1 7 ""  1 ""  <> 0 0 0 0 0 0 1 86.85 0 0 3707 <> 0 1794 13822 -1692 320 8646 15 10531 240 0 <>
  1789 25 -18.270770 30.707496 14.988868 1030 G A 38 -0.50000 -0.50000 "GLY " " N  " "    " 7 0 0 2E2EFF  N1789  0 1 7 ""  1 ""  <> 0 0 0 0 0 0 1 83.34 0 0 3719 <> 0 1795 13122 -1335 66 9340 -701 9202 241 0 <>
  1790 3 -17.524612 31.965737 15.041680 1030 G A 24 0.08000 0.08000 "GLY " " CA " "    " 6 0 0 808080  C1790  0 1 -1128 "%RT%RN"  2 ""  5A00FF  0 0 0 0 0 0 1 83.17 0 0 3720 <> 0 1796 12904 -1414 241 9523 -885 9174 241 0 <>
  1791 2 -17.209257 32.490642 16.450088 1030 G A 24 0.50000 0.50000 "GLY " " C  " "    " 6 0 0 808080  C1791  0 1 7 ""  1 ""  <> 0 0 0 0 0 0 1 86.61 0 0 3721 <> 0 1797 13561 -1727 251 10058 -953 9289 241 0 <>
  1792 15 -16.694304 33.604279 16.550907 1030 G A 70 -0.50000 -0.50000 "GLY " " O  " "    " 8 0 0 FF2E2E  O1792  0 1 7 ""  1 ""  <> 0 0 0 0 0 0 1 89.65 0 0 3722 <> 0 1798 13812 -1845 386 10550 -1135 9701 241 0 <>
  1793 25 -17.519096 31.735103 17.520322 1031 H A 38 -0.50000 -0.50000 "HID " " N  " "    " 7 0 0 2E2EFF  N1793  2 1 7 ""  1 ""  <> 0 0 0 0 0 0 1 86.77 0 0 3726 <> 0 1799 13935 -1847 91 10030 -804 9006 242 0 <>
  1794 3 -17.297029 32.144306 18.907467 1031 H A 24 0.14000 0.14000 "HID " " CA " "    " 6 0 0 808080  C1794  2 1 -1128 "%RT%RN"  2 ""  5A00FF  0 0 0 0 0 0 1 86.54 0 0 3727 <> 0 1800 14191 -2093 90 10111 -870 8578 242 0 <>
  1795 2 -15.797086 32.131946 19.252172 1031 H A 24 0.50000 0.50000 "HID " " C  " "    " 6 0 0 808080  C1795  2 1 7 ""  1 ""  <> 0 0 0 0 0 0 1 90.85 0 0 3728 <> 0 1801 14684 -2044 -348 10832 -971 9002 242 0 <>
  1796 15 -15.194925 31.060015 19.338871 1031 H A 70 -0.50000 -0.50000 "HID " " O  " "    " 8 0 0 FF2E2E  O1796  2 1 7 ""  1 ""  <> 0 0 0 0 0 0 1 88.29 0 0 3729 <> 0 1802 14391 -1875 -758 10529 -826 8626 242 0 <>
  1797 3 -18.125873 31.256839 19.859567 1031 H A 24 -0.00500 -0.00500 "HID " " CB " "    " 6 0 0 808080  C1797  2 1 7 ""  1 ""  <> 0 0 0 0 0 0 1 84.67 0 0 3730 <> 0 1803 14352 -2205 96 9793 -617 8025 242 0 <>
  1798 2 -17.975375 31.611769 21.318475 1031 H A 24 0.01500 0.01500 "HID " " CG " "    " 6 0 0 808080  C1798  2 1 7 ""  1 ""  <> 0 0 0 0 0 0 1 85.14 0 0 3731 <> 0 1804 14764 -2397 145 9993 -681 7592 242 0 <>
  1799 25 -18.683165 32.634458 21.915653 1031 H A 38 -0.57000 -0.57000 "HID " " ND1" "    " 7 0 0 2E2EFF  N1799  2 1 7 ""  1 ""  <> 0 0 0 0 0 0 1 85.06 0 0 3732 <> 0 1805 14899 -2566 611 10002 -783 7419 242 0 <>
  1800 2 -17.186239 31.083960 22.315318 1031 H A 24 -0.01500 -0.01500 "HID " " CD2" "    " 6 0 0 808080  C1800  2 1 7 ""  1 ""  <> 0 0 0 0 0 0 1 86.14 0 0 3733 <> 0 1806 15149 -2406 -229 10258 -675 7324 242 0 <>
  1801 2 -18.298240 32.701512 23.190053 1031 H A 24 0.29500 0.29500 "HID " " CE1" "    " 6 0 0 808080  C1801  2 1 7 ""  1 ""  <> 0 0 0 0 0 0 1 88.47 0 0 3734 <> 0 1807 15691 -2653 525 10577 -855 7345 242 0 <>
  1802 25 -17.385645 31.791085 23.504493 1031 H A 38 -0.49000 -0.49000 "HID " " NE2" "    " 7 0 0 2E2EFF  N1802  2 1 7 ""  1 ""  <> 0 0 0 0 0 0 1 88.73 0 0 3735 <> 0 1808 15799 -2567 1 10687 -789 7226 242 0 <>
  1803 25 -15.235363 33.337350 19.432353 1032 L A 38 -0.50000 -0.50000 "LEU " " N  " "    " 7 0 0 2E2EFF  N1803  2 1 7 ""  1 ""  <> 0 0 0 0 0 0 1 98.22 0 0 3743 <> 0 1809 15530 -2194 -283 11870 -1221 9920 243 0 <>
  1804 3 -13.833272 33.566933 19.775836 1032 L A 24 0.14000 0.14000 "LEU " " CA " "    " 6 0 0 808080  C1804  2 1 -1128 "%RT%RN"  2 ""  5A00FF  0 0 0 0 0 0 1 105.17 0 0 3744 <> 0 1810 16277 -2186 -712 12904 -1334 10778 243 0 <>
  1805 2 -13.568431 33.251052 21.260798 1032 L A 24 0.50000 0.50000 "LEU " " C  " "    " 6 0 0 808080  C1805  2 1 7 ""  1 ""  <> 0 0 0 0 0 0 1 111.01 0 0 3745 <> 0 1811 17445 -2299 -1040 13732 -1333 11003 243 0 <>
  1806 15 -14.437824 33.502344 22.096668 1032 L A 70 -0.50000 -0.50000 "LEU " " O  " "    " 8 0 0 FF2E2E  O1806  2 1 7 ""  1 ""  <> 0 0 0 0 0 0 1 111.24 0 0 3746 <> 0 1812 17877 -2434 -824 13728 -1318 10660 243 0 <>
  1807 3 -13.496408 35.034195 19.417949 1032 L A 24 -0.12000 -0.12000 "LEU " " CB " "    " 6 0 0 808080  C1807  2 1 7 ""  1 ""  <> 0 0 0 0 0 0 1 106.61 0 0 3747 <> 0 1813 16171 -2327 -555 13106 -1595 11229 243 0 <>
  1808 3 -11.992333 35.390912 19.424692 1032 L A 24 -0.06000 -0.06000 "LEU " " CG " "    " 6 0 0 808080  C1808  2 1 7 ""  1 ""  <> 0 0 0 0 0 0 1 108.57 0 0 3748 <> 0 1814 16064 -2304 -958 13486 -1669 11702 243 0 <>
  1809 3 -11.193403 34.544484 18.412127 1032 L A 24 -0.18000 -0.18000 "LEU " " CD1" "    " 6 0 0 808080  C1809  2 1 7 ""  1 ""  <> 0 0 0 0 0 0 1 106.43 0 0 3749 <> 0 1815 15458 -1970 -1152 13300 -1439 11682 243 0 <>
  1810 3 -11.783177 36.904507 19.202635 1032 L A 24 -0.18000 -0.18000 "LEU " " CD2" "    " 6 0 0 808080  C1810  2 1 7 ""  1 ""  <> 0 0 0 0 0 0 1 107.43 0 0 3750 <> 0 1816 15598 -2465 -735 13286 -1870 11934 243 0 <>
  1811 25 -12.373057 32.710067 21.551871 1033 L A 38 -0.50000 -0.50000 "LEU " " N  " "    " 7 0 0 2E2EFF  N1811  2 1 7 ""  1 ""  <> 0 0 0 0 0 0 1 116.97 0 0 3762 <> 0 1817 18101 -2213 -1554 14618 -1329 11724 244 0 <>
  1812 3 -11.968323 32.283182 22.893989 1033 L A 24 0.14000 0.14000 "LEU " " CA " "    " 6 0 0 808080  C1812  2 1 -1128 "%RT%RN"  2 ""  5A00FF  0 0 0 0 0 0 1 124.38 0 0 3763 <> 0 1818 19439 -2269 -1946 15662 -1314 12158 244 0 <>
  1813 2 -10.902217 33.232138 23.459598 1033 L A 24 0.50000 0.50000 "LEU " " C  " "    " 6 0 0 808080  C1813  2 1 7 ""  1 ""  <> 0 0 0 0 0 0 1 131.66 0 0 3764 <> 0 1819 20260 -2401 -2316 16713 -1597 13050 244 0 <>
  1814 15 -11.196853 33.963503 24.404391 1033 L A 70 -0.50000 -0.50000 "LEU " " O  " "    " 8 0 0 FF2E2E  O1814  2 1 7 ""  1 ""  <> 0 0 0 0 0 0 1 133.98 0 0 3765 <> 0 1820 20848 -2597 -2259 17011 -1841 13046 244 0 <>
  1815 3 -11.471816 30.817068 22.854634 1033 L A 24 -0.12000 -0.12000 "LEU " " CB " "    " 6 0 0 808080  C1815  2 1 7 ""  1 ""  <> 0 0 0 0 0 0 1 122.97 0 0 3766 <> 0 1821 19310 -2027 -2331 15503 -1016 11911 244 0 <>
  1816 3 -12.559089 29.797280 22.440486 1033 L A 24 -0.06000 -0.06000 "LEU " " CG " "    " 6 0 0 808080  C1816  2 1 7 ""  1 ""  <> 0 0 0 0 0 0 1 116.87 0 0 3767 <> 0 1822 18698 -1913 -2101 14545 -721 11161 244 0 <>
  1817 3 -11.946695 28.437024 22.049417 1033 L A 24 -0.18000 -0.18000 "LEU " " CD1" "    " 6 0 0 808080  C1817  2 1 7 ""  1 ""  <> 0 0 0 0 0 0 1 115.56 0 0 3768 <> 0 1823 18526 -1639 -2550 14355 -475 11026 244 0 <>
  1818 3 -13.646046 29.652593 23.523392 1033 L A 24 -0.18000 -0.18000 "LEU " " CD2" "    " 6 0 0 808080  C1818  2 1 7 ""  1 ""  <> 0 0 0 0 0 0 1 117.87 0 0 3769 <> 0 1824 19320 -2094 -1820 14618 -608 10847 244 0 <>
  1819 25 -9.686145 33.198604 22.889058 1034 T A 38 -0.50000 -0.50000 "THR " " N  " "    " 7 0 0 2E2EFF  N1819  2 1 7 ""  1 ""  <> 0 0 0 0 0 0 1 136.45 0 0 3781 <> 0 1825 20447 -2278 -2711 17419 -1568 13980 245 0 <>
  1820 3 -8.529024 33.922277 23.412911 1034 T A 24 0.14000 0.14000 "THR " " CA " "    " 6 0 0 808080  C1820  2 1 -1128 "%RT%RN"  2 ""  5A00FF  0 0 0 0 0 0 1 144.03 0 0 3782 <> 0 1826 21238 -2415 -3154 18487 -1800 14999 245 0 <>
  1821 2 -7.500220 34.203744 22.300932 1034 T A 24 0.50000 0.50000 "THR " " C  " "    " 6 0 0 808080  C1821  2 1 7 ""  1 ""  <> 0 0 0 0 0 0 1 143.46 0 0 3783 <> 0 1827 20466 -2325 -3289 18479 -1760 15563 245 0 <>
  1822 15 -7.375768 33.422036 21.355761 1034 T A 70 -0.50000 -0.50000 "THR " " O  " "    " 8 0 0 FF2E2E  O1822  2 1 7 ""  1 ""  <> 0 0 0 0 0 0 1 141.26 0 0 3784 <> 0 1828 19900 -2046 -3225 18238 -1514 15535 245 0 <>
  1823 3 -7.855258 33.134918 24.582140 1034 T A 24 0.20500 0.20500 "THR " " CB " "    " 6 0 0 808080  C1823  2 1 7 ""  1 ""  <> 0 0 0 0 0 0 1 151.1 0 0 3785 <> 0 1829 22482 -2361 -3738 19525 -1756 15405 245 0 <>
  1824 16 -6.781155 33.861974 25.153921 1034 T A 70 -0.68300 -0.68300 "THR " " OG1" "    " 8 0 0 FF2E2E  O1824  2 1 7 ""  1 ""  <> 0 0 0 0 0 0 1 156.82 0 0 3786 <> 0 1830 22966 -2486 -4246 20347 -1984 16273 245 0 <>
  1825 3 -7.294387 31.755824 24.187139 1034 T A 24 -0.18000 -0.18000 "THR " " CG2" "    " 6 0 0 808080  C1825  2 1 7 ""  1 ""  <> 0 0 0 0 0 0 1 150.12 0 0 3787 <> 0 1831 22276 -2050 -3952 19455 -1405 15308 245 0 <>
  1826 25 -6.766096 35.316240 22.467809 1035 K A 38 -0.50000 -0.50000 "LYS " " N  " "    " 7 0 0 2E2EFF  N1826  0 1 7 ""  1 ""  <> 0 0 0 0 0 0 1 146 0 0 3795 1 0 1832 20521 -2549 -3482 18804 -1997 16149 246 0 <>
  1827 3 -5.636342 35.724757 21.629958 1035 K A 24 0.14000 0.14000 "LYS " " CA " "    " 6 0 0 808080  C1827  0 1 -1128 "%RT%RN"  2 ""  5A00FF  0 0 0 0 0 0 1 146.56 0 0 3796 1 0 1833 19876 -2503 -3597 18945 -1918 16866 246 0 1
  1828 2 -4.382016 34.853549 21.848094 1035 K A 24 0.50000 0.50000 "LYS " " C  " "    " 6 0 0 808080  C1828  0 1 7 ""  1 ""  <> 0 0 0 0 0 0 1 149.74 0 0 3797 1 0 1834 20038 -2289 -4164 19556 -1733 17300 246 0 <>
  1829 15 -3.551538 34.776159 20.943002 1035 K A 70 -0.50000 -0.50000 "LYS " " O  " "    " 8 0 0 FF2E2E  O1829  0 1 7 ""  1 ""  <> 0 0 0 0 0 0 1 149.42 0 0 3798 1 0 1835 19425 -2069 -4160 19630 -1516 17717 246 0 <>
  1830 25 -4.265116 34.236430 23.040228 1036 S A 38 -0.50000 -0.50000 "SER " " N  " "    " 7 0 0 2E2EFF  N1830  0 1 7 ""  1 ""  <> 0 0 0 0 0 0 1 153 0 0 3817 <> 0 1837 20898 -2318 -4633 20033 -1804 17202 247 0 <>
  1831 3 -3.135251 33.415226 23.479198 1036 S A 24 0.14000 0.14000 "SER " " CA " "    " 6 0 0 808080  C1831  0 1 -1128 "%RT%RN"  2 ""  5A00FF  0 0 0 0 0 0 1 155.57 0 0 3818 <> 0 1838 21053 -2123 -5237 20552 -1649 17503 247 0 <>
  1832 2 -2.981231 32.136910 22.622516 1036 S A 24 0.50000 0.50000 "SER " " C  " "    " 6 0 0 808080  C1832  0 1 7 ""  1 ""  <> 0 0 0 0 0 0 1 151.86 0 0 3819 <> 0 1839 20471 -1698 -5138 20154 -1300 17073 247 0 <>
  1833 15 -3.989665 31.479903 22.354461 1036 S A 70 -0.50000 -0.50000 "SER " " O  " "    " 8 0 0 FF2E2E  O1833  0 1 7 ""  1 ""  <> 0 0 0 0 0 0 1 148.64 0 0 3820 <> 0 1840 20427 -1579 -4767 19628 -1195 16420 247 0 <>
  1834 3 -3.364715 33.050697 24.961434 1036 S A 24 0.14500 0.14500 "SER " " CB " "    " 6 0 0 808080  C1834  0 1 7 ""  1 ""  <> 0 0 0 0 0 0 1 160.08 0 0 3821 <> 0 1841 22233 -2215 -5723 21168 -1791 17422 247 0 <>
  1835 16 -2.294949 32.287276 25.489325 1036 S A 70 -0.68300 -0.68300 "SER " " OG " "    " 8 0 0 FF2E2E  O1835  0 1 7 ""  1 ""  <> 0 0 0 0 0 0 1 163.38 0 0 3822 <> 0 1842 22535 -1987 -6305 21769 -1611 17774 247 0 <>
  1836 25 -1.733232 31.795106 22.220452 1037 P A 38 -0.14000 -0.14000 "PRO " " N  " "    " 7 0 0 2E2EFF  N1836  0 1 7 ""  1 ""  <> 0 0 0 0 0 0 1 152.14 0 0 3828 <> 0 1843 19991 -1457 -5492 20372 -1122 17442 248 0 <>
  1837 3 -1.470851 30.596502 21.409037 1037 P A 24 0.01000 0.01000 "PRO " " CA " "    " 6 0 0 808080  C1837  0 1 -1128 "%RT%RN"  2 ""  5A00FF  0 0 0 0 0 0 1 150.36 0 0 3829 <> 0 1844 19620 -986 -5457 20219 -820 17291 248 0 <>
  1838 2 -1.564995 29.247687 22.155927 1037 P A 24 0.50000 0.50000 "PRO " " C  " "    " 6 0 0 808080  C1838  0 1 7 ""  1 ""  <> 0 0 0 0 0 0 1 152.44 0 0 3830 <> 0 1845 20424 -784 -5807 20468 -686 17028 248 0 <>
  1839 15 -1.507730 28.215094 21.490322 1037 P A 70 -0.50000 -0.50000 "PRO " " O  " "    " 8 0 0 FF2E2E  O1839  0 1 7 ""  1 ""  <> 0 0 0 0 0 0 1 151.91 0 0 3831 <> 0 1846 20389 -408 -5731 20364 -471 16968 248 0 <>
  1840 3 -0.058065 30.839746 20.858603 1037 P A 24 -0.12000 -0.12000 "PRO " " CB " "    " 6 0 0 808080  C1840  0 1 7 ""  1 ""  <> 0 0 0 0 0 0 1 152.48 0 0 3832 <> 0 1847 19128 -822 -5743 20716 -693 18093 248 0 <>
  1841 3 0.625789 31.645856 21.949012 1037 P A 24 -0.12000 -0.12000 "PRO " " CG " "    " 6 0 0 808080  C1841  0 1 7 ""  1 ""  <> 0 0 0 0 0 0 1 156.76 0 0 3833 <> 0 1848 19605 -1200 -6231 21306 -903 18650 248 0 <>
  1842 3 -0.495412 32.540697 22.466208 1037 P A 24 -0.05000 -0.05000 "PRO " " CD " "    " 6 0 0 808080  C1842  0 1 7 ""  1 ""  <> 0 0 0 0 0 0 1 155.14 0 0 3834 <> 0 1849 19830 -1613 -5928 20887 -1201 18230 248 0 <>
  1843 25 -1.689111 29.259489 23.495957 1038 S A 38 -0.50000 -0.50000 "SER " " N  " "    " 7 0 0 2E2EFF  N1843  0 1 7 ""  1 ""  <> 0 0 0 0 0 0 1 154.53 0 0 3842 <> 0 1850 21122 -1001 -6200 20749 -804 16843 249 0 <>
  1844 3 -1.813294 28.051854 24.314074 1038 S A 24 0.14000 0.14000 "SER " " CA " "    " 6 0 0 808080  C1844  0 1 -1128 "%RT%RN"  2 ""  5A00FF  0 0 0 0 0 0 1 155.43 0 0 3843 <> 0 1851 21752 -807 -6536 20853 -625 16450 249 0 <>
  1845 2 -3.227763 27.456381 24.210066 1038 S A 24 0.50000 0.50000 "SER " " C  " "    " 6 0 0 808080  C1845  0 1 7 ""  1 ""  <> 0 0 0 0 0 0 1 154.75 0 0 3844 <> 0 1852 22230 -802 -6089 20537 -517 16033 249 0 <>
  1846 15 -4.208939 28.188556 24.354667 1038 S A 70 -0.50000 -0.50000 "SER " " O  " "    " 8 0 0 FF2E2E  O1846  0 1 7 ""  1 ""  <> 0 0 0 0 0 0 1 152.26 0 0 3845 <> 0 1853 22143 -1081 -5660 20107 -672 15601 249 0 <>
  1847 3 -1.437635 28.386382 25.772110 1038 S A 24 0.14500 0.14500 "SER " " CB " "    " 6 0 0 808080  C1847  0 1 7 ""  1 ""  <> 0 0 0 0 0 0 1 157.01 0 0 3846 <> 0 1854 22275 -1000 -7089 21168 -766 16215 249 0 <>
  1848 16 -1.496361 27.241628 26.604161 1038 S A 70 -0.68300 -0.68300 "SER " " OG " "    " 8 0 0 FF2E2E  O1848  0 1 7 ""  1 ""  <> 0 0 0 0 0 0 1 156.91 0 0 3847 <> 0 1855 22760 -784 -7394 21152 -536 15707 249 0 <>
  1849 25 -3.294334 26.129762 23.998418 1039 L A 38 -0.50000 -0.50000 "LEU " " N  " "    " 7 0 0 2E2EFF  N1849  1 1 7 ""  1 ""  <> 0 0 0 0 0 0 1 157.36 0 0 3853 <> 0 1856 22759 -480 -6207 20780 -240 16250 250 0 <>
  1850 3 -4.542780 25.368282 23.935916 1039 L A 24 0.14000 0.14000 "LEU " " CA " "    " 6 0 0 808080  C1850  1 1 -1128 "%RT%RN"  2 ""  5A00FF  0 0 0 0 0 0 1 155.97 0 0 3854 <> 0 1857 23047 -466 -5841 20344 -82 15870 250 0 <>
  1851 2 -5.276565 25.304434 25.285025 1039 L A 24 0.50000 0.50000 "LEU " " C  " "    " 6 0 0 808080  C1851  1 1 7 ""  1 ""  <> 0 0 0 0 0 0 1 157.52 0 0 3855 <> 0 1858 23894 -725 -5820 20491 -50 15466 250 0 <>
  1852 15 -6.502473 25.293775 25.267869 1039 L A 70 -0.50000 -0.50000 "LEU " " O  " "    " 8 0 0 FF2E2E  O1852  1 1 7 ""  1 ""  <> 0 0 0 0 0 0 1 156.08 0 0 3856 <> 0 1859 24002 -895 -5348 20138 -20 15164 250 0 <>
  1853 3 -4.273325 23.957718 23.356387 1039 L A 24 -0.12000 -0.12000 "LEU " " CB " "    " 6 0 0 808080  C1853  1 1 7 ""  1 ""  <> 0 0 0 0 0 0 1 158.41 0 0 3857 <> 0 1860 23390 -43 -6045 20521 201 16277 250 0 <>
  1854 3 -5.506585 23.020356 23.242863 1039 L A 24 -0.06000 -0.06000 "LEU " " CG " "    " 6 0 0 808080  C1854  1 1 7 ""  1 ""  <> 0 0 0 0 0 0 1 159.21 0 0 3858 <> 0 1861 23974 -28 -5802 20296 417 16222 250 0 <>
  1855 3 -6.634416 23.624133 22.376104 1039 L A 24 -0.18000 -0.18000 "LEU " " CD1" "    " 6 0 0 808080  C1855  1 1 7 ""  1 ""  <> 0 0 0 0 0 0 1 154.62 0 0 3859 <> 0 1862 23281 -160 -5209 19556 299 15912 250 0 <>
  1856 3 -5.091928 21.613068 22.766860 1039 L A 24 -0.18000 -0.18000 "LEU " " CD2" "    " 6 0 0 808080  C1856  1 1 7 ""  1 ""  <> 0 0 0 0 0 0 1 161.47 0 0 3860 <> 0 1863 24315 403 -6141 20420 667 16618 250 0 <>
  1857 25 -4.546820 25.282431 26.416873 1040 N A 38 -0.50000 -0.50000 "ASN " " N  " "    " 7 0 0 2E2EFF  N1857  1 1 7 ""  1 ""  <> 0 0 0 0 0 0 1 160.27 0 0 3872 <> 0 1864 24463 -728 -6326 21006 -38 15426 251 0 <>
  1858 3 -5.147040 25.255585 27.755339 1040 N A 24 0.14000 0.14000 "ASN " " CA " "    " 6 0 0 808080  C1858  1 1 -1128 "%RT%RN"  2 ""  5A00FF  0 0 0 0 0 0 1 161.02 0 0 3873 <> 0 1865 25211 -901 -6324 21107 18 14863 251 0 <>
  1859 2 -5.920276 26.549448 28.067865 1040 N A 24 0.50000 0.50000 "ASN " " C  " "    " 6 0 0 808080  C1859  1 1 7 ""  1 ""  <> 0 0 0 0 0 0 1 155.65 0 0 3874 <> 0 1866 24664 -1242 -5876 20435 -274 14041 251 0 <>
  1860 15 -7.007228 26.455924 28.626473 1040 N A 70 -0.50000 -0.50000 "ASN " " O  " "    " 8 0 0 FF2E2E  O1860  1 1 7 ""  1 ""  <> 0 0 0 0 0 0 1 155.93 0 0 3875 <> 0 1867 25130 -1358 -5457 20361 -163 13756 251 0 <>
  1861 3 -4.081415 24.958764 28.838237 1040 N A 24 -0.12000 -0.12000 "ASN " " CB " "    " 6 0 0 808080  C1861  1 1 7 ""  1 ""  <> 0 0 0 0 0 0 1 169.81 0 0 3876 <> 0 1868 26410 -797 -6871 22439 23 15671 251 0 <>
  1862 2 -4.644098 24.418172 30.166852 1040 N A 24 0.50000 0.50000 "ASN " " CG " "    " 6 0 0 808080  C1862  1 1 7 ""  1 ""  <> 0 0 0 0 0 0 1 175.8 0 0 3877 <> 0 1869 27781 -838 -6747 23217 173 15799 251 0 <>
  1863 15 -5.835715 24.508656 30.454686 1040 N A 70 -0.50000 -0.50000 "ASN " " OD1" "    " 8 0 0 FF2E2E  O1863  1 1 7 ""  1 ""  <> 0 0 0 0 0 0 1 175.78 0 0 3878 <> 0 1870 28147 -1044 -6318 23150 133 15492 251 0 <>
  1864 25 -3.772749 23.849289 31.000556 1040 N A 38 -0.76000 -0.76000 "ASN " " ND2" "    " 7 0 0 2E2EFF  N1864  1 1 7 ""  1 ""  <> 0 0 0 0 0 0 1 181.53 0 0 3879 <> 0 1871 28604 -619 -7102 24048 368 16321 251 0 <>
  1865 25 -5.393690 27.715149 27.653872 1041 A A 38 -0.50000 -0.50000 "ALA " " N  " "    " 7 0 0 2E2EFF  N1865  1 1 7 ""  1 ""  <> 0 0 0 0 0 0 1 150.15 0 0 3886 <> 0 1872 23576 -1395 -5958 19853 -627 13621 252 0 <>
  1866 3 -6.075394 29.006596 27.780350 1041 A A 24 0.14000 0.14000 "ALA " " CA " "    " 6 0 0 808080  C1866  1 1 -1128 "%RT%RN"  2 ""  5A00FF  0 0 0 0 0 0 1 145.42 0 0 3887 <> 0 1873 23084 -1698 -5575 19230 -947 12941 252 0 <>
  1867 2 -7.361013 29.109316 26.935990 1041 A A 24 0.50000 0.50000 "ALA " " C  " "    " 6 0 0 808080  C1867  1 1 7 ""  1 ""  <> 0 0 0 0 0 0 1 136.2 0 0 3888 <> 0 1874 21845 -1763 -4862 17859 -885 12045 252 0 <>
  1868 15 -8.276687 29.821188 27.339018 1041 A A 70 -0.50000 -0.50000 "ALA " " O  " "    " 8 0 0 FF2E2E  O1868  1 1 7 ""  1 ""  <> 0 0 0 0 0 0 1 136.03 0 0 3889 <> 0 1875 22022 -1974 -4445 17784 -1068 11877 252 0 <>
  1869 3 -5.094718 30.132868 27.421098 1041 A A 24 -0.18000 -0.18000 "ALA " " CB " "    " 6 0 0 808080  C1869  1 1 7 ""  1 ""  <> 0 0 0 0 0 0 1 146.61 0 0 3890 <> 0 1876 22757 -1851 -5844 19476 -1302 13472 252 0 <>
  1870 25 -7.415806 28.384049 25.805573 1042 A A 38 -0.50000 -0.50000 "ALA " " N  " "    " 7 0 0 2E2EFF  N1870  1 1 7 ""  1 ""  <> 0 0 0 0 0 0 1 128.47 0 0 3896 <> 0 1877 20591 -1554 -4750 16765 -643 11457 253 0 <>
  1871 3 -8.586716 28.279310 24.935199 1042 A A 24 0.14000 0.14000 "ALA " " CA " "    " 6 0 0 808080  C1871  1 1 -1128 "%RT%RN"  2 ""  5A00FF  0 0 0 0 0 0 1 120.16 0 0 3897 <> 0 1878 19492 -1577 -4157 15508 -559 10657 253 0 <>
  1872 2 -9.608000 27.246447 25.440832 1042 A A 24 0.50000 0.50000 "ALA " " C  " "    " 6 0 0 808080  C1872  1 1 7 ""  1 ""  <> 0 0 0 0 0 0 1 114.87 0 0 3898 <> 0 1879 19313 -1538 -4005 14681 -224 9650 253 0 <>
  1873 15 -10.808678 27.504189 25.371726 1042 A A 70 -0.50000 -0.50000 "ALA " " O  " "    " 8 0 0 FF2E2E  O1873  1 1 7 ""  1 ""  <> 0 0 0 0 0 0 1 109.45 0 0 3899 <> 0 1880 18799 -1682 -3500 13861 -177 8928 253 0 <>
  1874 3 -8.107568 27.926744 23.520012 1042 A A 24 -0.18000 -0.18000 "ALA " " CB " "    " 6 0 0 808080  C1874  1 1 7 ""  1 ""  <> 0 0 0 0 0 0 1 117.56 0 0 3900 <> 0 1881 18621 -1342 -4132 15126 -509 10920 253 0 <>
  1875 25 -9.107346 26.107809 25.947746 1043 K A 38 -0.50000 -0.50000 "LYS " " N  " "    " 7 0 0 2E2EFF  N1875  1 1 7 ""  1 ""  <> 0 0 0 0 0 0 1 118.05 0 0 3906 <> 0 1882 19917 -1342 -4445 15094 36 9843 254 0 <>
  1876 3 -9.882407 25.003487 26.506315 1043 K A 24 0.14000 0.14000 "LYS " " CA " "    " 6 0 0 808080  C1876  1 1 -1128 "%RT%RN"  2 ""  5A00FF  0 0 0 0 0 0 1 120.06 0 0 3907 <> 0 1883 20622 -1305 -4358 15172 424 9823 254 0 <>
  1877 2 -10.520799 25.378728 27.851462 1043 K A 24 0.50000 0.50000 "LYS " " C  " "    " 6 0 0 808080  C1877  1 1 7 ""  1 ""  <> 0 0 0 0 0 0 1 124.08 0 0 3908 <> 0 1884 21656 -1501 -4177 15791 466 9695 254 0 <>
  1878 15 -11.681688 25.049224 28.047061 1043 K A 70 -0.50000 -0.50000 "LYS " " O  " "    " 8 0 0 FF2E2E  O1878  1 1 7 ""  1 ""  <> 0 0 0 0 0 0 1 123.72 0 0 3909 <> 0 1885 21913 -1588 -3791 15604 741 9490 254 0 <>
  1879 3 -8.972570 23.765818 26.635363 1043 K A 24 -0.12000 -0.12000 "LYS " " CB " "    " 6 0 0 808080  C1879  1 1 7 ""  1 ""  <> 0 0 0 0 0 0 1 121.37 0 0 3910 <> 0 1886 20858 -1013 -4911 15301 698 9957 254 0 <>
  1880 3 -9.675822 22.466583 27.079606 1043 K A 24 -0.12000 -0.12000 "LYS " " CG " "    " 6 0 0 808080  C1880  1 1 7 ""  1 ""  <> 0 0 0 0 0 0 1 121.77 0 0 3911 <> 0 1887 21313 -963 -4849 15087 1152 9868 254 0 <>
  1881 3 -8.694663 21.428175 27.643335 1043 K A 24 -0.12000 -0.12000 "LYS " " CD " "    " 6 0 0 808080  C1881  1 1 7 ""  1 ""  <> 0 0 0 0 0 0 1 126.6 0 0 3912 <> 0 1888 22119 -701 -5441 15705 1418 10277 254 0 <>
  1882 3 -8.261944 21.746831 29.085535 1043 K A 24 0.19000 0.19000 "LYS " " CE " "    " 6 0 0 808080  C1882  1 1 7 ""  1 ""  <> 0 0 0 0 0 0 1 130.33 0 0 3913 <> 0 1889 22896 -752 -5736 16496 1364 10129 254 0 <>
  1883 32 -7.354381 20.717529 29.620070 1043 K A 38 -0.30000 -0.30000 "LYS " " NZ " "    " 7 1 0 2E2EFF  N1883  1 1 7 ""  1 ""  <> 0 0 0 0 0 0 1 133.42 0 0 3914 <> 0 1890 23284 -459 -6195 16921 1577 10487 254 0 <>
  1884 25 -9.784590 26.082134 28.729425 1044 S A 38 -0.50000 -0.50000 "SER " " N  " "    " 7 0 0 2E2EFF  N1884  1 1 7 ""  1 ""  <> 0 0 0 0 0 0 1 128.38 0 0 3928 <> 0 1891 22302 -1554 -4467 16592 197 9885 255 0 <>
  1885 3 -10.270917 26.582755 30.019644 1044 S A 24 0.14000 0.14000 "SER " " CA " "    " 6 0 0 808080  C1885  1 1 -1128 "%RT%RN"  2 ""  5A00FF  0 0 0 0 0 0 1 134.6 0 0 3929 <> 0 1892 23629 -1672 -4334 17527 168 9985 255 0 <>
  1886 2 -11.336346 27.679634 29.868062 1044 S A 24 0.50000 0.50000 "SER " " C  " "    " 6 0 0 808080  C1886  1 1 7 ""  1 ""  <> 0 0 0 0 0 0 1 131.53 0 0 3930 <> 0 1893 23240 -1892 -3698 17099 -60 9635 255 0 <>
  1887 15 -12.254916 27.725579 30.683528 1044 S A 70 -0.50000 -0.50000 "SER " " O  " "    " 8 0 0 FF2E2E  O1887  1 1 7 ""  1 ""  <> 0 0 0 0 0 0 1 136.27 0 0 3931 <> 0 1894 24277 -1954 -3321 17736 63 9761 255 0 <>
  1888 3 -9.098521 27.103200 30.872338 1044 S A 24 0.14500 0.14500 "SER " " CB " "    " 6 0 0 808080  C1888  1 1 7 ""  1 ""  <> 0 0 0 0 0 0 1 141.13 0 0 3932 <> 0 1895 24553 -1636 -4910 18614 -120 10454 255 0 <>
  1889 16 -8.316754 26.030514 31.355538 1044 S A 70 -0.68300 -0.68300 "SER " " OG " "    " 8 0 0 FF2E2E  O1889  1 1 7 ""  1 ""  <> 0 0 0 0 0 0 1 144.96 0 0 3933 <> 0 1896 24852 -1395 -5450 19143 65 11081 255 0 <>
  1890 25 -11.220634 28.507158 28.812889 1045 E A 38 -0.50000 -0.50000 "GLU " " N  " "    " 7 0 0 2E2EFF  N1890  1 1 7 ""  1 ""  <> 0 0 0 0 0 0 1 123.69 0 0 3939 <> 0 1897 21750 -1980 -3564 16042 -365 9204 256 0 <>
  1891 3 -12.247019 29.468435 28.404271 1045 E A 24 0.14000 0.14000 "GLU " " CA " "    " 6 0 0 808080  C1891  1 1 -1128 "%RT%RN"  2 ""  5A00FF  0 0 0 0 0 0 1 118.62 0 0 3940 <> 0 1898 21044 -2163 -2957 15324 -565 8703 256 0 <>
  1892 2 -13.499607 28.797203 27.825065 1045 E A 24 0.50000 0.50000 "GLU " " C  " "    " 6 0 0 808080  C1892  1 1 7 ""  1 ""  <> 0 0 0 0 0 0 1 113.07 0 0 3941 <> 0 1899 20342 -2166 -2454 14410 -210 8209 256 0 <>
  1893 15 -14.597488 29.301775 28.048301 1045 E A 70 -0.50000 -0.50000 "GLU " " O  " "    " 8 0 0 FF2E2E  O1893  1 1 7 ""  1 ""  <> 0 0 0 0 0 0 1 110.39 0 0 3942 <> 0 1900 20170 -2287 -1914 14035 -193 7737 256 0 <>
  1894 3 -11.653789 30.496462 27.415521 1045 E A 24 -0.12000 -0.12000 "GLU " " CB " "    " 6 0 0 808080  C1894  1 1 7 ""  1 ""  <> 0 0 0 0 0 0 1 116.97 0 0 3943 <> 0 1901 20280 -2237 -2967 15085 -925 9079 256 0 <>
  1895 3 -10.793083 31.578151 28.106114 1045 E A 24 -0.22000 -0.22000 "GLU " " CG " "    " 6 0 0 808080  C1895  1 1 7 ""  1 ""  <> 0 0 0 0 0 0 1 123.76 0 0 3944 <> 0 1902 21143 -2350 -3297 16089 -1349 9790 256 0 <>
  1896 2 -11.566398 32.574158 28.989618 1045 E A 24 0.70000 0.70000 "GLU " " CD " "    " 6 0 0 808080  C1896  1 1 7 ""  1 ""  <> 0 0 0 0 0 0 1 127.45 0 0 3945 <> 0 1903 22058 -2486 -2969 16588 -1589 9782 256 0 <>
  1897 15 -12.783935 32.764036 28.767035 1045 E A 70 -0.80000 -0.80000 "GLU " " OE1" "    " 8 0 0 FF2E2E  O1897  1 1 7 ""  1 ""  <> 0 0 0 0 0 0 1 126.84 0 0 3946 <> 0 1904 22037 -2544 -2351 16400 -1521 9756 256 0 <>
  1898 18 -10.913176 33.141210 29.892561 1045 E A 70 -0.80000 -0.80000 "GLU " " OE2" "    " 8 -1 0 FF2E2E  O1898  1 1 7 ""  1 ""  <> 0 0 0 0 0 0 1 129.92 0 0 3947 <> 0 1905 22668 -2510 -3347 17034 -1858 9661 256 0 <>
  1899 25 -13.322975 27.657036 27.139034 1046 L A 38 -0.50000 -0.50000 "LEU " " N  " "    " 7 0 0 2E2EFF  N1899  1 1 7 ""  1 ""  <> 0 0 0 0 0 0 1 111.8 0 0 3954 <> 0 1906 19983 -2019 -2658 14099 66 8398 257 0 <>
  1900 3 -14.411307 26.812772 26.654444 1046 L A 24 0.14000 0.14000 "LEU " " CA " "    " 6 0 0 808080  C1900  1 1 -1128 "%RT%RN"  2 ""  5A00FF  0 0 0 0 0 0 1 108.17 0 0 3955 <> 0 1907 19526 -2020 -2317 13386 416 8188 257 0 <>
  1901 2 -15.107235 26.048361 27.801226 1046 L A 24 0.50000 0.50000 "LEU " " C  " "    " 6 0 0 808080  C1901  1 1 7 ""  1 ""  <> 0 0 0 0 0 0 1 110.21 0 0 3956 <> 0 1908 20295 -2059 -2183 13641 820 7938 257 0 <>
  1902 15 -16.330591 25.942163 27.779574 1046 L A 70 -0.50000 -0.50000 "LEU " " O  " "    " 8 0 0 FF2E2E  O1902  1 1 7 ""  1 ""  <> 0 0 0 0 0 0 1 106.47 0 0 3957 <> 0 1909 19904 -2174 -1693 13037 1056 7515 257 0 <>
  1903 3 -13.863184 25.894794 25.543193 1046 L A 24 -0.12000 -0.12000 "LEU " " CB " "    " 6 0 0 808080  C1903  1 1 7 ""  1 ""  <> 0 0 0 0 0 0 1 106.59 0 0 3958 <> 0 1910 19038 -1808 -2665 13002 562 8459 257 0 <>
  1904 3 -14.891779 24.959592 24.881159 1046 L A 24 -0.06000 -0.06000 "LEU " " CG " "    " 6 0 0 808080  C1904  1 1 7 ""  1 ""  <> 0 0 0 0 0 0 1 105.85 0 0 3959 <> 0 1911 18926 -1792 -2454 12578 886 8713 257 0 <>
[truncated: 1,206,614 more chars]
