# Supplementary material for: Impact of Intracellular Proteins on μ-Opioid Receptor Structure and Ligand Binding
Source: J Phys Chem B. 2024 Dec 19;129(1):71–87. doi: 10.1021/acs.jpcb.4c05214 (PMC11726672; doi:10.1021/acs.jpcb.4c05214)
Supplement: Supplementary file 1 — jp4c05214_si_002.zip [file jp4c05214_si_002.zip › XYZ Files of Ligands/BU72/BU72- Xtal Structure.xyz]

65
xtal BU72
C        2.2794038415     15.4365723834    -57.7303382873                 
C        1.9052214764     15.5049087187    -56.2596293056                 
N        1.0346283663     16.7142934759    -56.0266832892                 
C        0.7609106322     16.9331303425    -54.5622694340                 
C       -0.2225378177     16.7384863002    -56.9085114187                 
C       -1.1161032002     15.4947149762    -56.6571486079                 
C       -0.7768956709     14.2743828401    -57.4953065414                 
C       -1.5328636771     13.1069661908    -57.2845173816                 
C       -1.2779199357     11.9488206359    -58.0161021584                 
C       -0.2519245177     11.9510269943    -58.9472510757                 
O        0.0534645289     10.8414873039    -59.6765219034                 
C        0.5113632032     13.0929345453    -59.1720388578                 
C        0.2418289345     14.2864186048    -58.4827204756                 
C        1.0794223212     15.5674419609    -58.7262272002                 
C        1.5900845094     15.7646571448    -60.2298937830                 
N        2.9372301322     16.4378060430    -60.2271296907                 
C        0.6412345827     16.7632346729    -60.9962348080                 
O        0.7806609850     16.7525504713    -62.4164899562                 
C        0.4521816356     15.5339221413    -63.0722654446                 
C       -0.8104084378     16.7093076972    -60.6113935164                 
C       -1.0615404244     16.8046467213    -59.3030028311                 
C        0.1785709461     16.8237656798    -58.3980130428                 
C        0.9186038089     18.1311808199    -58.8412010907                 
C        1.2423116125     18.0908110085    -60.4049402234                 
C        0.7252037281     19.3631767111    -61.0911619637                 
C        2.7309319425     17.8199733422    -60.7203999557                 
C        3.7496261382     18.8342668269    -60.2380576884                 
C        4.0317089039     19.9436911983    -61.0579866600                 
C        4.9542329903     20.9176268340    -60.6714954705                 
C        5.6146564832     20.8025340150    -59.4535745239                 
C        5.3629150818     19.7067532724    -58.6326304822                 
C        4.4456067288     18.7271373585    -59.0267830201                 
H        2.9962530860     16.2454748950    -57.8776678337                 
H        2.8341569700     14.5073263841    -57.9157601283                 
H        2.8064256942     15.6351217090    -55.6494185126                 
H        1.3799547795     14.6165004347    -55.8979240958                 
H        1.7206251596     17.0999833526    -54.0653708519                 
H        0.2687598803     16.0503182777    -54.1492710293                 
H        0.1327131891     17.8214482828    -54.4608747875                 
H       -0.7650049258     17.6437276300    -56.6084230129                 
H       -2.1540134085     15.7677167913    -56.8898616567                 
H       -1.1110069954     15.2122873091    -55.5994599133                 
H       -2.3362222753     13.0929146166    -56.5492056075                 
H       -1.8787524253     11.0610239736    -57.8418178700                 
H       -0.5850273694     10.1369369794    -59.4725420775                 
H        1.3215153647     13.0106374781    -59.8910697550                 
H        1.7081393496     14.8213484246    -60.7590737164                 
H        3.5453989108     15.9747051962    -60.9084913789                 
H        0.5548777939     15.6958036169    -64.1490521189                 
H       -0.5800464756     15.2345655705    -62.8724767210                 
H        1.1382910712     14.7320745082    -62.7916543395                 
H       -1.5982616143     16.7181120395    -61.3570339842                 
H       -2.0798798224     16.8735504765    -58.9331749774                 
H        1.8277353056     18.2889035075    -58.2574211062                 
H        0.2771550617     18.9956739596    -58.6193756763                 
H       -0.3609755694     19.4595728349    -60.9896681108                 
H        0.9575661340     19.3694773895    -62.1612519142                 
H        1.1690987240     20.2596207776    -60.6459302357                 
H        2.8685780847     17.7733151217    -61.8113856479                 
H        3.5377611567     20.0539651302    -62.0227130123                 
H        5.1619769852     21.7601271265    -61.3270877885                 
H        6.3370539333     21.5578109209    -59.1540917052                 
H        5.8973539002     19.6079501240    -57.6913443628                 
H        4.3023383903     17.8691610753    -58.3820758332                 
H        1.5987162520     17.5291741951    -56.3031820784                 
