# Supplementary material for: Impact of Intracellular Proteins on μ-Opioid Receptor Structure and Ligand Binding
Source: J Phys Chem B. 2024 Dec 19;129(1):71–87. doi: 10.1021/acs.jpcb.4c05214 (PMC11726672; doi:10.1021/acs.jpcb.4c05214)
Supplement: Supplementary file 1 — jp4c05214_si_002.zip [file jp4c05214_si_002.zip › XYZ Files of Ligands/BU72/BU72-Structure 1.xyz]

65
gfn2-1-1-wb97xd.log	Energy: -844847.7584083
O         -0.73001       -3.27958        0.57622
O          4.95055       -1.64410       -2.30187
N         -1.15818       -1.13688       -1.35329
N          0.45299        2.91035        0.45912
C          0.39399        0.51271        1.15456
C          0.81711        0.09486       -0.29410
C         -1.62611       -1.06816        0.98948
C          0.09922       -1.26805       -0.59456
C         -0.34084       -1.92521        0.74517
C         -1.14920        0.38740        1.28747
C          0.96891        1.89820        1.46108
C         -2.29223       -1.21488       -0.40841
C          0.38212        1.18186       -1.30011
C          0.97031       -0.49726        2.12409
C          2.34646        0.02152       -0.34995
C          0.61612       -1.75499        1.87986
C          2.49876        1.84080        1.46368
C         -2.48845       -1.58672        2.13417
C          0.86361        2.57485       -0.94214
C          3.11144        0.87356        0.46665
C         -3.44403       -0.27069       -0.69918
C          2.99968       -0.79590       -1.27576
C          0.78375        4.31897        0.80893
C          4.50351        0.84375        0.36053
C          0.27651       -4.14140        0.06399
C         -4.67931       -0.51104       -0.08006
C         -3.34769        0.82013       -1.56636
C          4.38787       -0.80637       -1.36795
C          5.15516        0.00993       -0.54008
C         -5.76518        0.33678       -0.28251
C         -4.43452        1.67027       -1.77748
C         -5.64527        1.43979       -1.12885
H          0.76906       -1.91900       -1.15001
H         -1.42233        0.66405        2.30981
H         -1.67666        1.08066        0.62532
H          0.60694        2.25264        2.42905
H         -2.71715       -2.22499       -0.42946
H         -0.70210        1.19976       -1.36735
H          0.75629        0.93397       -2.29734
H         -1.21888       -1.91701       -1.99661
H          1.60049       -0.20190        2.95609
H          0.91612       -2.60669        2.48168
H          2.80857        1.55736        2.47377
H          2.91980        2.83771        1.30835
H         -1.89637       -1.63807        3.05394
H         -2.89376       -2.58000        1.92255
H         -3.32561       -0.90757        2.32077
H          1.94774        2.68946       -0.99420
H          0.40620        3.32140       -1.59289
H          2.44395       -1.43107       -1.95689
H          1.84446        4.49785        0.64205
H          0.19565        4.96945        0.16192
H          0.52526        4.49201        1.85320
H          5.09439        1.49779        0.99691
H         -0.03765       -5.16158        0.29190
H          0.37794       -4.03742       -1.02275
H          1.24928       -3.95485        0.53444
H         -4.79670       -1.38043        0.56068
H         -2.42317        0.99903       -2.10116
H          6.23906       -0.00049       -0.60928
H         -6.70917        0.12928        0.21278
H         -4.33204        2.51099       -2.45751
H         -6.49095        2.10075       -1.29236
H          5.91186       -1.55624       -2.28622
H         -0.56869        2.85004        0.49027
