# Supplementary material for: Impact of Intracellular Proteins on μ-Opioid Receptor Structure and Ligand Binding
Source: J Phys Chem B. 2024 Dec 19;129(1):71–87. doi: 10.1021/acs.jpcb.4c05214 (PMC11726672; doi:10.1021/acs.jpcb.4c05214)
Supplement: Supplementary file 1 — jp4c05214_si_002.zip [file jp4c05214_si_002.zip › XYZ Files of Ligands/BU72/BU72-Structure 2.xyz]

65
gfn2-6-6-wb97xd.log	Energy: -844845.2180053
O         -0.74773       -3.24578        0.02071
O          4.95512       -1.64246       -2.46668
N         -1.15147       -0.88020       -1.51554
N          0.62607        2.85039        0.68452
C          0.46280        0.40382        1.13316
C          0.88394        0.11380       -0.34743
C         -1.63138       -1.05618        0.81330
C          0.09635       -1.17155       -0.78112
C         -0.37873       -1.95154        0.47954
C         -1.08467        0.33945        1.24678
C          1.09520        1.72339        1.58057
C         -2.29090       -1.04237       -0.59071
C          0.52350        1.31586       -1.24684
C          0.98882       -0.72596        1.98869
C          2.40761       -0.03172       -0.39771
C          0.58683       -1.93837        1.61827
C          2.62154        1.60160        1.57855
C         -2.55201       -1.61794        1.88898
C          1.04614        2.64635       -0.73878
C          3.20139        0.70526        0.49891
C         -3.43632       -0.06729       -0.77540
C          3.03183       -0.79415       -1.38791
C          1.00017        4.20199        1.18375
C          4.59175        0.62048        0.40043
C         -0.83269       -4.30266        0.96877
C         -4.70606       -0.44528       -0.31614
C         -3.30281        1.18969       -1.37090
C          4.41902       -0.86317       -1.46877
C          5.21397       -0.15938       -0.56701
C         -5.79666        0.41487       -0.41602
C         -4.39306        2.05409       -1.47883
C         -5.64339        1.67468       -0.99567
H          0.72242       -1.81673       -1.39360
H         -1.35194        0.53263        2.28975
H         -1.57073        1.11928        0.65201
H          0.74352        1.99426        2.57897
H         -2.72421       -2.04166       -0.71548
H         -0.55625        1.38076       -1.34324
H          0.91894        1.15379       -2.25357
H         -1.24426       -1.55313       -2.26655
H          1.64681       -0.55080        2.83302
H          0.88938       -2.84531        2.12763
H          2.91451        1.21432        2.55849
H          3.08558        2.58944        1.51585
H         -1.99735       -1.78331        2.81840
H         -3.01374       -2.56010        1.57919
H         -3.35546       -0.90670        2.10628
H          2.13409        2.72919       -0.76612
H          0.62432        3.47135       -1.31435
H          2.45391       -1.33954       -2.12602
H          2.07025        4.35541        1.05482
H          0.45002        4.93899        0.59956
H          0.72725        4.27451        2.23607
H          5.20490        1.18632        1.09748
H         -1.47459       -5.06477        0.52216
H          0.15319       -4.74109        1.16172
H         -1.27395       -3.98206        1.91633
H         -4.84248       -1.43173        0.11922
H         -2.34514        1.49723       -1.77189
H          6.29701       -0.21501       -0.62944
H         -6.76857        0.09678       -0.05055
H         -4.26166        3.02489       -1.94778
H         -6.49200        2.34660       -1.08059
H          5.91897       -1.60824       -2.42491
H         -0.39716        2.82233        0.69913
