# Supplementary material for: Impact of Intracellular Proteins on μ-Opioid Receptor Structure and Ligand Binding
Source: J Phys Chem B. 2024 Dec 19;129(1):71–87. doi: 10.1021/acs.jpcb.4c05214 (PMC11726672; doi:10.1021/acs.jpcb.4c05214)
Supplement: Supplementary file 1 — jp4c05214_si_002.zip [file jp4c05214_si_002.zip › XYZ Files of Ligands/BU72/BU72-Structure 3.xyz]

65
gfn2-8-8-wb97xd.log	Energy: -844845.2064528
O         -0.74450        3.27098        0.00424
O          5.04486        1.49254        2.50568
N         -1.14172        0.90864        1.52026
N          0.60319       -2.82231       -0.75659
C          0.45598       -0.36638       -1.16092
C          0.87108       -0.10392        0.32610
C         -1.63220        1.09352       -0.81265
C          0.10164        1.18755        0.77640
C         -0.37698        1.98235       -0.47230
C         -1.09069       -0.29329       -1.27822
C          1.08316       -1.68149       -1.62926
C         -2.28577        1.05437        0.59682
C          0.48215       -1.31788        1.19687
C          0.98898        0.77454       -1.99674
C          2.39609        0.01787        0.39325
C          0.58866        1.98275       -1.61086
C          2.60971       -1.56809       -1.61870
C         -2.55078        1.67779       -1.87901
C          1.00643       -2.64256        0.67506
C          3.18912       -0.70403       -0.51346
C         -3.40643        0.05008        0.78765
C          3.01999        0.74247        1.41426
C          0.98047       -4.16647       -1.27322
C          4.58080       -0.64035       -0.39814
C         -0.82630        4.34140       -0.92874
C         -4.66267        0.33635        0.23353
C         -3.26244       -1.14190        1.50177
C          4.40713        0.78589        1.51401
C          5.20188        0.10010        0.59819
C         -5.72314       -0.55879        0.34774
C         -4.32332       -2.04082        1.62370
C         -5.55549       -1.75962        1.03845
H          0.74132        1.82116        1.38702
H         -1.35333       -0.45827       -2.32715
H         -1.58549       -1.08509       -0.70671
H          0.73449       -1.93175       -2.63418
H         -2.74035        2.04291        0.73242
H         -0.60025       -1.37954        1.26278
H          0.85340       -1.17792        2.21590
H         -1.23101        1.59771        2.25689
H          1.64821        0.60981       -2.84219
H          0.89497        2.89576       -2.10696
H          2.90889       -1.15781       -2.58740
H          3.06830       -2.55965       -1.57943
H         -3.02337        2.60710       -1.54743
H         -3.34448        0.96610       -2.12660
H         -1.98815        1.87410       -2.79767
H          2.09355       -2.73102        0.71516
H          0.57316       -3.47441        1.23199
H          2.43408        1.27067        2.16036
H          0.72333       -4.22011       -2.33060
H          2.04787       -4.32611       -1.13054
H          0.41884       -4.91098       -0.70986
H          5.19302       -1.19454       -1.10528
H         -1.46396        5.09990       -0.47007
H          0.16107        4.77839       -1.11734
H         -1.27087        4.03630       -1.87988
H         -4.81625        1.27866       -0.28485
H         -2.32124       -1.36416        1.98907
H          6.28328        0.14051        0.67842
H         -6.68429       -0.31330       -0.09426
H         -4.18351       -2.96038        2.18456
H         -6.38113       -2.45838        1.13287
H          4.39416        1.91583        3.07962
H         -0.41976       -2.79273       -0.78322
