# Supplementary material for: Impact of Intracellular Proteins on μ-Opioid Receptor Structure and Ligand Binding
Source: J Phys Chem B. 2024 Dec 19;129(1):71–87. doi: 10.1021/acs.jpcb.4c05214 (PMC11726672; doi:10.1021/acs.jpcb.4c05214)
Supplement: Supplementary file 1 — jp4c05214_si_002.zip [file jp4c05214_si_002.zip › XYZ Files of Ligands/Fentanyl/Fentanyl-Structure 1.xyz]

54
gfn2-25-25-wb97xd.log	Energy: -652733.4402178
O          3.63314       -2.35753       -0.25272
N         -1.70158       -1.66606        0.06459
N          2.42659       -0.47974        0.14352
C          1.18998       -1.26654        0.28156
C          0.20833       -0.63157        1.26366
C          0.50032       -1.48423       -1.06789
C         -1.03865       -1.48926        1.39810
C         -0.76246       -2.31447       -0.90966
C         -2.99976       -2.40971        0.15162
C         -4.08426       -1.61853        0.88186
C          2.33594        0.95431        0.13272
C          3.58989       -1.11995       -0.15375
C         -4.27798       -0.23632        0.29961
C          4.82504       -0.26176       -0.34721
C          2.06741        1.62651       -1.05923
C          2.48956        1.66645        1.32165
C          6.09606       -1.07111       -0.56001
C         -3.82756        0.89817        0.98157
C         -4.86204       -0.07438       -0.96287
C          1.94854        3.01509       -1.05948
C          2.37188        3.05430        1.31763
C          2.09861        3.72989        0.12819
C         -3.95973        2.16832        0.41865
C         -4.99651        1.19182       -1.52706
C         -4.54432        2.31806       -0.83712
H          1.49085       -2.23863        0.68003
H         -0.08586        0.36940        0.92767
H          0.65825       -0.53064        2.25476
H          1.16724       -2.00644       -1.75867
H          0.24290       -0.51666       -1.51425
H         -0.81342       -2.49426        1.76399
H         -1.75350       -1.01699        2.07019
H         -1.29382       -2.40890       -1.85709
H         -0.55018       -3.31203       -0.51624
H         -3.30585       -2.60749       -0.87732
H         -2.79038       -3.35871        0.64908
H         -3.86307       -1.55258        1.95003
H         -5.00244       -2.20516        0.78139
H          4.92984        0.39719        0.52113
H          4.64572        0.39806       -1.20358
H          1.96317        1.06275       -1.98084
H          2.70037        1.13115        2.24202
H          6.02686       -1.69916       -1.45240
H          6.30637       -1.71787        0.29653
H          6.94352       -0.39217       -0.68841
H         -3.36816        0.78531        1.96032
H         -5.21507       -0.94859       -1.50438
H          1.74099        3.53683       -1.98835
H          2.49271        3.60684        2.24396
H          2.00562        4.81135        0.12685
H         -3.60575        3.03852        0.96313
H         -5.45626        1.30119       -2.50465
H         -4.64938        3.30532       -1.27634
H         -1.91116       -0.72745       -0.29872
