# Supplementary material for: Impact of Intracellular Proteins on μ-Opioid Receptor Structure and Ligand Binding
Source: J Phys Chem B. 2024 Dec 19;129(1):71–87. doi: 10.1021/acs.jpcb.4c05214 (PMC11726672; doi:10.1021/acs.jpcb.4c05214)
Supplement: Supplementary file 1 — jp4c05214_si_002.zip [file jp4c05214_si_002.zip › XYZ Files of Ligands/Fentanyl/Fentanyl-Structure 10.xyz]

54
gfn2-196-196-wb97xd.log	Energy: -652731.9895539
O         -4.75511        0.18149       -0.46402
N          1.48226       -1.65726       -0.16725
N         -2.55153       -0.18252       -0.10128
C         -1.37773       -1.06916       -0.02166
C         -0.63929       -1.16842       -1.35812
C         -0.40576       -0.63788        1.07552
C          0.55177       -2.10662       -1.25389
C          0.76732       -1.60047        1.14972
C          2.72338       -2.49609       -0.12496
C          3.81463       -1.88903        0.75612
C         -2.33836        1.23885       -0.03717
C         -3.81035       -0.62277       -0.35823
C          4.11952       -0.45373        0.38902
C         -4.07260       -2.10889       -0.46445
C         -2.41650        1.89364        1.19078
C         -2.04228        1.95098       -1.19796
C         -4.30368       -2.73195        0.91869
C          3.73000        0.59891        1.22304
C          4.74788       -0.15213       -0.82564
C         -2.18394        3.26534        1.25865
C         -1.80893        3.32334       -1.12598
C         -1.87632        3.98110        0.10149
C          3.96338        1.92459        0.85478
C          4.98357        1.16973       -1.19549
C          4.59001        2.21316       -0.35574
H         -1.73733       -2.06257        0.24890
H         -0.29305       -0.17645       -1.66938
H         -1.30850       -1.55028       -2.13412
H         -0.90164       -0.62989        2.04962
H         -0.02545        0.37185        0.88479
H          0.24933       -3.12615       -1.00065
H          1.12249       -2.12285       -2.18268
H          1.47912       -1.27469        1.90641
H          0.45174       -2.62302        1.37237
H          2.42782       -3.48613        0.22754
H          3.07041       -2.57589       -1.15681
H          4.70022       -2.51517        0.61076
H          3.54336       -1.96034        1.81227
H         -3.26647       -2.62446       -0.99151
H         -4.97685       -2.21197       -1.06762
H         -2.65416        1.32699        2.08552
H         -2.00251        1.43296       -2.15083
H         -5.13345       -2.23584        1.43070
H         -3.41617       -2.65350        1.55440
H         -4.55220       -3.79094        0.81183
H          3.23658        0.37811        2.16626
H          5.05495       -0.96120       -1.48383
H         -2.24254        3.77417        2.21557
H         -1.57695        3.87716       -2.03020
H         -1.69321        5.04962        0.15619
H          3.65427        2.72964        1.51457
H          5.47619        1.38671       -2.13855
H          4.77280        3.24376       -0.64398
H          1.77266       -0.69804       -0.39677
