# Supplementary material for: Impact of Intracellular Proteins on μ-Opioid Receptor Structure and Ligand Binding
Source: J Phys Chem B. 2024 Dec 19;129(1):71–87. doi: 10.1021/acs.jpcb.4c05214 (PMC11726672; doi:10.1021/acs.jpcb.4c05214)
Supplement: Supplementary file 1 — jp4c05214_si_002.zip [file jp4c05214_si_002.zip › XYZ Files of Ligands/Fentanyl/Fentanyl-Structure 11.xyz]

54
gfn2-111-111-wb97xd.log	Energy: -652731.8003724
O         -3.44867       -2.35000       -0.88338
N          1.66457       -1.57737        0.63424
N         -2.36682       -0.43398       -0.33765
C         -1.07394       -1.13655       -0.31080
C          0.08415       -0.24065       -0.74390
C         -0.77666       -1.73107        1.06853
C          1.38283       -1.02735       -0.73668
C          0.54678       -2.47805        1.07325
C          3.00564       -2.25976        0.71867
C          4.10194       -1.33075        1.23657
C         -2.42386        0.92842        0.11473
C         -3.49847       -1.14022       -0.60617
C          4.35368       -0.12210        0.36646
C         -4.81429       -0.38889       -0.56133
C         -2.59736        1.20558        1.47030
C         -2.28104        1.96882       -0.80267
C         -5.99826       -1.22251       -1.02945
C          5.02324       -0.25699       -0.85518
C          3.86793        1.13605        0.73279
C         -2.62575        2.52834        1.90836
C         -2.31040        3.28957       -0.36165
C         -2.48068        3.57090        0.99399
C          5.18806        0.83808       -1.69931
C          4.02925        2.23536       -0.11147
C          4.68636        2.08812       -1.33134
H         -1.16016       -1.95417       -1.03076
H          0.18430        0.62166       -0.07466
H         -0.07408        0.14021       -1.75626
H         -1.56383       -2.43087        1.36079
H         -0.74193       -0.93111        1.81750
H          1.34152       -1.88943       -1.40691
H          2.22414       -0.39730       -1.02116
H          0.79493       -2.83321        2.07383
H          0.54448       -3.32536        0.38225
H          2.89305       -3.10306        1.40065
H          3.23143       -2.64518       -0.27737
H          5.00726       -1.94181        1.30483
H          3.84621       -1.01497        2.25349
H         -4.71994        0.51921       -1.16558
H         -4.97060       -0.04837        0.46869
H         -2.71996        0.38739        2.17313
H         -2.14858        1.73916       -1.85514
H         -6.14015       -2.10611       -0.40133
H         -5.86763       -1.55619       -2.06284
H         -6.91053       -0.62167       -0.98003
H          5.40581       -1.23112       -1.14963
H          3.34781        1.25249        1.68046
H         -2.76368        2.74248        2.96343
H         -2.19993        4.09807       -1.07731
H         -2.50313        4.60071        1.33623
H          5.70747        0.71751       -2.64523
H          3.64063        3.20491        0.18519
H          4.81186        2.94149       -1.99063
H          1.67345       -0.78180        1.28309
