# Supplementary material for: Impact of Intracellular Proteins on μ-Opioid Receptor Structure and Ligand Binding
Source: J Phys Chem B. 2024 Dec 19;129(1):71–87. doi: 10.1021/acs.jpcb.4c05214 (PMC11726672; doi:10.1021/acs.jpcb.4c05214)
Supplement: Supplementary file 1 — jp4c05214_si_002.zip [file jp4c05214_si_002.zip › XYZ Files of Ligands/Fentanyl/Fentanyl-Structure 12.xyz]

54
gfn2-109-109-wb97xd.log	Energy: -652731.5153827
O          3.37044       -2.55634        0.86096
N         -1.72260       -1.57017       -0.61926
N          2.38709       -0.61517        0.21909
C          1.05841       -1.24880        0.23927
C         -0.04055       -0.28765        0.68646
C          0.69434       -1.85185       -1.11994
C         -1.37412       -1.01226        0.73294
C         -0.66389       -2.53222       -1.07343
C         -3.09883       -2.18311       -0.65284
C         -4.15870       -1.20602       -1.15905
C          2.50103        0.73025       -0.27318
C          3.47907       -1.36106        0.53039
C         -4.31944        0.03037       -0.30636
C          4.83829       -0.69794        0.53210
C          2.64993        0.95791       -1.64115
C          2.43490        1.80214        0.61546
C          5.18928       -0.18837        1.93555
C         -4.97504       -0.04154        0.92808
C         -3.76017        1.24864       -0.70186
C          2.73732        2.26357       -2.11940
C          2.52397        3.10630        0.13351
C          2.67390        3.33864       -1.23337
C         -5.05465        1.07550        1.75575
C         -3.83566        2.36945        0.12591
C         -4.47987        2.28443        1.35856
H          1.12229       -2.05682        0.97191
H         -0.11968        0.56511        0.00233
H          0.16617        0.10425        1.68574
H          1.43736       -2.59572       -1.41896
H          0.67819       -1.06561       -1.88373
H         -1.35157       -1.86502        1.41588
H         -2.17641       -0.33972        1.03225
H         -0.95767       -2.89120       -2.06012
H         -0.68272       -3.36683       -0.36743
H         -3.05070       -3.04438       -1.31994
H         -3.31543       -2.53612        0.35713
H         -5.09702       -1.76821       -1.19036
H         -3.91520       -0.92341       -2.18859
H          4.88678        0.12234       -0.18586
H          5.55668       -1.46135        0.22409
H          2.71166        0.11415       -2.32100
H          2.31401        1.61079        1.67677
H          6.20227        0.22245        1.93842
H          5.14772       -0.99999        2.66799
H          4.50047        0.59981        2.25375
H         -5.41440       -0.98403        1.24531
H         -3.24960        1.31584       -1.65954
H          2.85898        2.43943       -3.18349
H          2.47549        3.94002        0.82675
H          2.74342        4.35536       -1.60700
H         -5.56460        1.00410        2.71175
H         -3.39026        3.30685       -0.19335
H         -4.53866        3.15456        2.00514
H         -1.70959       -0.78685       -1.28282
