# Supplementary material for: Impact of Intracellular Proteins on μ-Opioid Receptor Structure and Ligand Binding
Source: J Phys Chem B. 2024 Dec 19;129(1):71–87. doi: 10.1021/acs.jpcb.4c05214 (PMC11726672; doi:10.1021/acs.jpcb.4c05214)
Supplement: Supplementary file 1 — jp4c05214_si_002.zip [file jp4c05214_si_002.zip › XYZ Files of Ligands/Fentanyl/Fentanyl-Structure 13.xyz]

54
gfn2-218-218-wb97xd.log	Energy: -652729.9636898
O          5.17878       -1.26984       -0.35356
N         -1.22697       -0.03434        0.18469
N          3.03363       -0.57307       -0.19728
C          1.58365       -0.80710       -0.12067
C          0.99960       -0.40647        1.23508
C          0.81921       -0.09014       -1.23354
C         -0.48421       -0.72804        1.28964
C         -0.66503       -0.40969       -1.15530
C         -2.69916       -0.29602        0.29154
C         -3.52800        0.58601       -0.63879
C          3.50445        0.78219       -0.08521
C          3.96634       -1.55319       -0.32470
C         -4.99591        0.41848       -0.32194
C          3.53507       -3.00226       -0.39936
C          3.65254        1.56049       -1.23171
C          3.80740        1.30971        1.16891
C          3.22401       -3.57828        0.98783
C         -5.61490        1.22856        0.63532
C         -5.74971       -0.57564       -0.95320
C          4.09503        2.87717       -1.12081
C          4.24993        2.62655        1.27599
C          4.39181        3.41216        0.13236
C         -6.96079        1.05240        0.95293
C         -7.09577       -0.75589       -0.63689
C         -7.70514        0.05845        0.31738
H          1.42230       -1.87716       -0.24802
H          1.14509        0.66474        1.41287
H          1.49470       -0.95131        2.04334
H          1.18052       -0.40773       -2.21516
H          0.95889        0.99382       -1.15787
H         -0.67289       -1.79727        1.16234
H         -0.92444       -0.39632        2.23023
H         -1.21293        0.14585       -1.91457
H         -0.86101       -1.47811       -1.27912
H         -2.84695       -1.35813        0.08085
H         -2.96889       -0.10130        1.33146
H         -3.35052        0.31855       -1.68336
H         -3.23235        1.63171       -0.49975
H          4.37917       -3.53890       -0.83668
H          2.68359       -3.13252       -1.07194
H          3.42273        1.13318       -2.20266
H          3.69870        0.68793        2.05202
H          2.35415       -3.09881        1.44618
H          4.07761       -3.44876        1.65990
H          3.01537       -4.64804        0.90468
H         -5.03774        2.00486        1.13145
H         -5.27861       -1.20994       -1.69994
H          4.20856        3.48314       -2.01412
H          4.48475        3.03720        2.25287
H          4.73613        4.43806        0.21726
H         -7.42855        1.69301        1.69454
H         -7.66873       -1.53025       -1.13806
H         -8.75401       -0.07838        0.56210
H         -1.08403        0.97486        0.30675
