# Supplementary material for: Impact of Intracellular Proteins on μ-Opioid Receptor Structure and Ligand Binding
Source: J Phys Chem B. 2024 Dec 19;129(1):71–87. doi: 10.1021/acs.jpcb.4c05214 (PMC11726672; doi:10.1021/acs.jpcb.4c05214)
Supplement: Supplementary file 1 — jp4c05214_si_002.zip [file jp4c05214_si_002.zip › XYZ Files of Ligands/Fentanyl/Fentanyl-Structure 14.xyz]

54
gfn2-192-192-wb97xd.log	Energy: -652731.2908410
O         -3.23536       -2.90546        0.45795
N          1.38469       -0.13187        0.33153
N         -2.88238       -0.69664        0.07531
C         -1.42609       -0.90674        0.03530
C         -0.73062       -0.00029       -0.97632
C         -0.78294       -0.71876        1.41045
C          0.75853       -0.30245       -1.02171
C          0.70716       -1.00388        1.34884
C          2.86239       -0.38645        0.32505
C          3.64172        0.63580       -0.49754
C         -3.38558        0.64831        0.01954
C         -3.69675       -1.75854        0.31142
C          5.12441        0.40482       -0.31901
C         -5.19304       -1.53946        0.32913
C         -3.49794        1.39540        1.19202
C         -3.73416        1.20884       -1.20813
C         -5.79332       -1.80078       -1.05796
C          5.82210       -0.43512       -1.19221
C          5.81524        0.99635        0.74350
C         -3.96449        2.70684        1.13438
C         -4.20159        2.52026       -1.26147
C         -4.31578        3.27088       -0.09175
C          7.18332       -0.67730       -1.01061
C          7.17611        0.75722        0.92781
C          7.86419       -0.08129        0.05055
H         -1.28216       -1.94345       -0.27791
H         -0.87445        1.05459       -0.71688
H         -1.13331       -0.15389       -1.98100
H         -1.22816       -1.40194        2.13852
H         -0.94665        0.30575        1.76385
H          0.95900       -1.33386       -1.32306
H          1.26019        0.37630       -1.70931
H          1.18850       -0.81143        2.30797
H          0.90818       -2.03555        1.04816
H          3.18215       -0.34922        1.36836
H          3.00491       -1.40188       -0.05230
H          3.37586        1.64413       -0.16185
H          3.38853        0.55266       -1.55720
H         -5.44926       -0.53278        0.66292
H         -5.60257       -2.25061        1.05044
H         -3.23546        0.94247        2.14283
H         -3.63850        0.61800       -2.11329
H         -5.41771       -1.08255       -1.79286
H         -6.88156       -1.70690       -1.01497
H         -5.55056       -2.80934       -1.40545
H          5.29487       -0.89932       -2.02191
H          5.28237        1.65144        1.42827
H         -4.05642        3.28529        2.04811
H         -4.47542        2.95476       -2.21763
H         -4.67992        4.29247       -0.13527
H          7.71189       -1.32921       -1.69964
H          7.69946        1.22787        1.75466
H          8.92462       -0.26658        0.19159
H          1.24116        0.84397        0.61580
