# Supplementary material for: Impact of Intracellular Proteins on μ-Opioid Receptor Structure and Ligand Binding
Source: J Phys Chem B. 2024 Dec 19;129(1):71–87. doi: 10.1021/acs.jpcb.4c05214 (PMC11726672; doi:10.1021/acs.jpcb.4c05214)
Supplement: Supplementary file 1 — jp4c05214_si_002.zip [file jp4c05214_si_002.zip › XYZ Files of Ligands/Fentanyl/Fentanyl-Structure 15.xyz]

54
gfn2-149-149-wb97xd.log	Energy: -652729.0881949
O         -2.36233        2.56228       -0.16474
N          1.51425        0.29261        0.22559
N         -2.79777        0.34053       -0.00898
C         -1.38371       -0.06228        0.09647
C         -0.56340        0.28085       -1.14754
C         -0.69848        0.46727        1.35719
C          0.85576       -0.24698       -1.01147
C          0.72142       -0.06532        1.44969
C          2.93787       -0.15283        0.36961
C          3.84892        0.40607       -0.72019
C         -3.75137       -0.73297        0.03796
C         -3.18816        1.63594       -0.13127
C          5.28825        0.08854       -0.38771
C         -4.67963        1.90085       -0.22778
C         -4.13389       -1.36958       -1.14148
C         -4.24392       -1.16587        1.26802
C         -5.02003        3.37923       -0.34464
C          5.87995       -1.09147       -0.84821
C          6.03944        0.94929        0.41906
C         -5.02443       -2.44012       -1.08921
C         -5.13426       -2.23668        1.31568
C         -5.52531       -2.87402        0.13815
C          7.19676       -1.40485       -0.51299
C          7.35637        0.63995        0.75535
C          7.93881       -0.53922        0.29002
H         -1.41189       -1.15328        0.17640
H         -0.53929        1.36223       -1.30544
H         -1.00878       -0.18116       -2.03287
H         -1.23979        0.13746        2.24824
H         -0.68175        1.56027        1.35533
H          0.88214       -1.33594       -0.91746
H          1.45736        0.05300       -1.86802
H          1.24420        0.35787        2.30774
H          0.74414       -1.15612        1.51888
H          3.26892        0.19641        1.34967
H          2.92909       -1.24553        0.36828
H          3.70870        1.49079       -0.78306
H          3.59738       -0.02602       -1.69197
H         -5.16518        1.46447        0.65172
H         -5.06980        1.34838       -1.08984
H         -3.73707       -1.02154       -2.09019
H         -3.93213       -0.66010        2.17671
H         -4.57458        3.82339       -1.23915
H         -4.66882        3.94069        0.52563
H         -6.10482        3.50029       -0.41055
H          5.30496       -1.76712       -1.47650
H          5.58875        1.86946        0.78256
H         -5.32551       -2.93520       -2.00699
H         -5.52109       -2.57289        2.27243
H         -6.21875       -3.70822        0.17702
H          7.64331       -2.32348       -0.88153
H          7.92847        1.32090        1.37838
H          8.96516       -0.78015        0.54933
H          1.51804        1.31602        0.14858
