# Supplementary material for: Impact of Intracellular Proteins on μ-Opioid Receptor Structure and Ligand Binding
Source: J Phys Chem B. 2024 Dec 19;129(1):71–87. doi: 10.1021/acs.jpcb.4c05214 (PMC11726672; doi:10.1021/acs.jpcb.4c05214)
Supplement: Supplementary file 1 — jp4c05214_si_002.zip [file jp4c05214_si_002.zip › XYZ Files of Ligands/Fentanyl/Fentanyl-Structure 16.xyz]

54
gfn2-220-220-wb97xd.log	Energy: -652730.3509385
O          5.05404       -1.29519       -0.19103
N         -1.29102        0.10525        0.22488
N          2.98274       -0.48185        0.21245
C          1.53317       -0.66970        0.39164
C          0.92593        0.36950        1.33294
C          0.77585       -0.64654       -0.93796
C         -0.55524        0.09554        1.53302
C         -0.70704       -0.90055       -0.72369
C         -2.76134       -0.08549        0.44614
C         -3.58870        0.17283       -0.81024
C          3.47952        0.85118       -0.00091
C          3.85448       -1.51466        0.04726
C         -5.05898        0.14961       -0.46194
C          3.32891       -2.93051        0.18096
C          3.91303        1.60941        1.08514
C          3.51675        1.38227       -1.28939
C          4.38830       -3.98890       -0.09311
C         -5.77475       -1.05141       -0.48574
C         -5.71819        1.31990       -0.07282
C          4.37352        2.90868        0.88211
C          3.97784        2.68221       -1.48892
C          4.40377        3.44765       -0.40391
C         -7.12275       -1.08306       -0.13076
C         -7.06636        1.29242        0.28120
C         -7.77247        0.08975        0.25350
H          1.38870       -1.64584        0.85788
H          1.05322        1.37957        0.92867
H          1.40954        0.33766        2.31273
H          1.15623       -1.41971       -1.61112
H          0.91333        0.32328       -1.42931
H         -0.73247       -0.88791        1.97626
H         -1.01164        0.85869        2.16368
H         -1.24906       -0.82515       -1.66494
H         -0.89263       -1.88189       -0.27874
H         -2.89518       -1.10454        0.81703
H         -3.04472        0.61719        1.23232
H         -3.38460       -0.58637       -1.56928
H         -3.31728        1.15019       -1.22391
H          2.48281       -3.06005       -0.50184
H          2.93050       -3.05357        1.19451
H          3.88434        1.18204        2.08239
H          3.19272        0.77568       -2.12924
H          5.22408       -3.91038        0.60722
H          4.78462       -3.90331       -1.10869
H          3.94598       -4.98295        0.01628
H         -5.27177       -1.96663       -0.78788
H         -5.17070        2.25884       -0.05108
H          4.70805        3.49911        1.72923
H          4.00600        3.09441       -2.49262
H          4.76185        4.46038       -0.56027
H         -7.66613       -2.02279       -0.15758
H         -7.56591        2.21045        0.57580
H         -8.82300        0.06731        0.52655
H         -1.16280        1.03322       -0.19404
