# Supplementary material for: Impact of Intracellular Proteins on μ-Opioid Receptor Structure and Ligand Binding
Source: J Phys Chem B. 2024 Dec 19;129(1):71–87. doi: 10.1021/acs.jpcb.4c05214 (PMC11726672; doi:10.1021/acs.jpcb.4c05214)
Supplement: Supplementary file 1 — jp4c05214_si_002.zip [file jp4c05214_si_002.zip › XYZ Files of Ligands/Fentanyl/Fentanyl-Structure 17.xyz]

54
gfn2-105-105-wb97xd.log	Energy: -652731.6895166
O         -3.40185       -2.38957       -1.16251
N          1.65530       -1.64056        0.47434
N         -2.34776       -0.47268       -0.56441
C         -1.05107       -1.17107       -0.53509
C          0.11497       -0.25279       -0.89467
C         -0.79367       -1.82515        0.82522
C          1.41643       -1.03493       -0.88049
C          0.53215       -2.56738        0.83729
C          3.00360       -2.30700        0.57883
C          4.04189       -1.40105        1.23931
C         -2.41267        0.87852       -0.07800
C         -3.46661       -1.18322       -0.86178
C          4.26745       -0.10179        0.50338
C         -4.81052       -0.49301       -0.80521
C         -2.60005        1.12174        1.28162
C         -2.25518        1.94095       -0.96779
C         -5.54920       -0.84711        0.49095
C          3.65997        1.07907        0.93939
C          5.02544       -0.07572       -0.67285
C         -2.63484        2.43392        1.75130
C         -2.29098        3.25005       -0.49504
C         -2.47966        3.49834        0.86493
C          3.79003        2.25972        0.20699
C          5.16098        1.10153       -1.40405
C          4.53813        2.27282       -0.96844
H         -1.11278       -1.95601       -1.29295
H          0.19137        0.58058       -0.18673
H         -0.01466        0.17005       -1.89429
H         -1.58678       -2.53879        1.06237
H         -0.78432       -1.05867        1.60911
H          1.40108       -1.86823       -1.58730
H          2.26461       -0.39085       -1.10966
H          0.75239       -2.96526        1.82827
H          0.55657       -3.38233        0.10892
H          2.87208       -3.21064        1.17458
H          3.29775       -2.59550       -0.43189
H          4.96892       -1.98028        1.28487
H          3.73053       -1.20027        2.26985
H         -5.37939       -0.85716       -1.66492
H         -4.71290        0.58959       -0.89833
H         -2.72650        0.28735        1.96398
H         -2.10935        1.73692       -2.02369
H         -5.00862       -0.47878        1.36800
H         -5.66929       -1.92987        0.58967
H         -6.54322       -0.39236        0.48766
H          3.07097        1.07148        1.85354
H          5.50185       -0.98865       -1.02150
H         -2.78551        2.62185        2.80959
H         -2.17196        4.07572       -1.18938
H         -2.50758        4.51954        1.23164
H          3.30631        3.16703        0.55598
H          5.75131        1.10629       -2.31541
H          4.64047        3.18989       -1.54038
H          1.62904       -0.87185        1.15429
