# Supplementary material for: Impact of Intracellular Proteins on μ-Opioid Receptor Structure and Ligand Binding
Source: J Phys Chem B. 2024 Dec 19;129(1):71–87. doi: 10.1021/acs.jpcb.4c05214 (PMC11726672; doi:10.1021/acs.jpcb.4c05214)
Supplement: Supplementary file 1 — jp4c05214_si_002.zip [file jp4c05214_si_002.zip › XYZ Files of Ligands/Fentanyl/Fentanyl-Structure 18.xyz]

54
gfn2-72-72-wb97xd.log	Energy: -652731.6372639
O          2.43428        1.95789        2.30094
N         -1.72258       -1.20614        1.03626
N          2.32311        0.24390        0.81866
C          0.98464       -0.12266        1.31185
C         -0.12101        0.63481        0.57268
C          0.72228       -1.62451        1.22829
C         -1.48297        0.27515        1.13748
C         -0.65556       -1.95803        1.77787
C         -3.10549       -1.60123        1.48467
C         -4.09114       -1.69047        0.32179
C          2.82198       -0.40428       -0.36360
C          2.94732        1.32173        1.36187
C         -4.31498       -0.38674       -0.40741
C          4.28150        1.75757        0.79958
C          3.60880       -1.54964       -0.24478
C          2.49397        0.09612       -1.62276
C          4.11371        2.96899       -0.12514
C         -5.07777        0.62912        0.17995
C         -3.71664       -0.14774       -1.64763
C          4.07381       -2.19084       -1.38997
C          2.96094       -0.54890       -2.76695
C          3.75001       -1.69215       -2.65219
C         -5.22630        1.86122       -0.45158
C         -3.86159        1.08624       -2.28271
C         -4.61387        2.09508       -1.68437
H          0.96132        0.17090        2.36396
H         -0.09383        0.39470       -0.49674
H          0.01737        1.71390        0.67880
H          1.46146       -2.18297        1.80870
H          0.78180       -1.97087        0.19039
H         -1.55947        0.52195        2.19948
H         -2.28297        0.77970        0.59779
H         -0.87161       -3.02027        1.66102
H         -0.76023       -1.68359        2.83069
H         -3.02103       -2.57748        1.96272
H         -3.41976       -0.87308        2.23454
H         -5.03232       -2.04723        0.75154
H         -3.74315       -2.45814       -0.37737
H          4.78155        0.94585        0.26922
H          4.90015        2.03257        1.65807
H          3.85626       -1.92860        0.74159
H          1.88527        0.99097       -1.70257
H          3.51372        2.71573       -1.00425
H          5.09312        3.31204       -0.46859
H          3.62606        3.79639        0.39844
H         -5.54854        0.45386        1.14418
H         -3.12247       -0.93028       -2.11320
H          4.68957       -3.07967       -1.29621
H          2.70873       -0.15497       -3.74635
H          4.11381       -2.19311       -3.54375
H         -5.81956        2.64053        0.01730
H         -3.38564        1.25758       -3.24354
H         -4.72762        3.05633       -2.17600
H         -1.62976       -1.46323        0.04668
