# Supplementary material for: Impact of Intracellular Proteins on μ-Opioid Receptor Structure and Ligand Binding
Source: J Phys Chem B. 2024 Dec 19;129(1):71–87. doi: 10.1021/acs.jpcb.4c05214 (PMC11726672; doi:10.1021/acs.jpcb.4c05214)
Supplement: Supplementary file 1 — jp4c05214_si_002.zip [file jp4c05214_si_002.zip › XYZ Files of Ligands/Fentanyl/Fentanyl-Structure 19.xyz]

54
gfn2-104-104-wb97xd.log	Energy: -652731.6916940
O          3.38325       -2.38685       -1.20194
N         -1.64167       -1.61443        0.52009
N          2.35737       -0.46615       -0.56792
C          1.05577       -1.15375       -0.52014
C          0.81236       -1.80969        0.84159
C         -0.10881       -0.22628       -0.85949
C         -0.51674       -2.54582        0.86706
C         -1.41414       -1.00183       -0.83369
C         -2.98745       -2.28351        0.63258
C         -4.03486       -1.37313        1.27090
C          2.44376        0.87939       -0.06960
C          3.46398       -1.18330       -0.89395
C         -4.29846       -0.10246        0.49825
C          4.81433       -0.50405       -0.86237
C          2.27593        1.95234       -0.94471
C          2.66357        1.10671        1.28792
C          5.58117       -0.87668        0.41202
C         -5.04387       -0.13525       -0.68588
C         -3.74738        1.11278        0.91372
C          2.33420        3.25606       -0.45948
C          2.72074        2.41353        1.77015
C          2.55557        3.48845        0.89838
C         -5.22231        1.01880       -1.44437
C         -3.92157        2.27077        0.15485
C         -4.65679        2.22564       -1.02792
H          1.10005       -1.93699       -1.28092
H          0.81639       -1.04542        1.62768
H          1.60449       -2.52824        1.06710
H          0.01027        0.20098       -1.85856
H         -0.17096        0.60368       -0.14626
H         -0.55288       -3.35842        0.13655
H         -0.72672       -2.94591        1.85939
H         -2.26110       -0.35244       -1.05097
H         -1.41016       -1.83152       -1.54491
H         -3.27457       -2.59632       -0.37301
H         -2.85335       -3.17335        1.24827
H         -3.71899       -1.13332        2.29168
H         -4.94998       -1.96851        1.34482
H          4.72347        0.58011       -0.94317
H          5.35943       -0.86440       -1.73895
H          2.10505        1.76072       -1.99917
H          2.79761        0.26398        1.95851
H          5.69441       -1.96130        0.49748
H          5.06520       -0.51241        1.30543
H          6.57865       -0.43018        0.38878
H         -5.47696       -1.07530       -1.01862
H         -3.16685        1.14897        1.83246
H          2.20738        4.08994       -1.14252
H          2.89672        2.58906        2.82665
H          2.60117        4.50550        1.27478
H         -5.80226        0.97832       -2.36149
H         -3.48214        3.20587        0.48874
H         -4.79367        3.12497       -1.62050
H         -1.60972       -0.85146        1.20600
