# Supplementary material for: Impact of Intracellular Proteins on μ-Opioid Receptor Structure and Ligand Binding
Source: J Phys Chem B. 2024 Dec 19;129(1):71–87. doi: 10.1021/acs.jpcb.4c05214 (PMC11726672; doi:10.1021/acs.jpcb.4c05214)
Supplement: Supplementary file 1 — jp4c05214_si_002.zip [file jp4c05214_si_002.zip › XYZ Files of Ligands/Fentanyl/Fentanyl-Structure 2.xyz]

54
gfn2-30-30-wb97xd.log	Energy: -652733.3851162
O          3.44438       -2.39504       -0.59370
N         -1.74515       -1.50068        0.59922
N          2.41158       -0.51651        0.14715
C          1.16037       -1.25638        0.37659
C          0.39943       -0.74744        1.59905
C          0.24632       -1.22389       -0.85056
C         -0.86675       -1.56075        1.81329
C         -1.02117       -2.02463       -0.60562
C         -3.05809       -2.18293        0.83539
C         -4.09507       -1.84694       -0.23626
C          2.39398        0.91596        0.25850
C          3.48396       -1.17309       -0.37502
C         -4.26871       -0.35555       -0.41656
C          4.72591       -0.35369       -0.66647
C          2.04073        1.69431       -0.84352
C          2.70681        1.52138        1.47497
C          5.92863       -1.20063       -1.05740
C         -3.73381        0.29892       -1.53061
C         -4.91598        0.40575        0.56428
C          1.99855        3.08225       -0.72641
C          2.66370        2.90895        1.58862
C          2.30782        3.69062        0.48945
C         -3.84472        1.68351       -1.66564
C         -5.02985        1.78747        0.43179
C         -4.49263        2.43101       -0.68454
H          1.45444       -2.29174        0.56330
H          0.12718        0.30682        1.47569
H          1.01188       -0.82962        2.50079
H          0.75670       -1.64895       -1.71872
H         -0.02225       -0.18830       -1.09070
H         -0.65304       -2.61805        1.98960
H         -1.44541       -1.16758        2.64947
H         -1.69285       -1.95482       -1.45993
H         -0.80946       -3.07747       -0.40152
H         -2.85745       -3.25501        0.88006
H         -3.40588       -1.84519        1.81341
H         -5.03207       -2.30074        0.10028
H         -3.83700       -2.31745       -1.18829
H          4.95656        0.26000        0.21015
H          4.47933        0.35092       -1.46918
H          1.81218        1.21158       -1.78855
H          2.98218        0.90439        2.32435
H          6.20231       -1.89679       -0.25935
H          6.78634       -0.55014       -1.24923
H          5.73350       -1.78031       -1.96360
H         -3.22526       -0.28057       -2.29698
H         -5.33436       -0.09103        1.43620
H          1.72598        3.68630       -1.58599
H          2.90796        3.37892        2.53600
H          2.27431        4.77177        0.58001
H         -3.42445        2.17507       -2.53782
H         -5.53928        2.36297        1.19876
H         -4.58120        3.50806       -0.78819
H         -1.94769       -0.50774        0.42509
