# Supplementary material for: Impact of Intracellular Proteins on μ-Opioid Receptor Structure and Ligand Binding
Source: J Phys Chem B. 2024 Dec 19;129(1):71–87. doi: 10.1021/acs.jpcb.4c05214 (PMC11726672; doi:10.1021/acs.jpcb.4c05214)
Supplement: Supplementary file 1 — jp4c05214_si_002.zip [file jp4c05214_si_002.zip › XYZ Files of Ligands/Fentanyl/Fentanyl-Structure 21.xyz]

54
gfn2-173-173-wb97xd.log	Energy: -652731.5987850
O         -1.65169        2.71889       -0.74740
N          1.57880       -1.56693       -0.86814
N         -2.01909        0.60660       -0.00842
C         -0.61201        0.24834       -0.24432
C         -0.08354       -0.75487        0.77946
C         -0.38887       -0.29124       -1.66033
C          1.38987       -1.03041        0.52350
C          1.08299       -0.59025       -1.89222
C          2.96088       -2.09415       -1.15958
C          4.03097       -1.04736       -1.45572
C         -2.94955       -0.43389        0.33172
C         -2.44366        1.86078       -0.32443
C          4.36087       -0.10848       -0.31813
C         -3.91500        2.16797       -0.12749
C         -3.58184       -1.15805       -0.67866
C         -3.20059       -0.72978        1.67092
C         -4.25445        3.63641       -0.33921
C          4.11366        1.26196       -0.42982
C          4.89346       -0.60084        0.87859
C         -4.46775       -2.18126       -0.34682
C         -4.08638       -1.75343        1.99913
C         -4.71973       -2.48088        0.99144
C          4.37391        2.12308        0.63658
C          5.15356        0.25489        1.94602
C          4.88978        1.62091        1.82985
H         -0.04468        1.17570       -0.13425
H         -0.64198       -1.69655        0.72748
H         -0.18256       -0.36294        1.79509
H         -0.70885        0.44414       -2.40301
H         -0.97850       -1.20304       -1.81175
H          1.98447       -0.12057        0.60663
H          1.78039       -1.77900        1.21330
H          1.25670       -1.03215       -2.87436
H          1.68602        0.31412       -1.79130
H          3.23501       -2.71239       -0.30291
H          2.84498       -2.74233       -2.03016
H          3.76437       -0.47706       -2.34948
H          4.92071       -1.63125       -1.71612
H         -4.20964        1.84515        0.87638
H         -4.48443        1.54093       -0.82315
H         -3.38663       -0.91019       -1.71735
H         -2.70365       -0.15727        2.44757
H         -5.32451        3.79126       -0.17585
H         -4.01655        3.96037       -1.35596
H         -3.70844        4.27686        0.35934
H          3.69911        1.65595       -1.35426
H          5.09558       -1.66464        0.97785
H         -4.96158       -2.74138       -1.13448
H         -4.28166       -1.98163        3.04209
H         -5.40968       -3.27828        1.24894
H          4.17004        3.18479        0.53455
H          5.56323       -0.14320        2.86954
H          5.08989        2.28811        2.66260
H          0.96911       -2.38894       -0.93462
