# Supplementary material for: Impact of Intracellular Proteins on μ-Opioid Receptor Structure and Ligand Binding
Source: J Phys Chem B. 2024 Dec 19;129(1):71–87. doi: 10.1021/acs.jpcb.4c05214 (PMC11726672; doi:10.1021/acs.jpcb.4c05214)
Supplement: Supplementary file 1 — jp4c05214_si_002.zip [file jp4c05214_si_002.zip › XYZ Files of Ligands/Fentanyl/Fentanyl-Structure 20.xyz]

54
gfn2-182-182-wb97xd.log	Energy: -652730.7311590
O         -2.81243       -2.96227       -0.08901
N          1.34269        0.45220       -0.30232
N         -2.77150       -0.69611        0.02390
C         -1.30145       -0.69922        0.10887
C         -0.65461       -0.63054       -1.27827
C         -0.76680        0.42837        0.99149
C          0.86113       -0.67380       -1.16907
C          0.75020        0.35497        1.07238
C          2.83463        0.62377       -0.30630
C          3.60766       -0.55106        0.28561
C         -3.45317        0.56410       -0.09047
C         -3.42779       -1.87990       -0.09380
C          5.08787       -0.25613        0.20631
C         -4.93837       -1.87229       -0.16952
C         -3.91941        1.20593        1.05564
C         -3.62192        1.15124       -1.34432
C         -5.55129       -2.05935        1.22392
C          5.81917       -0.59207       -0.93731
C          5.74155        0.39231        1.25847
C         -4.56210        2.43717        0.94568
C         -4.26356        2.38342       -1.44994
C         -4.73384        3.02769       -0.30595
C          7.17748       -0.29104       -1.02649
C          7.09999        0.69490        1.17300
C          7.82187        0.35364        0.02945
H         -1.02957       -1.65110        0.57126
H         -0.95729        0.29163       -1.78762
H         -0.97830       -1.47602       -1.89063
H         -1.16598        0.34962        2.00601
H         -1.05673        1.40687        0.59231
H          1.19658       -1.60345       -0.70535
H          1.34016       -0.56195       -2.14252
H          1.15890        1.17785        1.65976
H          1.08019       -0.59315        1.50046
H          3.11632        0.78421       -1.34923
H          3.03498        1.53933        0.25474
H          3.38761       -1.46765       -0.26830
H          3.32231       -0.70680        1.32933
H         -5.22048       -2.70869       -0.81352
H         -5.31466       -0.95396       -0.62275
H         -3.77806        0.73966        2.02529
H         -3.26588        0.63540       -2.23031
H         -5.30682       -1.21839        1.87966
H         -5.18706       -2.97900        1.69127
H         -6.63961       -2.12429        1.14467
H          5.32009       -1.09643       -1.76104
H          5.18202        0.65781        2.15199
H         -4.92778        2.93423        1.83854
H         -4.39928        2.83676       -2.42672
H         -5.23490        3.98685       -0.39011
H          7.73298       -0.56247       -1.91918
H          7.59466        1.19456        2.00049
H          8.88029        0.58608       -0.03747
H          0.97298        1.31514       -0.71619
