# Supplementary material for: Impact of Intracellular Proteins on μ-Opioid Receptor Structure and Ligand Binding
Source: J Phys Chem B. 2024 Dec 19;129(1):71–87. doi: 10.1021/acs.jpcb.4c05214 (PMC11726672; doi:10.1021/acs.jpcb.4c05214)
Supplement: Supplementary file 1 — jp4c05214_si_002.zip [file jp4c05214_si_002.zip › XYZ Files of Ligands/Fentanyl/Fentanyl-Structure 23.xyz]

54
gfn2-194-194-wb97xd.log	Energy: -652731.9556810
O         -4.78643        0.18598       -0.41793
N          1.46928       -1.60972        0.17990
N         -2.56626       -0.18811       -0.21505
C         -1.38604       -1.06387       -0.14456
C         -0.37212       -0.75740       -1.24759
C         -0.69957       -0.99700        1.22106
C          0.81180       -1.70592       -1.16426
C          0.49348       -1.93716        1.27043
C          2.70825       -2.44647        0.28413
C          3.84715       -1.92563       -0.59191
C         -2.36576        1.22559       -0.03331
C         -3.84056       -0.62383       -0.39652
C          4.16184       -0.47256       -0.31745
C         -4.11848       -2.10461       -0.53948
C         -2.44500        1.77706        1.24459
C         -2.08906        2.03492       -1.13348
C         -4.15381       -2.81023        0.82218
C          4.81324       -0.10076        0.86488
C          3.75433        0.52916       -1.20396
C         -2.23446        3.14257        1.42282
C         -1.87764        3.40042       -0.95135
C         -1.94755        3.95508        0.32602
C          5.05499        1.24043        1.15189
C          3.99260        1.87424       -0.91809
C          4.64305        2.23294        0.26067
H         -1.73077       -2.08678       -0.29200
H         -0.01081        0.27354       -1.16204
H         -0.83167       -0.87176       -2.23280
H         -1.39503       -1.28581        2.01366
H         -0.35935        0.02373        1.42741
H          0.51282       -2.75033       -1.28461
H          1.55424       -1.45780       -1.92102
H          1.02576       -1.84489        2.21736
H          0.20113       -2.98007        1.12257
H          3.00189       -2.42565        1.33532
H          2.42712       -3.46595        0.01339
H          3.61963       -2.07156       -1.65098
H          4.71372       -2.55248       -0.36123
H         -3.39754       -2.58471       -1.20586
H         -5.09870       -2.17773       -1.01441
H         -2.67272        1.13648        2.09082
H         -2.04143        1.59531       -2.12470
H         -4.43943       -3.85681        0.68861
H         -4.88783       -2.33775        1.48176
H         -3.18134       -2.78544        1.32289
H          5.13397       -0.87047        1.56256
H          3.24391        0.25294       -2.12335
H         -2.29528        3.57043        2.41846
H         -1.65940        4.02937       -1.80859
H         -1.78184        5.01861        0.46640
H          5.56644        1.51222        2.07036
H          3.66922        2.63928       -1.61742
H          4.83056        3.27860        0.48437
H          1.74898       -0.62935        0.31215
