# Supplementary material for: Impact of Intracellular Proteins on μ-Opioid Receptor Structure and Ligand Binding
Source: J Phys Chem B. 2024 Dec 19;129(1):71–87. doi: 10.1021/acs.jpcb.4c05214 (PMC11726672; doi:10.1021/acs.jpcb.4c05214)
Supplement: Supplementary file 1 — jp4c05214_si_002.zip [file jp4c05214_si_002.zip › XYZ Files of Ligands/Fentanyl/Fentanyl-Structure 22.xyz]

54
gfn2-170-170-wb97xd.log	Energy: -652731.5760064
O         -1.27290        2.75931       -0.15964
N          1.51265       -1.80434        0.25721
N         -2.00108        0.61231       -0.20749
C         -0.61738        0.11438       -0.26352
C         -0.02221       -0.07503        1.13513
C         -0.49713       -1.18614       -1.05665
C          1.42588       -0.52735        1.04488
C          0.95865       -1.62131       -1.12459
C          2.86426       -2.47045        0.27814
C          3.92067       -1.87318       -0.64596
C         -3.06915       -0.33113       -0.02460
C         -2.21741        1.95340       -0.12175
C          4.34555       -0.45866       -0.32528
C         -3.65407        2.41926        0.01152
C         -3.72590       -0.85789       -1.13609
C         -3.42916       -0.73443        1.26090
C         -3.80485        3.93236       -0.05170
C          4.11097        0.58002       -1.22962
C          4.95850       -0.16071        0.89693
C         -4.74464       -1.79129       -0.96007
C         -4.44881       -1.66856        1.43345
C         -5.10595       -2.19913        0.32402
C          4.46409        1.89279       -0.91570
C          5.31133        1.14830        1.21505
C          5.06107        2.18140        0.31002
H         -0.04091        0.88368       -0.78339
H         -0.60632       -0.81658        1.69285
H         -0.05106        0.86496        1.69219
H         -0.85822       -1.05271       -2.07975
H         -1.09085       -1.98207       -0.59313
H          2.03994        0.21394        0.53275
H          1.84849       -0.72634        2.03011
H          1.06711       -2.57291       -1.64677
H          1.57295       -0.86601       -1.61820
H          3.19135       -2.45653        1.31941
H          2.68050       -3.50668       -0.01203
H          3.59418       -1.94210       -1.68707
H          4.78181       -2.54332       -0.54752
H         -4.04374        2.03717        0.96198
H         -4.25140        1.94016       -0.77104
H         -3.43727       -0.53417       -2.13103
H         -2.91920       -0.30750        2.11877
H         -3.25567        4.42415        0.75577
H         -4.86096        4.19841        0.04577
H         -3.44106        4.33045       -1.00325
H          3.63381        0.36164       -2.18165
H          5.15097       -0.95982        1.60864
H         -5.25529       -2.19973       -1.82634
H         -4.72983       -1.97877        2.43489
H         -5.89993       -2.92678        0.45946
H          4.26955        2.68873       -1.62826
H          5.78334        1.36351        2.16909
H          5.33359        3.20253        0.55844
H          0.89059       -2.46744        0.73135
