# Supplementary material for: Impact of Intracellular Proteins on μ-Opioid Receptor Structure and Ligand Binding
Source: J Phys Chem B. 2024 Dec 19;129(1):71–87. doi: 10.1021/acs.jpcb.4c05214 (PMC11726672; doi:10.1021/acs.jpcb.4c05214)
Supplement: Supplementary file 1 — jp4c05214_si_002.zip [file jp4c05214_si_002.zip › XYZ Files of Ligands/Fentanyl/Fentanyl-Structure 24.xyz]

54
gfn2-110-110-wb97xd.log	Energy: -652731.3796398
O         -2.51666       -2.50981       -1.61047
N          1.70612       -0.84452        1.32350
N         -2.27102       -0.67359       -0.29907
C         -0.97880       -1.16877        0.20272
C          0.19388       -0.65132       -0.63391
C         -0.75437       -0.82755        1.67444
C          1.50711       -1.21335       -0.12047
C          0.57753       -1.38151        2.15584
C          3.05362       -1.26690        1.84874
C          4.08443       -0.14188        1.77340
C         -2.69245        0.64935        0.07228
C         -2.94857       -1.40994       -1.21869
C          4.37033        0.34373        0.37215
C         -4.28237       -0.90224       -1.71929
C         -3.50328        0.83127        1.19135
C         -2.26874        1.74778       -0.67580
C         -5.42981       -1.48000       -0.88142
C          5.14503       -0.42967       -0.49992
C          3.81430        1.53630       -0.09886
C         -3.89650        2.11639        1.55896
C         -2.66334        3.03126       -0.30466
C         -3.47700        3.21715        0.81260
C          5.34656       -0.02715       -1.81759
C          4.01187        1.94172       -1.41936
C          4.77544        1.15891       -2.28303
H         -1.01869       -2.25607        0.10567
H          0.22936        0.44394       -0.59986
H          0.07891       -0.95158       -1.67865
H         -1.54399       -1.25528        2.29788
H         -0.76108        0.25781        1.82614
H          1.52559       -2.30556       -0.15836
H          2.35364       -0.82425       -0.68439
H          0.76855       -1.08527        3.18758
H          0.62792       -2.47058        2.07948
H          2.91635       -1.56246        2.88921
H          3.35979       -2.14379        1.27534
H          4.99713       -0.53773        2.22934
H          3.74418        0.69073        2.39804
H         -4.37352       -1.23864       -2.75477
H         -4.32749        0.18787       -1.71202
H         -3.82226       -0.03127        1.76742
H         -1.64793        1.59153       -1.55228
H         -5.37594       -1.13346        0.15487
H         -5.40255       -2.57372       -0.88176
H         -6.38940       -1.16216       -1.29746
H          5.58279       -1.35891       -0.14375
H          3.21117        2.14506        0.57046
H         -4.53070        2.25623        2.42854
H         -2.33820        3.88443       -0.89153
H         -3.78478        4.21763        1.09986
H          5.94864       -0.63850       -2.48309
H          3.56809        2.86800       -1.77161
H          4.92971        1.47145       -3.31123
H          1.65304        0.17843        1.38687
