# Supplementary material for: Impact of Intracellular Proteins on μ-Opioid Receptor Structure and Ligand Binding
Source: J Phys Chem B. 2024 Dec 19;129(1):71–87. doi: 10.1021/acs.jpcb.4c05214 (PMC11726672; doi:10.1021/acs.jpcb.4c05214)
Supplement: Supplementary file 1 — jp4c05214_si_002.zip [file jp4c05214_si_002.zip › XYZ Files of Ligands/Fentanyl/Fentanyl-Structure 25.xyz]

54
gfn2-108-108-wb97xd.log	Energy: -652731.3761383
O          2.44166       -2.62719       -1.40932
N         -1.73325       -0.72442        1.38802
N          2.24210       -0.69517       -0.23858
C          0.95956       -1.14533        0.32908
C          0.72206       -0.59881        1.73577
C         -0.22127       -0.78202       -0.57528
C         -0.59853       -1.10771        2.29284
C         -1.52214       -1.29625        0.01385
C         -3.07990       -1.08079        1.96302
C         -4.09608        0.04465        1.77265
C          2.69109        0.64155        0.03885
C          2.89191       -1.50431       -1.11493
C         -4.34516        0.40210        0.32638
C          4.21255       -1.04563       -1.69161
C          2.24004        1.70303       -0.74531
C          3.55261        0.87399        1.10966
C          5.38377       -1.59362       -0.86717
C         -3.72191        1.51143       -0.25262
C         -5.14848       -0.41529       -0.47696
C          2.65711        3.00090       -0.45762
C          3.96921        2.17297        1.39280
C          3.52141        3.23743        0.61104
C         -3.88188        1.79081       -1.61027
C         -5.31337       -0.13749       -1.83150
C         -4.67564        0.96497       -2.40364
H          1.02363       -2.23451        0.39202
H          0.70220        0.49694        1.72768
H          1.51905       -0.91213        2.41519
H         -0.09503       -1.22617       -1.56582
H         -0.28238        0.30598       -0.69848
H         -0.62326       -2.19688        2.37874
H         -0.80299       -0.66584        3.26835
H         -2.37701       -1.01337       -0.59923
H         -1.51439       -2.38240        0.13541
H         -3.40073       -2.00595        1.48136
H         -2.93975       -1.27267        3.02715
H         -3.75309        0.92621        2.32450
H         -5.02234       -0.29599        2.24491
H          4.27208        0.04231       -1.74773
H          4.25984       -1.44004       -2.70957
H          1.57767        1.50737       -1.58251
H          3.89149        0.03938        1.71481
H          6.33057       -1.31235       -1.33560
H          5.34325       -2.68525       -0.80743
H          5.37368       -1.19141        0.15019
H         -3.09831        2.15580        0.36281
H         -5.63797       -1.28054       -0.03699
H          2.30932        3.82577       -1.07132
H          4.64267        2.35215        2.22484
H          3.84612        4.24904        0.83328
H         -3.38666        2.65350       -2.04558
H         -5.93898       -0.78100       -2.44269
H         -4.80195        1.18018       -3.46023
H         -1.69355        0.29706        1.29624
