# Supplementary material for: Impact of Intracellular Proteins on μ-Opioid Receptor Structure and Ligand Binding
Source: J Phys Chem B. 2024 Dec 19;129(1):71–87. doi: 10.1021/acs.jpcb.4c05214 (PMC11726672; doi:10.1021/acs.jpcb.4c05214)
Supplement: Supplementary file 1 — jp4c05214_si_002.zip [file jp4c05214_si_002.zip › XYZ Files of Ligands/Fentanyl/Fentanyl-Structure 26.xyz]

54
gfn2-18-18-wb97xd.log	Energy: -652730.6720100
O         -0.78262        2.12026        0.80599
N          1.82662       -1.43343        0.16894
N         -2.09686        0.32594        0.34397
C         -0.97193       -0.61950        0.21035
C         -0.05849       -0.28866       -0.97203
C         -0.16667       -0.78261        1.50099
C          1.04058       -1.32946       -1.10498
C          0.93397       -1.81384        1.31357
C          2.99764       -2.36203        0.05693
C          4.08232       -1.83221       -0.87939
C         -3.39580       -0.22081        0.06157
C         -1.91653        1.64045        0.62644
C          4.52080       -0.43143       -0.51566
C         -3.13001        2.54281        0.69673
C         -3.90030       -0.17187       -1.23631
C         -4.11510       -0.84737        1.07823
C         -3.29012        3.34176       -0.60190
C          5.25837       -0.20137        0.65213
C          4.15153        0.66309       -1.30373
C         -5.14478       -0.73558       -1.51341
C         -5.35721       -1.41114        0.79605
C         -5.87432       -1.35366       -0.49863
C          5.62231        1.09155        1.02023
C          4.51378        1.95998       -0.93720
C          5.24948        2.17728        0.22585
H         -1.44228       -1.58455       -0.00135
H          0.38914        0.70097       -0.84594
H         -0.63444       -0.28415       -1.90143
H         -0.81766       -1.12597        2.30956
H          0.27436        0.17092        1.80195
H          0.64167       -2.32877       -1.29875
H          1.72950       -1.06003       -1.90410
H          1.56122       -1.88331        2.20256
H          0.53553       -2.80411        1.07716
H          3.39325       -2.47400        1.06810
H          2.60974       -3.32499       -0.28062
H          3.74875       -1.86698       -1.91938
H          4.92177       -2.52853       -0.79014
H         -2.95310        3.22737        1.53060
H         -4.04174        1.98212        0.90834
H         -3.32139        0.30923       -2.01836
H         -3.70324       -0.88241        2.08205
H         -2.38578        3.91694       -0.82120
H         -4.12481        4.04131       -0.50752
H         -3.49295        2.68138       -1.45026
H          5.55020       -1.04395        1.27425
H          3.57497        0.49775       -2.21036
H         -5.54181       -0.69222       -2.52262
H         -5.92132       -1.89370        1.58785
H         -6.84332       -1.79186       -0.71597
H          6.19828        1.25304        1.92644
H          4.21992        2.79840       -1.56143
H          5.53268        3.18538        0.51245
H          2.19838       -0.49734        0.37490
