# Supplementary material for: Impact of Intracellular Proteins on μ-Opioid Receptor Structure and Ligand Binding
Source: J Phys Chem B. 2024 Dec 19;129(1):71–87. doi: 10.1021/acs.jpcb.4c05214 (PMC11726672; doi:10.1021/acs.jpcb.4c05214)
Supplement: Supplementary file 1 — jp4c05214_si_002.zip [file jp4c05214_si_002.zip › XYZ Files of Ligands/Fentanyl/Fentanyl-Structure 27.xyz]

54
gfn2-137-137-wb97xd.log	Energy: -652728.8958256
O          2.31848        2.55894       -0.71447
N         -1.51898        0.36510        0.12142
N          2.78540        0.39053       -0.22801
C          1.37705        0.00367       -0.02079
C          0.72118        0.73179        1.15344
C          0.52401        0.13467       -1.28298
C         -0.69302        0.21924        1.36803
C         -0.88715       -0.36887       -1.02576
C         -2.93444       -0.05829        0.37567
C         -3.87848        0.29596       -0.76995
C          3.74651       -0.65728       -0.01680
C          3.15664        1.65301       -0.55619
C         -5.30396        0.01270       -0.35646
C          4.63166        1.96430       -0.69451
C          4.27008       -0.86934        1.25686
C          4.10182       -1.49030       -1.07675
C          5.17874        2.58910        0.59443
C         -5.88279       -1.23468       -0.60880
C         -6.05428        0.98015        0.31962
C          5.17243       -1.91105        1.46598
C          5.00382       -2.53006       -0.86289
C          5.54170       -2.73992        0.40726
C         -7.18650       -1.50988       -0.19720
C         -7.35802        0.70907        0.73164
C         -7.92782       -0.53803        0.47421
H          1.41583       -1.05928        0.23556
H          0.70027        1.80954        0.97252
H          1.28612        0.55196        2.07233
H          0.95106       -0.46513       -2.09135
H          0.48723        1.17508       -1.61593
H         -0.70709       -0.84509        1.61793
H         -1.19854        0.77810        2.15602
H         -1.51082       -0.21607       -1.90495
H         -0.90209       -1.42754       -0.75315
H         -2.91276       -1.13451        0.56327
H         -3.24522        0.45299        1.28911
H         -3.63847       -0.28619       -1.66297
H         -3.76357        1.35752       -1.01491
H          4.71791        2.67933       -1.51674
H          5.21067        1.07727       -0.95603
H          3.97360       -0.21830        2.07333
H          3.67807       -1.31451       -2.06065
H          4.61251        3.48493        0.86595
H          6.22419        2.87569        0.45352
H          5.12850        1.88315        1.42876
H         -5.30876       -1.99367       -1.13436
H         -5.61328        1.95338        0.52041
H          5.58600       -2.07336        2.45627
H          5.28693       -3.17501       -1.68868
H          6.24587       -3.54946        0.57144
H         -7.62364       -2.48222       -0.40360
H         -7.92958        1.47247        1.25092
H         -8.94411       -0.74975        0.79214
H         -1.53454        1.36200       -0.12275
