# Supplementary material for: Impact of Intracellular Proteins on μ-Opioid Receptor Structure and Ligand Binding
Source: J Phys Chem B. 2024 Dec 19;129(1):71–87. doi: 10.1021/acs.jpcb.4c05214 (PMC11726672; doi:10.1021/acs.jpcb.4c05214)
Supplement: Supplementary file 1 — jp4c05214_si_002.zip [file jp4c05214_si_002.zip › XYZ Files of Ligands/Fentanyl/Fentanyl-Structure 28.xyz]

54
gfn2-20-20-wb97xd.log	Energy: -652730.7452654
O          0.83339        2.28823       -0.09657
N         -1.81474       -1.29569        0.45913
N          2.10221        0.40475       -0.13559
C          0.96556       -0.51622        0.05467
C          0.27589       -0.33824        1.40858
C         -0.05227       -0.46908       -1.08589
C         -0.82432       -1.37112        1.58420
C         -1.13956       -1.50743       -0.86420
C         -2.95904       -2.23670        0.68759
C         -4.12376       -2.00066       -0.27162
C          3.39451       -0.22218       -0.19121
C          1.95297        1.75192       -0.18237
C         -4.58931       -0.56190       -0.27343
C          3.18985        2.61588       -0.30523
C          4.09913       -0.45944        0.98724
C          3.90386       -0.64338       -1.41857
C          3.62465        3.13770        1.06965
C         -5.20369       -0.01277        0.85879
C         -4.36720        0.26011       -1.38202
C          5.33233       -1.10700        0.93390
C          5.13689       -1.28978       -1.46692
C          5.85254       -1.52108       -0.29174
C         -5.58986        1.32526        0.87957
C         -4.75242        1.60131       -1.36453
C         -5.36368        2.13742       -0.23307
H          1.41301       -1.51465        0.04587
H         -0.14691        0.66617        1.49393
H          0.99752       -0.47269        2.21906
H          0.43709       -0.69156       -2.03801
H         -0.50492        0.52302       -1.16040
H         -0.43278       -2.39181        1.58011
H         -1.37540       -1.20345        2.50990
H         -1.89793       -1.43823       -1.64294
H         -0.74022       -2.52492       -0.84273
H         -2.56208       -3.24910        0.59266
H         -3.28003       -2.07809        1.71875
H         -4.92864       -2.66024        0.06731
H         -3.86086       -2.31379       -1.28505
H          2.91477        3.45584       -0.94828
H          4.01340        2.08159       -0.78137
H          3.68210       -0.13458        1.93529
H          3.33769       -0.45567       -2.32562
H          3.93127        2.31747        1.72553
H          2.81031        3.68238        1.55649
H          4.47199        3.81916        0.95756
H         -5.38195       -0.64046        1.72845
H         -3.88643       -0.15358       -2.26479
H          5.88459       -1.28831        1.85056
H          5.53790       -1.61294       -2.42231
H          6.81315       -2.02481       -0.33154
H         -6.06892        1.73506        1.76365
H         -4.57247        2.22499       -2.23493
H         -5.66396        3.18056       -0.21682
H         -2.19902       -0.34230        0.45706
