# Supplementary material for: Impact of Intracellular Proteins on μ-Opioid Receptor Structure and Ligand Binding
Source: J Phys Chem B. 2024 Dec 19;129(1):71–87. doi: 10.1021/acs.jpcb.4c05214 (PMC11726672; doi:10.1021/acs.jpcb.4c05214)
Supplement: Supplementary file 1 — jp4c05214_si_002.zip [file jp4c05214_si_002.zip › XYZ Files of Ligands/Fentanyl/Fentanyl-Structure 29.xyz]

54
gfn2-136-136-wb97xd.log	Energy: -652728.8730533
O         -2.30448        2.64490        0.18072
N          1.52026        0.31075        0.32464
N         -2.79193        0.42703        0.24124
C         -1.38329       -0.00840        0.30112
C         -0.60493        0.32741       -0.97216
C         -0.64475        0.49694        1.54102
C          0.81380       -0.21246       -0.89286
C          0.76971       -0.05590        1.57258
C          2.94487       -0.14637        0.41145
C          3.81903        0.42294       -0.70253
C         -3.75640       -0.63332        0.13440
C         -3.15173        1.73367        0.18117
C          5.26604        0.07512       -0.44088
C         -4.62265        2.08212        0.09881
C         -4.18125       -1.05929       -1.12232
C         -4.21501       -1.26544        1.28929
C         -5.01384        2.47301       -1.33064
C          5.82301       -1.09254       -0.97100
C          6.06091        0.89520        0.36650
C         -5.08931       -2.11230       -1.22218
C         -5.12007       -2.31891        1.18434
C         -5.56037       -2.74135       -0.07056
C          7.14837       -1.43364       -0.70326
C          7.38637        0.55795        0.63558
C          7.93388       -0.60857        0.10105
H         -1.43266       -1.09878        0.37724
H         -0.57821        1.40898       -1.12962
H         -1.08893       -0.12874       -1.84015
H         -1.15689        0.16309        2.44756
H         -0.61119        1.58898        1.55262
H          0.83478       -1.30242       -0.80943
H          1.38661        0.09089       -1.76791
H          1.32931        0.34897        2.41622
H          0.78201       -1.14779        1.62559
H          3.31435        0.18514        1.38384
H          2.92767       -1.23879        0.39375
H          3.69436        1.51088       -0.73464
H          3.51927        0.01835       -1.67231
H         -4.76937        2.93559        0.76658
H         -5.25450        1.26628        0.45279
H         -3.80431       -0.56378       -2.01144
H         -3.86693       -0.92526        2.25970
H         -4.39791        3.30167       -1.69193
H         -6.05992        2.78925       -1.35634
H         -4.89543        1.63015       -2.01810
H          5.21431       -1.73663       -1.60064
H          5.63779        1.80571        0.78349
H         -5.42608       -2.44091       -2.20027
H         -5.48303       -2.80804        2.08272
H         -6.26751       -3.56102       -0.15004
H          7.56763       -2.34188       -1.12565
H          7.99245        1.20745        1.26000
H          8.96695       -0.87089        0.30760
H          1.52861        1.33485        0.25817
