# Supplementary material for: Impact of Intracellular Proteins on μ-Opioid Receptor Structure and Ligand Binding
Source: J Phys Chem B. 2024 Dec 19;129(1):71–87. doi: 10.1021/acs.jpcb.4c05214 (PMC11726672; doi:10.1021/acs.jpcb.4c05214)
Supplement: Supplementary file 1 — jp4c05214_si_002.zip [file jp4c05214_si_002.zip › XYZ Files of Ligands/Fentanyl/Fentanyl-Structure 3.xyz]

54
gfn2-186-186-wb97xd.log	Energy: -652731.0250656
O          2.85789       -2.83313        0.30637
N         -1.35037        0.46790       -0.29116
N          2.77245       -0.56714        0.25133
C          1.30160       -0.59074        0.28514
C          0.71759        0.58672        1.06554
C          0.70008       -0.63447       -1.12332
C         -0.79988        0.49049        1.10452
C         -0.81669       -0.70699       -1.05627
C         -2.84538        0.59940       -0.35188
C         -3.60872       -0.57283        0.25786
C          3.43930        0.68350        0.01493
C          3.45331       -1.74597        0.22952
C         -5.09198       -0.30197        0.15126
C          4.96365       -1.67518        0.11919
C          3.66999        1.11280       -1.29169
C          3.83679        1.47218        1.09394
C          5.64122       -3.02827        0.28093
C         -5.80471       -0.68293       -0.98991
C         -5.76722        0.36941        1.17516
C          4.29883        2.33560       -1.51826
C          4.46515        2.69383        0.86403
C          4.69531        3.12777       -0.44153
C         -7.16584       -0.40332       -1.10424
C         -7.12835        0.65049        1.06457
C         -7.83161        0.26449       -0.07641
H          1.02874       -1.51157        0.80588
H          1.00462        1.53923        0.60605
H          1.08431        0.58928        2.09525
H          1.06191       -1.51272       -1.66417
H          0.99877        0.25712       -1.68700
H         -1.12796       -0.42704        1.59627
H         -1.24086        1.34905        1.61194
H         -1.26814       -0.68029       -2.04871
H         -1.14515       -1.60780       -0.53431
H         -3.08727        1.52984        0.16655
H         -3.09567        0.71278       -1.40906
H         -3.33632       -0.70044        1.30892
H         -3.36719       -1.49825       -0.27183
H          5.33794       -0.96536        0.86397
H          5.20771       -1.24121       -0.85730
H          3.36803        0.48394       -2.12338
H          3.65456        1.12528        2.10607
H          5.42588       -3.46816        1.25889
H          6.72450       -2.90679        0.19478
H          5.31711       -3.73354       -0.48905
H         -5.28914       -1.20537       -1.79187
H         -5.22219        0.66983        2.06659
H          4.48008        2.66634       -2.53600
H          4.77486        3.30581        1.70520
H          5.18553        4.07985       -0.61906
H         -7.70676       -0.70927       -1.99472
H         -7.63964        1.16828        1.87054
H         -8.89211        0.48041       -0.16293
H         -0.98843        1.30638       -0.75818
