# Supplementary material for: Impact of Intracellular Proteins on μ-Opioid Receptor Structure and Ligand Binding
Source: J Phys Chem B. 2024 Dec 19;129(1):71–87. doi: 10.1021/acs.jpcb.4c05214 (PMC11726672; doi:10.1021/acs.jpcb.4c05214)
Supplement: Supplementary file 1 — jp4c05214_si_002.zip [file jp4c05214_si_002.zip › XYZ Files of Ligands/Fentanyl/Fentanyl-Structure 30.xyz]

54
gfn2-207-207-wb97xd.log	Energy: -652730.5523878
O         -4.67818       -0.07344       -0.56712
N          1.52464       -1.49545        0.77835
N         -2.43558       -0.20186       -0.30574
C         -1.18992       -0.97905       -0.19511
C          0.02084       -0.21478       -0.73036
C         -0.91459       -1.42759        1.24277
C          1.26250       -1.08435       -0.64357
C          0.35371       -2.26042        1.32420
C          2.81798       -2.25456        0.92853
C          3.97191       -1.35110        1.35855
C         -2.41238        1.18475        0.07534
C         -3.64589       -0.76495       -0.57375
C          4.27379       -0.23689        0.38470
C         -3.69607       -2.24575       -0.89745
C         -2.61103        1.54477        1.40741
C         -2.18004        2.16248       -0.89037
C         -5.11086       -2.76094       -1.12214
C          3.80808        1.06009        0.61796
C          4.96275       -0.50201       -0.80429
C         -2.56350        2.88821        1.77538
C         -2.13410        3.50458       -0.51930
C         -2.32277        3.86895        0.81379
C          4.00798        2.06955       -0.32429
C          5.16747        0.50370       -1.74555
C          4.68538        1.79272       -1.51013
H         -1.30685       -1.86583       -0.82017
H          0.18688        0.70608       -0.16012
H         -0.12625        0.06213       -1.77747
H         -1.74311       -2.03215        1.62169
H         -0.81374       -0.55148        1.89331
H          1.15133       -2.01118       -1.21192
H          2.14147       -0.55138       -1.00310
H          0.59063       -2.51624        2.35738
H          0.28241       -3.17798        0.73446
H          2.65522       -3.02342        1.68409
H          3.01491       -2.74288       -0.02771
H          4.84326       -2.00329        1.47077
H          3.74590       -0.93595        2.34639
H         -3.21861       -2.80201       -0.08385
H         -3.08698       -2.42206       -1.79143
H         -2.80876        0.77573        2.14747
H         -2.03244        1.86883       -1.92480
H         -5.59408       -2.25299       -1.96099
H         -5.73277       -2.62031       -0.23375
H         -5.07680       -3.83055       -1.34687
H          3.27307        1.27801        1.53937
H          5.32990       -1.50728       -0.99546
H         -2.71771        3.16712        2.81297
H         -1.95132        4.26479       -1.27214
H         -2.28566        4.91488        1.10169
H          3.63393        3.07032       -0.13054
H          5.70270        0.28280       -2.66419
H          4.84178        2.57612       -2.24528
H          1.59626       -0.63547        1.33503
