# Supplementary material for: Impact of Intracellular Proteins on μ-Opioid Receptor Structure and Ligand Binding
Source: J Phys Chem B. 2024 Dec 19;129(1):71–87. doi: 10.1021/acs.jpcb.4c05214 (PMC11726672; doi:10.1021/acs.jpcb.4c05214)
Supplement: Supplementary file 1 — jp4c05214_si_002.zip [file jp4c05214_si_002.zip › XYZ Files of Ligands/Fentanyl/Fentanyl-Structure 31.xyz]

54
gfn2-189-189-wb97xd.log	Energy: -652728.6541780
O          2.62567        2.60770       -0.10885
N         -1.48418        0.90365       -0.06694
N          2.76793        0.34775        0.04726
C          1.31028        0.12875        0.05172
C          0.60643        0.77014        1.25094
C          0.64618        0.53516       -1.26742
C         -0.87843        0.44224        1.22641
C         -0.83880        0.21215       -1.23160
C         -2.98481        0.84449       -0.08732
C         -3.56168       -0.56600       -0.00679
C          3.57335       -0.84169        0.04084
C          3.32492        1.58420       -0.04082
C         -5.07088       -0.48266        0.00338
C          4.84095        1.66014       -0.04643
C          3.85371       -1.49134        1.24199
C          4.02419       -1.36649       -1.16911
C          5.37021        3.08349        0.05255
C         -5.76662       -0.34609        1.20880
C         -5.79324       -0.50113       -1.19364
C          4.59941       -2.66817        1.23127
C          4.77388       -2.54127       -1.17485
C          5.06216       -3.19261        0.02415
C         -7.15625       -0.23500        1.21923
C         -7.18315       -0.38992       -1.18725
C         -7.86858       -0.25646        0.02008
H          1.19229       -0.95447        0.15279
H          0.74391        1.85428        1.24504
H          1.02490        0.37999        2.18258
H          1.09523       -0.01776       -2.09702
H          0.78767        1.60311       -1.45496
H         -1.04975       -0.63369        1.29567
H         -1.41259        0.94486        2.03350
H         -1.34795        0.55143       -2.13448
H         -1.00781       -0.85872       -1.10205
H         -3.32205        1.44873        0.75776
H         -3.29321        1.33496       -1.01354
H         -3.21764       -1.06531        0.90307
H         -3.23385       -1.15836       -0.86523
H          5.19802        1.18509       -0.96730
H          5.22630        1.04805        0.77552
H          3.48985       -1.07177        2.17489
H          3.79214       -0.84981       -2.09544
H          5.03993        3.56874        0.97555
H          5.03821        3.69454       -0.79110
H          6.46360        3.06786        0.04993
H         -5.21404       -0.33069        2.14497
H         -5.26213       -0.60734       -2.13625
H          4.82079       -3.17361        2.16598
H          5.12992       -2.94767       -2.11618
H          5.64558       -4.10790        0.01818
H         -7.68253       -0.13417        2.16366
H         -7.73064       -0.41023       -2.12477
H         -8.95099       -0.17241        0.02676
H         -1.25411        1.89925       -0.15584
