# Supplementary material for: Impact of Intracellular Proteins on μ-Opioid Receptor Structure and Ligand Binding
Source: J Phys Chem B. 2024 Dec 19;129(1):71–87. doi: 10.1021/acs.jpcb.4c05214 (PMC11726672; doi:10.1021/acs.jpcb.4c05214)
Supplement: Supplementary file 1 — jp4c05214_si_002.zip [file jp4c05214_si_002.zip › XYZ Files of Ligands/Fentanyl/Fentanyl-Structure 33.xyz]

54
gfn2-172-172-wb97xd.log	Energy: -652731.4563529
O         -1.19288        2.78545       -0.57504
N          1.47833       -1.75338        0.40915
N         -1.97190        0.66045       -0.41230
C         -0.59716        0.13509       -0.37057
C         -0.05027        0.08080        1.05903
C         -0.47805       -1.24126       -1.02308
C          1.39102       -0.40176        1.06173
C          0.97086       -1.70245       -1.00079
C          2.81629       -2.43449        0.54440
C          3.91259       -1.95387       -0.40136
C         -3.06006       -0.24171       -0.15108
C         -2.15832        2.00418       -0.48891
C          4.34590       -0.51665       -0.22541
C         -3.56740        2.55169       -0.45537
C         -3.69165       -0.89054       -1.21184
C         -3.46017       -0.48635        1.16162
C         -3.90604        3.10449        0.93387
C          4.91188       -0.08612        0.97985
C          4.16349        0.41332       -1.25189
C         -4.73061       -1.78177       -0.95684
C         -4.50045       -1.37966        1.41298
C         -5.13589       -2.02810        0.35541
C          5.26814        1.24786        1.16128
C          4.52028        1.75045       -1.07494
C          5.06850        2.17273        0.13468
H          0.01056        0.83736       -0.94655
H         -0.66451       -0.59063        1.67038
H         -0.07821        1.07345        1.51572
H         -0.80597       -1.20714       -2.06520
H         -1.09974       -1.97685       -0.50047
H          2.03504        0.27509        0.49984
H          1.77851       -0.50775        2.07532
H          1.07668       -2.70361       -1.42055
H          1.61318       -1.01083       -1.54879
H          3.10982       -2.31531        1.58901
H          2.62311       -3.49264        0.35873
H          3.62154       -2.13430       -1.43942
H          4.76024       -2.61771       -0.19841
H         -4.30034        1.79912       -0.74957
H         -3.59871        3.36009       -1.19086
H         -3.36998       -0.69083       -2.22892
H         -2.96449        0.02842        1.97829
H         -3.90195        2.31099        1.68715
H         -4.90135        3.55623        0.92061
H         -3.18679        3.87118        1.23615
H          5.06391       -0.79983        1.78587
H          3.72472        0.09079       -2.19272
H         -5.22392       -2.28319       -1.78338
H         -4.81377       -1.56516        2.43546
H         -5.94627       -2.72291        0.55208
H          5.70214        1.56742        2.10401
H          4.36613        2.46117       -1.88132
H          5.34298        3.21352        0.27663
H          0.82828       -2.35450        0.92670
