# Supplementary material for: Impact of Intracellular Proteins on μ-Opioid Receptor Structure and Ligand Binding
Source: J Phys Chem B. 2024 Dec 19;129(1):71–87. doi: 10.1021/acs.jpcb.4c05214 (PMC11726672; doi:10.1021/acs.jpcb.4c05214)
Supplement: Supplementary file 1 — jp4c05214_si_002.zip [file jp4c05214_si_002.zip › XYZ Files of Ligands/Fentanyl/Fentanyl-Structure 32.xyz]

54
gfn2-164-164-wb97xd.log	Energy: -652731.2882494
O          1.62162        2.55003       -1.45806
N         -1.57485       -1.68447       -0.60531
N          2.03418        0.61772       -0.34293
C          0.61974        0.22347       -0.44795
C          0.34783       -0.59212       -1.71572
C          0.13500       -0.54763        0.77915
C         -1.12988       -0.93231       -1.82432
C         -1.34367       -0.87351        0.63901
C         -2.95597       -2.27501       -0.72926
C         -4.06108       -1.31849       -1.16706
C          2.97169       -0.31844        0.21368
C          2.43446        1.79144       -0.89775
C         -4.36672       -0.19221       -0.20722
C          3.88507        2.20036       -0.77247
C          3.27126       -0.27348        1.57421
C          3.55676       -1.28442       -0.60474
C          4.09064        3.09983        0.45269
C         -4.15579        1.13813       -0.57766
C         -4.83614       -0.46580        1.08225
C          4.16469       -1.19487        2.11633
C          4.44837       -2.20516       -0.05858
C          4.75298       -2.16184        1.30166
C         -4.38911        2.17541        0.32583
C         -5.06872        0.56630        1.98779
C         -4.84093        1.89179        1.61335
H          0.05298        1.15576       -0.50908
H          0.93754       -1.51620       -1.70217
H          0.63349       -0.02223       -2.60357
H          0.26530        0.04655        1.68742
H          0.70057       -1.47804        0.90407
H         -1.73588       -0.02605       -1.88346
H         -1.33784       -1.56252       -2.69003
H         -1.70249       -1.46558        1.48125
H         -1.94359        0.03274        0.55396
H         -2.86256       -3.07517       -1.46583
H         -3.17812       -2.72327        0.24112
H         -4.94629       -1.95454       -1.27700
H         -3.84332       -0.91863       -2.16092
H          4.13113        2.75251       -1.68270
H          4.54450        1.33306       -0.71407
H          2.80539        0.48055        2.20034
H          3.32384       -1.30123       -1.66465
H          5.12680        3.44623        0.48878
H          3.87928        2.55937        1.38016
H          3.43844        3.97707        0.40810
H         -3.79036        1.36282       -1.57640
H         -5.00995       -1.49640        1.38185
H          4.39958       -1.15678        3.17525
H          4.90741       -2.95295       -0.69744
H          5.44893       -2.87897        1.72542
H         -4.21406        3.20360        0.02363
H         -5.42865        0.33747        2.98646
H         -5.01889        2.69666        2.31990
H         -0.95439       -2.49739       -0.52747
