# Supplementary material for: Impact of Intracellular Proteins on μ-Opioid Receptor Structure and Ligand Binding
Source: J Phys Chem B. 2024 Dec 19;129(1):71–87. doi: 10.1021/acs.jpcb.4c05214 (PMC11726672; doi:10.1021/acs.jpcb.4c05214)
Supplement: Supplementary file 1 — jp4c05214_si_002.zip [file jp4c05214_si_002.zip › XYZ Files of Ligands/Fentanyl/Fentanyl-Structure 34.xyz]

54
gfn2-115-115-wb97xd.log	Energy: -652729.3182524
O         -1.24023        2.09414       -1.19788
N          1.81195       -1.17454       -0.99666
N         -2.14972        0.29485       -0.15427
C         -0.93183       -0.53188       -0.23667
C         -0.56492       -0.90200       -1.67570
C          0.26662        0.07219        0.49786
C          0.65302       -1.81073       -1.70868
C          1.44894       -0.87759        0.43235
C          3.06903       -1.99842       -1.11090
C          4.30851       -1.13648       -1.34434
C         -3.30335       -0.35753        0.40013
C         -2.21776        1.55729       -0.65237
C          4.61518       -0.17392       -0.22127
C         -3.54087        2.28699       -0.50967
C         -4.21966       -0.98117       -0.44483
C         -3.46945       -0.40667        1.78338
C         -3.45683        3.75739       -0.89324
C          5.16028       -0.64114        0.98019
C          4.30365        1.18360       -0.33594
C         -5.31780       -1.64548        0.09842
C         -4.56655       -1.07505        2.32243
C         -5.49239       -1.69275        1.48119
C          5.37631        0.22697        2.04732
C          4.51644        2.05625        0.73194
C          5.05009        1.57930        1.92750
H         -1.19064       -1.45933        0.28321
H         -0.36265       -0.00040       -2.26066
H         -1.39495       -1.43320       -2.14974
H          0.02100        0.23355        1.55102
H          0.54613        1.03541        0.06367
H          0.47122       -2.76435       -1.20580
H          0.97013       -2.00135       -2.73436
H          2.32631       -0.45033        0.91605
H          1.22381       -1.84335        0.89240
H          3.14727       -2.59118       -0.19744
H          2.93528       -2.67652       -1.95406
H          4.18604       -0.59072       -2.28591
H          5.14050       -1.83443       -1.47965
H         -3.89572        2.17755        0.52009
H         -4.27706        1.77199       -1.13754
H         -4.07160       -0.93698       -1.51951
H         -2.74296        0.07959        2.42725
H         -4.43628        4.22572       -0.76252
H         -3.15773        3.88365       -1.93719
H         -2.73838        4.29267       -0.26565
H          5.40674       -1.69531        1.08047
H          3.87970        1.55740       -1.26479
H         -6.03460       -2.12706       -0.55912
H         -4.69912       -1.11112        3.39908
H         -6.34783       -2.21078        1.90317
H          5.79884       -0.15053        2.97365
H          4.26397        3.10722        0.62823
H          5.21600        2.25618        2.75992
H          1.98261       -0.27435       -1.45928
