# Supplementary material for: Impact of Intracellular Proteins on μ-Opioid Receptor Structure and Ligand Binding
Source: J Phys Chem B. 2024 Dec 19;129(1):71–87. doi: 10.1021/acs.jpcb.4c05214 (PMC11726672; doi:10.1021/acs.jpcb.4c05214)
Supplement: Supplementary file 1 — jp4c05214_si_002.zip [file jp4c05214_si_002.zip › XYZ Files of Ligands/Fentanyl/Fentanyl-Structure 35.xyz]

54
gfn2-57-57-wb97xd.log	Energy: -652729.0894436
O         -1.25612        1.37022       -2.14335
N          1.86772       -1.45225       -0.61821
N         -2.17278        0.04724       -0.54067
C         -0.93845       -0.72294       -0.29627
C         -0.44724       -1.49058       -1.52500
C          0.18352        0.12707        0.30384
C          0.77860       -2.32083       -1.17989
C          1.38680       -0.74343        0.61814
C          3.14078       -2.22209       -0.37730
C          4.38135       -1.43479       -0.79419
C         -3.26165       -0.24470        0.35104
C         -2.23855        1.05252       -1.44918
C          4.57236       -0.14078       -0.03849
C         -3.54120        1.80726       -1.60842
C         -4.11832       -1.30732        0.06741
C         -3.41676        0.49750        1.52009
C         -3.46955        3.17734       -0.92515
C          4.23653        1.08441       -0.62117
C          5.02778       -0.15524        1.28490
C         -5.14912       -1.61543        0.95214
C         -4.45183        0.18739        2.40091
C         -5.31885       -0.86710        2.11762
C          4.33649        2.27087        0.10639
C          5.13109        1.02692        2.01348
C          4.78084        2.24457        1.42676
H         -1.21939       -1.46608        0.45600
H         -0.20206       -0.80125       -2.33678
H         -1.22600       -2.17065       -1.88080
H         -0.15194        0.58932        1.23635
H          0.47480        0.92529       -0.38489
H          0.56702       -3.07770       -0.42013
H          1.18210       -2.80792       -2.06793
H          2.21471       -0.15026        1.00442
H          1.14471       -1.52870        1.33911
H          3.15964       -2.48349        0.68223
H          3.07940       -3.14107       -0.96064
H          4.33004       -1.23823       -1.87035
H          5.23360       -2.10017       -0.62547
H         -4.38988        1.23885       -1.22515
H         -3.68396        1.94064       -2.68443
H         -3.97753       -1.87972       -0.84423
H         -2.73251        1.31328        1.73087
H         -4.39087        3.73477       -1.11339
H         -2.63091        3.76388       -1.31144
H         -3.34849        3.07441        0.15732
H          3.88240        1.10760       -1.64897
H          5.29223       -1.10258        1.74818
H         -5.82080       -2.43850        0.72986
H         -4.57779        0.76883        3.30871
H         -6.12443       -1.10729        2.80425
H          4.06656        3.21365       -0.35984
H          5.48475        0.99977        3.03977
H          4.85875        3.16621        1.99520
H          2.06263       -0.73339       -1.32494
