# Supplementary material for: Impact of Intracellular Proteins on μ-Opioid Receptor Structure and Ligand Binding
Source: J Phys Chem B. 2024 Dec 19;129(1):71–87. doi: 10.1021/acs.jpcb.4c05214 (PMC11726672; doi:10.1021/acs.jpcb.4c05214)
Supplement: Supplementary file 1 — jp4c05214_si_002.zip [file jp4c05214_si_002.zip › XYZ Files of Ligands/Fentanyl/Fentanyl-Structure 36.xyz]

54
gfn2-183-183-wb97xd.log	Energy: -652729.2229525
O         -2.53783       -2.57450       -0.52839
N          1.81408       -1.95082        0.32491
N         -2.16047       -0.37641       -0.10783
C         -0.71032       -0.53398        0.10469
C         -0.37813       -1.38645        1.33256
C          0.03474       -1.03702       -1.13458
C          1.12578       -1.42814        1.55145
C          1.53057       -1.07439       -0.86354
C          3.27072       -2.26947        0.54410
C          4.10868       -1.16944        1.18911
C         -2.67587        0.94731        0.10618
C         -2.97816       -1.42057       -0.40335
C          4.24860        0.10236        0.38443
C         -4.45456       -1.11407       -0.57761
C         -3.17378        1.30276        1.35853
C         -2.62140        1.88344       -0.92523
C         -5.26119       -2.30771       -1.06856
C          3.74167        1.31137        0.86720
C          4.86287        0.08463       -0.87274
C         -3.63246        2.60073        1.57536
C         -3.07781        3.18098       -0.70315
C         -3.58491        3.54030        0.54580
C          3.82672        2.47628        0.10412
C          4.94850        1.24458       -1.63856
C          4.42566        2.44488       -1.15385
H         -0.34753        0.47874        0.30630
H         -0.76353       -2.40230        1.20988
H         -0.83863       -0.95344        2.22478
H         -0.13911       -0.36153       -1.97656
H         -0.31446       -2.03267       -1.41964
H          1.52477       -0.42932        1.73908
H          1.39338       -2.08499        2.38011
H          2.08064       -1.48806       -1.70910
H          1.91812       -0.08134       -0.63392
H          3.28012       -3.15027        1.18894
H          3.66747       -2.55216       -0.43275
H          5.09599       -1.62315        1.32963
H          3.72885       -0.94195        2.18872
H         -4.55871       -0.27019       -1.26748
H         -4.84181       -0.76335        0.38576
H         -3.20448        0.56203        2.15182
H         -2.22556        1.59078       -1.89291
H         -4.90310       -2.65873       -2.04065
H         -6.31044       -2.01971       -1.17737
H         -5.21036       -3.14308       -0.36501
H          3.26260        1.33756        1.84266
H          5.26609       -0.84822       -1.25923
H         -4.02404        2.87747        2.54913
H         -3.03810        3.91015       -1.50620
H         -3.94137        4.55127        0.71638
H          3.42207        3.40611        0.49245
H          5.42406        1.21335       -2.61428
H          4.48916        3.34889       -1.75169
H          1.37973       -2.85547        0.11434
