# Supplementary material for: Impact of Intracellular Proteins on μ-Opioid Receptor Structure and Ligand Binding
Source: J Phys Chem B. 2024 Dec 19;129(1):71–87. doi: 10.1021/acs.jpcb.4c05214 (PMC11726672; doi:10.1021/acs.jpcb.4c05214)
Supplement: Supplementary file 1 — jp4c05214_si_002.zip [file jp4c05214_si_002.zip › XYZ Files of Ligands/Fentanyl/Fentanyl-Structure 37.xyz]

54
gfn2-59-59-wb97xd.log	Energy: -652729.0688739
O          1.15436       -2.27128        0.86698
N         -1.81027        1.04531        1.07535
N          2.09164       -0.40326       -0.02380
C          0.89466        0.43820        0.16762
C         -0.33729       -0.06878       -0.58467
C          0.58045        0.67849        1.64643
C         -1.49596        0.89286       -0.38767
C         -0.62017        1.59607        1.80734
C         -3.05281        1.86236        1.31647
C         -4.29326        0.98953        1.49824
C          3.25889        0.29242       -0.49266
C          2.13648       -1.70588        0.35364
C         -4.63328        0.13924        0.29712
C          3.42099       -2.48091        0.14976
C          3.44110        0.48850       -1.86081
C          4.16873        0.81389        0.42497
C          4.17297       -2.65508        1.47388
C         -5.21943        0.71610       -0.83540
C         -4.31061       -1.22028        0.26986
C          4.55270        1.19586       -2.31260
C          5.28139        1.51833       -0.03217
C          5.47513        1.70853       -1.39966
C         -5.46468       -0.04656       -1.97441
C         -4.55238       -1.98716       -0.87055
C         -5.12701       -1.40122       -1.99667
H          1.16076        1.40395       -0.27233
H         -0.62678       -1.06408       -0.23816
H         -0.12610       -0.13021       -1.65565
H          1.43499        1.15072        2.13893
H          0.38216       -0.27140        2.15085
H         -1.26355        1.89693       -0.75201
H         -2.39524        0.53427       -0.88637
H         -0.90184        1.68898        2.85644
H         -0.43997        2.59216        1.39431
H         -2.88356        2.44635        2.22154
H         -3.15366        2.54815        0.47338
H         -5.11634        1.67575        1.71988
H         -4.15244        0.35580        2.38020
H          4.06756       -2.00959       -0.59186
H          3.12472       -3.46052       -0.23571
H          2.71789        0.08185       -2.56093
H          4.00455        0.66161        1.48710
H          3.53963       -3.13952        2.22274
H          4.50202       -1.69078        1.87237
H          5.05706       -3.27925        1.31966
H         -5.47461        1.77285       -0.82481
H         -3.85525       -1.67860        1.14447
H          4.69968        1.34427       -3.37771
H          5.99438        1.91923        0.68127
H          6.34209        2.25710       -1.75412
H         -5.91918        0.41488       -2.84595
H         -4.29101       -3.04101       -0.87736
H         -5.31625       -1.99553       -2.88530
H         -1.97592        0.10443        1.45026
