# Supplementary material for: Impact of Intracellular Proteins on μ-Opioid Receptor Structure and Ligand Binding
Source: J Phys Chem B. 2024 Dec 19;129(1):71–87. doi: 10.1021/acs.jpcb.4c05214 (PMC11726672; doi:10.1021/acs.jpcb.4c05214)
Supplement: Supplementary file 1 — jp4c05214_si_002.zip [file jp4c05214_si_002.zip › XYZ Files of Ligands/Fentanyl/Fentanyl-Structure 38.xyz]

54
gfn2-180-180-wb97xd.log	Energy: -652728.4402600
O         -2.57863       -2.67645       -0.44382
N          1.49628       -0.92397       -0.14518
N         -2.76528       -0.42338       -0.23010
C         -1.31063       -0.18553       -0.16888
C         -0.65848       -0.81052        1.06788
C         -0.58006       -0.59425       -1.45082
C          0.82178       -0.46557        1.11504
C          0.89696       -0.24990       -1.34457
C          2.99542       -0.84140       -0.09212
C          3.54754        0.57623        0.02908
C         -3.58580        0.74668       -0.07649
C         -3.29738       -1.66448       -0.35846
C          5.05664        0.51279        0.08594
C         -4.80365       -1.81394       -0.36830
C         -4.01006        1.13388        1.19296
C         -3.90102        1.51727       -1.19478
C         -5.31469       -2.25451        1.00833
C          5.71840        0.38672        1.31130
C          5.81327        0.53770       -1.08965
C         -4.77331        2.29099        1.34081
C         -4.66264        2.67344       -1.04179
C         -5.10153        3.06001        0.22502
C          7.10851        0.29184        1.36211
C          7.20344        0.44266       -1.04290
C          7.85502        0.31923        0.18419
H         -1.20977        0.89985       -0.07401
H         -0.78452       -1.89641        1.06011
H         -1.12765       -0.42017        1.97507
H         -0.99418       -0.05352       -2.30608
H         -0.69631       -1.66490       -1.63715
H          0.97628        0.61267        1.18797
H          1.32178       -0.95862        1.94941
H          1.45249       -0.58930       -2.21949
H          1.04480        0.82419       -1.21723
H          3.30009       -1.44816        0.76359
H          3.35673       -1.31897       -1.00570
H          3.16713        1.05591        0.93474
H          3.23967        1.17789       -0.83027
H         -5.02883       -2.58561       -1.10919
H         -5.30165       -0.89372       -0.67737
H         -3.74561        0.52854        2.05427
H         -3.55576        1.20353       -2.17506
H         -5.12143       -1.48929        1.76599
H         -4.83168       -3.18336        1.32564
H         -6.39322       -2.42776        0.96671
H          5.13927        0.36641        2.23114
H          5.30827        0.63589       -2.04739
H         -5.10956        2.59076        2.32831
H         -4.91458        3.27087       -1.91225
H         -5.69639        3.96035        0.34193
H          7.60832        0.19862        2.32160
H          7.77756        0.46746       -1.96425
H          8.93767        0.24758        0.22249
H          1.28674       -1.92367       -0.23929
