# Supplementary material for: Impact of Intracellular Proteins on μ-Opioid Receptor Structure and Ligand Binding
Source: J Phys Chem B. 2024 Dec 19;129(1):71–87. doi: 10.1021/acs.jpcb.4c05214 (PMC11726672; doi:10.1021/acs.jpcb.4c05214)
Supplement: Supplementary file 1 — jp4c05214_si_002.zip [file jp4c05214_si_002.zip › XYZ Files of Ligands/Fentanyl/Fentanyl-Structure 39.xyz]

54
gfn2-163-163-wb97xd.log	Energy: -652731.2897868
O         -1.22377        2.84309        0.20158
N          1.50907       -1.79711        0.03486
N         -1.97288        0.70771        0.02138
C         -0.59893        0.20589       -0.14176
C          0.02658       -0.19202        1.19828
C         -0.51895       -0.96575       -1.11925
C          1.46336       -0.64931        1.00494
C          0.92734       -1.40230       -1.28978
C          2.84831       -2.48083       -0.07476
C          3.89845       -1.77256       -0.92544
C         -3.04320       -0.24452        0.13681
C         -2.17421        2.03878        0.20510
C          4.34640       -0.42017       -0.42098
C         -3.59104        2.54760        0.35178
C         -3.74691       -0.63976       -0.99964
C         -3.35696       -0.78699        1.38285
C         -4.15112        2.98672       -1.00689
C          4.99002       -0.29851        0.81571
C          4.09909        0.73554       -1.16595
C         -4.77270       -1.57585       -0.88719
C         -4.38209       -1.72416        1.49101
C         -5.09089       -2.11955        0.35692
C          5.35998        0.95201        1.30437
C          4.46858        1.99023       -0.68063
C          5.09535        2.10244        0.55902
H         -0.02498        1.03678       -0.55875
H         -0.55659       -0.99709        1.66048
H          0.02965        0.65914        1.88416
H         -0.90505       -0.67996       -2.10112
H         -1.11158       -1.81460       -0.75969
H          2.07931        0.15028        0.59265
H          1.90444       -0.99754        1.93926
H          1.00713       -2.26650       -1.95020
H          1.54092       -0.58955       -1.68266
H          3.19601       -2.62406        0.94993
H          2.63797       -3.46021       -0.50857
H          3.55447       -1.69326       -1.96005
H          4.75189       -2.45948       -0.93526
H         -3.54443        3.40488        1.02761
H         -4.24463        1.79802        0.80046
H         -3.49031       -0.21315       -1.96388
H         -2.81034       -0.46157        2.26217
H         -5.14702        3.41791       -0.87579
H         -4.23440        2.13892       -1.69331
H         -3.50940        3.74292       -1.46871
H          5.19307       -1.19003        1.40413
H          3.59952        0.65345       -2.12788
H         -5.32238       -1.87957       -1.77240
H         -4.62904       -2.14093        2.46228
H         -5.89065       -2.84839        0.44304
H          5.85551        1.03049        2.26742
H          4.26269        2.87859       -1.27019
H          5.38088        3.07784        0.94083
H          0.88535       -2.51376        0.42051
