# Supplementary material for: Impact of Intracellular Proteins on μ-Opioid Receptor Structure and Ligand Binding
Source: J Phys Chem B. 2024 Dec 19;129(1):71–87. doi: 10.1021/acs.jpcb.4c05214 (PMC11726672; doi:10.1021/acs.jpcb.4c05214)
Supplement: Supplementary file 1 — jp4c05214_si_002.zip [file jp4c05214_si_002.zip › XYZ Files of Ligands/Fentanyl/Fentanyl-Structure 4.xyz]

54
gfn2-22-22-wb97xd.log	Energy: -652733.1623566
O          3.53670       -2.52182        0.55595
N         -1.73505       -1.62902       -0.02874
N          2.43654       -0.59346        0.09111
C          1.17446       -1.32919       -0.09650
C          0.40765       -1.48675        1.21877
C          0.27089       -0.67939       -1.14148
C         -0.87108       -2.28041        1.01085
C         -0.99508       -1.49894       -1.32702
C         -3.04616       -2.34156       -0.17287
C         -4.06879       -1.54298       -0.98042
C          2.40938        0.84293        0.05208
C          3.55504       -1.28261        0.43638
C         -4.26806       -0.14819       -0.43236
C          4.85135       -0.52520        0.61849
C          2.66227        1.50881       -1.14601
C          2.09856        1.56281        1.20551
C          5.66173       -0.51483       -0.68350
C         -4.93848        0.04578        0.78153
C         -3.73448        0.96418       -1.09038
C          2.60876        2.90039       -1.18833
C          2.04370        2.95412        1.15874
C          2.29813        3.62425       -0.03757
C         -5.07611        1.32196        1.32191
C         -3.86890        2.24419       -0.55065
C         -4.53935        2.42595        0.65708
H          1.45446       -2.32203       -0.45702
H          0.15940       -0.50001        1.62652
H          1.01837       -2.01227        1.95731
H          0.77596       -0.61481       -2.10875
H         -0.00521        0.33768       -0.84042
H         -0.67042       -3.29428        0.65482
H         -1.45593       -2.33277        1.92957
H         -1.65706       -1.01706       -2.04481
H         -0.78358       -2.51737       -1.66289
H         -2.83303       -3.30635       -0.63731
H         -3.41457       -2.50921        0.84109
H         -5.00270       -2.11042       -0.92568
H         -3.78237       -1.50035       -2.03423
H          5.40923       -1.04897        1.39839
H          4.67489        0.49717        0.95668
H          2.89815        0.93652       -2.03734
H          1.91493        1.03261        2.13461
H          5.13571        0.03094       -1.47236
H          5.85043       -1.53351       -1.03508
H          6.62573       -0.02722       -0.51646
H         -5.35668       -0.81133        1.30362
H         -3.20797        0.82639       -2.03148
H          2.80874        3.41787       -2.12122
H          1.80584        3.51332        2.05805
H          2.25603        4.70832       -0.07256
H         -5.60316        1.45637        2.26169
H         -3.44871        3.09699       -1.07520
H         -4.64584        3.42091        1.07820
H         -1.93731       -0.67697        0.30256
