# Supplementary material for: Impact of Intracellular Proteins on μ-Opioid Receptor Structure and Ligand Binding
Source: J Phys Chem B. 2024 Dec 19;129(1):71–87. doi: 10.1021/acs.jpcb.4c05214 (PMC11726672; doi:10.1021/acs.jpcb.4c05214)
Supplement: Supplementary file 1 — jp4c05214_si_002.zip [file jp4c05214_si_002.zip › XYZ Files of Ligands/Fentanyl/Fentanyl-Structure 40.xyz]

54
gfn2-205-205-wb97xd.log	Energy: -652729.6820322
O          3.98903       -2.20190        0.14656
N         -1.33621       -0.88608        0.15755
N          2.54611       -0.49257       -0.22021
C          1.49895       -1.47035       -0.60045
C          0.80383       -2.10511        0.61723
C          0.45601       -0.92673       -1.58422
C         -0.32287       -1.26742        1.20106
C         -0.66914       -0.12109       -0.95166
C         -2.18092       -2.04422       -0.29059
C         -3.38588       -1.60275       -1.11825
C          2.26403        0.91341       -0.13237
C          3.76568       -0.97977        0.13945
C         -4.22114       -0.55050       -0.42380
C          4.84049        0.01966        0.52108
C          2.30869        1.70806       -1.27726
C          1.93892        1.48062        1.10001
C          6.21742       -0.61238        0.66776
C         -4.92476       -0.86353        0.74593
C         -4.26928        0.76089       -0.90558
C          1.98950        3.06178       -1.19428
C          1.62747        2.83518        1.18174
C          1.64255        3.62572        0.03274
C         -5.66169        0.11066        1.41496
C         -5.00724        1.73941       -0.23811
C         -5.70445        1.41686        0.92426
H          2.03947       -2.26544       -1.11405
H          1.53007       -2.28689        1.41301
H          0.41570       -3.08282        0.31435
H          0.02881       -1.79193       -2.10006
H          0.92065       -0.31335       -2.35834
H         -0.85467       -1.80867        1.98439
H          0.04194       -0.32729        1.61622
H         -0.31541        0.80518       -0.49687
H         -1.42830        0.13451       -1.68974
H         -1.55593       -2.73363       -0.85657
H         -2.50706       -2.54275        0.62414
H         -3.97913       -2.50720       -1.28565
H         -3.06868       -1.24619       -2.10166
H          4.53882        0.49324        1.46237
H          4.86195        0.82072       -0.22449
H          2.59300        1.26723       -2.22712
H          1.93445        0.85833        1.98958
H          6.22811       -1.37443        1.45153
H          6.94609        0.15813        0.93438
H          6.54343       -1.07917       -0.26619
H         -4.89527       -1.87946        1.13206
H         -3.72309        1.01731       -1.80968
H          2.01718        3.67573       -2.08882
H          1.37224        3.27151        2.14218
H          1.39359        4.68036        0.09520
H         -6.20524       -0.14918        2.31833
H         -5.03495        2.75268       -0.62729
H         -6.27875        2.17671        1.44528
H         -1.97765       -0.22777        0.61175
