# Supplementary material for: Impact of Intracellular Proteins on μ-Opioid Receptor Structure and Ligand Binding
Source: J Phys Chem B. 2024 Dec 19;129(1):71–87. doi: 10.1021/acs.jpcb.4c05214 (PMC11726672; doi:10.1021/acs.jpcb.4c05214)
Supplement: Supplementary file 1 — jp4c05214_si_002.zip [file jp4c05214_si_002.zip › XYZ Files of Ligands/Fentanyl/Fentanyl-Structure 41.xyz]

54
gfn2-162-162-wb97xd.log	Energy: -652729.0116638
O          2.46766       -2.76102        0.36681
N         -1.88341       -1.95390       -0.22687
N          2.17819       -0.56075       -0.11665
C          0.71199       -0.65498       -0.25087
C          0.26665       -1.56851       -1.39566
C          0.01924       -1.03292        1.06117
C         -1.24826       -1.54417       -1.52277
C         -1.49018       -1.01865        0.88254
C         -3.36445       -2.20956       -0.33952
C         -4.18454       -1.11623       -1.01851
C          2.72247        0.76118       -0.26713
C          2.95337       -1.62748        0.20123
C         -4.22236        0.21411       -0.30198
C          4.43989       -1.41482        0.39175
C          3.09705        1.21227       -1.53185
C          2.81354        1.60172        0.84043
C          4.78048       -1.27663        1.88048
C         -4.77782        0.31617        0.97835
C         -3.67939        1.35858       -0.89134
C          3.58474        2.50823       -1.68399
C          3.30135        2.89798        0.68310
C          3.68897        3.35137       -0.57725
C         -4.77081        1.52956        1.66176
C         -3.67131        2.57657       -0.21096
C         -4.21216        2.66412        1.07045
H          0.39090        0.35955       -0.50601
H          0.60728       -2.59323       -1.22676
H          0.69175       -1.22008       -2.34074
H          0.27435       -0.31004        1.84088
H          0.34361       -2.02193        1.39562
H         -1.60990       -0.53948       -1.75065
H         -1.59793       -2.23622       -2.29003
H         -2.00325       -1.35327        1.78456
H         -1.84960       -0.02538        0.61175
H         -3.45634       -3.13344       -0.91340
H         -3.71580       -2.39778        0.67672
H         -5.19808       -1.52848       -1.07407
H         -3.85068       -0.97965       -2.05056
H          4.79943       -0.54337       -0.15749
H          4.93181       -2.30038       -0.01883
H          3.01289        0.54544       -2.38435
H          2.50585        1.23784        1.81573
H          4.31711       -0.38410        2.31147
H          5.86298       -1.19348        2.00792
H          4.43648       -2.14954        2.44307
H         -5.20942       -0.56482        1.44717
H         -3.24555        1.29221       -1.88585
H          3.88370        2.85865       -2.66680
H          3.37724        3.55239        1.54568
H          4.06989        4.36060       -0.69771
H         -5.20184        1.59142        2.65653
H         -3.23945        3.45454       -0.68190
H         -4.20369        3.60947        1.60423
H         -1.47910       -2.86404        0.01741
