# Supplementary material for: Impact of Intracellular Proteins on μ-Opioid Receptor Structure and Ligand Binding
Source: J Phys Chem B. 2024 Dec 19;129(1):71–87. doi: 10.1021/acs.jpcb.4c05214 (PMC11726672; doi:10.1021/acs.jpcb.4c05214)
Supplement: Supplementary file 1 — jp4c05214_si_002.zip [file jp4c05214_si_002.zip › XYZ Files of Ligands/Fentanyl/Fentanyl-Structure 42.xyz]

54
gfn2-167-167-wb97xd.log	Energy: -652728.9633331
O         -2.45654       -2.61137       -0.91989
N          1.84561       -1.96660        0.04609
N         -2.16405       -0.46160       -0.24854
C         -0.71530       -0.60241       -0.00957
C         -0.38168       -1.62952        1.07597
C          0.07559       -0.87327       -1.29226
C          1.11831       -1.66512        1.32282
C          1.56497       -0.91464       -0.99113
C          3.30488       -2.28442        0.24663
C          4.10216       -1.28113        1.07466
C         -2.69886        0.85257       -0.01951
C         -2.93613       -1.48720       -0.68666
C          4.23059        0.10144        0.47776
C         -4.42463       -1.25933       -0.84060
C         -3.14164        1.20893        1.25243
C         -2.71337        1.77974       -1.06076
C         -5.17175       -1.70691        0.42178
C          3.67755        1.21158        1.12097
C          4.88115        0.28859       -0.74683
C         -3.62036        2.49845        1.47842
C         -3.19335        3.06689       -0.83029
C         -3.64895        3.42683        0.43829
C          3.75354        2.48050        0.54599
C          4.95857        1.55318       -1.32489
C          4.38950        2.65392       -0.68191
H         -0.39855        0.37586        0.36473
H         -0.73071       -2.62349        0.78514
H         -0.87383       -1.35713        2.01356
H         -0.10116       -0.07368       -2.01677
H         -0.23810       -1.81785       -1.74527
H          1.48521       -0.70105        1.67986
H          1.38690       -2.44074        2.04127
H          2.14630       -1.16909       -1.87781
H          1.91619        0.03742       -0.59211
H          3.32388       -3.25546        0.74469
H          3.72725       -2.40089       -0.75323
H          5.09657       -1.73125        1.16865
H          3.69554       -1.21816        2.08739
H         -4.74278       -1.86413       -1.69335
H         -4.65436       -0.21566       -1.06076
H         -3.11265        0.47805        2.05456
H         -2.35858        1.48501       -2.04354
H         -6.24966       -1.60449        0.27146
H         -4.88872       -1.09828        1.28582
H         -4.95689       -2.75457        0.65246
H          3.16895        1.07871        2.07244
H          5.32110       -0.56542       -1.25595
H         -3.97083        2.77634        2.46737
H         -3.21183        3.78755       -1.64176
H         -4.02369        4.42994        0.61579
H          3.31230        3.33131        1.05645
H          5.46350        1.68125       -2.27771
H          4.44697        3.63958       -1.13343
H          1.43840       -2.83334       -0.32156
