# Supplementary material for: Impact of Intracellular Proteins on μ-Opioid Receptor Structure and Ligand Binding
Source: J Phys Chem B. 2024 Dec 19;129(1):71–87. doi: 10.1021/acs.jpcb.4c05214 (PMC11726672; doi:10.1021/acs.jpcb.4c05214)
Supplement: Supplementary file 1 — jp4c05214_si_002.zip [file jp4c05214_si_002.zip › XYZ Files of Ligands/Fentanyl/Fentanyl-Structure 43.xyz]

54
gfn2-223-223-wb97xd.log	Energy: -652729.6939863
O         -3.62270       -2.41321        0.46451
N          1.38648       -0.45903       -0.60199
N         -2.50950       -0.55480       -0.20183
C         -1.44562       -1.40965       -0.78022
C         -0.69488       -0.77114       -1.95501
C         -0.44988       -1.91885        0.27712
C          0.42556        0.18236       -1.56448
C          0.65279       -0.93152        0.62328
C          2.26321       -1.49085       -1.25157
C          3.41697       -1.92466       -0.35116
C         -2.39608        0.87731       -0.18748
C         -3.56001       -1.17381        0.40386
C          4.23508       -0.75924        0.15884
C         -4.64976       -0.29806        0.99189
C         -1.90347        1.52329        0.94658
C         -2.77250        1.61908       -1.30644
C         -5.87363       -1.08418        1.44012
C          4.99087        0.01769       -0.72829
C          4.22037       -0.40925        1.51212
C         -1.75775        2.90788        0.95011
C         -2.61927        3.00405       -1.30310
C         -2.10617        3.64941       -0.17870
C          5.71744        1.11459       -0.27165
C          4.94803        0.68863        1.97333
C          5.69760        1.45382        1.08234
H         -1.97433       -2.27863       -1.17229
H         -1.37773       -0.23802       -2.61919
H         -0.27558       -1.59240       -2.54383
H         -0.00797       -2.85013       -0.09167
H         -0.97641       -2.16612        1.20194
H          1.00137        0.48852       -2.43881
H          0.05401        1.07710       -1.06263
H          0.26081       -0.02919        1.09297
H          1.38026       -1.37521        1.30189
H          1.64761       -2.34544       -1.52945
H          2.64275       -1.02486       -2.16263
H          4.04038       -2.58475       -0.96243
H          3.04811       -2.52375        0.48544
H         -4.92936        0.46193        0.25545
H         -4.21954        0.24853        1.83880
H         -1.64085        0.93824        1.82261
H         -3.18348        1.11294       -2.17377
H         -6.32962       -1.62309        0.60458
H         -6.61971       -0.39659        1.84789
H         -5.62169       -1.81060        2.21735
H          5.01115       -0.24226       -1.78379
H          3.63436       -1.00191        2.20996
H         -1.37104        3.40577        1.83356
H         -2.90563        3.57800       -2.17861
H         -1.98630        4.72818       -0.17858
H          6.30191        1.70403       -0.97165
H          4.92706        0.94414        3.02843
H          6.26447        2.30840        1.43876
H          2.01450        0.28829       -0.28858
