# Supplementary material for: Impact of Intracellular Proteins on μ-Opioid Receptor Structure and Ligand Binding
Source: J Phys Chem B. 2024 Dec 19;129(1):71–87. doi: 10.1021/acs.jpcb.4c05214 (PMC11726672; doi:10.1021/acs.jpcb.4c05214)
Supplement: Supplementary file 1 — jp4c05214_si_002.zip [file jp4c05214_si_002.zip › XYZ Files of Ligands/Fentanyl/Fentanyl-Structure 44.xyz]

54
gfn2-13-13-wb97xd.log	Energy: -652729.1206622
O          0.46290        0.67712       -0.25565
N          1.49909       -1.82732       -0.32121
N         -1.61267       -0.13721        0.19159
C         -1.19947       -1.51731        0.55462
C         -0.92239       -2.41505       -0.65716
C         -0.04319       -1.59278        1.58258
C          0.43916       -2.21047       -1.31790
C          1.17939       -2.33295        1.04600
C          2.85968       -2.18533       -0.81687
C          3.98140       -1.51422       -0.02462
C         -3.03579        0.05609        0.11241
C         -0.76602        0.85439       -0.17220
C          3.79429       -0.01953        0.10344
C         -1.35557        2.22074       -0.46337
C         -3.67599       -0.01243       -1.12314
C         -3.76897        0.26819        1.27908
C         -0.30103        3.31879       -0.51438
C          3.88851        0.80817       -1.02185
C          3.46900        0.55627        1.33466
C         -5.05892        0.14830       -1.19297
C         -5.15076        0.42392        1.20513
C         -5.79673        0.36691       -0.03052
C          3.66477        2.17897       -0.91729
C          3.24543        1.92929        1.44345
C          3.34202        2.74386        0.31745
H         -2.09052       -1.92204        1.03348
H         -1.70152       -2.28310       -1.41196
H         -0.99580       -3.44719       -0.30238
H         -0.38716       -2.12966        2.46909
H          0.24991       -0.59253        1.90755
H          0.76401       -3.13193       -1.80417
H          0.42135       -1.41007       -2.05950
H          2.03986       -2.15333        1.68918
H          1.02256       -3.41116        0.96741
H          2.94455       -3.27371       -0.77887
H          2.89155       -1.86729       -1.86163
H          4.90707       -1.73712       -0.56464
H          4.07630       -1.96578        0.96627
H         -2.11702        2.45110        0.28754
H         -1.88419        2.15737       -1.42148
H         -3.09012       -0.18259       -2.02123
H         -3.25499        0.31326        2.23433
H          0.43738        3.13179       -1.29849
H          0.23011        3.40418        0.43824
H         -0.78410        4.27746       -0.72244
H          4.13762        0.37300       -1.98666
H          3.38343       -0.07752        2.21372
H         -5.55795        0.09959       -2.15553
H         -5.72203        0.59377        2.11222
H         -6.87355        0.49140       -0.08611
H          3.74060        2.80742       -1.79960
H          2.99078        2.35949        2.40743
H          3.16167        3.81140        0.39826
H          1.41914       -0.79432       -0.25681
