# Supplementary material for: Impact of Intracellular Proteins on μ-Opioid Receptor Structure and Ligand Binding
Source: J Phys Chem B. 2024 Dec 19;129(1):71–87. doi: 10.1021/acs.jpcb.4c05214 (PMC11726672; doi:10.1021/acs.jpcb.4c05214)
Supplement: Supplementary file 1 — jp4c05214_si_002.zip [file jp4c05214_si_002.zip › XYZ Files of Ligands/Fentanyl/Fentanyl-Structure 45.xyz]

54
gfn2-238-238-wb97xd.log	Energy: -652727.5630269
O         -4.02424       -2.01544       -0.80880
N          1.46417       -1.41004        0.28961
N         -2.56120       -0.52431        0.07636
C         -1.55675       -1.58829        0.28124
C         -0.64841       -1.74817       -0.95337
C         -0.69844       -1.39018        1.54149
C          0.67953       -2.36945       -0.56581
C          0.59459       -0.64305        1.26718
C          2.62577       -2.10010        0.93618
C          3.67702       -1.11605        1.44849
C         -2.16952        0.84391        0.27502
C         -3.74815       -0.84203       -0.50917
C          4.13081       -0.14958        0.37833
C         -4.71986        0.29260       -0.76934
C         -2.31082        1.43148        1.53214
C         -1.61491        1.57292       -0.77824
C         -6.09841       -0.18399       -1.20442
C          3.66086        1.16779        0.36326
C          4.97705       -0.57452       -0.65274
C         -1.87143        2.73654        1.74211
C         -1.17688        2.87803       -0.56516
C         -1.29648        3.45861        0.69684
C          4.03033        2.04508       -0.65710
C          5.34940        0.29929       -1.67148
C          4.87572        1.61254       -1.67675
H         -2.13154       -2.50421        0.41396
H         -0.45547       -0.77634       -1.41893
H         -1.13168       -2.37590       -1.70495
H         -0.45748       -2.37621        1.94968
H         -1.24628       -0.86421        2.32456
H          0.55005       -3.28880        0.00912
H          1.30020       -2.58430       -1.43584
H          0.41447        0.33730        0.82365
H          1.16600       -0.50285        2.18297
H          2.22219       -2.71488        1.74325
H          3.05638       -2.75239        0.17339
H          4.51751       -1.72387        1.79636
H          3.29935       -0.56539        2.31417
H         -4.27992        0.93635       -1.53993
H         -4.79175        0.90979        0.13175
H         -2.76614        0.86795        2.33995
H         -1.53573        1.12155       -1.76186
H         -6.74770        0.67976       -1.37170
H         -6.56197       -0.81413       -0.43988
H         -6.04989       -0.75667       -2.13443
H          2.99798        1.50638        1.15591
H          5.34622       -1.59706       -0.65322
H         -1.98054        3.18844        2.72283
H         -0.74321        3.43976       -1.38635
H         -0.95130        4.47421        0.86297
H          3.65724        3.06475       -0.65282
H          6.01061       -0.04333       -2.46170
H          5.16582        2.29324       -2.47116
H          1.85357       -0.71518       -0.35537
