# Supplementary material for: Impact of Intracellular Proteins on μ-Opioid Receptor Structure and Ligand Binding
Source: J Phys Chem B. 2024 Dec 19;129(1):71–87. doi: 10.1021/acs.jpcb.4c05214 (PMC11726672; doi:10.1021/acs.jpcb.4c05214)
Supplement: Supplementary file 1 — jp4c05214_si_002.zip [file jp4c05214_si_002.zip › XYZ Files of Ligands/Fentanyl/Fentanyl-Structure 46.xyz]

54
gfn2-226-226-wb97xd.log	Energy: -652730.3134260
O          3.66743        0.52309       -1.88026
N         -0.92395        1.89194        0.26537
N          2.32758        0.35167       -0.06298
C          1.92426        1.76565       -0.23782
C          0.89436        1.93339       -1.38858
C          1.41861        2.42598        1.04871
C         -0.40432        2.59362       -0.94965
C         -0.02690        2.12568        1.45425
C         -2.34557        2.21757        0.60846
C         -3.35060        1.68616       -0.41060
C          1.61173       -0.47229        0.86934
C          3.19005       -0.17719       -0.96823
C         -3.25692        0.19173       -0.61648
C          3.56632       -1.63762       -0.86215
C          2.03071       -0.54502        2.19748
C          0.46915       -1.15631        0.45388
C          2.83858       -2.47110       -1.92331
C         -3.88894       -0.69057        0.26773
C         -2.51165       -0.33711       -1.67513
C          1.28778       -1.28207        3.11568
C         -0.27408       -1.88932        1.37691
C          0.13060       -1.94731        2.70918
C         -3.79272       -2.06808        0.08690
C         -2.40488       -1.71680       -1.85349
C         -3.04982       -2.58546       -0.97574
H          2.84063        2.28678       -0.51258
H          0.66040        0.95122       -1.81309
H          1.32038        2.53631       -2.19293
H          1.51102        3.50207        0.88117
H          2.06921        2.18755        1.89280
H         -0.28698        3.64579       -0.68278
H         -1.15253        2.51356       -1.73688
H         -0.12210        1.24295        2.08735
H         -0.43992        2.98107        1.99095
H         -2.52736        1.77014        1.58855
H         -2.40578        3.30425        0.69579
H         -3.24186        2.20687       -1.36552
H         -4.33706        1.94866       -0.01716
H          3.36469       -2.03479        0.13386
H          4.64531       -1.68723       -1.03302
H          2.92913       -0.02033        2.50558
H          0.16340       -1.10706       -0.58742
H          1.75645       -2.46200       -1.76190
H          3.18029       -3.50845       -1.87854
H          3.04050       -2.08815       -2.92782
H         -4.46897       -0.29156        1.09605
H         -2.01289        0.33825       -2.36655
H          1.61200       -1.33510        4.15001
H         -1.16567       -2.41429        1.05049
H         -0.45009       -2.51578        3.42867
H         -4.29512       -2.73957        0.77655
H         -1.82031       -2.10977       -2.67979
H         -2.97226       -3.65927       -1.11517
H         -0.89383        0.88663        0.05466
