# Supplementary material for: Impact of Intracellular Proteins on μ-Opioid Receptor Structure and Ligand Binding
Source: J Phys Chem B. 2024 Dec 19;129(1):71–87. doi: 10.1021/acs.jpcb.4c05214 (PMC11726672; doi:10.1021/acs.jpcb.4c05214)
Supplement: Supplementary file 1 — jp4c05214_si_002.zip [file jp4c05214_si_002.zip › XYZ Files of Ligands/Fentanyl/Fentanyl-Structure 47.xyz]

54
gfn2-14-14-wb97xd.log	Energy: -652728.3718489
O         -0.48032        0.52789       -0.71477
N         -1.67353       -1.83442       -0.13769
N          1.56239       -0.23043       -0.07080
C          1.09387       -1.52820        0.47945
C          0.01249       -1.38088        1.58050
C          0.68961       -2.56355       -0.58115
C         -1.26307       -2.15165        1.26110
C         -0.73152       -2.44358       -1.13614
C         -3.09427       -2.15107       -0.46360
C         -4.08900       -1.28308        0.30851
C          2.98589       -0.02984       -0.00857
C          0.74799        0.70954       -0.59626
C         -3.77716        0.19290        0.20544
C          1.31908        2.05240       -0.98973
C          3.55863        0.50199        1.14476
C          3.78225       -0.41625       -1.08468
C          1.10636        3.06100        0.14648
C         -3.24862        0.88846        1.29707
C         -3.95135        0.87397       -1.00484
C          4.94072        0.66539        1.21283
C          5.16391       -0.25079       -1.01152
C          5.74369        0.29150        0.13525
C         -2.89807        2.23395        1.18433
C         -3.60458        2.21820       -1.12062
C         -3.07377        2.90193       -0.02586
H          1.98992       -1.92926        0.95073
H         -0.23436       -0.32687        1.73170
H          0.40321       -1.75670        2.52817
H          0.79608       -3.54109       -0.10236
H          1.39735       -2.54083       -1.41319
H         -1.13787       -3.23463        1.32921
H         -2.06387       -1.85197        1.93565
H         -0.77710       -1.80724       -2.02069
H         -1.12073       -3.43082       -1.39213
H         -3.20009       -1.98325       -1.53808
H         -3.24946       -3.21235       -0.25629
H         -4.12779       -1.58477        1.35831
H         -5.07309       -1.49607       -0.12037
H          0.77064        2.37352       -1.87868
H          2.37715        1.99133       -1.24600
H          2.92248        0.78746        1.97678
H          3.31703       -0.83218       -1.97288
H          1.65921        2.76618        1.04369
H          0.04541        3.14032        0.40361
H          1.45873        4.04829       -0.16313
H         -3.10057        0.36759        2.23976
H         -4.35945        0.34474       -1.86251
H          5.38918        1.08584        2.10729
H          5.78599       -0.54457       -1.85100
H          6.81990        0.42156        0.18982
H         -2.48271        2.75679        2.04064
H         -3.74653        2.73255       -2.06637
H         -2.79735        3.94786       -0.11752
H         -1.51934       -0.81445       -0.25298
