# Supplementary material for: Impact of Intracellular Proteins on μ-Opioid Receptor Structure and Ligand Binding
Source: J Phys Chem B. 2024 Dec 19;129(1):71–87. doi: 10.1021/acs.jpcb.4c05214 (PMC11726672; doi:10.1021/acs.jpcb.4c05214)
Supplement: Supplementary file 1 — jp4c05214_si_002.zip [file jp4c05214_si_002.zip › XYZ Files of Ligands/Fentanyl/Fentanyl-Structure 48.xyz]

54
gfn2-161-161-wb97xd.log	Energy: -652728.2897707
O         -0.50249        0.75361        0.00385
N         -1.50708       -1.71949        0.46676
N          1.56574       -0.12977       -0.36014
C          1.13951       -1.53801       -0.57939
C          0.92222       -2.31418        0.72380
C         -0.06644       -1.71193       -1.53400
C         -0.39248       -2.00894        1.43612
C         -1.26941       -2.36596       -0.85702
C         -2.83667       -2.01567        1.07603
C         -4.00635       -1.44677        0.27422
C          2.99006        0.03672       -0.23757
C          0.73054        0.90373       -0.10896
C         -3.83959        0.02125       -0.04536
C          1.29259        2.30304        0.01177
C          3.56661        0.13792        1.02654
C          3.78540        0.05260       -1.38251
C          1.17947        2.82575        1.44690
C         -3.60913        0.44418       -1.35736
C         -3.85944        0.97841        0.97608
C          4.94831        0.28046        1.14501
C          5.16551        0.18823       -1.25878
C          5.74824        0.30589        0.00403
C         -3.40583        1.79381       -1.64649
C         -3.65506        2.32645        0.69156
C         -3.42623        2.73831       -0.62228
H          2.00739       -1.98506       -1.06331
H          1.74544       -2.13360        1.41945
H          0.95405       -3.37635        0.46437
H          0.22964       -2.35717       -2.36370
H         -0.36323       -0.75369       -1.96367
H         -0.69742       -2.86253        2.04387
H         -0.31724       -1.13015        2.07913
H         -2.16143       -2.23450       -1.46792
H         -1.12511       -3.43362       -0.67750
H         -2.91579       -3.10089        1.17316
H         -2.81203       -1.57584        2.07581
H         -4.89797       -1.60335        0.88964
H         -4.15425       -2.01556       -0.64736
H          0.67864        2.92101       -0.65104
H          2.32379        2.36264       -0.33695
H          2.93249        0.11385        1.90729
H          3.32152       -0.03485       -2.36020
H          0.14316        2.79070        1.79512
H          1.51905        3.86374        1.49078
H          1.79498        2.23577        2.13257
H         -3.58324       -0.29089       -2.15775
H         -4.03529        0.66316        2.00170
H          5.39691        0.36767        2.12943
H          5.78560        0.20702       -2.14932
H          6.82408        0.41542        0.09709
H         -3.22722        2.10459       -2.67150
H         -3.67423        3.05653        1.49522
H         -3.26458        3.78872       -0.84428
H         -1.42948       -0.69872        0.28859
