# Supplementary material for: Impact of Intracellular Proteins on μ-Opioid Receptor Structure and Ligand Binding
Source: J Phys Chem B. 2024 Dec 19;129(1):71–87. doi: 10.1021/acs.jpcb.4c05214 (PMC11726672; doi:10.1021/acs.jpcb.4c05214)
Supplement: Supplementary file 1 — jp4c05214_si_002.zip [file jp4c05214_si_002.zip › XYZ Files of Ligands/Fentanyl/Fentanyl-Structure 49.xyz]

54
gfn2-230-230-wb97xd.log	Energy: -652730.2750538
O         -3.47919        0.68942       -1.85919
N          1.12038        1.81417        0.31613
N         -2.16235        0.45171       -0.03541
C         -1.71598        1.85520       -0.18281
C         -1.18171        2.47129        1.11433
C         -0.68654        2.01741       -1.33548
C          0.24947        2.09585        1.51264
C          0.64936        2.58450       -0.87711
C          2.56696        2.01322        0.64964
C          3.51186        1.45890       -0.41494
C         -1.50855       -0.40976        0.90642
C         -3.02855       -0.04064       -0.96052
C          3.28668       -0.00616       -0.71046
C         -3.42187       -1.49992       -0.84744
C         -0.39863       -1.15691        0.51035
C         -1.96188       -0.46923        2.22390
C         -4.57373       -1.88344       -1.76571
C          2.53965       -0.40564       -1.82339
C          3.79496       -0.98909        0.14687
C          0.27844       -1.93895        1.44400
C         -1.28245       -1.25185        3.15376
C         -0.15733       -1.98034        2.76735
C          2.30566       -1.75762       -2.07670
C          3.57208       -2.33957       -0.10899
C          2.82359       -2.72792       -1.22134
H         -2.61662        2.41112       -0.44215
H         -1.84307        2.24992        1.95450
H         -1.22397        3.55288        0.96305
H         -1.08394        2.67868       -2.10808
H         -0.50913        1.04376       -1.80409
H          0.71254        2.92777        2.04536
H          0.30045        1.20877        2.14481
H          1.39408        2.48754       -1.66525
H          0.59555        3.63251       -0.57565
H          2.71310        3.08633        0.78774
H          2.72656        1.50625        1.60425
H          4.52137        1.61074       -0.02157
H          3.43916        2.04481       -1.33468
H         -3.66859       -1.72189        0.19558
H         -2.53466       -2.10009       -1.08116
H         -0.07169       -1.12612       -0.52577
H         -2.83727        0.10197        2.51529
H         -4.32017       -1.72022       -2.81654
H         -5.47417       -1.30554       -1.53821
H         -4.80838       -2.94331       -1.63433
H          2.13720        0.34842       -2.49563
H          4.37573       -0.69066        1.01609
H          1.14331       -2.51533        1.13367
H         -1.63199       -1.29195        4.18041
H          0.37357       -2.58624        3.49475
H          1.72070       -2.05003       -2.94343
H          3.97756       -3.09026        0.56265
H          2.64525       -3.78057       -1.41796
H          1.00591        0.81844        0.08872
