# Supplementary material for: Impact of Intracellular Proteins on μ-Opioid Receptor Structure and Ligand Binding
Source: J Phys Chem B. 2024 Dec 19;129(1):71–87. doi: 10.1021/acs.jpcb.4c05214 (PMC11726672; doi:10.1021/acs.jpcb.4c05214)
Supplement: Supplementary file 1 — jp4c05214_si_002.zip [file jp4c05214_si_002.zip › XYZ Files of Ligands/Fentanyl/Fentanyl-Structure 5.xyz]

54
gfn2-23-23-wb97xd.log	Energy: -652733.1359447
O         -3.30156       -2.50572        0.95443
N          1.75309       -1.47256       -0.58803
N         -2.39274       -0.60052        0.12368
C         -1.13656       -1.30333       -0.18707
C         -0.46640       -0.76836       -1.45090
C         -0.15074       -1.24954        0.98242
C          0.80381       -1.54903       -1.74642
C          1.11746       -2.01904        0.65566
C          3.06459       -2.12154       -0.90962
C          4.15708       -1.76785        0.09902
C         -2.45302        0.82156       -0.07480
C         -3.40446       -1.28842        0.71414
C          4.30588       -0.27375        0.27731
C         -4.69503       -0.56454        1.02634
C         -1.99595        1.68247        0.92273
C         -2.93899        1.33271       -1.27706
C         -5.70532       -0.74123       -0.11389
C          4.86333        0.50838       -0.74168
C          3.83358        0.36184        1.42981
C         -2.02973        3.05989        0.71590
C         -2.97364        2.71072       -1.47902
C         -2.51781        3.57545       -0.48446
C          4.95004        1.89204       -0.60967
C          3.91750        1.74842        1.56465
C          4.47533        2.51673        0.54505
H         -1.41054       -2.34654       -0.36110
H         -0.21377        0.29189       -1.33780
H         -1.13064       -0.86248       -2.31397
H         -0.59627       -1.68892        1.87849
H          0.10671       -0.20803        1.20874
H          0.60530       -2.61034       -1.91597
H          1.32107       -1.13849       -2.61386
H          1.83942       -1.93697        1.46680
H          0.91804       -3.07574        0.45909
H          2.88708       -3.19784       -0.95070
H          3.34217       -1.76903       -1.90473
H          5.08201       -2.19801       -0.29677
H          3.96753       -2.24894        1.06181
H         -4.52600        0.49686        1.21453
H         -5.08800       -1.01289        1.94204
H         -1.63049        1.27287        1.85886
H         -3.28632        0.65153       -2.04705
H         -6.65568       -0.27378        0.15679
H         -5.89016       -1.80113       -0.31221
H         -5.34624       -0.27472       -1.03600
H          5.23257        0.02637       -1.64359
H          3.39472       -0.23385        2.22627
H         -1.67790        3.72904        1.49466
H         -3.35524        3.10731       -2.41445
H         -2.54428        4.64875       -0.64404
H          5.38961        2.48385       -1.40688
H          3.54650        2.22544        2.46675
H          4.54226        3.59538        0.64831
H          1.94091       -0.47572       -0.41966
