# Supplementary material for: Impact of Intracellular Proteins on μ-Opioid Receptor Structure and Ligand Binding
Source: J Phys Chem B. 2024 Dec 19;129(1):71–87. doi: 10.1021/acs.jpcb.4c05214 (PMC11726672; doi:10.1021/acs.jpcb.4c05214)
Supplement: Supplementary file 1 — jp4c05214_si_002.zip [file jp4c05214_si_002.zip › XYZ Files of Ligands/Fentanyl/Fentanyl-Structure 50.xyz]

54
gfn2-206-206-wb97xd.log	Energy: -652729.3298676
O         -3.92352       -2.37573       -0.43048
N          1.35183       -0.87771       -0.16585
N         -2.55579       -0.61797       -0.00244
C         -1.49887       -1.56347        0.43367
C         -0.71556       -2.16764       -0.74499
C         -0.53064       -0.99265        1.47675
C          0.40871       -1.28536       -1.26324
C          0.60218       -0.14714        0.91331
C          2.21480       -2.00849        0.31612
C          3.36642       -1.52832        1.19662
C         -2.31981        0.79928       -0.04299
C         -3.74275       -1.14400       -0.40579
C          4.20214       -0.45816        0.53140
C         -4.87896       -0.21115       -0.76333
C         -2.47828        1.56693        1.10918
C         -1.91975        1.40204       -1.23642
C         -5.75128        0.07163        0.46630
C          4.99769       -0.77023       -0.57808
C          4.15853        0.86696        0.97487
C         -2.20362        2.93306        1.07484
C         -1.65221        2.76745       -1.26949
C         -1.78471        3.53362       -0.11105
C          5.73427        0.21834       -1.22587
C          4.89548        1.86016        0.32813
C          5.68432        1.53840       -0.77431
H         -2.04186       -2.37826        0.91259
H         -1.38931       -2.37377       -1.57994
H         -0.30821       -3.13097       -0.42191
H         -0.10621       -1.84817        2.01063
H         -1.05650       -0.39987        2.22737
H          1.00003       -1.80013       -2.02137
H          0.03189       -0.35563       -1.69040
H          0.24484        0.77393        0.45071
H          1.31237        0.12135        1.69437
H          1.58979       -2.72142        0.85216
H          2.59891       -2.49143       -0.58450
H          3.97614       -2.41429        1.39916
H          2.99258       -1.17336        2.16060
H         -5.46953       -0.72100       -1.52800
H         -4.51606        0.72664       -1.18574
H         -2.81399        1.09617        2.02727
H         -1.83031        0.79953       -2.13476
H         -6.12673       -0.85902        0.90210
H         -6.60958        0.68468        0.17913
H         -5.18933        0.61081        1.23481
H          5.04005       -1.79681       -0.93368
H          3.54215        1.12220        1.83309
H         -2.32179        3.52680        1.97560
H         -1.34114        3.23227       -2.19959
H         -1.57052        4.59740       -0.13556
H          6.34945       -0.04084       -2.08228
H          4.85105        2.88398        0.68693
H          6.25818        2.30951       -1.27900
H          1.99080       -0.19217       -0.58167
