# Supplementary material for: Impact of Intracellular Proteins on μ-Opioid Receptor Structure and Ligand Binding
Source: J Phys Chem B. 2024 Dec 19;129(1):71–87. doi: 10.1021/acs.jpcb.4c05214 (PMC11726672; doi:10.1021/acs.jpcb.4c05214)
Supplement: Supplementary file 1 — jp4c05214_si_002.zip [file jp4c05214_si_002.zip › XYZ Files of Ligands/Fentanyl/Fentanyl-Structure 51.xyz]

54
gfn2-188-188-wb97xd.log	Energy: -652729.9454042
O         -0.66487        0.16523        1.52847
N         -1.45663       -1.93704        0.00079
N          1.38449       -0.41139        0.70877
C          1.24334       -1.89688        0.68842
C          0.26442       -2.51021        1.70783
C          0.89971       -2.42444       -0.70450
C         -1.08643       -2.89482        1.08661
C         -0.49743       -2.01360       -1.15445
C         -2.88197       -2.07414       -0.42226
C         -3.28849       -1.03460       -1.46621
C          2.55555        0.05261        0.01329
C          0.48296        0.49233        1.16693
C         -3.03418        0.38950       -1.02236
C          0.90984        1.94516        1.25003
C          3.81710       -0.10437        0.58319
C          2.41389        0.62069       -1.25152
C          0.15541        2.70860        2.33282
C         -3.74071        0.93296        0.05718
C         -2.06723        1.17751       -1.65373
C          4.94360        0.32349       -0.11563
C          3.54250        1.05489       -1.94289
C          4.80797        0.90562       -1.37628
C         -3.48367        2.22919        0.49638
C         -1.80454        2.47556       -1.21487
C         -2.51141        3.00440       -0.13743
H          2.24372       -2.25094        0.94251
H          0.12865       -1.85709        2.56838
H          0.72156       -3.43359        2.07121
H          0.97826       -3.51466       -0.66020
H          1.61955       -2.08094       -1.45084
H         -1.06252       -3.89020        0.63791
H         -1.88276       -2.86806        1.83093
H         -0.48421       -1.02629       -1.61589
H         -0.90026       -2.73240       -1.87013
H         -3.00942       -3.08796       -0.80888
H         -3.48184       -1.96346        0.48357
H         -4.35786       -1.18838       -1.64255
H         -2.77976       -1.22779       -2.41447
H          0.71537        2.39555        0.26897
H          1.98737        2.01278        1.41517
H          3.91268       -0.55107        1.56811
H          1.42121        0.72379       -1.68174
H         -0.92226        2.69982        2.15524
H          0.49033        3.74940        2.34362
H          0.34477        2.27942        3.32147
H         -4.49684        0.33325        0.55801
H         -1.51614        0.77490       -2.49982
H          5.92722        0.20684        0.32796
H          3.43263        1.50252       -2.92549
H          5.68780        1.23995       -1.91685
H         -4.03988        2.63487        1.33615
H         -1.04601        3.07029       -1.71498
H         -2.30488        4.01211        0.20961
H         -1.34378       -1.00243        0.44524
