# Supplementary material for: Impact of Intracellular Proteins on μ-Opioid Receptor Structure and Ligand Binding
Source: J Phys Chem B. 2024 Dec 19;129(1):71–87. doi: 10.1021/acs.jpcb.4c05214 (PMC11726672; doi:10.1021/acs.jpcb.4c05214)
Supplement: Supplementary file 1 — jp4c05214_si_002.zip [file jp4c05214_si_002.zip › XYZ Files of Ligands/Fentanyl/Fentanyl-Structure 52.xyz]

54
gfn2-242-242-wb97xd.log	Energy: -652727.4439005
O         -4.00974       -2.23575       -0.69722
N          1.47229       -1.33848        0.24760
N         -2.62713       -0.65102        0.15901
C         -1.53887       -1.64160        0.29721
C         -0.65950       -1.68733       -0.96575
C         -0.65952       -1.42305        1.54068
C          0.69861       -2.27857       -0.64116
C          0.58833       -0.61197        1.24138
C          2.63208       -2.04379        0.88179
C          3.68173       -1.07619        1.42606
C         -2.32476        0.73810        0.37357
C         -3.81202       -1.05008       -0.37335
C          4.16119       -0.09634        0.37995
C         -4.90696       -0.02648       -0.57564
C         -2.45173        1.28758        1.64979
C         -1.87394        1.52714       -0.68541
C         -5.02746        0.36480       -2.05283
C          5.03431       -0.50787       -0.63393
C          3.69295        1.22164        0.37110
C         -2.10767        2.61899        1.86924
C         -1.53206        2.85943       -0.46215
C         -1.64125        3.40510        0.81579
C          5.43547        0.37993       -1.62930
C          4.09147        2.11304       -0.62586
C          4.96408        1.69402       -1.62808
H         -2.03909       -2.60285        0.40848
H         -0.51652       -0.68239       -1.37518
H         -1.13685       -2.28924       -1.74190
H         -0.36216       -2.40189        1.92880
H         -1.21001       -0.93336        2.34465
H          0.60985       -3.22905       -0.11027
H          1.30627       -2.43039       -1.53323
H          0.34906        0.35658        0.79948
H          1.17196       -0.43996        2.14397
H          2.22411       -2.67978        1.67016
H          3.06636       -2.67615        0.10440
H          4.51173       -1.69668        1.77675
H          3.29556       -0.53702        2.29519
H         -4.74935        0.86177        0.03769
H         -5.83368       -0.50411       -0.24561
H         -2.82731        0.67553        2.46333
H         -1.80078        1.10245       -1.68110
H         -5.20224       -0.51544       -2.67817
H         -4.12024        0.86407       -2.40572
H         -5.86758        1.05113       -2.18725
H          5.40249       -1.53077       -0.63867
H          3.00984        1.54995        1.15085
H         -2.20818        3.04225        2.86357
H         -1.18244        3.46938       -1.28899
H         -1.37205        4.44223        0.98915
H          6.11773        0.04769       -2.40592
H          3.72018        3.13332       -0.61674
H          5.27750        2.38602       -2.40362
H          1.86080       -0.61987       -0.37127
