# Supplementary material for: Impact of Intracellular Proteins on μ-Opioid Receptor Structure and Ligand Binding
Source: J Phys Chem B. 2024 Dec 19;129(1):71–87. doi: 10.1021/acs.jpcb.4c05214 (PMC11726672; doi:10.1021/acs.jpcb.4c05214)
Supplement: Supplementary file 1 — jp4c05214_si_002.zip [file jp4c05214_si_002.zip › XYZ Files of Ligands/Fentanyl/Fentanyl-Structure 53.xyz]

54
gfn2-58-58-wb97xd.log	Energy: -652725.3823938
O         -0.51912        1.23016       -0.70627
N          0.98777       -0.87735        0.02310
N         -2.37358       -0.05251       -0.35952
C         -1.74588       -1.39602       -0.48868
C         -0.71889       -1.54001       -1.63593
C         -1.15588       -1.91054        0.82736
C          0.70517       -1.77990       -1.13234
C          0.16066       -1.24770        1.22337
C          2.43185       -0.76414        0.37718
C          3.20837        0.09771       -0.61553
C         -3.74437       -0.09730        0.07896
C         -1.74482        1.13905       -0.48972
C          4.64649        0.22422       -0.17178
C         -2.58862        2.39504       -0.38363
C         -4.75403       -0.38133       -0.83927
C         -4.04631        0.10241        1.42426
C         -1.87589        3.63769       -0.89981
C          5.61175       -0.68242       -0.62083
C          5.02937        1.22574        0.72625
C         -6.07597       -0.45286       -0.40761
C         -5.37136        0.03398        1.85112
C         -6.38636       -0.24320        0.93663
C          6.93307       -0.58940       -0.18525
C          6.34950        1.32227        1.16382
C          7.30565        0.41407        0.70886
H         -2.59251       -2.03993       -0.72627
H         -0.74500       -0.66909       -2.29182
H         -0.99606       -2.40592       -2.24097
H         -0.99982       -2.98603        0.70198
H         -1.87025       -1.78699        1.64490
H          0.85882       -2.80444       -0.78623
H          1.42764       -1.56903       -1.91966
H          0.00274       -0.32095        1.77842
H          0.75688       -1.92625        1.83570
H          2.47491       -0.31352        1.37158
H          2.83298       -1.77961        0.43601
H          2.74206        1.08735       -0.66659
H          3.17290       -0.34323       -1.61533
H         -2.85621        2.52567        0.67118
H         -3.53033        2.24178       -0.91830
H         -4.50150       -0.53971       -1.88325
H         -3.24634        0.31870        2.12585
H         -1.60159        3.53084       -1.95330
H         -0.96766        3.84763       -0.32925
H         -2.54101        4.50064       -0.80800
H          5.32524       -1.46466       -1.31935
H          4.28724        1.93643        1.08140
H         -6.86394       -0.66848       -1.12209
H         -5.60777        0.19432        2.89818
H         -7.41781       -0.29744        1.27012
H          7.67152       -1.29874       -0.54678
H          6.63200        2.10869        1.85729
H          8.33466        0.48977        1.04670
H          0.63070        0.05569       -0.27166
