# Supplementary material for: Impact of Intracellular Proteins on μ-Opioid Receptor Structure and Ligand Binding
Source: J Phys Chem B. 2024 Dec 19;129(1):71–87. doi: 10.1021/acs.jpcb.4c05214 (PMC11726672; doi:10.1021/acs.jpcb.4c05214)
Supplement: Supplementary file 1 — jp4c05214_si_002.zip [file jp4c05214_si_002.zip › XYZ Files of Ligands/Fentanyl/Fentanyl-Structure 54.xyz]

54
gfn2-17-17-wb97xd.log	Energy: -652728.9269877
O         -0.50571        0.32782       -1.14063
N         -1.51065       -1.91427        0.03585
N          1.59164       -0.34233       -0.53905
C          1.30926       -1.79071       -0.35266
C          0.78196       -2.12901        1.04383
C          0.41649       -2.42609       -1.44240
C         -0.67594       -1.74431        1.27760
C         -0.92148       -2.92112       -0.89775
C         -2.94399       -2.21152        0.33004
C         -3.60818       -1.16029        1.21228
C          2.89948        0.05362       -0.08650
C          0.70113        0.58828       -0.95364
C         -3.53602        0.24308        0.65238
C          1.18917        1.99160       -1.24388
C          4.01626       -0.21716       -0.87623
C          3.04313        0.66499        1.15683
C          0.69067        2.99761       -0.20321
C         -2.93130        1.26794        1.38507
C         -4.06008        0.54043       -0.61120
C          5.28192        0.14572       -0.42445
C          4.31216        1.03293        1.60200
C          5.43127        0.77436        0.81292
C         -2.85814        2.56362        0.87444
C         -3.97987        1.83134       -1.12871
C         -3.37839        2.84831       -0.38642
H          2.29643       -2.24580       -0.43199
H          1.39409       -1.65065        1.81246
H          0.89932       -3.20936        1.17049
H          0.93524       -3.29477       -1.85369
H          0.25445       -1.73124       -2.26687
H         -1.11030       -2.37209        2.05722
H         -0.77303       -0.69846        1.57401
H         -1.63470       -3.07491       -1.70777
H         -0.82142       -3.85545       -0.34108
H         -3.44757       -2.27865       -0.63625
H         -2.97414       -3.19336        0.80833
H         -3.17991       -1.17988        2.21800
H         -4.65402       -1.47047        1.31011
H          0.77138        2.24537       -2.22312
H          2.27569        2.03362       -1.32493
H          3.88807       -0.70131       -1.83953
H          2.16373        0.85587        1.76397
H         -0.40039        2.98705       -0.14311
H          1.00754        4.00565       -0.48343
H          1.09294        2.77691        0.78994
H         -2.51428        1.04876        2.36471
H         -4.53621       -0.24346       -1.19498
H          6.15154       -0.05816       -1.04100
H          4.42375        1.51664        2.56713
H          6.41908        1.05954        1.16075
H         -2.38589        3.34745        1.45891
H         -4.39012        2.04460       -2.11125
H         -3.31457        3.85447       -0.78927
H         -1.43494       -1.00601       -0.46236
