# Supplementary material for: Impact of Intracellular Proteins on μ-Opioid Receptor Structure and Ligand Binding
Source: J Phys Chem B. 2024 Dec 19;129(1):71–87. doi: 10.1021/acs.jpcb.4c05214 (PMC11726672; doi:10.1021/acs.jpcb.4c05214)
Supplement: Supplementary file 1 — jp4c05214_si_002.zip [file jp4c05214_si_002.zip › XYZ Files of Ligands/Fentanyl/Fentanyl-Structure 55.xyz]

54
gfn2-97-97-wb97xd.log	Energy: -652725.7773483
O         -0.53480        0.75440       -1.55767
N          0.97742       -1.09747       -0.33495
N         -2.35010       -0.20588       -0.55625
C         -1.80730       -1.58094       -0.36504
C         -0.93942       -2.12677       -1.52109
C         -1.06943       -1.74067        0.96581
C          0.53507       -2.27581       -1.13846
C          0.28274       -1.03589        0.99935
C          2.45975       -1.00288       -0.22326
C          2.90005        0.29805        0.44449
C         -3.61547        0.00007        0.10141
C         -1.71112        0.83282       -1.13966
C          4.40540        0.41246        0.40730
C         -2.44142        2.14527       -1.32044
C         -4.78757       -0.45376       -0.50150
C         -3.65320        0.61328        1.35156
C         -1.89062        3.22008       -0.37761
C          5.04981        0.97409       -0.69977
C          5.18222       -0.07738        1.46163
C         -6.00722       -0.27318        0.14510
C         -4.87751        0.79676        1.99254
C         -6.05427        0.35492        1.39061
C          6.44084        1.04892       -0.75110
C          6.57403       -0.00516        1.41368
C          7.20728        0.55872        0.30645
H         -2.70571       -2.19596       -0.31180
H         -1.04149       -1.50741       -2.41231
H         -1.30536       -3.12297       -1.77890
H         -0.93267       -2.81425        1.12605
H         -1.67505       -1.36972        1.79594
H          0.71938       -3.16842       -0.53704
H          1.16316       -2.32065       -2.02853
H          0.17385        0.02220        1.24404
H          0.93720       -1.50295        1.73741
H          2.80323       -1.87850        0.33465
H          2.85350       -1.05512       -1.24060
H          2.55663        0.32762        1.48202
H          2.44462        1.14160       -0.08593
H         -3.51803        2.03800       -1.18796
H         -2.25874        2.44114       -2.35784
H         -4.74014       -0.93619       -1.47287
H         -2.72922        0.95069        1.81083
H         -2.07766        2.96289        0.66907
H         -2.37600        4.17714       -0.58528
H         -0.81306        3.34685       -0.51507
H          4.45550        1.35831       -1.52509
H          4.69192       -0.51546        2.32743
H         -6.92159       -0.61913       -0.32618
H         -4.90831        1.28172        2.96294
H         -7.00691        0.49731        1.89088
H          6.92586        1.49244       -1.61551
H          7.16311       -0.38665        2.24230
H          8.29070        0.61848        0.26884
H          0.62260       -0.27271       -0.86374
