# Supplementary material for: Impact of Intracellular Proteins on μ-Opioid Receptor Structure and Ligand Binding
Source: J Phys Chem B. 2024 Dec 19;129(1):71–87. doi: 10.1021/acs.jpcb.4c05214 (PMC11726672; doi:10.1021/acs.jpcb.4c05214)
Supplement: Supplementary file 1 — jp4c05214_si_002.zip [file jp4c05214_si_002.zip › XYZ Files of Ligands/Fentanyl/Fentanyl-Structure 56.xyz]

54
gfn2-1-1-wb97xd.log	Energy: -652728.8851391
O          0.66041        0.31027       -1.40608
N          1.62584       -1.83743       -0.07557
N         -1.33761       -0.39247       -0.55747
C         -1.11927       -1.86835       -0.60186
C         -0.17545       -2.39048       -1.70326
C         -0.66858       -2.42695        0.74831
C          1.21585       -2.76394       -1.17386
C          0.73839       -1.97975        1.13025
C          3.07729       -1.95237        0.25401
C          3.52843       -0.92562        1.29148
C         -2.55757       -0.02570        0.11450
C         -0.49163        0.56850       -0.99813
C          3.22142        0.49976        0.88690
C         -0.98737        1.99551       -1.08644
C         -3.77646       -0.12397       -0.55196
C         -2.50801        0.38455        1.44588
C         -1.70416        2.22840       -2.42264
C          3.83472        1.06740       -0.23595
C          2.29003        1.26237        1.59793
C         -4.95325        0.20942        0.11555
C         -3.68615        0.72151        2.10769
C         -4.90937        0.63467        1.44311
C          3.51965        2.36228       -0.64118
C          1.96941        2.55832        1.19380
C          2.58207        3.11114        0.07116
H         -2.11430       -2.26391       -0.81084
H         -0.10282       -1.68352       -2.52852
H         -0.62055       -3.30588       -2.10004
H         -0.70990       -3.51743        0.67043
H         -1.35410       -2.13767        1.54798
H          1.24002       -3.77569       -0.76356
H          1.96718       -2.69048       -1.96057
H          0.72053       -1.00638        1.62170
H          1.20491       -2.70483        1.79959
H          3.24997       -2.97123        0.60871
H          3.61575       -1.80948       -0.68532
H          4.60891       -1.06290        1.40151
H          3.07961       -1.14383        2.26437
H         -0.10208        2.63132       -1.02130
H         -1.64902        2.25092       -0.25823
H         -3.79970       -0.45397       -1.58590
H         -1.54692        0.44973        1.94782
H         -1.98213        3.28167       -2.51256
H         -2.61559        1.62771       -2.49481
H         -1.05399        1.97334       -3.26485
H          4.56289        0.48832       -0.79867
H          1.80886        0.83813        2.47549
H         -5.90346        0.14011       -0.40416
H         -3.64784        1.04881        3.14172
H         -5.82741        0.89602        1.95985
H          4.00459        2.78712       -1.51493
H          1.23780        3.13235        1.75452
H          2.33079        4.11790       -0.24823
H          1.45707       -0.88935       -0.47307
