# Supplementary material for: Impact of Intracellular Proteins on μ-Opioid Receptor Structure and Ligand Binding
Source: J Phys Chem B. 2024 Dec 19;129(1):71–87. doi: 10.1021/acs.jpcb.4c05214 (PMC11726672; doi:10.1021/acs.jpcb.4c05214)
Supplement: Supplementary file 1 — jp4c05214_si_002.zip [file jp4c05214_si_002.zip › XYZ Files of Ligands/Fentanyl/Fentanyl-Structure 57.xyz]

54
gfn2-233-233-wb97xd.log	Energy: -652727.2554280
O          4.01869       -2.14658       -1.00449
N         -1.47653       -1.38228        0.21972
N          2.57277       -0.58789       -0.20491
C          1.53399       -1.61443        0.01832
C          0.75704       -1.42897        1.33351
C          0.55261       -1.68782       -1.16554
C         -0.53171       -0.64799        1.15056
C         -0.75919       -2.30994       -0.72726
C         -2.58058       -2.10099        0.93304
C         -3.59363       -1.14221        1.55700
C          2.23027        0.79194        0.00748
C          3.76999       -0.95779       -0.73070
C         -4.12583       -0.14101        0.55805
C          4.83713        0.09737       -0.91986
C          1.67531        1.54005       -1.03247
C          2.41808        1.37158        1.26187
C          5.74546        0.17368        0.31380
C         -5.02651       -0.53823       -0.43742
C         -3.67813        1.18386        0.57116
C          1.28795        2.85894       -0.80916
C          2.02963        2.69159        1.48143
C          1.45723        3.43426        0.44985
C         -5.47378        0.37009       -1.39385
C         -4.12316        2.09592       -0.38679
C         -5.02210        1.69090       -1.37134
H          2.07493       -2.55737        0.08255
H          1.36234       -0.93251        2.09316
H          0.51778       -2.41845        1.73456
H          0.97827       -2.28046       -1.97811
H          0.34808       -0.68920       -1.56364
H         -1.04227       -0.50742        2.10157
H         -0.35546        0.33367        0.70802
H         -1.43518       -2.47809       -1.56562
H         -0.60583       -3.25635       -0.20380
H         -3.06629       -2.73198        0.18559
H         -2.11194       -2.73889        1.68512
H         -3.15689       -0.62040        2.41254
H         -4.40490       -1.76677        1.94264
H          4.40305        1.07727       -1.12423
H          5.42106       -0.20369       -1.79276
H          1.56299        1.09412       -2.01519
H          2.86916        0.79191        2.06025
H          6.19320       -0.80065        0.53095
H          5.18768        0.50170        1.19596
H          6.55314        0.88858        0.13624
H         -5.37887       -1.56647       -0.45948
H         -2.97330        1.50127        1.33573
H          0.85715        3.43671       -1.62066
H          2.17628        3.13836        2.45960
H          1.15247        4.46145        0.62357
H         -6.17603        0.04834       -2.15694
H         -3.76662        3.12119       -0.36175
H         -5.37099        2.39880       -2.11683
H         -1.91658       -0.66570       -0.36674
