# Supplementary material for: Impact of Intracellular Proteins on μ-Opioid Receptor Structure and Ligand Binding
Source: J Phys Chem B. 2024 Dec 19;129(1):71–87. doi: 10.1021/acs.jpcb.4c05214 (PMC11726672; doi:10.1021/acs.jpcb.4c05214)
Supplement: Supplementary file 1 — jp4c05214_si_002.zip [file jp4c05214_si_002.zip › XYZ Files of Ligands/Fentanyl/Fentanyl-Structure 58.xyz]

54
gfn2-235-235-wb97xd.log	Energy: -652725.3403318
O          1.49943        2.40740       -0.04452
N         -1.85516       -0.02292       -0.72830
N          2.40798        0.33851       -0.18727
C          1.13159       -0.31778       -0.52753
C          0.18466       -0.40466        0.67607
C          0.40664        0.26943       -1.76153
C         -1.14631       -0.96984        0.21464
C         -0.90629        0.93979       -1.40315
C         -2.71688       -0.75189       -1.71620
C         -3.79269       -1.59845       -1.04295
C          3.50667       -0.54770        0.08107
C          2.49304        1.67101        0.06034
C         -4.69886       -0.78978       -0.14113
C          3.85129        2.22190        0.45295
C          3.75863       -0.96305        1.38779
C          4.28304       -1.02526       -0.97369
C          3.90708        3.74300        0.43599
C         -4.71814       -1.00877        1.23907
C         -5.51451        0.21727       -0.67243
C          4.80299       -1.85039        1.64139
C          5.32380       -1.91494       -0.71646
C          5.58622       -2.32656        0.59050
C         -5.53290       -0.24146        2.07293
C         -6.32855        0.98535        0.15642
C         -6.33906        0.75879        1.53385
H          1.41826       -1.33997       -0.78162
H          0.04874        0.57206        1.14890
H          0.59853       -1.08226        1.42723
H          0.22007       -0.53566       -2.47837
H          1.02997        1.00723       -2.26966
H         -0.98990       -1.90398       -0.33072
H         -1.81959       -1.16006        1.04938
H         -0.74533        1.76019       -0.70604
H         -1.41571        1.32581       -2.28598
H         -3.17233        0.01196       -2.34870
H         -2.05201       -1.36665       -2.32623
H         -3.34054       -2.42146       -0.48307
H         -4.37319       -2.04701       -1.85549
H          4.61115        1.80103       -0.21313
H          4.08734        1.84524        1.45490
H          3.14133       -0.58479        2.19699
H          4.07081       -0.69732       -1.98663
H          4.90927        4.07537        0.72037
H          3.19312        4.17845        1.14007
H          3.68807        4.13841       -0.56019
H         -4.09107       -1.78763        1.66512
H         -5.51306        0.39839       -1.74447
H          5.00185       -2.17033        2.65933
H          5.93067       -2.28453       -1.53695
H          6.39874       -3.01841        0.78884
H         -5.53540       -0.42682        3.14281
H         -6.95726        1.75991       -0.27239
H         -6.97314        1.35759        2.18041
H         -2.48324        0.55087       -0.15736
