# Supplementary material for: Impact of Intracellular Proteins on μ-Opioid Receptor Structure and Ligand Binding
Source: J Phys Chem B. 2024 Dec 19;129(1):71–87. doi: 10.1021/acs.jpcb.4c05214 (PMC11726672; doi:10.1021/acs.jpcb.4c05214)
Supplement: Supplementary file 1 — jp4c05214_si_002.zip [file jp4c05214_si_002.zip › XYZ Files of Ligands/Fentanyl/Fentanyl-Structure 59.xyz]

54
gfn2-190-190-wb97xd.log	Energy: -652725.7723345
O          0.55995        1.35844        0.81895
N         -1.00333       -0.83153        0.69467
N          2.36671        0.02170        0.42730
C          1.78929       -1.27427        0.87793
C          0.94496       -1.20869        2.17189
C          1.01797       -1.99968       -0.22756
C         -0.53213       -1.52210        1.93179
C         -0.34271       -1.38384       -0.54051
C         -2.48895       -0.79264        0.59362
C         -2.96250        0.05705       -0.58341
C          3.66424       -0.10781       -0.18361
C          1.73992        1.22168        0.43695
C         -4.46838        0.16851       -0.56234
C          2.53220        2.43136       -0.02145
C          4.79810       -0.20862        0.62115
C          3.77234       -0.17492       -1.57095
C          1.86343        3.75288        0.33113
C         -5.25970       -0.77653       -1.22283
C         -5.09766        1.19330        0.15151
C          6.04931       -0.36524        0.03050
C          5.02723       -0.32824       -2.15800
C          6.16553       -0.42330       -1.35886
C         -6.65100       -0.69863       -1.17423
C         -6.48851        1.27529        0.20150
C         -7.26941        0.32843       -0.46149
H          2.67226       -1.87550        1.09396
H          1.05077       -0.23645        2.65435
H          1.32394       -1.95751        2.87065
H          0.88577       -3.03349        0.10501
H          1.60448       -2.03407       -1.14881
H         -0.71577       -2.59051        1.79876
H         -1.14400       -1.16542        2.76059
H         -0.25310       -0.55289       -1.24213
H         -1.01010       -2.13485       -0.96702
H         -2.83778       -1.82559        0.50971
H         -2.85469       -0.37115        1.53246
H         -2.64190       -0.39067       -1.52796
H         -2.50975        1.05186       -0.51023
H          2.66006        2.35194       -1.10704
H          3.53834        2.38256        0.40510
H          4.69568       -0.15987        1.70090
H          2.87798       -0.09797       -2.18180
H          0.88375        3.84768       -0.14417
H          2.48973        4.57935       -0.01551
H          1.73102        3.85710        1.41189
H         -4.78063       -1.57696       -1.78121
H         -4.49193        1.93368        0.66815
H          6.93354       -0.43831        0.65557
H          5.11290       -0.37596       -3.23887
H          7.14211       -0.54378       -1.81701
H         -7.25143       -1.43843       -1.69518
H         -6.96226        2.07994        0.75578
H         -8.35263        0.39234       -0.42524
H         -0.64095        0.14039        0.77738
