# Supplementary material for: Impact of Intracellular Proteins on μ-Opioid Receptor Structure and Ligand Binding
Source: J Phys Chem B. 2024 Dec 19;129(1):71–87. doi: 10.1021/acs.jpcb.4c05214 (PMC11726672; doi:10.1021/acs.jpcb.4c05214)
Supplement: Supplementary file 1 — jp4c05214_si_002.zip [file jp4c05214_si_002.zip › XYZ Files of Ligands/Fentanyl/Fentanyl-Structure 6.xyz]

54
gfn2-143-143-wb97xd.log	Energy: -652731.5964004
O         -3.27338       -2.80871       -0.04980
N          1.39116       -0.17347        0.25364
N         -2.87998       -0.58062       -0.18275
C         -1.42796       -0.81376       -0.23327
C         -0.69308        0.24892       -1.04518
C         -0.81174       -0.89724        1.16458
C          0.79120       -0.07234       -1.11804
C          0.67327       -1.20243        1.07889
C          2.86278       -0.45844        0.22725
C          3.68018        0.67367       -0.38870
C         -3.36462        0.76724       -0.07555
C         -3.71520       -1.64780       -0.06106
C          5.15323        0.39516       -0.19901
C         -5.20003       -1.36161        0.04774
C         -3.47227        1.37114        1.17670
C         -3.70273        1.47442       -1.22863
C         -6.05376       -2.62099        0.08146
C          5.87610       -0.30103       -1.17232
C          5.80846        0.79547        0.96999
C         -3.91900        2.68767        1.27379
C         -4.14989        2.78965       -1.12796
C         -4.25684        3.39825        0.12262
C          7.22744       -0.58949       -0.98411
C          7.15931        0.50981        1.16124
C          7.87284       -0.18428        0.18379
H         -1.29427       -1.77799       -0.73045
H         -0.82418        1.23997       -0.59649
H         -1.07456        0.29383       -2.06869
H         -1.28657       -1.69108        1.74689
H         -0.96403        0.04904        1.69636
H          0.97984       -1.03319       -1.60433
H          1.32067        0.71222       -1.65598
H          1.13718       -1.20191        2.06552
H          0.86013       -2.16499        0.59555
H          3.15975       -0.61337        1.26639
H          2.99301       -1.39482       -0.32066
H          3.41214        1.61726        0.09896
H          3.46409        0.76866       -1.45568
H         -5.49228       -0.72076       -0.79090
H         -5.36433       -0.76471        0.95193
H         -3.21690        0.80641        2.06785
H         -3.61517        0.99153       -2.19669
H         -5.80428       -3.25087        0.93974
H         -5.92438       -3.21595       -0.82705
H         -7.10901       -2.34510        0.15877
H          5.37638       -0.61597       -2.08495
H          5.25560        1.33770        1.73306
H         -4.00539        3.15561        2.24928
H         -4.41405        3.33825       -2.02646
H         -4.60529        4.42336        0.19960
H          7.77603       -1.12786       -1.75110
H          7.65544        0.83174        2.07194
H          8.92567       -0.40515        0.33046
H          1.26147        0.73448        0.71402
