# Supplementary material for: Impact of Intracellular Proteins on μ-Opioid Receptor Structure and Ligand Binding
Source: J Phys Chem B. 2024 Dec 19;129(1):71–87. doi: 10.1021/acs.jpcb.4c05214 (PMC11726672; doi:10.1021/acs.jpcb.4c05214)
Supplement: Supplementary file 1 — jp4c05214_si_002.zip [file jp4c05214_si_002.zip › XYZ Files of Ligands/Fentanyl/Fentanyl-Structure 60.xyz]

54
gfn2-120-120-wb97xd.log	Energy: -652725.3071993
O          0.48115        0.95258       -1.12304
N         -1.00501       -0.83732        0.21520
N          2.35025       -0.17055       -0.44594
C          1.72185       -1.48908       -0.15252
C          1.15155       -1.57693        1.26651
C          0.67956       -1.97215       -1.18793
C         -0.16218       -0.82422        1.46037
C         -0.73509       -2.04973       -0.61257
C         -2.44533       -0.61758        0.53027
C         -3.22827       -0.09503       -0.67230
C          3.72696       -0.08873       -0.02918
C          1.71457        0.92486       -0.91680
C         -4.66064        0.17315       -0.27548
C          2.51583        2.16922       -1.22911
C          4.04470        0.49337        1.19547
C          4.72487       -0.63369       -0.83589
C          2.25038        3.27288       -0.19987
C         -5.63387       -0.82239       -0.40564
C         -5.02917        1.40854        0.26690
C          5.37586        0.55200        1.60590
C          6.05205       -0.57680       -0.41957
C          6.37957        0.01854        0.79968
C         -6.94913       -0.58846       -0.00593
C         -6.34311        1.64628        0.66761
C         -7.30744        0.64753        0.53191
H          2.56636       -2.17671       -0.19414
H          1.87641       -1.21037        1.99724
H          0.99844       -2.63951        1.47635
H          0.95280       -2.97967       -1.50862
H          0.69132       -1.33951       -2.07621
H         -0.74738       -1.28300        2.25931
H         -0.00007        0.22783        1.70341
H         -1.47201       -2.09118       -1.41367
H         -0.87571       -2.91953        0.03288
H         -2.84768       -1.56534        0.89836
H         -2.47980        0.11447        1.34083
H         -3.20468       -0.82010       -1.49032
H         -2.75802        0.82830       -1.02702
H          2.17416        2.49920       -2.21464
H          3.58381        1.96134       -1.29723
H          3.25337        0.90282        1.81549
H          4.45932       -1.09075       -1.78419
H          2.77739        4.18471       -0.49217
H          2.60060        2.98041        0.79438
H          1.18258        3.50081       -0.13679
H         -5.35868       -1.78618       -0.82675
H         -4.28051        2.18984        0.37215
H          5.62488        1.01216        2.55677
H          6.83119       -0.99382       -1.04961
H          7.41548        0.06382        1.12037
H         -7.69421       -1.37049       -0.11761
H         -6.61434        2.61235        1.08278
H         -8.33181        0.83213        0.84071
H         -0.65029       -0.03901       -0.35356
