# Supplementary material for: Impact of Intracellular Proteins on μ-Opioid Receptor Structure and Ligand Binding
Source: J Phys Chem B. 2024 Dec 19;129(1):71–87. doi: 10.1021/acs.jpcb.4c05214 (PMC11726672; doi:10.1021/acs.jpcb.4c05214)
Supplement: Supplementary file 1 — jp4c05214_si_002.zip [file jp4c05214_si_002.zip › XYZ Files of Ligands/Fentanyl/Fentanyl-Structure 61.xyz]

54
gfn2-228-228-wb97xd.log	Energy: -652730.6011955
O          2.90270        0.10988       -2.48989
N         -1.05080        1.89763        0.11464
N          2.02797        0.37342       -0.42159
C          1.64530        1.76138       -0.78523
C          0.46964        1.78446       -1.80201
C          1.32557        2.65684        0.41606
C         -0.78763        2.44472       -1.25286
C         -0.03313        2.42526        1.08805
C         -2.44759        2.09414        0.61428
C         -3.47458        1.29867       -0.19403
C          1.65915       -0.17512        0.85237
C          2.64341       -0.37417       -1.37227
C         -3.10366       -0.16038       -0.34534
C          2.99171       -1.81482       -1.07481
C          2.45664        0.08245        1.96771
C          0.49449       -0.93130        0.98142
C          1.98621       -2.76373       -1.73867
C         -3.25782       -1.04913        0.72469
C         -2.55000       -0.63739       -1.53883
C          2.07373       -0.39425        3.21790
C          0.11842       -1.41194        2.23472
C          0.90116       -1.13766        3.35401
C         -2.87460       -2.38279        0.60197
C         -2.15289       -1.96894       -1.66046
C         -2.31465       -2.84563       -0.58921
H          2.52640        2.18655       -1.26662
H          0.22261        0.75995       -2.09822
H          0.76428        2.32011       -2.70656
H          1.35023        3.67776        0.02665
H          2.10608        2.59807        1.17643
H         -0.70084        3.52789       -1.14717
H         -1.64342        2.22671       -1.88926
H          0.01174        1.71065        1.91077
H         -0.42683        3.36897        1.46867
H         -2.44034        1.76523        1.65592
H         -2.65493        3.16525        0.57935
H         -3.62009        1.75287       -1.17727
H         -4.42142        1.39541        0.34518
H          3.04195       -2.00745       -0.00215
H          3.98721       -1.98242       -1.49481
H          3.36954        0.65726        1.85109
H         -0.10849       -1.15185        0.10364
H          1.94348       -2.59411       -2.81850
H          0.97976       -2.62891       -1.33031
H          2.28603       -3.80095       -1.56759
H         -3.68271       -0.69151        1.65925
H         -2.42430        0.04129       -2.37861
H          2.69257       -0.18707        4.08502
H         -0.78752       -1.99998        2.33300
H          0.60230       -1.50814        4.32940
H         -3.00545       -3.06063        1.44006
H         -1.71770       -2.31895       -2.59157
H         -2.00639       -3.88253       -0.68059
H         -0.91884        0.88018        0.05596
