# Supplementary material for: Impact of Intracellular Proteins on μ-Opioid Receptor Structure and Ligand Binding
Source: J Phys Chem B. 2024 Dec 19;129(1):71–87. doi: 10.1021/acs.jpcb.4c05214 (PMC11726672; doi:10.1021/acs.jpcb.4c05214)
Supplement: Supplementary file 1 — jp4c05214_si_002.zip [file jp4c05214_si_002.zip › XYZ Files of Ligands/Fentanyl/Fentanyl-Structure 62.xyz]

54
gfn2-240-240-wb97xd.log	Energy: -652730.0133760
O         -3.52294        1.02432       -1.97694
N          1.04538        1.73289        0.62889
N         -2.20788        0.40929       -0.23816
C         -1.76353        1.81164       -0.07592
C         -1.33735        2.16050        1.35400
C         -0.65300        2.19051       -1.09386
C          0.06971        1.73131        1.77852
C          0.62360        2.69622       -0.43639
C          2.44453        1.93740        1.12354
C          3.50687        1.61869        0.07442
C         -1.55620       -0.62448        0.51385
C         -3.08242        0.12500       -1.23701
C          3.41574        0.20853       -0.46110
C         -3.57452       -1.29658       -1.39199
C         -0.40912       -1.23286        0.00140
C         -2.04025       -0.98250        1.77100
C         -4.83534       -1.52807       -0.54957
C          2.73947       -0.06064       -1.65546
C          3.98582       -0.85790        0.24441
C          0.27562       -2.17392        0.76641
C         -1.35616       -1.92942        2.52978
C         -0.19329       -2.51802        2.03363
C          2.64339       -1.36507       -2.14152
C          3.89910       -2.15972       -0.24243
C          3.22825       -2.41675       -1.43933
H         -2.64847        2.40992       -0.28883
H         -2.05099        1.76639        2.08070
H         -1.39746        3.24978        1.42035
H         -1.01059        2.96869       -1.77117
H         -0.40923        1.31747       -1.70778
H          0.45753        2.43427        2.51685
H          0.10305        0.72875        2.20590
H          1.42626        2.76587       -1.16909
H          0.50439        3.66841        0.04634
H          2.51237        2.97626        1.45215
H          2.55640        1.28145        1.98992
H          4.46901        1.76766        0.57324
H          3.46180        2.33796       -0.74735
H         -2.80482       -2.01928       -1.11594
H         -3.80401       -1.43385       -2.45109
H         -0.05601       -0.96384       -0.99047
H         -2.93955       -0.51133        2.15355
H         -4.62119       -1.42822        0.51870
H         -5.22000       -2.53580       -0.72695
H         -5.61916       -0.81174       -0.81321
H          2.28773        0.75799       -2.21112
H          4.51142       -0.66089        1.17545
H          1.17167       -2.63827        0.36831
H         -1.73015       -2.20328        3.51110
H          0.34243       -3.24952        2.63026
H          2.11403       -1.55663       -3.06996
H          4.35421       -2.97495        0.31184
H          3.15863       -3.43172       -1.81818
H          1.01622        0.79534        0.20869
