# Supplementary material for: Impact of Intracellular Proteins on μ-Opioid Receptor Structure and Ligand Binding
Source: J Phys Chem B. 2024 Dec 19;129(1):71–87. doi: 10.1021/acs.jpcb.4c05214 (PMC11726672; doi:10.1021/acs.jpcb.4c05214)
Supplement: Supplementary file 1 — jp4c05214_si_002.zip [file jp4c05214_si_002.zip › XYZ Files of Ligands/Fentanyl/Fentanyl-Structure 63.xyz]

54
gfn2-56-56-wb97xd.log	Energy: -652725.4246440
O         -0.52394        1.55383        0.28891
N          1.07467       -0.54385        0.84634
N         -2.30640        0.12705        0.29046
C         -1.71590       -0.96652        1.11156
C         -0.91301       -1.97059        0.28135
C         -0.89895       -0.50372        2.33992
C          0.44697       -1.45210       -0.17716
C          0.58781       -0.84217        2.22620
C          2.56180       -0.51197        0.76182
C          3.05191       -0.05276       -0.60979
C         -3.60382       -0.19620       -0.24559
C         -1.70415        1.29388       -0.03138
C          4.55680        0.07430       -0.60124
C         -2.51345        2.36610       -0.72772
C         -3.70937       -0.69235       -1.54365
C         -4.73621       -0.05566        0.55396
C         -3.22038        3.25311        0.30525
C          5.36279       -1.02899       -0.90002
C          5.17032        1.28264       -0.25644
C         -4.96175       -1.03100       -2.05186
C         -5.98571       -0.39911        0.04272
C         -6.10021       -0.88446       -1.26003
C          6.75262       -0.92754       -0.85787
C          6.55997        1.38849       -0.21461
C          7.35532        0.28275       -0.51507
H         -2.59335       -1.49534        1.48316
H         -1.47977       -2.28493       -0.59837
H         -0.77644       -2.85805        0.90639
H         -1.28009       -1.02170        3.22257
H         -1.03140        0.56468        2.51438
H          1.13267       -2.28392       -0.34790
H          0.36269       -0.87072       -1.09654
H          1.17569       -0.24046        2.91995
H          0.79119       -1.89725        2.42241
H          2.90343        0.18027        1.53449
H          2.92333       -1.51589        1.00101
H          2.59226        0.91246       -0.84873
H          2.75071       -0.76887       -1.37916
H         -3.24411        1.94365       -1.41780
H         -1.80401        2.96087       -1.30696
H         -2.81520       -0.79585       -2.15069
H         -4.63542        0.32202        1.56672
H         -3.96120        2.68429        0.87497
H         -3.73668        4.07132       -0.20330
H         -2.50156        3.68584        1.00736
H          4.89608       -1.97298       -1.17052
H          4.55371        2.14688       -0.02237
H         -5.04608       -1.41036       -3.06519
H         -6.86952       -0.28487        0.66218
H         -7.07519       -1.14950       -1.65662
H          7.36432       -1.79254       -1.09616
H          7.02138        2.33520        0.05008
H          8.43753        0.36451       -0.48512
H          0.69825        0.40142        0.62869
