# Supplementary material for: Impact of Intracellular Proteins on μ-Opioid Receptor Structure and Ligand Binding
Source: J Phys Chem B. 2024 Dec 19;129(1):71–87. doi: 10.1021/acs.jpcb.4c05214 (PMC11726672; doi:10.1021/acs.jpcb.4c05214)
Supplement: Supplementary file 1 — jp4c05214_si_002.zip [file jp4c05214_si_002.zip › XYZ Files of Ligands/Fentanyl/Fentanyl-Structure 64.xyz]

54
gfn2-212-212-wb97xd.log	Energy: -652725.1705403
O          1.04611        2.10648       -0.28331
N         -1.81923       -0.87084       -0.19578
N          2.32886        0.24185       -0.20352
C          1.18747       -0.68726       -0.30941
C          0.37361       -0.75898        0.98979
C          0.26309       -0.45442       -1.52746
C         -0.87257       -1.58618        0.73695
C         -1.10827        0.06983       -1.14193
C         -2.72437       -1.85190       -0.87764
C         -3.96005       -1.19365       -1.48874
C          3.59497       -0.36920        0.09485
C          2.16874        1.58991       -0.16841
C         -4.72817       -0.36275       -0.48681
C          3.41708        2.43598        0.00042
C          3.99318       -0.52305        1.42207
C          4.39476       -0.84670       -0.94213
C          3.17068        3.91893       -0.23885
C         -5.48935       -0.97900        0.51363
C         -4.64637        1.03312       -0.50652
C          5.20546       -1.14647        1.71184
C          5.60477       -1.47163       -0.64820
C          6.01206       -1.62054        0.67779
C         -6.15861       -0.21671        1.46803
C         -5.31484        1.79967        0.44903
C         -6.07251        1.17635        1.43837
H          1.65429       -1.66424       -0.44851
H          0.10516        0.23939        1.34753
H          0.96033       -1.24557        1.77281
H          0.14920       -1.39921       -2.06763
H          0.70681        0.25669       -2.22675
H         -0.61346       -2.53534        0.26074
H         -1.43175       -1.79439        1.64907
H         -1.02792        1.02539       -0.62712
H         -1.74217        0.19776       -2.01787
H         -2.12713       -2.36429       -1.63468
H         -3.02104       -2.57367       -0.11334
H         -4.58305       -2.01215       -1.86184
H         -3.68612       -0.58241       -2.35251
H          4.19363        2.06055       -0.67356
H          3.79585        2.27361        1.01614
H          3.35644       -0.14819        2.21770
H          4.06877       -0.72412       -1.97036
H          4.10562        4.47069       -0.10797
H          2.43778        4.32251        0.46487
H          2.80651        4.10363       -1.25370
H         -5.55883       -2.06364        0.54038
H         -4.05313        1.52175       -1.27551
H          5.51745       -1.26249        2.74493
H          6.22980       -1.84025       -1.45537
H          6.95577       -2.10670        0.90440
H         -6.74946       -0.70891        2.23462
H         -5.24242        2.88259        0.41827
H         -6.59454        1.77060        2.18200
H         -2.41315       -0.28060        0.39472
