# Supplementary material for: Impact of Intracellular Proteins on μ-Opioid Receptor Structure and Ligand Binding
Source: J Phys Chem B. 2024 Dec 19;129(1):71–87. doi: 10.1021/acs.jpcb.4c05214 (PMC11726672; doi:10.1021/acs.jpcb.4c05214)
Supplement: Supplementary file 1 — jp4c05214_si_002.zip [file jp4c05214_si_002.zip › XYZ Files of Ligands/Fentanyl/Fentanyl-Structure 65.xyz]

54
gfn2-145-145-wb97xd.log	Energy: -652725.0560073
O         -0.90138        1.80869       -0.30821
N          1.02688       -0.06532       -0.42826
N         -2.45640        0.14062       -0.36562
C         -1.61251       -0.92609       -0.96980
C         -0.70795       -0.46692       -2.13840
C         -0.80117       -1.70398        0.07073
C          0.78222       -0.57319       -1.81094
C          0.39407       -0.93512        0.62418
C          2.45315        0.26828       -0.13597
C          3.42853       -0.86940       -0.42954
C         -3.74844       -0.32101        0.07085
C         -2.06299        1.40665       -0.09278
C          4.81709       -0.46946        0.01110
C         -3.09721        2.35731        0.47836
C         -4.77734       -0.47164       -0.85749
C         -3.94818       -0.65252        1.40918
C         -2.66438        3.81568        0.41477
C          5.23755       -0.69442        1.32600
C          5.69046        0.16770       -0.87538
C         -6.01763       -0.94636       -0.43860
C         -5.19259       -1.12292        1.82487
C         -6.22734       -1.27032        0.90243
C          6.50560       -0.29579        1.74567
C          6.95976        0.56851       -0.45925
C          7.37082        0.33763        0.85317
H         -2.34662       -1.62006       -1.37878
H         -0.95652        0.55001       -2.44376
H         -0.89595       -1.11478       -2.99710
H         -0.45460       -2.61985       -0.41744
H         -1.43710       -2.00889        0.90536
H          1.13776       -1.60349       -1.86019
H          1.37681        0.03450       -2.49458
H          0.10494       -0.26221        1.43385
H          1.14687       -1.62693        1.00184
H          2.69757        1.14448       -0.74126
H          2.49183        0.55342        0.91834
H          3.43263       -1.08832       -1.50074
H          3.12369       -1.77870        0.09711
H         -3.27783        2.06312        1.51861
H         -4.04629        2.21313       -0.04603
H         -4.60407       -0.21393       -1.89783
H         -3.13446       -0.53152        2.11780
H         -1.75321        3.99097        0.99227
H         -3.45515        4.44667        0.82953
H         -2.48257        4.13267       -0.61623
H          4.56571       -1.18849        2.02360
H          5.37445        0.34700       -1.90004
H         -6.82108       -1.05984       -1.15937
H         -5.35027       -1.37625        2.86837
H         -7.19570       -1.63783        1.22689
H          6.81883       -0.48175        2.76867
H          7.62803        1.05825       -1.16120
H          8.35972        0.64659        1.17787
H          0.48122        0.81959       -0.38158
