# Supplementary material for: Impact of Intracellular Proteins on μ-Opioid Receptor Structure and Ligand Binding
Source: J Phys Chem B. 2024 Dec 19;129(1):71–87. doi: 10.1021/acs.jpcb.4c05214 (PMC11726672; doi:10.1021/acs.jpcb.4c05214)
Supplement: Supplementary file 1 — jp4c05214_si_002.zip [file jp4c05214_si_002.zip › XYZ Files of Ligands/Fentanyl/Fentanyl-Structure 66.xyz]

54
gfn2-8-8-wb97xd.log	Energy: -652726.2501641
O          0.02092        0.78651        1.10558
N         -1.34409       -1.47786        0.58313
N          1.77033        0.02623       -0.13930
C          1.05121       -1.04998       -0.87148
C          0.91810       -2.35202       -0.07122
C         -0.30982       -0.62984       -1.48016
C         -0.19295       -2.35918        0.97956
C         -1.47867       -1.42492       -0.90549
C         -2.60399       -1.83157        1.30999
C         -3.43547       -0.60218        1.67681
C          3.19108        0.04470       -0.37041
C          1.22025        0.86061        0.77249
C         -3.92723        0.19891        0.49478
C          2.10980        1.92771        1.37994
C          4.04762       -0.58061        0.53296
C          3.69448        0.65281       -1.51940
C          1.33090        2.98393        2.15158
C         -4.98541       -0.27329       -0.29015
C         -3.29485        1.38936        0.12582
C          5.42052       -0.58400        0.29210
C          5.06638        0.64344       -1.75809
C          5.93068        0.02737       -0.85221
C         -5.38951        0.41917       -1.42900
C         -3.69489        2.08437       -1.01576
C         -4.74043        1.59870       -1.79885
H          1.72349       -1.27130       -1.69974
H          1.86499       -2.59583        0.41643
H          0.72528       -3.14338       -0.80126
H         -0.28771       -0.81064       -2.55681
H         -0.48668        0.43829       -1.33814
H         -0.58314       -3.37050        1.10672
H          0.15131       -1.99031        1.94739
H         -2.42665       -0.95085       -1.15225
H         -1.50591       -2.45648       -1.26402
H         -3.15707       -2.53342        0.68112
H         -2.31178       -2.34591        2.22709
H         -2.84195        0.03619        2.33968
H         -4.28548       -0.97295        2.25827
H          2.70394        2.38981        0.58576
H          2.82618        1.42808        2.04177
H          3.63758       -1.05120        1.42129
H          3.01257        1.13072       -2.21600
H          0.78298        2.54657        2.99017
H          0.61406        3.50090        1.50708
H          2.02610        3.72713        2.55140
H         -5.48641       -1.19711       -0.01146
H         -2.47224        1.76567        0.72794
H          6.08901       -1.06643        0.99799
H          5.46035        1.12017       -2.64997
H          6.99980        0.02334       -1.03942
H         -6.21050        0.03908       -2.02960
H         -3.18749        3.00374       -1.29241
H         -5.05231        2.13704       -2.68861
H         -1.04028       -0.52207        0.86533
