# Supplementary material for: Impact of Intracellular Proteins on μ-Opioid Receptor Structure and Ligand Binding
Source: J Phys Chem B. 2024 Dec 19;129(1):71–87. doi: 10.1021/acs.jpcb.4c05214 (PMC11726672; doi:10.1021/acs.jpcb.4c05214)
Supplement: Supplementary file 1 — jp4c05214_si_002.zip [file jp4c05214_si_002.zip › XYZ Files of Ligands/Fentanyl/Fentanyl-Structure 67.xyz]

54
gfn2-210-210-wb97xd.log	Energy: -652724.9702079
O          1.03195        2.07282       -0.75998
N         -1.83649       -0.84096        0.02077
N          2.30967        0.24055       -0.37465
C          1.15597       -0.67136       -0.24386
C          0.40139       -0.46730        1.07705
C          0.18246       -0.66612       -1.44547
C         -0.85026       -1.32461        1.05888
C         -1.17323       -0.07841       -1.10120
C         -2.70329       -1.97463       -0.43920
C         -3.95355       -1.50829       -1.18276
C          3.57929       -0.32264       -0.00391
C          2.15843        1.56699       -0.61113
C         -4.74181       -0.48117       -0.40335
C          3.39141        2.44008       -0.70619
C          4.04394       -0.18173        1.30244
C          4.31240       -1.04996       -0.94064
C          3.54249        3.32267        0.53711
C         -5.46832       -0.85456        0.73373
C         -4.71166        0.86783       -0.77009
C          5.26141       -0.75438        1.66758
C          5.52602       -1.62402       -0.57023
C          6.00333       -1.47458        0.73256
C         -6.15480        0.09847        1.48246
C         -5.39807        1.82505       -0.02174
C         -6.12111        1.44241        1.10623
H          1.60661       -1.66468       -0.20342
H          0.14775        0.58496        1.23375
H          1.02435       -0.78698        1.91617
H          0.05237       -1.69395       -1.79748
H          0.59169       -0.09647       -2.28171
H         -0.59952       -2.35680        0.80102
H         -1.37509       -1.32163        2.01384
H         -1.07619        0.95159       -0.76265
H         -1.84510       -0.09907       -1.95748
H         -2.08200       -2.61850       -1.06475
H         -2.98287       -2.52309        0.46314
H         -4.55626       -2.40646       -1.34828
H         -3.69369       -1.11394       -2.16849
H          3.24526        3.07073       -1.58805
H          4.29545        1.84972       -0.86289
H          3.45493        0.37823        2.02207
H          3.93321       -1.15706       -1.95218
H          2.64619        3.92861        0.69840
H          4.39257        3.99849        0.41230
H          3.71607        2.71865        1.43271
H         -5.49708       -1.90018        1.03007
H         -4.14516        1.16949       -1.64753
H          5.62666       -0.63919        2.68314
H          6.10033       -2.18545       -1.30034
H          6.95070       -1.92090        1.01800
H         -6.71847       -0.20682        2.35888
H         -5.36636        2.86811       -0.32159
H         -6.65675        2.18531        1.68920
H         -2.45214       -0.17092        0.49164
