# Supplementary material for: Impact of Intracellular Proteins on μ-Opioid Receptor Structure and Ligand Binding
Source: J Phys Chem B. 2024 Dec 19;129(1):71–87. doi: 10.1021/acs.jpcb.4c05214 (PMC11726672; doi:10.1021/acs.jpcb.4c05214)
Supplement: Supplementary file 1 — jp4c05214_si_002.zip [file jp4c05214_si_002.zip › XYZ Files of Ligands/Fentanyl/Fentanyl-Structure 68.xyz]

54
gfn2-67-67-wb97xd.log	Energy: -652725.0632174
O         -0.47227        1.36741       -0.29590
N          1.06313       -0.83095       -0.06753
N         -2.32161        0.03244       -0.21334
C         -1.68232       -1.25272       -0.61144
C         -0.67963       -1.15496       -1.78540
C         -1.06232       -2.00801        0.56819
C          0.75303       -1.49005       -1.37040
C          0.26576       -1.43433        1.05578
C          2.51660       -0.77986        0.26115
C          3.25839        0.27413       -0.55770
C         -3.70682       -0.10659        0.15729
C         -1.70117        1.22841       -0.11006
C          4.70870        0.32321       -0.13927
C         -2.53229        2.46417        0.15557
C         -4.68669       -0.13356       -0.83293
C         -4.04986       -0.26118        1.49907
C         -2.99227        3.09024       -1.16726
C          5.66710       -0.45092       -0.80047
C          5.11046        1.11299        0.94297
C         -6.02236       -0.30006       -0.47397
C         -5.38752       -0.42456        1.85338
C         -6.37426       -0.44358        0.86824
C          7.00030       -0.43478       -0.39194
C          6.44227        1.13177        1.35442
C          7.39152        0.35706        0.68742
H         -2.52707       -1.84997       -0.95361
H         -0.71641       -0.16676       -2.24566
H         -0.97132       -1.87625       -2.55163
H         -0.91216       -3.03858        0.23337
H         -1.75805       -2.04552        1.40987
H          0.90895       -2.56262       -1.23416
H          1.46113       -1.12965       -2.11537
H          0.12512       -0.63668        1.78777
H          0.87492       -2.22003        1.50595
H          2.58925       -0.54105        1.32482
H          2.92245       -1.78228        0.09981
H          2.78624        1.24822       -0.39090
H          3.19341        0.04766       -1.62549
H         -1.88569        3.16135        0.69281
H         -3.39551        2.24803        0.78534
H         -4.40108       -0.02220       -1.87428
H         -3.27214       -0.23762        2.25621
H         -3.66634        2.42000       -1.70886
H         -2.13769        3.31686       -1.81160
H         -3.52660        4.02256       -0.96744
H          5.36607       -1.06768       -1.64360
H          4.37344        1.71939        1.46369
H         -6.78767       -0.31538       -1.24343
H         -5.65677       -0.53768        2.89865
H         -7.41586       -0.57125        1.14544
H          7.73344       -1.03852       -0.91847
H          6.73900        1.75334        2.19395
H          8.42956        0.37274        1.00514
H          0.69517        0.13905       -0.16097
