# Supplementary material for: Impact of Intracellular Proteins on μ-Opioid Receptor Structure and Ligand Binding
Source: J Phys Chem B. 2024 Dec 19;129(1):71–87. doi: 10.1021/acs.jpcb.4c05214 (PMC11726672; doi:10.1021/acs.jpcb.4c05214)
Supplement: Supplementary file 1 — jp4c05214_si_002.zip [file jp4c05214_si_002.zip › XYZ Files of Ligands/Fentanyl/Fentanyl-Structure 69.xyz]

54
gfn2-208-208-wb97xd.log	Energy: -652724.8941914
O          1.02254        2.16993        0.24102
N         -1.85391       -0.76127       -0.26472
N          2.29779        0.30744        0.04867
C          1.15337       -0.58187       -0.23269
C          0.29202       -0.83337        1.01195
C          0.27701       -0.15660       -1.43438
C         -0.94584       -1.60553        0.59647
C         -1.10681        0.31148       -1.02269
C         -2.71292       -1.63429       -1.12912
C         -3.93301       -0.90191       -1.68489
C          3.57146       -0.34623        0.17773
C          2.14423        1.63333        0.28196
C         -4.75742       -0.25134       -0.59836
C          3.37532        2.47763        0.53111
C          3.96725       -0.84584        1.41793
C          4.37763       -0.52060       -0.94511
C          3.87845        3.09606       -0.77897
C         -5.57596       -1.02514        0.23295
C         -4.67138        1.12505       -0.36602
C          5.18715       -1.50816        1.53688
C          5.59748       -1.18329       -0.82131
C          6.00410       -1.67540        0.41858
C         -6.29676       -0.43545        1.26857
C         -5.39098        1.71861        0.67202
C         -6.20536        0.93964        1.49140
H          1.61694       -1.53371       -0.49783
H          0.01381        0.10455        1.50082
H          0.84775       -1.43410        1.73612
H          0.18223       -1.00494       -2.11892
H          0.74869        0.65147       -1.99695
H         -0.67013       -2.48141        0.00335
H         -1.54085       -1.93410        1.44846
H         -1.04448        1.17270       -0.36012
H         -1.70537        0.58293       -1.89085
H         -2.07519       -2.01726       -1.92852
H         -3.02889       -2.46816       -0.49823
H         -4.52380       -1.65739       -2.21142
H         -3.63278       -0.15725       -2.42650
H          4.17328        1.90247        1.00328
H          3.07280        3.26835        1.22198
H          3.32454       -0.70352        2.28122
H          4.04989       -0.13508       -1.90538
H          4.72042        3.76300       -0.57587
H          3.09011        3.67906       -1.26445
H          4.21601        2.32373       -1.47659
H         -5.64903       -2.09646        0.06280
H         -4.03463        1.73491       -1.00225
H          5.49948       -1.89150        2.50308
H          6.22936       -1.31401       -1.69407
H          6.95511       -2.18993        0.51328
H         -6.93173       -1.04809        1.90141
H         -5.31422        2.78885        0.83820
H         -6.76731        1.39972        2.29833
H         -2.48359       -0.26803        0.37565
