# Supplementary material for: Impact of Intracellular Proteins on μ-Opioid Receptor Structure and Ligand Binding
Source: J Phys Chem B. 2024 Dec 19;129(1):71–87. doi: 10.1021/acs.jpcb.4c05214 (PMC11726672; doi:10.1021/acs.jpcb.4c05214)
Supplement: Supplementary file 1 — jp4c05214_si_002.zip [file jp4c05214_si_002.zip › XYZ Files of Ligands/Fentanyl/Fentanyl-Structure 7.xyz]

54
gfn2-135-135-wb97xd.log	Energy: -652730.8528896
O         -0.83634        2.18430        0.24396
N          1.80013       -1.41529        0.27919
N         -2.12737        0.32813        0.04492
C         -0.99818       -0.61867        0.08112
C         -0.02936       -0.44801       -1.09070
C         -0.25291       -0.60300        1.41762
C          1.06953       -1.49582       -1.02915
C          0.85668       -1.64134        1.42377
C          2.97467       -2.34343        0.34871
C          4.10085       -1.94494       -0.60361
C         -3.43182       -0.26592       -0.05073
C         -1.96313        1.67350        0.14053
C          4.55168       -0.51803       -0.38987
C         -3.21937        2.52502        0.11474
C         -3.96902       -0.55311       -1.30442
C         -4.12759       -0.59825        1.11045
C         -2.93384        4.01889        0.16243
C          5.30410       -0.17532        0.74011
C          4.17652        0.49323       -1.27971
C         -5.21693       -1.16640       -1.39542
C         -5.37558       -1.21092        1.01489
C         -5.92147       -1.49420       -0.23699
C          5.67616        1.14646        0.97249
C          4.54560        1.81917       -1.04847
C          5.29577        2.14884        0.07835
H         -1.45897       -1.60583       -0.02257
H          0.41802        0.54935       -1.07878
H         -0.56041       -0.57015       -2.03861
H         -0.94107       -0.83903        2.23393
H          0.17175        0.38616        1.60786
H          0.67581       -2.51357       -1.09459
H          1.79271       -1.34145       -1.82845
H          1.44175       -1.58425        2.34194
H          0.47085       -2.65757        1.30715
H          3.32842       -2.31258        1.38112
H          2.60066       -3.34577        0.13135
H          3.80262       -2.09754       -1.64386
H          4.92342       -2.63753       -0.40165
H         -3.84768        2.22926        0.96229
H         -3.79127        2.27194       -0.78442
H         -3.41110       -0.29127       -2.19821
H         -3.69168       -0.37068        2.07843
H         -2.33381        4.33889       -0.69412
H         -2.39906        4.29546        1.07525
H         -3.87683        4.57210        0.14139
H          5.60105       -0.95277        1.43973
H          3.58907        0.24000       -2.15874
H         -5.63847       -1.38691       -2.37101
H         -5.92031       -1.46663        1.91822
H         -6.89398       -1.97073       -0.30999
H          6.26408        1.39547        1.85079
H          4.24580        2.59216       -1.74954
H          5.58473        3.17952        0.25954
H          2.16130       -0.45680        0.36842
