# Supplementary material for: Impact of Intracellular Proteins on μ-Opioid Receptor Structure and Ligand Binding
Source: J Phys Chem B. 2024 Dec 19;129(1):71–87. doi: 10.1021/acs.jpcb.4c05214 (PMC11726672; doi:10.1021/acs.jpcb.4c05214)
Supplement: Supplementary file 1 — jp4c05214_si_002.zip [file jp4c05214_si_002.zip › XYZ Files of Ligands/Fentanyl/Fentanyl-Structure 70.xyz]

54
gfn2-146-146-wb97xd.log	Energy: -652724.7460427
O         -0.86261        1.74922       -0.61475
N          1.07812        0.14080        0.33365
N         -2.40644        0.25101        0.14873
C         -1.56355       -0.42560        1.17336
C         -0.73012       -1.57324        0.59528
C         -0.68179        0.51873        2.02456
C          0.46560       -1.11242       -0.23092
C          0.81387        0.29773        1.79515
C          2.50741        0.32134       -0.05916
C          3.48006       -0.56596        0.71485
C         -3.69582       -0.36453       -0.03476
C         -2.02348        1.28413       -0.63399
C          4.87656       -0.37696        0.17064
C         -3.05735        1.96731       -1.50180
C         -3.87492       -1.29433       -1.05737
C         -4.73873       -0.05995        0.83744
C         -3.73609        3.10184       -0.72337
C          5.31894       -1.12299       -0.92671
C          5.73581        0.57447        0.72845
C         -5.11451       -1.90937       -1.21993
C         -5.97557       -0.67952        0.67245
C         -6.16548       -1.60205       -0.35651
C          6.59434       -0.92605       -1.45345
C          7.01257        0.77464        0.20423
C          7.44539        0.02440       -0.88870
H         -2.29883       -0.87512        1.84045
H         -1.35028       -2.22770       -0.02187
H         -0.38241       -2.17036        1.44368
H         -0.87865        0.31830        3.07979
H         -0.94273        1.56177        1.84188
H          1.22996       -1.88912       -0.25726
H          0.18219       -0.87039       -1.25722
H          1.39448        1.15339        2.14360
H          1.17418       -0.59916        2.30152
H          2.55916        0.11457       -1.13107
H          2.74396        1.37576        0.10254
H          3.18856       -1.61695        0.62685
H          3.46201       -0.30114        1.77551
H         -3.80801        1.26832       -1.87113
H         -2.51989        2.37411       -2.36105
H         -3.04992       -1.51846       -1.72658
H         -4.57999        0.65936        1.63478
H         -2.99715        3.81445       -0.34513
H         -4.30750        2.71322        0.12478
H         -4.42450        3.63942       -1.38041
H          4.65832       -1.86505       -1.36841
H          5.40260        1.15973        1.58188
H         -5.25715       -2.62810       -2.02054
H         -6.79133       -0.43858        1.34649
H         -7.13085       -2.08148       -0.48423
H          6.92443       -1.51618       -2.30316
H          7.66954        1.51471        0.65131
H          8.43999        0.17710       -1.29636
H          0.53002        0.90755       -0.10764
