# Supplementary material for: Impact of Intracellular Proteins on μ-Opioid Receptor Structure and Ligand Binding
Source: J Phys Chem B. 2024 Dec 19;129(1):71–87. doi: 10.1021/acs.jpcb.4c05214 (PMC11726672; doi:10.1021/acs.jpcb.4c05214)
Supplement: Supplementary file 1 — jp4c05214_si_002.zip [file jp4c05214_si_002.zip › XYZ Files of Ligands/Fentanyl/Fentanyl-Structure 71.xyz]

54
gfn2-16-16-wb97xd.log	Energy: -652726.1031449
O         -0.00316       -0.52669        1.26259
N         -1.34969        1.49586        0.09336
N          1.72641       -0.20745       -0.18916
C          0.99181        0.57979       -1.21702
C         -0.39154        0.01071       -1.61725
C          0.89360        2.07241       -0.87999
C         -1.53463        0.96934       -1.29425
C         -0.17313        2.42986        0.15455
C         -2.57721        2.09802        0.70232
C         -3.42245        1.07406        1.45966
C          3.14859       -0.26100       -0.41050
C          1.19175       -0.70958        0.94534
C         -3.98401       -0.03748        0.60517
C          2.05414       -1.54453        1.86553
C          3.66939       -1.17310       -1.32733
C          3.98630        0.62872        0.25776
C          2.39368       -0.78423        3.15162
C         -3.40828       -1.31081        0.61840
C         -5.05533        0.20844       -0.26125
C          5.04136       -1.20479       -1.56130
C          5.36016        0.58988        0.02346
C          5.88850       -0.32594       -0.88438
C         -3.87748       -2.31373       -0.23043
C         -5.52773       -0.79057       -1.10890
C         -4.93546       -2.05488       -1.09987
H          1.63993        0.50512       -2.08967
H         -0.57176       -0.95265       -1.13609
H         -0.40342       -0.16229       -2.69530
H          0.67057        2.58710       -1.81901
H          1.85848        2.45082       -0.53438
H         -1.56624        1.83083       -1.96522
H         -2.49344        0.45755       -1.34705
H          0.20627        2.37069        1.17647
H         -0.54544        3.43995       -0.02435
H         -2.24195        2.86475        1.40266
H         -3.13496        2.58330       -0.10228
H         -4.23872        1.63809        1.92202
H         -2.81891        0.65398        2.27113
H          2.96544       -1.88489        1.37327
H          1.45466       -2.42648        2.10985
H          3.00142       -1.85461       -1.84502
H          3.56238        1.33930        0.96033
H          3.01380        0.09215        2.94175
H          2.94618       -1.43759        3.83171
H          1.48519       -0.45093        3.66123
H         -2.57685       -1.51377        1.28784
H         -5.51252        1.19472       -0.27826
H          5.44947       -1.91881       -2.26949
H          6.01432        1.27832        0.54884
H          6.95800       -0.35447       -1.06717
H         -3.41450       -3.29583       -0.21216
H         -6.35806       -0.58382       -1.77749
H         -5.30122       -2.83331       -1.76245
H         -1.05201        0.67393        0.66007
