# Supplementary material for: Impact of Intracellular Proteins on μ-Opioid Receptor Structure and Ligand Binding
Source: J Phys Chem B. 2024 Dec 19;129(1):71–87. doi: 10.1021/acs.jpcb.4c05214 (PMC11726672; doi:10.1021/acs.jpcb.4c05214)
Supplement: Supplementary file 1 — jp4c05214_si_002.zip [file jp4c05214_si_002.zip › XYZ Files of Ligands/Fentanyl/Fentanyl-Structure 72.xyz]

54
gfn2-224-224-wb97xd.log	Energy: -652725.2906896
O          1.43318        2.32501       -0.84483
N         -1.85664       -0.24085       -0.72471
N          2.40644        0.31399       -0.45980
C          1.14298       -0.44165       -0.57752
C          0.23954       -0.24344        0.64641
C          0.35851       -0.20444       -1.88887
C         -1.09485       -0.91986        0.39203
C         -0.95102        0.52623       -1.65973
C         -2.75015       -1.19559       -1.45802
C         -3.80306       -1.82582       -0.55097
C          3.51841       -0.43591        0.05778
C          2.45375        1.66372       -0.58483
C         -4.68949       -0.80095        0.12223
C          3.78302        2.36964       -0.42187
C          3.78416       -0.42396        1.42598
C          4.29168       -1.21050       -0.80565
C          3.83986        3.15179        0.89428
C         -4.64673       -0.61283        1.50656
C         -5.54906        0.00171       -0.63839
C          4.84532       -1.17430        1.93000
C          5.34772       -1.96277       -0.29696
C          5.62786       -1.94328        1.06995
C         -5.44477        0.35354        2.12072
C         -6.34641        0.96739       -0.02924
C         -6.29560        1.14706        1.35420
H          1.45790       -1.48685       -0.57836
H          0.09904        0.81787        0.86951
H          0.69423       -0.70859        1.52470
H          0.15749       -1.17158       -2.35925
H          0.94704        0.37639       -2.60116
H         -0.94215       -1.95830        0.08736
H         -1.73334       -0.90475        1.27421
H         -0.77564        1.49665       -1.19859
H         -1.50110        0.67293       -2.58935
H         -3.22689       -0.62147       -2.25421
H         -2.10568       -1.95473       -1.90541
H         -3.33105       -2.46652        0.19860
H         -4.40275       -2.47679       -1.19515
H          3.85783        3.06410       -1.26401
H          4.62185        1.67494       -0.48577
H          3.16458        0.17572        2.08544
H          4.06736       -1.21568       -1.86775
H          4.77533        3.71439        0.95207
H          3.79245        2.47996        1.75652
H          3.01052        3.86155        0.96430
H         -3.98500       -1.23014        2.10883
H         -5.59588       -0.13507       -1.71602
H          5.05654       -1.15937        2.99453
H          5.95404       -2.56161       -0.96914
H          6.45327       -2.52823        1.46324
H         -5.39979        0.48465        3.19765
H         -7.01000        1.57861       -0.63350
H         -6.91729        1.89941        1.82974
H         -2.46696        0.45583       -0.28736
