# Supplementary material for: Impact of Intracellular Proteins on μ-Opioid Receptor Structure and Ligand Binding
Source: J Phys Chem B. 2024 Dec 19;129(1):71–87. doi: 10.1021/acs.jpcb.4c05214 (PMC11726672; doi:10.1021/acs.jpcb.4c05214)
Supplement: Supplementary file 1 — jp4c05214_si_002.zip [file jp4c05214_si_002.zip › XYZ Files of Ligands/Fentanyl/Fentanyl-Structure 73.xyz]

54
gfn2-222-222-wb97xd.log	Energy: -652725.1255353
O         -1.40296        2.35047        0.64929
N          1.86860        0.10735       -0.65473
N         -2.36511        0.37527        0.10025
C         -1.11226       -0.21350       -0.41152
C         -0.42235        0.60752       -1.52703
C         -0.12559       -0.55006        0.71346
C          0.90635        1.18989       -1.08385
C          1.18271       -1.01175        0.09760
C          2.69055       -0.40534       -1.79951
C          3.79537       -1.35463       -1.34592
C         -3.50101       -0.50470        0.12363
C         -2.41680        1.63081        0.60735
C          4.73832       -0.72204       -0.34626
C         -3.75190        2.17719        1.06419
C         -4.33304       -0.59129       -0.99065
C         -3.73201       -1.30286        1.24333
C         -4.43675        2.94407       -0.07383
C          4.80100       -1.18211        0.97200
C          5.54505        0.36060       -0.71864
C         -5.41481       -1.46986       -0.97618
C         -4.81484       -2.17951        1.25353
C         -5.65816       -2.26221        0.14543
C          5.65059       -0.57763        1.89975
C          6.39362        0.96681        0.20430
C          6.44809        0.49932        1.51855
H         -1.42468       -1.16043       -0.85542
H         -1.05675        1.43336       -1.85448
H         -0.26641       -0.03623       -2.39780
H         -0.52036       -1.36673        1.32304
H          0.03800        0.30722        1.37177
H          1.38983        1.74949       -1.88431
H          0.77343        1.84726       -0.22638
H          1.88337       -1.37066        0.85040
H          1.00036       -1.81392       -0.62199
H          2.00313       -0.89745       -2.49017
H          3.11780        0.47181       -2.28903
H          4.34089       -1.63579       -2.25239
H          3.36865       -2.27238       -0.93264
H         -3.54168        2.85512        1.89493
H         -4.40881        1.38625        1.42988
H         -4.13263        0.02911       -1.85851
H         -3.07072       -1.22489        2.10080
H         -3.79211        3.74436       -0.44942
H         -5.36505        3.39444        0.28726
H         -4.68225        2.27914       -0.90733
H          4.18054       -2.02201        1.27397
H          5.50930        0.72823       -1.74125
H         -6.06738       -1.53355       -1.84115
H         -4.99986       -2.79619        2.12734
H         -6.50247       -2.94431        0.15542
H          5.68726       -0.94946        2.91924
H          7.01492        1.80307       -0.10193
H          7.10972        0.97117        2.23846
H          2.52023        0.54957        0.00043
