# Supplementary material for: Impact of Intracellular Proteins on μ-Opioid Receptor Structure and Ligand Binding
Source: J Phys Chem B. 2024 Dec 19;129(1):71–87. doi: 10.1021/acs.jpcb.4c05214 (PMC11726672; doi:10.1021/acs.jpcb.4c05214)
Supplement: Supplementary file 1 — jp4c05214_si_002.zip [file jp4c05214_si_002.zip › XYZ Files of Ligands/Fentanyl/Fentanyl-Structure 74.xyz]

54
gfn2-10-10-wb97xd.log	Energy: -652725.9537349
O          0.01217        0.36974        1.40980
N         -1.42210       -1.60615        0.26107
N          1.76119       -0.04630        0.01048
C          1.03032       -0.88778       -0.97491
C          0.84665       -2.34357       -0.52629
C         -0.30381       -0.28236       -1.47924
C         -0.30093       -2.58808        0.45452
C         -1.50330       -1.17123       -1.16742
C         -2.71218       -2.10053        0.83672
C         -3.52703       -0.98446        1.49042
C          3.17601        0.05069       -0.23968
C          1.21185        0.53178        1.10031
C         -3.96086        0.11193        0.54683
C          2.04919        1.47687        1.93236
C          4.04831       -0.83893        0.38463
C          3.65416        0.99805       -1.14251
C          1.88274        2.91521        1.42534
C         -5.01450       -0.10130       -0.34928
C         -3.28019        1.33204        0.50668
C          5.41361       -0.76680        0.11572
C          5.01997        1.06514       -1.40900
C          5.90043        0.18505       -0.77966
C         -5.36756        0.87586       -1.27681
C         -3.62904        2.31224       -0.42269
C         -4.67094        2.08505       -1.32001
H          1.71492       -0.91883       -1.82171
H          1.77223       -2.72392       -0.08801
H          0.66599       -2.92322       -1.43611
H         -0.25410       -0.16228       -2.56336
H         -0.46465        0.71094       -1.05415
H         -0.71234       -3.58839        0.30881
H          0.01430       -2.48505        1.49428
H         -2.43490       -0.62782       -1.31306
H         -1.53212       -2.07502       -1.78029
H         -3.25934       -2.59724        0.03181
H         -2.46110       -2.84420        1.59465
H         -2.94181       -0.56034        2.31303
H         -4.40458       -1.46727        1.93180
H          3.10380        1.20019        1.92929
H          1.67940        1.39781        2.95707
H          3.65615       -1.57078        1.08394
H          2.95906        1.67617       -1.62752
H          0.82911        3.20995        1.42268
H          2.27532        3.02422        0.40996
H          2.42856        3.60197        2.07731
H         -5.55304       -1.04547       -0.32526
H         -2.46027        1.50913        1.19761
H          6.09530       -1.45469        0.60562
H          5.39565        1.80612       -2.10741
H          6.96418        0.24011       -0.98826
H         -6.18607        0.69509       -1.96714
H         -3.08475        3.25165       -0.44505
H         -4.94357        2.84614       -2.04464
H         -1.10961       -0.76497        0.78885
