# Supplementary material for: Impact of Intracellular Proteins on μ-Opioid Receptor Structure and Ligand Binding
Source: J Phys Chem B. 2024 Dec 19;129(1):71–87. doi: 10.1021/acs.jpcb.4c05214 (PMC11726672; doi:10.1021/acs.jpcb.4c05214)
Supplement: Supplementary file 1 — jp4c05214_si_002.zip [file jp4c05214_si_002.zip › XYZ Files of Ligands/Fentanyl/Fentanyl-Structure 75.xyz]

54
gfn2-159-159-wb97xd.log	Energy: -652727.1088292
O         -0.09122        0.93902       -1.87152
N         -1.61056        1.83190        0.17559
N          1.61987        0.80194       -0.36189
C          1.19773        1.87771        0.58019
C          0.51795        3.10612       -0.05882
C          0.32326        1.34452        1.71361
C         -0.98152        3.18833        0.24318
C         -1.05382        0.90579        1.23555
C         -3.10947        1.89021        0.15933
C         -3.73896        0.76394       -0.65902
C          2.70498        0.00335        0.14710
C          0.99422        0.43845       -1.50553
C         -3.41187       -0.62984       -0.17775
C          1.64775       -0.58927       -2.40476
C          4.01033        0.48862        0.09080
C          2.43192       -1.23182        0.73079
C          0.87522       -1.91166       -2.41420
C         -2.58422       -1.46308       -0.93405
C         -3.87942       -1.08771        1.05896
C          5.05088       -0.28028        0.60521
C          3.47765       -2.00058        1.23866
C          4.78681       -1.52636        1.17578
C         -2.20962       -2.71989       -0.45872
C         -3.50881       -2.34185        1.53761
C         -2.66672       -3.16039        0.78191
H          2.13983        2.21149        1.01634
H          0.69478        3.13824       -1.13364
H          0.97571        4.00106        0.36860
H          0.23253        2.14372        2.45517
H          0.79690        0.49641        2.21384
H         -1.18325        3.59010        1.23839
H         -1.48270        3.81633       -0.49335
H         -1.01218       -0.08871        0.79021
H         -1.75863        0.88546        2.06677
H         -3.45079        1.88704        1.19617
H         -3.38639        2.84513       -0.28875
H         -3.43181        0.87517       -1.70402
H         -4.82023        0.93288       -0.62064
H          2.69020       -0.76005       -2.13566
H          1.62979       -0.15005       -3.40705
H          4.20569        1.45616       -0.36142
H          1.40610       -1.58522        0.77785
H          1.35268       -2.61089       -3.10555
H         -0.15672       -1.76135       -2.74189
H          0.85975       -2.37014       -1.42119
H         -2.21573       -1.11555       -1.89530
H         -4.52441       -0.44899        1.65750
H          6.06924        0.09161        0.55538
H          3.26655       -2.96619        1.68696
H          5.60077       -2.12453        1.57289
H         -1.55714       -3.34980       -1.05612
H         -3.87443       -2.68157        2.50204
H         -2.37371       -4.13612        1.15730
H         -1.27342        1.44342       -0.72951
