# Supplementary material for: Impact of Intracellular Proteins on μ-Opioid Receptor Structure and Ligand Binding
Source: J Phys Chem B. 2024 Dec 19;129(1):71–87. doi: 10.1021/acs.jpcb.4c05214 (PMC11726672; doi:10.1021/acs.jpcb.4c05214)
Supplement: Supplementary file 1 — jp4c05214_si_002.zip [file jp4c05214_si_002.zip › XYZ Files of Ligands/Fentanyl/Fentanyl-Structure 76.xyz]

54
gfn2-177-177-wb97xd.log	Energy: -652725.0624330
O         -0.89333        1.10197       -1.61783
N          1.01973       -0.34925       -0.40755
N         -2.44881       -0.17279       -0.53495
C         -1.61010       -1.37834       -0.28419
C         -0.68842       -1.79741       -1.45321
C         -0.81477       -1.28124        1.02078
C          0.79717       -1.64138       -1.12213
C          0.36355       -0.31717        0.94685
C          2.44246        0.10355       -0.37694
C          3.41215       -0.94218        0.16977
C         -3.71771       -0.20855        0.14604
C         -2.05659        0.94523       -1.18560
C          4.78815       -0.33402        0.30775
C         -3.06086        2.04940       -1.43290
C         -4.76909       -0.95041       -0.39033
C         -3.86912        0.46213        1.35742
C         -2.76089        3.28066       -0.57212
C          5.12869        0.39674        1.45116
C          5.73039       -0.45781       -0.71733
C         -5.98600       -1.00373        0.28391
C         -5.09137        0.41020        2.02596
C         -6.14976       -0.32135        1.49040
C          6.38503        0.98820        1.56980
C          6.98896        0.13256       -0.60234
C          7.31971        0.85718        0.54207
H         -2.34798       -2.16920       -0.14957
H         -0.93602       -1.24488       -2.35993
H         -0.86061       -2.85489       -1.66436
H         -0.45418       -2.28863        1.24939
H         -1.46127       -0.97948        1.84833
H          1.15676       -2.44743       -0.48052
H          1.40108       -1.62209       -2.03050
H          0.05143        0.71782        1.10233
H          1.10884       -0.57029        1.70075
H          2.70804        0.37003       -1.40268
H          2.46062        1.01012        0.23299
H          3.45612       -1.79912       -0.50800
H          3.07049       -1.30401        1.14443
H         -4.08596        1.71423       -1.27387
H         -2.95367        2.30908       -2.49044
H         -4.63246       -1.47351       -1.33176
H         -3.03537        1.02479        1.76577
H         -3.44550        4.09088       -0.83573
H         -1.73804        3.63227       -0.73417
H         -2.88633        3.06116        0.49215
H          4.40297        0.49941        2.25436
H          5.47680       -1.02364       -1.61029
H         -6.80808       -1.57473       -0.13561
H         -5.21235        0.93844        2.96626
H         -7.10043       -0.36271        2.01245
H          6.63567        1.54848        2.46562
H          7.71122        0.02375       -1.40590
H          8.29991        1.31483        0.63433
H          0.47908        0.34428       -0.96477
