# Supplementary material for: Impact of Intracellular Proteins on μ-Opioid Receptor Structure and Ligand Binding
Source: J Phys Chem B. 2024 Dec 19;129(1):71–87. doi: 10.1021/acs.jpcb.4c05214 (PMC11726672; doi:10.1021/acs.jpcb.4c05214)
Supplement: Supplementary file 1 — jp4c05214_si_002.zip [file jp4c05214_si_002.zip › XYZ Files of Ligands/Fentanyl/Fentanyl-Structure 77.xyz]

54
gfn2-157-157-wb97xd.log	Energy: -652725.0311705
O         -1.05456        2.15817       -0.36354
N          1.30781        1.02849        0.26990
N         -2.01574        0.09076       -0.34463
C         -0.77878       -0.72078       -0.50422
C          0.21551       -0.19614       -1.56886
C         -0.06338       -0.98968        0.82324
C          1.55765        0.21991       -0.96627
C          0.70838        0.20536        1.37608
C          2.42296        1.92800        0.71107
C          3.60307        1.26267        1.41798
C         -3.19849       -0.69333       -0.10101
C         -2.07449        1.44168       -0.29855
C          4.28503        0.16974        0.63010
C         -3.44349        2.08393       -0.18538
C         -3.85991       -1.29296       -1.17167
C         -3.64635       -0.88385        1.20441
C         -3.41867        3.58742       -0.42208
C          4.99482        0.47187       -0.53690
C          4.17711       -1.16642        1.02470
C         -4.98456       -2.07863       -0.93269
C         -4.77503       -1.66750        1.43847
C         -5.44439       -2.26505        0.37152
C          5.56686       -0.54070       -1.30320
C          4.74976       -2.18380        0.26127
C          5.44128       -1.87390       -0.90868
H         -1.15764       -1.68055       -0.85462
H         -0.21994        0.63169       -2.13008
H          0.41735       -0.99721       -2.28303
H          0.63125       -1.81672        0.64568
H         -0.77382       -1.32842        1.58119
H          2.16807       -0.64262       -0.70079
H          2.12071        0.84395       -1.66058
H          0.06633        0.88287        1.94288
H          1.50751       -0.14369        2.02766
H          2.75354        2.45396       -0.18696
H          1.96661        2.65675        1.38504
H          3.29659        0.88266        2.39584
H          4.30960        2.07714        1.61111
H         -3.83327        1.86696        0.81536
H         -4.12461        1.59356       -0.88755
H         -3.49404       -1.13956       -2.18228
H         -3.11713       -0.41147        2.02637
H         -2.79134        4.09961        0.31198
H         -4.43389        3.98419       -0.33557
H         -3.04369        3.82867       -1.42077
H          5.08775        1.50799       -0.85313
H          3.62530       -1.41289        1.92830
H         -5.50292       -2.54280       -1.76559
H         -5.12758       -1.81209        2.45470
H         -6.32245       -2.87606        0.55531
H          6.11118       -0.29070       -2.20903
H          4.65190       -3.21753        0.57909
H          5.88469       -2.66395       -1.50700
H          0.52673        1.65917       -0.00814
