# Supplementary material for: Impact of Intracellular Proteins on μ-Opioid Receptor Structure and Ligand Binding
Source: J Phys Chem B. 2024 Dec 19;129(1):71–87. doi: 10.1021/acs.jpcb.4c05214 (PMC11726672; doi:10.1021/acs.jpcb.4c05214)
Supplement: Supplementary file 1 — jp4c05214_si_002.zip [file jp4c05214_si_002.zip › XYZ Files of Ligands/Fentanyl/Fentanyl-Structure 78.xyz]

54
gfn2-214-214-wb97xd.log	Energy: -652724.2285294
O         -0.92652        1.96153       -0.77480
N          1.77103       -0.39970       -0.27429
N         -2.25304        0.24014       -0.12301
C         -1.15623       -0.70076        0.22283
C         -0.44051       -1.30034       -1.00327
C         -0.17073       -0.19698        1.29706
C          0.82571       -0.57700       -1.43033
C          1.12227        0.43120        0.79726
C          2.36282       -1.69573        0.19881
C          3.53520       -1.49282        1.15569
C         -3.57267       -0.31892        0.00005
C         -2.06440        1.49715       -0.58962
C          4.61504       -0.60236        0.58380
C         -3.27535        2.37672       -0.82422
C         -4.16253       -0.94461       -1.09731
C         -4.22909       -0.27918        1.22857
C         -3.58029        3.21170        0.42557
C          5.38603       -1.03365       -0.50284
C          4.83461        0.67941        1.09650
C         -5.42614       -1.51709       -0.96786
C         -5.49249       -0.85387        1.35395
C         -6.09285       -1.47072        0.25656
C          6.35625       -0.20428       -1.06005
C          5.80632        1.51299        0.54088
C          6.56893        1.07335       -0.53912
H         -1.69615       -1.52519        0.68785
H         -1.12249       -1.32004       -1.85691
H         -0.19847       -2.34256       -0.77429
H          0.07876       -1.05593        1.92786
H         -0.66434        0.53100        1.94577
H          1.36046       -1.13968       -2.19696
H          0.61265        0.42476       -1.80045
H          0.94801        1.40416        0.34505
H          1.83739        0.54176        1.61189
H          1.57885       -2.28202        0.67625
H          2.68998       -2.22030       -0.70122
H          3.93515       -2.49273        1.35117
H          3.18616       -1.09905        2.11384
H         -4.15413        1.79641       -1.10858
H         -3.02055        3.03597       -1.65746
H         -3.63456       -0.96879       -2.04554
H         -3.75044        0.20178        2.07589
H         -2.70988        3.80500        0.72141
H         -3.86547        2.57389        1.26763
H         -4.40739        3.89696        0.22227
H          5.22534       -2.02833       -0.91139
H          4.23951        1.02659        1.93722
H         -5.88923       -1.99833       -1.82343
H         -6.00743       -0.81803        2.30872
H         -7.07779       -1.91596        0.35585
H          6.94893       -0.55507       -1.89954
H          5.96493        2.50499        0.95288
H          7.32547        1.72007       -0.97284
H          2.55345        0.15793       -0.63075
