# Supplementary material for: Impact of Intracellular Proteins on μ-Opioid Receptor Structure and Ligand Binding
Source: J Phys Chem B. 2024 Dec 19;129(1):71–87. doi: 10.1021/acs.jpcb.4c05214 (PMC11726672; doi:10.1021/acs.jpcb.4c05214)
Supplement: Supplementary file 1 — jp4c05214_si_002.zip [file jp4c05214_si_002.zip › XYZ Files of Ligands/Fentanyl/Fentanyl-Structure 79.xyz]

54
gfn2-217-217-wb97xd.log	Energy: -652724.5598230
O          0.96070        2.04857        0.14016
N         -1.72962       -0.38368        0.29201
N          2.27296        0.22107       -0.14668
C          1.17347       -0.76880       -0.27740
C          0.51739       -1.13928        1.06686
C          0.13616       -0.47190       -1.37968
C         -0.72658       -0.33865        1.41125
C         -1.14462        0.22909       -0.94880
C         -2.32753       -1.74730        0.10132
C         -3.54032       -1.73099       -0.82602
C          3.58603       -0.36143       -0.07710
C          2.09323        1.54968        0.06317
C         -4.59753       -0.73725       -0.40094
C          3.33976        2.40990        0.18368
C          4.15942       -0.63600        1.16343
C          4.25762       -0.69254       -1.25328
C          3.04105        3.90223        0.15234
C         -5.30399       -0.92203        0.79403
C         -4.86018        0.40243       -1.16656
C          5.41773       -1.23228        1.22650
C          5.51348       -1.29132       -1.18621
C          6.09578       -1.55974        0.05301
C         -6.25301        0.00830        1.21060
C         -5.81105        1.33632       -0.75269
C         -6.50911        1.14202        0.43735
H          1.70334       -1.66078       -0.61178
H          1.23767       -1.01051        1.87855
H          0.26684       -2.20402        1.04139
H         -0.12725       -1.43275       -1.83268
H          0.59126        0.12849       -2.17116
H         -1.22029       -0.73822        2.29815
H         -0.49803        0.71482        1.56950
H         -0.96786        1.27292       -0.70356
H         -1.89690        0.17164       -1.73525
H         -1.55854       -2.41159       -0.29130
H         -2.60878       -2.09066        1.09923
H         -3.94615       -2.74729       -0.80348
H         -3.23128       -1.53647       -1.85644
H          4.03614        2.14055       -0.61665
H          3.84210        2.14535        1.12103
H          3.62258       -0.37444        2.07019
H          3.79527       -0.47776       -2.21189
H          2.55266        4.19174       -0.78271
H          3.97589        4.46350        0.23502
H          2.39312        4.19935        0.98130
H         -5.10891       -1.80377        1.39956
H         -4.31605        0.55936       -2.09433
H          5.86607       -1.44170        2.19257
H          6.03817       -1.54529       -2.10183
H          7.07550       -2.02426        0.10333
H         -6.79499       -0.15191        2.13779
H         -6.00421        2.21481       -1.36091
H         -7.24893        1.86735        0.76167
H         -2.50052        0.22855        0.57698
