# Supplementary material for: Impact of Intracellular Proteins on μ-Opioid Receptor Structure and Ligand Binding
Source: J Phys Chem B. 2024 Dec 19;129(1):71–87. doi: 10.1021/acs.jpcb.4c05214 (PMC11726672; doi:10.1021/acs.jpcb.4c05214)
Supplement: Supplementary file 1 — jp4c05214_si_002.zip [file jp4c05214_si_002.zip › XYZ Files of Ligands/Fentanyl/Fentanyl-Structure 8.xyz]

54
gfn2-101-101-wb97xd.log	Energy: -652731.7635376
O         -2.53830       -2.85984       -0.04917
N          1.75675       -0.04320        1.55759
N         -2.30339       -0.62475        0.25081
C         -0.98297       -0.81866        0.87019
C          0.14412       -0.81658       -0.16574
C         -0.68778        0.21992        1.94959
C          1.48079       -1.07910        0.50331
C          0.66546       -0.04445        2.58930
C          3.11910       -0.20693        2.18158
C          4.16906        0.69049        1.53032
C         -2.73408        0.71110       -0.05524
C         -2.98465       -1.71138       -0.20481
C          4.38013        0.42361        0.05891
C         -4.30980       -1.46274       -0.89757
C         -3.50238        1.42025        0.86717
C         -2.36103        1.30228       -1.26190
C         -5.07083       -2.74268       -1.21250
C          5.09906       -0.70127       -0.36085
C          3.80331        1.25294       -0.90683
C         -3.89713        2.72502        0.58124
C         -2.75715        2.60816       -1.54459
C         -3.52355        3.32104       -0.62338
C          5.22596       -0.99809       -1.71548
C          3.92593        0.95744       -2.26504
C          4.63463       -0.17103       -2.67245
H         -1.01526       -1.80352        1.34245
H          0.17706        0.14730       -0.68727
H         -0.02105       -1.59738       -0.91270
H         -1.44459        0.18960        2.73800
H         -0.68851        1.23022        1.52509
H          1.49248       -2.04331        1.01798
H          2.29966       -1.05042       -0.21414
H          0.90958        0.73266        3.31391
H          0.70743       -1.01989        3.08040
H          3.02467        0.05087        3.23682
H          3.37997       -1.26382        2.10426
H          5.09810        0.52055        2.08301
H          3.88429        1.73651        1.68527
H         -4.10632       -0.90327       -1.81791
H         -4.91472       -0.79921       -0.27119
H         -3.78724        0.94742        1.80165
H         -1.77305        0.73508       -1.97664
H         -4.49970       -3.39508       -1.87846
H         -6.01386       -2.49483       -1.70743
H         -5.30234       -3.30319       -0.30226
H          5.55160       -1.35344        0.38202
H          3.24363        2.13041       -0.59175
H         -4.49587        3.27550        1.29992
H         -2.46819        3.06617       -2.48523
H         -3.83131        4.33821       -0.84445
H          5.78544       -1.87540       -2.02605
H          3.46727        1.60916       -3.00257
H          4.73081       -0.40376       -3.72852
H          1.72577        0.87502        1.09890
