# Supplementary material for: Impact of Intracellular Proteins on μ-Opioid Receptor Structure and Ligand Binding
Source: J Phys Chem B. 2024 Dec 19;129(1):71–87. doi: 10.1021/acs.jpcb.4c05214 (PMC11726672; doi:10.1021/acs.jpcb.4c05214)
Supplement: Supplementary file 1 — jp4c05214_si_002.zip [file jp4c05214_si_002.zip › XYZ Files of Ligands/Fentanyl/Fentanyl-Structure 80.xyz]

54
gfn2-34-34-wb97xd.log	Energy: -652727.1964484
O         -0.26104        1.32978        1.76503
N         -1.72754        1.64516       -0.47918
N          1.38906        0.94963        0.23691
C          1.02500        1.96847       -0.79312
C          0.27730        1.33411       -1.96463
C          0.21948        3.19174       -0.31554
C         -1.07698        0.78388       -1.53666
C         -1.28742        3.07107       -0.59739
C         -3.21816        1.47177       -0.41369
C         -3.62753        0.35503        0.54947
C          2.43169        0.05825       -0.20256
C          0.76753        0.71406        1.41762
C         -3.01665       -0.99038        0.23221
C          1.35854       -0.34220        2.33078
C          2.09650       -1.20820       -0.67875
C          3.75883        0.48048       -0.18394
C          0.80632       -0.27558        3.74799
C         -1.99169       -1.51052        1.02777
C         -3.40639       -1.69823       -0.91024
C          3.10051       -2.06622       -1.12067
C          4.75938       -0.37877       -0.63315
C          4.43223       -1.65238       -1.09861
C         -1.34396       -2.69426        0.67394
C         -2.76457       -2.88216       -1.26542
C         -1.72311       -3.37904       -0.47902
H          1.99006        2.32934       -1.15272
H          0.85008        0.52279       -2.41923
H          0.15500        2.10844       -2.72763
H          0.58202        4.04849       -0.88863
H          0.40438        3.40352        0.73621
H         -1.75953        0.73575       -2.38543
H         -0.97463       -0.21413       -1.11145
H         -1.86228        3.64964        0.12516
H         -1.54844        3.40828       -1.60258
H         -3.64004        2.41560       -0.06610
H         -3.57515        1.28718       -1.42824
H         -4.71987        0.29880        0.50483
H         -3.35813        0.65150        1.56822
H          2.44871       -0.25502        2.33316
H          1.13108       -1.31940        1.88845
H          1.05424       -1.51620       -0.69145
H          4.00347        1.47171        0.18547
H          1.01064        0.69382        4.21167
H          1.27929       -1.05064        4.35715
H         -0.27385       -0.44291        3.76621
H         -1.68099       -0.97184        1.91875
H         -4.20389       -1.30597       -1.53650
H          2.84078       -3.05467       -1.48612
H          5.79471       -0.05389       -0.61479
H          5.21413       -2.32046       -1.44564
H         -0.53882       -3.07452        1.29595
H         -3.07222       -3.41613       -2.15954
H         -1.21579       -4.29650       -0.76135
H         -1.33840        1.36004        0.44346
