# Supplementary material for: Impact of Intracellular Proteins on μ-Opioid Receptor Structure and Ligand Binding
Source: J Phys Chem B. 2024 Dec 19;129(1):71–87. doi: 10.1021/acs.jpcb.4c05214 (PMC11726672; doi:10.1021/acs.jpcb.4c05214)
Supplement: Supplementary file 1 — jp4c05214_si_002.zip [file jp4c05214_si_002.zip › XYZ Files of Ligands/Fentanyl/Fentanyl-Structure 81.xyz]

54
gfn2-144-144-wb97xd.log	Energy: -652724.8190848
O          0.96905        2.04263       -0.34088
N         -1.22151        0.76189        0.56419
N          2.09016        0.05725       -0.32805
C          0.91450       -0.85464       -0.34950
C          0.34549       -1.13158        1.04558
C         -0.21243       -0.45126       -1.33075
C         -0.46416        0.02166        1.63190
C         -1.51935       -0.10318       -0.61768
C         -2.36727        1.56848        1.09164
C         -3.55645        0.78408        1.64160
C          3.34729       -0.62167       -0.15034
C          2.04464        1.40957       -0.33876
C         -4.40493        0.06006        0.61986
C          3.36249        2.15906       -0.36966
C          3.91652       -0.70363        1.11858
C          3.96237       -1.22975       -1.24357
C          3.20152        3.63343       -0.71412
C         -4.57055       -1.32571        0.68485
C         -5.04105        0.76355       -0.40882
C          5.11950       -1.38600        1.29171
C          5.16201       -1.91391       -1.06518
C          5.74268       -1.99106        0.20136
C         -5.34254       -1.99888       -0.26212
C         -5.81149        0.09581       -1.35818
C         -5.96241       -1.29007       -1.28987
H          1.33824       -1.79309       -0.70646
H          1.14657       -1.38629        1.74371
H         -0.29206       -2.01626        0.95623
H         -0.42064       -1.29775       -1.98852
H          0.10410        0.37735       -1.96547
H         -1.17464       -0.35758        2.36574
H          0.17413        0.76347        2.11616
H         -2.18858        0.45195       -1.27570
H         -2.03987       -0.99328       -0.26414
H         -1.94345        2.18940        1.88413
H         -2.67565        2.22397        0.27420
H         -4.17403        1.53264        2.15042
H         -3.23009        0.08314        2.41461
H          4.03654        1.66855       -1.07802
H          3.82878        2.05101        0.61622
H          3.42136       -0.22700        1.95911
H          3.50264       -1.16101       -2.22471
H          4.18511        4.11069       -0.73110
H          2.58504        4.15403        0.02311
H          2.74303        3.76521       -1.69840
H         -4.07930       -1.88438        1.47757
H         -4.92864        1.84320       -0.47028
H          5.56574       -1.44660        2.27917
H          5.64452       -2.38404       -1.91609
H          6.67880       -2.52325        0.33763
H         -5.45624       -3.07694       -0.19762
H         -6.29630        0.65732       -2.15124
H         -6.56148       -1.81145       -2.03017
H         -0.52478        1.44597        0.20281
