# Supplementary material for: Impact of Intracellular Proteins on μ-Opioid Receptor Structure and Ligand Binding
Source: J Phys Chem B. 2024 Dec 19;129(1):71–87. doi: 10.1021/acs.jpcb.4c05214 (PMC11726672; doi:10.1021/acs.jpcb.4c05214)
Supplement: Supplementary file 1 — jp4c05214_si_002.zip [file jp4c05214_si_002.zip › XYZ Files of Ligands/Fentanyl/Fentanyl-Structure 82.xyz]

54
gfn2-140-140-wb97xd.log	Energy: -652725.6461360
O          1.11591       -2.40612        0.24093
N         -1.33569       -1.39173       -0.26582
N          2.03050       -0.42471       -0.43160
C          0.89354        0.06553       -1.25863
C          0.22262       -1.00519       -2.15044
C         -0.15469        0.81182       -0.42881
C         -1.22723       -1.28068       -1.75203
C         -1.00099       -0.10270        0.44567
C         -2.59333       -2.05020        0.21292
C         -3.89442       -1.50847       -0.37921
C          3.06820        0.55618       -0.24391
C          2.07299       -1.60132        0.23249
C         -4.23330       -0.08473       -0.00139
C          3.33003       -1.98102        0.98383
C          4.02261        0.74894       -1.24154
C          3.08349        1.33401        0.91136
C          3.12269       -1.88205        2.49887
C         -4.60199        0.22679        1.31261
C         -4.14989        0.94951       -0.93708
C          5.00992        1.71538       -1.07040
C          4.07678        2.29777        1.08004
C          5.04007        2.48867        0.09119
C         -4.85805        1.54323        1.68757
C         -4.40541        2.26997       -0.56598
C         -4.75439        2.57159        0.74904
H          1.36146        0.79700       -1.91733
H          0.79960       -1.93034       -2.14918
H          0.20678       -0.63872       -3.17903
H         -0.79953        1.35147       -1.12990
H          0.31888        1.56163        0.20963
H         -1.89333       -0.48386       -2.08316
H         -1.57509       -2.22440       -2.17437
H         -0.47308       -0.39427        1.35620
H         -1.92635        0.39406        0.72815
H         -2.49390       -3.10550       -0.04908
H         -2.58822       -1.96407        1.30201
H         -4.67491       -2.17930       -0.00483
H         -3.88432       -1.61817       -1.46711
H          4.18701       -1.38066        0.67753
H          3.53330       -3.02060        0.71039
H          3.99245        0.13893       -2.13908
H          2.32563        1.17760        1.67258
H          4.01429       -2.24332        3.01772
H          2.27176       -2.49044        2.81819
H          2.94382       -0.84812        2.80807
H         -4.67678       -0.56952        2.04919
H         -3.87309        0.72185       -1.96315
H          5.75831        1.86172       -1.84265
H          4.09315        2.89979        1.98290
H          5.81237        3.23984        0.22293
H         -5.13940        1.76804        2.71204
H         -4.32970        3.06183       -1.30522
H         -4.95096        3.59875        1.04065
H         -0.54653       -2.01529       -0.00664
