# Supplementary material for: Impact of Intracellular Proteins on μ-Opioid Receptor Structure and Ligand Binding
Source: J Phys Chem B. 2024 Dec 19;129(1):71–87. doi: 10.1021/acs.jpcb.4c05214 (PMC11726672; doi:10.1021/acs.jpcb.4c05214)
Supplement: Supplementary file 1 — jp4c05214_si_002.zip [file jp4c05214_si_002.zip › XYZ Files of Ligands/Fentanyl/Fentanyl-Structure 83.xyz]

54
gfn2-179-179-wb97xd.log	Energy: -652725.0158090
O         -0.99765        2.09431       -0.86771
N          1.28527        1.04192        0.08102
N         -1.98975        0.06178       -0.55412
C         -0.76446       -0.78585       -0.57333
C          0.28481       -0.40921       -1.64630
C         -0.10636       -0.90614        0.80389
C          1.59503        0.09718       -1.03914
C          0.63950        0.34899        1.24749
C          2.37490        1.99735        0.46319
C          3.52446        1.43216        1.29588
C         -3.17580       -0.65442       -0.16008
C         -2.02951        1.40191       -0.72197
C          4.25155        0.26639        0.66947
C         -3.36809        2.10496       -0.76400
C         -3.84172       -1.45236       -1.08928
C         -3.62255       -0.57661        1.15689
C         -3.59056        2.95635        0.49001
C          5.01242        0.44327       -0.49111
C          4.13569       -1.01762        1.20837
C         -4.97452       -2.16118       -0.69881
C         -4.76067       -1.28392        1.54152
C         -5.43735       -2.07528        0.61519
C          5.62671       -0.64243       -1.11059
C          4.75053       -2.10770        0.59237
C          5.49300       -1.92381       -0.57291
H         -1.15163       -1.77272       -0.82662
H         -0.11969        0.32212       -2.34672
H          0.52439       -1.30585       -2.22183
H          0.59442       -1.74493        0.74713
H         -0.84581       -1.16094        1.56682
H          2.20072       -0.71904       -0.64687
H          2.18331        0.64322       -1.77703
H         -0.02835        1.08276        1.70403
H          1.40988        0.08282        1.96902
H          2.74361        2.41669       -0.47491
H          1.88471        2.79604        1.02485
H          3.17464        1.16104        2.29536
H          4.21457        2.27252        1.42798
H         -4.19303        1.40560       -0.90090
H         -3.32965        2.75429       -1.64387
H         -3.47645       -1.50791       -2.11010
H         -3.08413        0.04056        1.86943
H         -4.52569        3.51429        0.39585
H         -2.77692        3.67442        0.62559
H         -3.65431        2.33277        1.38650
H          5.11245        1.43798       -0.91862
H          3.54524       -1.16736        2.10879
H         -5.49884       -2.77705       -1.42248
H         -5.11372       -1.21760        2.56562
H         -6.32272       -2.62664        0.91548
H          6.21016       -0.48984       -2.01368
H          4.64574       -3.09986        1.02116
H          5.96936       -2.77097       -1.05678
H          0.51826        1.63081       -0.31028
