# Supplementary material for: Impact of Intracellular Proteins on μ-Opioid Receptor Structure and Ligand Binding
Source: J Phys Chem B. 2024 Dec 19;129(1):71–87. doi: 10.1021/acs.jpcb.4c05214 (PMC11726672; doi:10.1021/acs.jpcb.4c05214)
Supplement: Supplementary file 1 — jp4c05214_si_002.zip [file jp4c05214_si_002.zip › XYZ Files of Ligands/Fentanyl/Fentanyl-Structure 84.xyz]

54
gfn2-133-133-wb97xd.log	Energy: -652725.3734581
O          1.12176       -2.24078       -0.71531
N         -1.35038       -1.40762        0.01382
N          1.98833       -0.31379        0.14834
C          0.86774        0.02951        1.06670
C         -0.24740        0.81439        0.37036
C          0.28445       -1.16499        1.85780
C         -1.09975       -0.03407       -0.56233
C         -1.17162       -1.45705        1.49679
C         -2.60752       -2.05830       -0.47754
C         -3.89439       -1.63787        0.23276
C          3.00504        0.70350        0.07289
C          2.05286       -1.41007       -0.64074
C         -4.30085       -0.19530        0.03678
C          3.33452       -1.69426       -1.39288
C          2.95646        1.65026       -0.94883
C          3.99992        0.76173        1.04653
C          4.27953       -2.53867       -0.52830
C         -4.20085        0.73080        1.07838
C         -4.75094        0.24561       -1.21324
C          3.92394        2.65104       -1.00750
C          4.96298        1.76661        0.98579
C          4.92769        2.70987       -0.04128
C         -4.52073        2.07320        0.87252
C         -5.07147        1.58445       -1.42314
C         -4.95111        2.50518       -0.38059
H          1.33212        0.70484        1.78506
H          0.16634        1.64899       -0.20086
H         -0.87788        1.24589        1.15447
H          0.30670       -0.92106        2.92203
H          0.89560       -2.05765        1.72100
H         -2.05624        0.44955       -0.74642
H         -0.60623       -0.20125       -1.52197
H         -1.46225       -2.45539        1.82681
H         -1.85039       -0.73067        1.94367
H         -2.66109       -1.85035       -1.54869
H         -2.45922       -3.13145       -0.34173
H         -3.82503       -1.86915        1.29920
H         -4.66977       -2.29262       -0.17883
H          3.83622       -0.77865       -1.70686
H          3.05081       -2.25086       -2.28865
H          2.17282        1.58836       -1.69776
H          4.01774        0.02270        1.84158
H          5.16928       -2.80414       -1.10496
H          3.79291       -3.46350       -0.20450
H          4.60081       -1.98725        0.36036
H         -3.86059        0.40172        2.05687
H         -4.83842       -0.46628       -2.03045
H          3.89148        3.38404       -1.80727
H          5.74224        1.81026        1.74002
H          5.68074        3.49022       -0.08751
H         -4.43144        2.78034        1.69180
H         -5.41581        1.91081       -2.39996
H         -5.19763        3.54986       -0.54373
H         -0.55452       -1.96467       -0.35103
