# Supplementary material for: Impact of Intracellular Proteins on μ-Opioid Receptor Structure and Ligand Binding
Source: J Phys Chem B. 2024 Dec 19;129(1):71–87. doi: 10.1021/acs.jpcb.4c05214 (PMC11726672; doi:10.1021/acs.jpcb.4c05214)
Supplement: Supplementary file 1 — jp4c05214_si_002.zip [file jp4c05214_si_002.zip › XYZ Files of Ligands/Fentanyl/Fentanyl-Structure 86.xyz]

54
gfn2-158-158-wb97xd.log	Energy: -652724.7220279
O         -0.99750        2.23811        0.04050
N          1.35861        1.00964        0.45283
N         -1.99940        0.19911       -0.16530
C         -0.77986       -0.60603       -0.45174
C          0.19090        0.02391       -1.48030
C         -0.03101       -1.03855        0.81273
C          1.55738        0.34960       -0.87711
C          0.78775        0.06717        1.47427
C          2.49754        1.84356        0.95780
C          3.69739        1.09213        1.53296
C         -3.19506       -0.59155       -0.02262
C         -2.03249        1.53567        0.02726
C          4.33850        0.09991        0.59254
C         -3.37191        2.22777        0.14564
C         -3.90097       -0.98699       -1.15695
C         -3.60791       -0.99367        1.24623
C         -3.86680        2.66597       -1.23896
C          5.00424        0.53658       -0.55774
C          4.23351       -1.27334        0.82849
C         -5.03956       -1.77735       -1.01692
C         -4.74840       -1.78281        1.38107
C         -5.46534       -2.17408        0.25084
C          5.53482       -0.37972       -1.46259
C          4.76515       -2.19468       -0.07386
C          5.41200       -1.75004       -1.22575
H         -1.18534       -1.51366       -0.89776
H         -0.24717        0.91599       -1.93039
H          0.35712       -0.69286       -2.28716
H          0.63715       -1.85323        0.51665
H         -0.72601       -1.44892        1.54917
H          2.16084       -0.54594       -0.73320
H          2.10929        1.04380       -1.51126
H          0.18375        0.67959        2.14689
H          1.60512       -0.37240        2.04345
H          2.79954        2.47316        0.11835
H          2.07277        2.48724        1.73167
H          3.42408        0.59661        2.46800
H          4.41786        1.87395        1.79655
H         -3.21259        3.10326        0.77879
H         -4.11859        1.59386        0.62449
H         -3.55952       -0.67339       -2.13852
H         -3.04412       -0.67630        2.11797
H         -3.13049        3.30621       -1.73371
H         -4.79706        3.23045       -1.13625
H         -4.06123        1.80176       -1.88097
H          5.09484        1.60270       -0.75118
H          3.71634       -1.62369        1.71816
H         -5.59463       -2.08083       -1.89881
H         -5.07501       -2.09110        2.36910
H         -6.35373       -2.78854        0.35712
H          6.04487       -0.02564       -2.35352
H          4.67016       -3.25857        0.12203
H          5.82313       -2.46477       -1.93208
H          0.57476        1.67443        0.27797
