# Supplementary material for: Impact of Intracellular Proteins on μ-Opioid Receptor Structure and Ligand Binding
Source: J Phys Chem B. 2024 Dec 19;129(1):71–87. doi: 10.1021/acs.jpcb.4c05214 (PMC11726672; doi:10.1021/acs.jpcb.4c05214)
Supplement: Supplementary file 1 — jp4c05214_si_002.zip [file jp4c05214_si_002.zip › XYZ Files of Ligands/Fentanyl/Fentanyl-Structure 9.xyz]

54
gfn2-193-193-wb97xd.log	Energy: -652731.2813844
O         -3.06388       -2.94172       -0.15441
N          1.38638        0.04443        0.15478
N         -2.85988       -0.69085        0.03105
C         -1.41285       -0.81950        0.27347
C         -0.61653       -0.83045       -1.03272
C         -0.87189        0.27701        1.18706
C          0.86664       -1.02182       -0.76490
C          0.61117        0.06376        1.44018
C          2.85454       -0.08982        0.42664
C          3.71380        0.16863       -0.80788
C         -3.42727        0.62335       -0.09504
C         -3.58999       -1.81385       -0.19355
C          5.17322        0.16223       -0.41585
C         -5.07631       -1.68287       -0.44017
C         -3.97698        1.24942        1.02238
C         -3.39905        1.27776       -1.32624
C         -5.86196       -1.85905        0.86497
C          5.79884        1.33275        0.02499
C          5.91072       -1.02527       -0.44819
C         -4.50741        2.53237        0.90538
C         -3.92776        2.56190       -1.43860
C         -4.48228        3.19037       -0.32389
C          7.13526        1.31850        0.42156
C          7.24733       -1.04357       -0.05146
C          7.86328        0.12914        0.38490
H         -1.27447       -1.78134        0.77375
H         -0.77215        0.11053       -1.57273
H         -0.95012       -1.64704       -1.67814
H         -1.38143        0.26867        2.15422
H         -1.02125        1.26554        0.73873
H          1.07174       -1.97514       -0.27028
H          1.43419       -0.96935       -1.69257
H          1.02188        0.86867        2.05000
H          0.80827       -0.89322        1.93052
H          3.09011        0.63829        1.20528
H          3.01015       -1.09552        0.82471
H          3.44321        1.14002       -1.23587
H          3.54002       -0.59774       -1.56720
H         -5.34362       -2.47596       -1.14271
H         -5.32540       -0.72547       -0.90041
H         -3.98660        0.73094        1.97557
H         -2.97678        0.77560       -2.19072
H         -5.63396       -1.05872        1.57509
H         -5.62627       -2.81732        1.33728
H         -6.93505       -1.83546        0.65790
H          5.23434        2.26141        0.05386
H          5.43398       -1.94055       -0.79002
H         -4.93862        3.01712        1.77546
H         -3.90940        3.06885       -2.39810
H         -4.89497        4.19031       -0.41343
H          7.60847        2.23645        0.75706
H          7.80781       -1.97296       -0.08558
H          8.90464        0.11711        0.69164
H          1.23981        0.94903       -0.30711
