# Supplementary material for: Impact of Intracellular Proteins on μ-Opioid Receptor Structure and Ligand Binding
Source: J Phys Chem B. 2024 Dec 19;129(1):71–87. doi: 10.1021/acs.jpcb.4c05214 (PMC11726672; doi:10.1021/acs.jpcb.4c05214)
Supplement: Supplementary file 1 — jp4c05214_si_002.zip [file jp4c05214_si_002.zip › XYZ Files of Ligands/Fentanyl/Fentanyl-Structure 85.xyz]

54
gfn2-38-38-wb97xd.log	Energy: -652726.1289418
O         -0.21967       -1.46250        1.68511
N         -1.81044       -1.59276       -0.50617
N          1.32279       -0.88973        0.10423
C          0.92593       -1.82876       -0.98945
C          0.16933       -3.10642       -0.57971
C          0.10622       -1.11607       -2.06326
C         -1.35349       -2.99474       -0.76611
C         -1.23160       -0.63254       -1.51972
C         -3.29909       -1.45493       -0.35336
C         -3.67797       -0.44157        0.72993
C          2.32199        0.06000       -0.31501
C          0.77730       -0.79212        1.33920
C         -3.09109        0.93450        0.51689
C          1.43623        0.10571        2.36374
C          3.65851       -0.32258       -0.38660
C          1.93007        1.34568       -0.68637
C          2.55173       -0.64742        3.09970
C         -3.53901        1.74691       -0.53047
C         -2.02737        1.38131        1.30598
C          4.61354        0.59645       -0.81809
C          2.88812        2.26205       -1.11098
C          4.23061        1.88823       -1.17748
C         -2.91531        2.96220       -0.80262
C         -1.39534        2.59441        1.03315
C         -1.83295        3.38480       -0.02807
H          1.87833       -2.13524       -1.42518
H          0.41795       -3.40711        0.43659
H          0.51371       -3.89972       -1.24756
H         -0.04388       -1.82759       -2.88050
H          0.63874       -0.25794       -2.47900
H         -1.66626       -3.25338       -1.77986
H         -1.87602       -3.64292       -0.06261
H         -1.12300        0.32815       -1.01707
H         -1.95954       -0.52755       -2.32435
H         -3.70720       -1.18101       -1.32760
H         -3.69087       -2.43510       -0.07955
H         -3.36209       -0.83064        1.70308
H         -4.77166       -0.39588        0.73616
H          0.65055        0.39261        3.06600
H          1.83526        1.01501        1.91375
H          3.94652       -1.32973       -0.10148
H          0.88093        1.62229       -0.62480
H          2.96244       -0.01560        3.89139
H          3.36591       -0.91361        2.41915
H          2.16932       -1.56458        3.55747
H         -4.36740        1.41280       -1.15035
H         -1.67364        0.76123        2.12462
H          5.65703        0.30265       -0.86892
H          2.58520        3.26560       -1.39228
H          4.97684        2.60232       -1.51104
H         -3.26861        3.57837       -1.62403
H         -0.55732        2.91465        1.64541
H         -1.33896        4.32625       -0.24834
H         -1.37959       -1.37748        0.41590
