# Supplementary material for: Impact of Intracellular Proteins on μ-Opioid Receptor Structure and Ligand Binding
Source: J Phys Chem B. 2024 Dec 19;129(1):71–87. doi: 10.1021/acs.jpcb.4c05214 (PMC11726672; doi:10.1021/acs.jpcb.4c05214)
Supplement: Supplementary file 1 — jp4c05214_si_002.zip [file jp4c05214_si_002.zip › XYZ Files of Ligands/Fentanyl/Fentanyl-Xtal Structure.xyz]

54
xtal fentanyl renumbered
O        105.45700      105.51000      128.69500  
N        100.09000      106.05800      127.57500  
N        103.54500      105.15900      129.94400  
C        102.60300      105.16400      128.79500  
C        101.24700      104.51800      129.11600  
C        102.42200      106.56600      128.18600  
C        100.23500      104.65100      127.97600  
C        101.37400      106.59100      127.07200  
C         99.00600      106.20900      126.58900  
C         98.79400      107.66100      126.17100  
C        103.04600      105.32800      131.34000  
C        104.94800      105.01100      129.68000  
C         97.49300      107.78000      125.37400  
C        105.91500      104.23200      130.59100  
C        102.79100      106.64300      131.72200  
C        102.82000      104.32400      132.26800  
C        106.69200      103.18200      129.77200  
C         97.30000      106.98900      124.25300  
C         96.52800      108.68000      125.78200  
C        102.32400      106.95300      132.98800  
C        102.35200      104.61800      133.54100  
C        102.10500      105.93400      133.89700  
C         96.12300      107.10500      123.54400  
C         95.35000      108.79300      125.06800  
C         95.16500      108.00500      123.95900  
H        103.06050      104.54910      128.02000  
H        100.83540      104.98790      130.00920  
H        101.40620      103.45850      129.31670  
H        103.37670      106.89410      127.77480  
H        102.11910      107.25720      128.97250  
H        100.57950      104.06870      127.12140  
H         99.26880      104.26920      128.30590  
H        101.23110      107.61730      126.73370  
H        101.71780      105.97950      126.23780  
H         99.25470      105.62340      125.70390  
H         98.08060      105.82550      127.01870  
H         99.62990      107.98600      125.55160  
H         98.73440      108.28970      127.05940  
H        105.34590      103.72900      131.37280  
H        106.61950      104.92710      131.04780  
H        102.96170      107.44010      131.01350  
H        103.01110      103.29640      131.99630  
H        107.26380      103.68160      128.99000   
H        105.98950      102.48300      129.31820  
H        107.37180      102.63880      130.42840  
H         98.06150      106.29070      123.93860  
H         96.69330      109.29310      126.65560  
H        102.13280      107.97980      133.26280  
H        102.18080      103.82330      134.25210  
H        101.74040      106.16470      134.88710  
H         95.95290      106.49470      122.66930  
H         94.58620      109.49090      125.37790  
H         94.24630      108.09250      123.39800  
H         99.83620      106.58840      128.39620
