# Supplementary material for: Impact of Intracellular Proteins on μ-Opioid Receptor Structure and Ligand Binding
Source: J Phys Chem B. 2024 Dec 19;129(1):71–87. doi: 10.1021/acs.jpcb.4c05214 (PMC11726672; doi:10.1021/acs.jpcb.4c05214)
Supplement: Supplementary file 1 — jp4c05214_si_002.zip [file jp4c05214_si_002.zip › XYZ Files of Ligands/Naltrexone/Naltrexone-B-FNA Xtal Structure.xyz]

48
	Energy:      85.0074527
C        -27.67400       -8.74300      -15.00700
C        -27.43400       -7.35300      -14.44800
C        -26.33600       -8.40700      -14.33000
C        -25.98400       -8.85100      -12.87800
N        -25.93400      -10.30800      -12.59500
C        -25.51000      -10.46000      -11.22200
C        -25.41400      -11.90600      -10.78000
C        -26.81200      -12.52600      -10.96000
C        -27.69900      -11.84300      -10.09000
C        -26.84400      -13.78200      -10.38300
O        -26.60800      -13.29700       -9.00000
C        -27.65600      -12.44100       -8.86400
C        -28.18100      -11.61900       -7.97400
O        -28.15600      -12.11300       -6.70800
C        -29.10700      -10.61800       -8.26300
C        -29.23800      -10.14000       -9.55500
C        -28.42900      -10.77500      -10.47500
C        -28.49900      -10.49400      -11.86000
C        -27.25900      -10.99600      -12.68200
C        -27.26000      -12.47600      -12.41000
O        -26.33200      -13.14700      -13.26300
C        -28.65600      -13.09100      -12.52200
C        -28.67400      -14.51900      -12.04400
C        -28.22600      -14.44600      -10.53700
H        -27.71550       -8.89700      -16.08530
H        -28.34680       -9.36980      -14.42160
H        -27.30630       -6.50950      -15.12640
H        -27.96250       -7.12770      -13.52170
H        -25.48730       -8.27980      -15.00210
H        -26.73140       -8.41600      -12.21440
H        -25.01480       -8.42400      -12.62040
H        -25.27170      -10.75630      -13.21180
H        -24.52890       -9.99850      -11.11010
H        -26.21820       -9.94120      -10.57590
H        -24.68710      -12.43750      -11.39420
H        -25.11930      -11.95430       -9.73170
H        -26.03650      -14.42120      -10.74000
H        -29.01160      -12.49330       -6.49590
H        -29.72500      -10.21370       -7.47500
H        -29.91390       -9.34040       -9.82000
H        -29.33330       -9.97870      -12.31260
H        -27.55690      -10.90170      -13.72630
H        -26.57590      -12.99980      -14.17980
H        -28.97170      -13.06340      -13.56490
H        -29.35300      -12.50530      -11.92270
H        -29.67670      -14.93840      -12.12620
H        -27.96710      -15.11750      -12.61860
O        -28.28675      -15.59419      -10.11505
