# Supplementary material for: Impact of Intracellular Proteins on μ-Opioid Receptor Structure and Ligand Binding
Source: J Phys Chem B. 2024 Dec 19;129(1):71–87. doi: 10.1021/acs.jpcb.4c05214 (PMC11726672; doi:10.1021/acs.jpcb.4c05214)
Supplement: Supplementary file 1 — jp4c05214_si_002.zip [file jp4c05214_si_002.zip › XYZ Files of Ligands/Naltrexone/Naltrexone-Structure 1.xyz]

49
gfn2-4-4-wb97xd.log	Energy: -710233.3501742
O          2.89650        0.36039        1.15729
O         -1.15928        2.23808        0.45654
O          3.51636        2.33107       -0.57101
O          4.56504       -1.98456        0.31548
N         -2.17695       -0.24027        0.72482
C          0.58062        0.60689        0.69410
C         -0.46449        1.21492       -0.25350
C         -1.47377        0.07803       -0.57878
C          1.90003        1.38169        0.91456
C         -0.09765        0.22656        2.02428
C          1.15594       -0.62062        0.04481
C          0.17778        1.79938       -1.50897
C         -1.25064       -0.73844        1.79482
C         -0.87599       -1.16290       -1.26273
C          0.52007       -1.50646       -0.79703
C         -3.37617       -1.14126        0.59605
C          1.24106        2.83833       -1.12374
C         -4.32394       -0.68814       -0.47612
C          2.33145        2.20909       -0.30662
C          2.48258       -0.72637        0.41027
C         -5.80279       -0.73782       -0.19449
C         -5.09954        0.58956       -0.26971
C          1.27972       -2.60171       -1.22856
C          3.24566       -1.80652       -0.00528
C          2.60724       -2.75042       -0.82246
H         -2.24887        0.50162       -1.21993
H          1.87324        2.04199        1.78572
H          0.62403       -0.26566        2.68154
H         -0.44857        1.13012        2.52850
H          0.63046        1.00908       -2.11420
H         -0.59754        2.27268       -2.11947
H         -0.90250       -1.72423        1.48078
H         -1.84892       -0.85618        2.69883
H         -0.84487       -0.94188       -2.33470
H         -1.55347       -2.01483       -1.15710
H         -3.00690       -2.15284        0.41881
H         -3.85561       -1.11793        1.57744
H          0.77984        3.62565       -0.51491
H          1.68489        3.30144       -2.00637
H         -4.02308       -0.91674       -1.49424
H         -6.11674       -1.08978        0.78359
H         -6.45445       -1.01868       -1.01481
H         -5.27170        1.21757       -1.13716
H         -4.93631        1.12601        0.66137
H         -1.72467        2.71719       -0.16417
H          0.84562       -3.33873       -1.89771
H          3.18834       -3.59983       -1.16839
H          4.88405       -1.23746        0.83769
H         -2.52965        0.67080        1.04348
