# Supplementary material for: Impact of Intracellular Proteins on μ-Opioid Receptor Structure and Ligand Binding
Source: J Phys Chem B. 2024 Dec 19;129(1):71–87. doi: 10.1021/acs.jpcb.4c05214 (PMC11726672; doi:10.1021/acs.jpcb.4c05214)
Supplement: Supplementary file 1 — jp4c05214_si_002.zip [file jp4c05214_si_002.zip › XYZ Files of Ligands/Naltrexone/Naltrexone-Structure 10.xyz]

49
gfn2-26-26-wb97xd.log	Energy: -710229.6975608
O         -2.66106        0.37975        1.34265
O          0.30971       -2.85339        0.30709
O         -4.16187       -1.28402       -0.14802
O         -3.48779        3.15081        0.52421
N          2.18544       -0.97044        0.34103
C         -0.65881       -0.68932        0.63960
C         -0.03495       -1.65375       -0.38408
C          1.28117       -0.97557       -0.87562
C         -2.12729       -0.93592        1.05718
C          0.27743       -0.54300        1.85744
C         -0.84210        0.64835       -0.01541
C         -0.99498       -1.97208       -1.52578
C          1.67033       -0.08783        1.43771
C          1.08742        0.40007       -1.54484
C         -0.03943        1.22629       -0.97117
C          3.67026       -0.86099        0.08575
C         -2.30406       -2.55044       -0.96977
C          4.19685        0.46918       -0.37053
C         -2.98120       -1.57593       -0.05074
C         -1.98965        1.23001        0.48353
C          4.38793        1.60604        0.60084
C          5.58342        0.85565        0.08547
C         -0.40765        2.51172       -1.39035
C         -2.36639        2.50161        0.08041
C         -1.53851        3.13446       -0.85863
H          1.76973       -1.65008       -1.58298
H         -2.22489       -1.54371        1.96084
H         -0.12779        0.20203        2.54701
H          0.33667       -1.49482        2.39198
H         -1.20405       -1.07432       -2.11395
H         -0.52544       -2.69844       -2.19642
H          1.67849        0.93939        1.07289
H          2.37110       -0.16764        2.26921
H          0.87416        0.19950       -2.60005
H          2.02021        0.96304       -1.53079
H          4.13022       -1.14199        1.03675
H          3.89431       -1.63895       -0.64748
H         -2.08732       -3.45626       -0.39016
H         -2.99545       -2.81464       -1.77151
H          3.96848        0.74051       -1.39502
H          4.10372        1.43858        1.63479
H          4.20778        2.61076        0.23315
H          6.22577        1.34139       -0.64108
H          6.09146        0.18496        0.77240
H          0.54592       -3.52949       -0.34204
H          0.17607        3.03022       -2.14522
H         -1.81947        4.12762       -1.19559
H         -3.99205        2.57967        1.11750
H          2.07368       -1.93063        0.69494
