# Supplementary material for: Impact of Intracellular Proteins on μ-Opioid Receptor Structure and Ligand Binding
Source: J Phys Chem B. 2024 Dec 19;129(1):71–87. doi: 10.1021/acs.jpcb.4c05214 (PMC11726672; doi:10.1021/acs.jpcb.4c05214)
Supplement: Supplementary file 1 — jp4c05214_si_002.zip [file jp4c05214_si_002.zip › XYZ Files of Ligands/Naltrexone/Naltrexone-Structure 11.xyz]

49
gfn2-34-34-wb97xd.log	Energy: -710229.3391587
O         -2.56476        0.53120        1.38629
O          0.29804       -2.93280        0.26379
O         -4.21433       -1.05106       -0.03875
O         -3.23296        3.33082        0.54398
N          2.15374       -1.03496        0.19419
C         -0.67022       -0.68858        0.63712
C         -0.13421       -1.72820       -0.36899
C          1.16773       -1.12450       -0.95773
C         -2.13352       -0.82366        1.11954
C          0.31572       -0.56546        1.81366
C         -0.79878        0.63625       -0.06301
C         -1.16793       -2.05621       -1.44589
C          1.69959       -0.16301        1.32891
C          0.98028        0.19317       -1.72118
C         -0.01738        1.13157       -1.08407
C          3.58521       -0.76982       -0.23194
C         -2.48457       -2.52222       -0.80462
C          4.03439        0.66347       -0.15337
C         -3.06380       -1.44285        0.06449
C         -1.87618        1.31010        0.47502
C          4.66161        1.19107        1.11054
C          5.52250        0.89772       -0.08688
C         -0.31687        2.42984       -1.51649
C         -2.18427        2.59602        0.05838
C         -1.36688        3.14676       -0.93895
H          1.60611       -1.86394       -1.63187
H         -2.23251       -1.39906        2.04448
H         -0.02907        0.20451        2.50891
H          0.35814       -1.51118        2.36074
H         -1.36371       -1.18329       -2.07492
H         -0.76848       -2.84487       -2.08826
H          1.71863        0.86847        0.97824
H          2.43781       -0.27203        2.12319
H          0.61278       -0.07982       -2.71649
H          1.94564        0.67234       -1.89260
H          4.20339       -1.38343        0.42748
H          3.67467       -1.16077       -1.24735
H         -2.30843       -3.40513       -0.17652
H         -3.21963       -2.79348       -1.56398
H          3.47381        1.38139       -0.74293
H          4.72948        0.51263        1.95592
H          4.46996        2.22747        1.36813
H          5.92098        1.73151       -0.65480
H          6.16574        0.02343       -0.04459
H         -0.34276       -3.22481        0.92329
H          0.25533        2.88480       -2.31953
H         -1.59486        4.14963       -1.28684
H         -3.74361        2.80754        1.17504
H          2.15183       -1.99130        0.56621
