# Supplementary material for: Impact of Intracellular Proteins on μ-Opioid Receptor Structure and Ligand Binding
Source: J Phys Chem B. 2024 Dec 19;129(1):71–87. doi: 10.1021/acs.jpcb.4c05214 (PMC11726672; doi:10.1021/acs.jpcb.4c05214)
Supplement: Supplementary file 1 — jp4c05214_si_002.zip [file jp4c05214_si_002.zip › XYZ Files of Ligands/Naltrexone/Naltrexone-Structure 12.xyz]

49
gfn2-17-17-wb97xd.log	Energy: -710229.0743686
O          3.04798        0.35110        0.81307
O         -0.77475        2.42449        0.03384
O          2.87819        3.30854       -0.35279
O          4.47672       -2.17583        0.13977
N         -2.19707        0.29020        0.93597
C          0.66126        0.64611        0.69391
C         -0.31226        1.14405       -0.38502
C         -1.50027        0.13847       -0.39809
C          2.01824        1.38328        0.76501
C         -0.02092        0.62919        2.07444
C          1.09950       -0.71878        0.25605
C          0.32783        1.23185       -1.78001
C         -1.32474       -0.14935        2.07219
C         -1.11426       -1.32790       -0.69937
C          0.31364       -1.68127       -0.34228
C         -3.56388       -0.33200        1.02843
C          1.80112        1.70943       -1.78328
C         -4.49308        0.13621       -0.05320
C          2.27753        2.25135       -0.46809
C          2.46701       -0.82509        0.38797
C         -4.60648       -0.62937       -1.34733
C         -5.71198       -0.70395       -0.33080
C          0.96224       -2.86755       -0.70973
C          3.12297       -1.99427        0.03327
C          2.33347       -3.02296       -0.49827
H         -2.22014        0.48230       -1.14169
H          2.13284        1.99248        1.66145
H          0.65108        0.16783        2.80323
H         -0.20236        1.65890        2.39491
H          0.27161        0.26525       -2.28217
H         -0.28217        1.92068       -2.37051
H         -1.16867       -1.22409        1.96066
H         -1.88235        0.02420        2.99272
H         -1.25023       -1.48020       -1.77397
H         -1.82182       -2.00952       -0.21860
H         -3.43753       -1.41669        1.01066
H         -3.93742       -0.04791        2.01468
H          1.97738        2.45696       -2.55747
H          2.45498        0.85356       -1.99705
H         -4.62491        1.21417       -0.10506
H         -3.97254       -1.50327       -1.46671
H         -4.77733       -0.05804       -2.25375
H         -6.64027       -0.18304       -0.53925
H         -5.82003       -1.62733        0.23080
H         -1.31012        2.81393       -0.67013
H          0.40719       -3.66792       -1.19005
H          2.82757       -3.94389       -0.79253
H          4.88797       -1.39535        0.53260
H         -2.32999        1.30455        1.03969
