# Supplementary material for: Impact of Intracellular Proteins on μ-Opioid Receptor Structure and Ligand Binding
Source: J Phys Chem B. 2024 Dec 19;129(1):71–87. doi: 10.1021/acs.jpcb.4c05214 (PMC11726672; doi:10.1021/acs.jpcb.4c05214)
Supplement: Supplementary file 1 — jp4c05214_si_002.zip [file jp4c05214_si_002.zip › XYZ Files of Ligands/Naltrexone/Naltrexone-Structure 13.xyz]

49
gfn2-19-19-wb97xd.log	Energy: -710228.3251536
O         -2.74432        0.15866       -1.37731
O          0.61990        2.48701        0.30052
O         -3.00084        3.22319       -0.56458
O         -4.29532       -2.33701       -0.87067
N          2.26746        0.32165        0.16095
C         -0.52496        0.58083       -0.54601
C          0.05572        1.24549        0.71121
C          1.18516        0.30323        1.21827
C         -1.79664        1.23991       -1.12746
C          0.55832        0.43654       -1.62981
C         -1.06707       -0.74423       -0.10319
C         -0.98998        1.47033        1.81668
C          1.79977       -0.28115       -1.12899
C          0.72911       -1.13099        1.57143
C         -0.50382       -1.59348        0.82539
C          3.57385       -0.24858        0.64039
C         -2.40460        1.83478        1.30292
C          4.71833        0.15190       -0.24695
C         -2.44976        2.21646       -0.14713
C         -2.31888       -0.93176       -0.64775
C          5.98868       -0.65109       -0.14536
C          5.14867       -0.73236       -1.38978
C         -1.22242       -2.76219        1.11003
C         -3.04519       -2.08061       -0.37182
C         -2.45446       -3.00514        0.50030
H          1.64167        0.76351        2.09761
H         -1.62566        1.74418       -2.07844
H          0.15388       -0.13179       -2.47180
H          0.82726        1.43039       -1.99860
H         -1.06605        0.58593        2.45085
H         -0.61250        2.27516        2.45323
H          1.62699       -1.34301       -0.94151
H          2.61179       -0.18502       -1.84729
H          0.50614       -1.14016        2.64218
H          1.55688       -1.83358        1.44133
H          3.71585        0.13013        1.65493
H          3.46984       -1.33492        0.67766
H         -2.84979        2.63507        1.89502
H         -3.05606        0.95556        1.39302
H          4.83411        1.22464       -0.38156
H          5.98466       -1.50781        0.52244
H          6.92683       -0.10847       -0.18907
H          5.51202       -0.24777       -2.28989
H          4.58297       -1.64484       -1.55451
H          0.89126        2.98151        1.08501
H         -0.84004       -3.47663        1.83306
H         -3.00820       -3.90878        0.73611
H         -4.59952       -1.59766       -1.41281
H          2.42905        1.32064       -0.02161
