# Supplementary material for: Impact of Intracellular Proteins on μ-Opioid Receptor Structure and Ligand Binding
Source: J Phys Chem B. 2024 Dec 19;129(1):71–87. doi: 10.1021/acs.jpcb.4c05214 (PMC11726672; doi:10.1021/acs.jpcb.4c05214)
Supplement: Supplementary file 1 — jp4c05214_si_002.zip [file jp4c05214_si_002.zip › XYZ Files of Ligands/Naltrexone/Naltrexone-Structure 14.xyz]

49
gfn2-27-27-wb97xd.log	Energy: -710229.1946809
O          3.04879        0.36842        0.81036
O         -0.78053        2.42563        0.02674
O          2.85657        3.32995       -0.34988
O          4.48856       -2.05199        0.19353
N         -2.19901        0.29067        0.93361
C          0.65955        0.65357        0.69536
C         -0.31389        1.14491       -0.38674
C         -1.49914        0.13621       -0.39839
C          2.01416        1.39537        0.76598
C         -0.02533        0.63949        2.07463
C          1.10361       -0.71107        0.26278
C          0.32837        1.22995       -1.78065
C         -1.32737       -0.14213        2.07301
C         -1.10865       -1.33010       -0.69313
C          0.31962       -1.67857       -0.33262
C         -3.56394       -0.33587        1.02584
C          1.79747        1.72055       -1.78219
C         -4.49191        0.12127       -0.06164
C          2.26691        2.26662       -0.46605
C          2.47105       -0.81167        0.39329
C         -4.59932       -0.65366       -1.35078
C         -5.70704       -0.72531       -0.33649
C          0.97001       -2.86343       -0.69605
C          3.12999       -1.98105        0.04259
C          2.34275       -3.01455       -0.48417
H         -2.21848        0.47522       -1.14470
H          2.12676        2.00412        1.66307
H          0.64645        0.18229        2.80622
H         -0.20983        1.66986        2.39126
H          0.28183        0.25981       -2.27695
H         -0.28620        1.90988       -2.37675
H         -1.16855       -1.21691        1.96581
H         -1.88707        0.03346        2.99189
H         -1.24228       -1.48683       -1.76737
H         -1.81519       -2.01174       -0.21096
H         -3.43342       -1.42017        1.01566
H         -3.94153       -0.04677        2.00908
H          1.96817        2.46985       -2.55590
H          2.45925        0.87059       -1.99492
H         -4.62760        1.19834       -0.12148
H         -3.96217       -1.52620       -1.46262
H         -4.76991       -0.08921       -2.26155
H         -6.63674       -0.20934       -0.55080
H         -5.81300       -1.64526        0.23111
H         -1.31452        2.81153       -0.68021
H          0.41791       -3.66706       -1.17430
H          2.83579       -3.93782       -0.77671
H          4.81026       -2.90657       -0.12113
H         -2.33534        1.30493        1.03343
