# Supplementary material for: Impact of Intracellular Proteins on μ-Opioid Receptor Structure and Ligand Binding
Source: J Phys Chem B. 2024 Dec 19;129(1):71–87. doi: 10.1021/acs.jpcb.4c05214 (PMC11726672; doi:10.1021/acs.jpcb.4c05214)
Supplement: Supplementary file 1 — jp4c05214_si_002.zip [file jp4c05214_si_002.zip › XYZ Files of Ligands/Naltrexone/Naltrexone-Structure 15.xyz]

49
gfn2-21-21-wb97xd.log	Energy: -710227.3206553
O         -2.76563        0.45864       -1.32369
O          1.14462        2.21166        0.31115
O         -2.84717        3.36501       -0.20318
O         -4.55796       -1.76878       -0.92656
N          2.25712       -0.15460       -0.08222
C         -0.49418        0.59233       -0.55605
C          0.29165        1.12172        0.66167
C          1.27742       -0.00790        1.06334
C         -1.71549        1.42285       -1.01255
C          0.46417        0.33001       -1.73119
C         -1.18072       -0.66910       -0.11664
C         -0.61623        1.50623        1.85285
C          1.59615       -0.60862       -1.34900
C          0.61894       -1.34519        1.45564
C         -0.69409       -1.61725        0.75802
C          3.46698       -0.97936        0.26212
C         -2.08286        1.84876        1.49890
C          4.61804       -0.66782       -0.65279
C         -2.26667        2.33185        0.09144
C         -2.45565       -0.69813       -0.63918
C          5.34831        0.64138       -0.47878
C          6.00410       -0.64744       -0.06442
C         -1.53437       -2.70591        1.02247
C         -3.29915       -1.76937       -0.39016
C         -2.80004       -2.78546        0.43776
H          1.87860        0.35411        1.90038
H         -1.53592        2.00841       -1.91426
H         -0.08857       -0.12419       -2.55810
H          0.86895        1.28291       -2.08372
H         -0.62853        0.70819        2.59809
H         -0.14540        2.37027        2.32549
H          1.25081       -1.63061       -1.18056
H          2.35904       -0.62642       -2.12655
H          0.43865       -1.30966        2.53390
H          1.32416       -2.16728        1.30650
H          3.72211       -0.73912        1.29647
H          3.17958       -2.02993        0.20066
H         -2.48481        2.59065        2.19033
H         -2.69802        0.94382        1.58751
H          4.53477       -1.05022       -1.66529
H          5.00129        1.30419        0.30957
H          5.70714        1.13935       -1.37297
H          6.81084       -1.03356       -0.67801
H          6.10006       -0.84574        0.99892
H          0.64113        2.91793       -0.11156
H         -1.21690       -3.48922        1.70432
H         -3.44345       -3.63304        0.65770
H         -5.03787       -2.55414       -0.63404
H          2.59373        0.80185       -0.25172
