# Supplementary material for: Impact of Intracellular Proteins on μ-Opioid Receptor Structure and Ligand Binding
Source: J Phys Chem B. 2024 Dec 19;129(1):71–87. doi: 10.1021/acs.jpcb.4c05214 (PMC11726672; doi:10.1021/acs.jpcb.4c05214)
Supplement: Supplementary file 1 — jp4c05214_si_002.zip [file jp4c05214_si_002.zip › XYZ Files of Ligands/Naltrexone/Naltrexone-Structure 16.xyz]

49
gfn2-29-29-wb97xd.log	Energy: -710228.6455223
O         -2.57350        0.35677       -1.49056
O          1.37568        2.15733        0.12507
O         -3.50452        2.40926       -0.01598
O         -4.44844       -1.92679       -0.95721
N          2.26258       -0.32168        0.06552
C         -0.40961        0.57635       -0.53633
C          0.42392        1.20446        0.60076
C          1.30114        0.06252        1.17636
C         -1.62774        1.36734       -1.06978
C          0.52978        0.11992       -1.66973
C         -1.15093       -0.60871        0.01702
C         -0.46519        1.84917        1.66229
C          1.56641       -0.86319       -1.15132
C          0.53477       -1.13979        1.75128
C         -0.73879       -1.47138        1.00825
C          3.36859       -1.22718        0.52005
C         -1.40044        2.88656        1.02287
C          4.68593       -0.99784       -0.19474
C         -2.29515        2.25055       -0.00203
C         -2.36647       -0.70498       -0.62929
C          4.87169       -0.14747       -1.42638
C          5.42251        0.31001       -0.10029
C         -1.60409       -2.53356        1.30078
C         -3.22975       -1.75498       -0.35689
C         -2.81262       -2.67481        0.61608
H          1.93895        0.48616        1.95519
H         -1.39199        1.99219       -1.93585
H         -0.04666       -0.38099       -2.45179
H          1.01825        0.98853       -2.12035
H         -1.06157        1.09192        2.17912
H          0.17171        2.33394        2.40628
H          1.11951       -1.81500       -0.85940
H          2.33226       -1.06332       -1.89962
H          0.28210       -0.88298        2.78515
H          1.19772       -2.00747        1.81496
H          3.49536       -1.06905        1.59290
H          3.02119       -2.24932        0.36307
H         -0.81226        3.66422        0.51818
H         -2.02244        3.37555        1.77435
H          5.30594       -1.88805       -0.15605
H          4.02986        0.40599       -1.83323
H          5.56173       -0.51366       -2.17905
H          6.49512        0.28172        0.06010
H          4.90967        1.13754        0.38498
H          0.97815        2.75058       -0.52323
H         -1.34766       -3.25089        2.07472
H         -3.47737       -3.49945        0.85445
H         -4.61961       -1.21119       -1.58289
H          2.66636        0.58427       -0.20502
