# Supplementary material for: Impact of Intracellular Proteins on μ-Opioid Receptor Structure and Ligand Binding
Source: J Phys Chem B. 2024 Dec 19;129(1):71–87. doi: 10.1021/acs.jpcb.4c05214 (PMC11726672; doi:10.1021/acs.jpcb.4c05214)
Supplement: Supplementary file 1 — jp4c05214_si_002.zip [file jp4c05214_si_002.zip › XYZ Files of Ligands/Naltrexone/Naltrexone-Structure 17.xyz]

49
gfn2-22-22-wb97xd.log	Energy: -710226.9083565
O         -2.70706        0.07741       -1.42620
O          0.78037        2.53147        0.28083
O         -3.27990        3.02603       -0.58033
O         -4.15868       -2.37208       -0.95617
N          2.26232        0.35569        0.14341
C         -0.53494        0.61817       -0.55080
C          0.07464        1.35079        0.66412
C          1.19000        0.42079        1.21262
C         -1.83320        1.21159       -1.14640
C          0.53473        0.42667       -1.63972
C         -1.05054       -0.70054       -0.05064
C         -0.96288        1.67105        1.76389
C          1.76989       -0.28845       -1.11797
C          0.72345       -0.97686        1.66447
C         -0.48256       -1.49958        0.91866
C          3.55566       -0.23203        0.63660
C         -2.43259        1.77921        1.29183
C          4.70972        0.13028       -0.25505
C         -2.58220        2.11539       -0.16171
C         -2.26911       -0.96578       -0.63744
C          5.96028       -0.70201       -0.14381
C          5.11873       -0.77716       -1.38756
C         -1.15974       -2.68821        1.21804
C         -2.95206       -2.13824       -0.35420
C         -2.35679       -3.00579        0.57283
H          1.66506        0.92861        2.05466
H         -1.68036        1.74256       -2.08603
H          0.12056       -0.16824       -2.45834
H          0.81107        1.40441       -2.04487
H         -0.91939        0.92349        2.55867
H         -0.65238        2.61895        2.20758
H          1.57919       -1.33860       -0.88567
H          2.57794       -0.23582       -1.84530
H          0.47131       -0.90378        2.72630
H          1.55747       -1.68216        1.61245
H          3.70465        0.16110        1.64466
H          3.42896       -1.31508        0.69228
H         -2.97872        2.51104        1.88861
H         -2.92792        0.80824        1.42333
H          4.85130        1.19832       -0.40170
H          5.93525       -1.55084        0.53354
H          6.91143       -0.18308       -0.19337
H          5.49390       -0.31179       -2.29295
H          4.53184       -1.67793       -1.54210
H          0.20901        3.13611       -0.20723
H         -0.77025       -3.36507        1.97267
H         -2.87466       -3.92880        0.81943
H         -4.53224       -3.20021       -0.62852
H          2.44995        1.34033       -0.08359
