# Supplementary material for: Impact of Intracellular Proteins on μ-Opioid Receptor Structure and Ligand Binding
Source: J Phys Chem B. 2024 Dec 19;129(1):71–87. doi: 10.1021/acs.jpcb.4c05214 (PMC11726672; doi:10.1021/acs.jpcb.4c05214)
Supplement: Supplementary file 1 — jp4c05214_si_002.zip [file jp4c05214_si_002.zip › XYZ Files of Ligands/Naltrexone/Naltrexone-Structure 18.xyz]

49
gfn2-12-12-wb97xd.log	Energy: -710226.8124856
O         -2.70031        0.05799       -1.43054
O          0.76876        2.53492        0.27835
O         -3.31000        2.99113       -0.57422
O         -4.15566       -2.48536       -0.88582
N          2.26275        0.36441        0.14220
C         -0.53568        0.61395       -0.54953
C          0.07079        1.35092        0.66450
C          1.19126        0.42700        1.21275
C         -1.83726        1.19980       -1.14452
C          0.53360        0.42755       -1.63940
C         -1.04347       -0.70681       -0.04679
C         -0.96756        1.66740        1.76484
C          1.77170       -0.28249       -1.11837
C          0.73077       -0.97180        1.66810
C         -0.47434       -1.50014        0.92493
C          3.55846       -0.21918        0.63444
C         -2.43931        1.75757        1.29592
C          4.70971        0.14197       -0.26132
C         -2.59700        2.09168       -0.15726
C         -2.26072       -0.97935       -0.63424
C          5.96190       -0.68796       -0.15057
C          5.11722       -0.76871       -1.39179
C         -1.15007       -2.69010        1.22879
C         -2.94259       -2.15038       -0.34458
C         -2.34643       -3.01207        0.58686
H          1.66535        0.93840        2.05315
H         -1.68823        1.73550       -2.08198
H          0.12144       -0.16904       -2.45784
H          0.80542        1.40657       -2.04437
H         -0.91456        0.92579        2.56457
H         -0.66601        2.62138        2.20167
H          1.58522       -1.33320       -0.88524
H          2.57893       -0.22719       -1.84638
H          0.48024       -0.89787        2.73026
H          1.56724       -1.67414        1.61585
H          3.70888        0.17772        1.64080
H          3.43392       -1.30226        0.69402
H         -2.99282        2.48285        1.89391
H         -2.92262        0.78071        1.42888
H          4.84922        1.20971       -0.41208
H          5.94003       -1.53456        0.52967
H          6.91210       -0.16770       -0.20445
H          5.48918       -0.30588       -2.29980
H          4.53134       -1.67094       -1.54166
H          0.18352        3.14692       -0.18362
H         -0.75820       -3.36261        1.98609
H         -2.86664       -3.93200        0.83571
H         -4.45818       -1.79089       -1.48517
H          2.44789        1.34919       -0.08600
