# Supplementary material for: Impact of Intracellular Proteins on μ-Opioid Receptor Structure and Ligand Binding
Source: J Phys Chem B. 2024 Dec 19;129(1):71–87. doi: 10.1021/acs.jpcb.4c05214 (PMC11726672; doi:10.1021/acs.jpcb.4c05214)
Supplement: Supplementary file 1 — jp4c05214_si_002.zip [file jp4c05214_si_002.zip › XYZ Files of Ligands/Naltrexone/Naltrexone-Structure 19.xyz]

49
gfn2-20-20-wb97xd.log	Energy: -710227.6822890
O          3.02214        0.31491        0.90724
O         -0.95788        2.44831        0.07841
O          3.16261        3.09482       -0.46281
O          4.41265       -2.13285        0.28575
N         -2.19551        0.29083        0.94649
C          0.65895        0.69024        0.69017
C         -0.33962        1.23565       -0.35398
C         -1.51322        0.22051       -0.40423
C          2.03905        1.38375        0.76577
C         -0.00855        0.63051        2.07595
C          1.07561       -0.67385        0.21944
C          0.28402        1.41412       -1.75666
C         -1.30089       -0.16921        2.05774
C         -1.12416       -1.21894       -0.79611
C          0.28882       -1.60447       -0.42483
C         -3.54384       -0.37188        1.02513
C          1.81801        1.61254       -1.79226
C         -4.49465        0.11010       -0.03169
C          2.40127        2.14132       -0.51587
C          2.42992       -0.83167        0.42039
C         -4.61199       -0.61689       -1.34756
C         -5.70157       -0.74398       -0.31897
C          0.91621       -2.80237       -0.78904
C          3.06661       -2.01174        0.06954
C          2.27218       -3.00412       -0.52315
H         -2.24699        0.60019       -1.11582
H          2.15293        2.04470        1.62508
H          0.67246        0.15880        2.78965
H         -0.20305        1.64939        2.42291
H          0.04020        0.56129       -2.39322
H         -0.20566        2.28439       -2.19788
H         -1.12747       -1.23704        1.90960
H         -1.85312       -0.03598        2.98831
H         -1.23942       -1.30091       -1.88085
H         -1.84364       -1.92650       -0.37489
H         -3.38991       -1.45142        0.96720
H         -3.91684       -0.13367        2.02373
H          2.10586        2.26738       -2.61593
H          2.30474        0.64215       -1.95730
H         -4.64764        1.18634       -0.04920
H         -3.96629       -1.47600       -1.50432
H         -4.80609       -0.02045       -2.23286
H         -6.64258       -0.23515       -0.49810
H         -5.78398       -1.68658        0.21444
H         -0.30037        3.13462        0.24581
H          0.35730       -3.57857       -1.30327
H          2.74809       -3.93575       -0.81745
H          4.72579       -2.98187       -0.05164
H         -2.35491        1.29548        1.09332
