# Supplementary material for: Impact of Intracellular Proteins on μ-Opioid Receptor Structure and Ligand Binding
Source: J Phys Chem B. 2024 Dec 19;129(1):71–87. doi: 10.1021/acs.jpcb.4c05214 (PMC11726672; doi:10.1021/acs.jpcb.4c05214)
Supplement: Supplementary file 1 — jp4c05214_si_002.zip [file jp4c05214_si_002.zip › XYZ Files of Ligands/Naltrexone/Naltrexone-Structure 2.xyz]

49
gfn2-3-3-wb97xd.log	Energy: -710232.9108234
O         -2.68927        0.25413       -1.44532
O          1.11355        2.28817       -0.09171
O         -3.66749        2.27042        0.04829
O         -4.42427       -2.11501       -0.83008
N          2.23307       -0.15103       -0.05972
C         -0.50631        0.59116       -0.57216
C          0.32742        1.27075        0.52540
C          1.28957        0.18116        1.07854
C         -1.77976        1.31511       -1.06713
C          0.41677        0.17943       -1.73568
C         -1.16208       -0.62840        0.01066
C         -0.55054        1.88141        1.61441
C          1.53726       -0.73153       -1.25592
C          0.60826       -1.05727        1.68750
C         -0.67002       -1.46188        0.99021
C          3.42282       -0.96694        0.36298
C         -1.55060        2.86854        0.99534
C          4.55830       -0.81398       -0.61048
C         -2.45158        2.17526        0.01563
C         -2.39440       -0.79042       -0.58872
C          5.30136        0.49937       -0.65293
C          5.95872       -0.71889       -0.06487
C         -1.46839       -2.56515        1.31969
C         -3.19288       -1.88039       -0.27819
C         -2.69314       -2.77212        0.68187
H          1.92578        0.64641        1.83585
H         -1.60689        1.94147       -1.94654
H         -0.15774       -0.36572       -2.48922
H          0.82888        1.07275       -2.21120
H         -1.08625        1.09996        2.16046
H          0.08671        2.40371        2.33482
H          1.17172       -1.71741       -0.96257
H          2.28783       -0.85899       -2.03517
H          0.37445       -0.80218        2.72641
H          1.31461       -1.89042        1.73978
H          3.71117       -0.60380        1.35181
H          3.09788       -2.00504        0.44594
H         -1.00490        3.64963        0.45183
H         -2.16446        3.34689        1.76014
H          4.44756       -1.34172       -1.55248
H          4.97937        1.27744        0.03446
H          5.64040        0.85384       -1.62025
H          6.74754       -1.20093       -0.63220
H          6.08033       -0.75528        1.01355
H          1.53659        2.81489        0.59932
H         -1.14694       -3.26364        2.08661
H         -3.30555       -3.62799        0.94883
H         -4.65050       -1.41543       -1.45653
H          2.59608        0.76578       -0.35197
