# Supplementary material for: Impact of Intracellular Proteins on μ-Opioid Receptor Structure and Ligand Binding
Source: J Phys Chem B. 2024 Dec 19;129(1):71–87. doi: 10.1021/acs.jpcb.4c05214 (PMC11726672; doi:10.1021/acs.jpcb.4c05214)
Supplement: Supplementary file 1 — jp4c05214_si_002.zip [file jp4c05214_si_002.zip › XYZ Files of Ligands/Naltrexone/Naltrexone-Structure 20.xyz]

49
gfn2-23-23-wb97xd.log	Energy: -710227.7436531
O          2.95700        0.50512        1.00648
O         -1.22000        2.18691        0.09896
O          2.76423        3.40371       -0.14710
O          4.66239       -1.72583        0.34135
N         -2.20801       -0.17221        0.74799
C          0.57717        0.60420        0.68682
C         -0.42874        1.09685       -0.37494
C         -1.45878       -0.04970       -0.56156
C          1.85437        1.45280        0.88864
C         -0.14452        0.36724        2.02524
C          1.18203       -0.66408        0.15493
C          0.23698        1.45421       -1.72281
C         -1.31744       -0.58716        1.87931
C         -0.87516       -1.39560       -1.03059
C          0.54892       -1.63963       -0.58637
C         -3.44842       -1.02465        0.69962
C          1.73402        1.83944       -1.65335
C         -4.34972       -0.67005       -0.44686
C          2.16586        2.35197       -0.31232
C          2.53355       -0.67174        0.42508
C         -5.83593       -0.62848       -0.20492
C         -5.07707        0.65170       -0.42208
C          1.33466       -2.73198       -0.97421
C          3.32500       -1.74696        0.05249
C          2.68855       -2.78917       -0.63690
H         -2.19879        0.29530       -1.28477
H          1.84283        2.05130        1.79954
H          0.55534       -0.06281        2.74694
H         -0.48650        1.32720        2.42215
H          0.13494        0.62777       -2.42877
H         -0.33484        2.28912       -2.13234
H         -0.99290       -1.60919        1.67325
H         -1.93055       -0.59512        2.78091
H         -0.90603       -1.39834       -2.12410
H         -1.53165       -2.21326       -0.71930
H         -3.12896       -2.06739        0.66380
H         -3.94667       -0.85213        1.65680
H          1.98009        2.57800       -2.41747
H          2.34689        0.94863       -1.84356
H         -4.03426       -1.03565       -1.41958
H         -6.18777       -0.84427        0.79943
H         -6.47807       -0.98477       -1.00318
H         -5.20136        1.17298       -1.36515
H         -4.91433        1.29314        0.43998
H         -0.66410        2.92570        0.37405
H          0.90158       -3.53631       -1.56139
H          3.28762       -3.64074       -0.94813
H          5.08310       -2.52435       -0.00248
H         -2.52040        0.78601        0.94864
