# Supplementary material for: Impact of Intracellular Proteins on μ-Opioid Receptor Structure and Ligand Binding
Source: J Phys Chem B. 2024 Dec 19;129(1):71–87. doi: 10.1021/acs.jpcb.4c05214 (PMC11726672; doi:10.1021/acs.jpcb.4c05214)
Supplement: Supplementary file 1 — jp4c05214_si_002.zip [file jp4c05214_si_002.zip › XYZ Files of Ligands/Naltrexone/Naltrexone-Structure 21.xyz]

49
gfn2-42-42-wb97xd.log	Energy: -710226.2171673
O          2.83815        0.16196       -1.16818
O         -0.20724       -2.73313        0.14733
O          3.50386       -2.82382       -0.28269
O          3.83929        2.89979       -0.52160
N         -2.19795       -0.98450       -0.27783
C          0.63475       -0.64638       -0.62108
C          0.04206       -1.39939        0.58303
C         -1.30949       -0.69389        0.91074
C          2.06668       -1.06825       -1.02514
C         -0.31617       -0.70271       -1.83396
C          0.87293        0.75477       -0.15187
C          0.96503       -1.40234        1.80956
C         -1.73157       -0.25350       -1.49821
C         -1.18628        0.81703        1.23709
C          0.04775        1.48651        0.67324
C         -3.68592       -0.94711       -0.02850
C          2.46917       -1.55685        1.47502
C         -4.27136        0.37649        0.36662
C          2.74750       -1.92310        0.04625
C          2.13460        1.16062       -0.52827
C         -4.50986        1.45338       -0.66069
C         -5.67311        0.68444       -0.09866
C          0.50336        2.76310        1.02780
C          2.59985        2.42169       -0.18656
C          1.74345        3.22291        0.58092
H         -1.77577       -1.21124        1.75258
H          2.11084       -1.58873       -1.98166
H          0.07359       -0.05660       -2.62501
H         -0.33758       -1.72581       -2.22112
H          0.82238       -0.48922        2.38916
H          0.64338       -2.22875        2.44940
H         -1.79412        0.81643       -1.30024
H         -2.41902       -0.49749       -2.30839
H         -1.16568        0.90855        2.32666
H         -2.08409        1.34429        0.91043
H         -4.13237       -1.30463       -0.95948
H         -3.86396       -1.69467        0.74788
H          2.95156       -2.28648        2.12624
H          2.97236       -0.59321        1.62991
H         -4.03832        0.70597        1.37394
H         -4.22187        1.24310       -1.68591
H         -4.36790        2.48208       -0.34609
H         -6.33003        1.18363        0.60539
H         -6.15823       -0.04028       -0.74607
H         -0.46074       -3.27100        0.90892
H         -0.09321        3.39665        1.67748
H          2.09158        4.21067        0.86719
H          4.31944        2.24424       -1.04292
H         -2.00926       -1.97890       -0.46644
