# Supplementary material for: Impact of Intracellular Proteins on μ-Opioid Receptor Structure and Ligand Binding
Source: J Phys Chem B. 2024 Dec 19;129(1):71–87. doi: 10.1021/acs.jpcb.4c05214 (PMC11726672; doi:10.1021/acs.jpcb.4c05214)
Supplement: Supplementary file 1 — jp4c05214_si_002.zip [file jp4c05214_si_002.zip › XYZ Files of Ligands/Naltrexone/Naltrexone-Structure 22.xyz]

49
gfn2-45-45-wb97xd.log	Energy: -710226.5314680
O         -2.97223       -0.01982        0.98107
O          0.33099       -2.67380       -0.19960
O         -3.37318       -2.95862       -0.18818
O         -4.04258        2.61500        0.48922
N          2.18263       -0.90153        0.59507
C         -0.68185       -0.69170        0.63966
C          0.07400       -1.31563       -0.54701
C          1.41984       -0.53641       -0.65889
C         -2.12832       -1.20130        0.84089
C          0.13001       -0.81622        1.94540
C         -0.93369        0.73425        0.26061
C         -0.70692       -1.24288       -1.86584
C          1.55507       -0.29617        1.81197
C          1.26309        0.99107       -0.87210
C         -0.05602        1.56455       -0.40333
C          3.68343       -0.78915        0.53317
C         -2.22549       -1.50903       -1.71923
C          4.24361        0.59720        0.40276
C         -2.63751       -1.99924       -0.36158
C         -2.24829        1.05607        0.51352
C          5.66598        0.69526       -0.08809
C          4.53589        1.16679       -0.96048
C         -0.52964        2.84596       -0.70909
C         -2.73254        2.32234        0.22044
C         -1.83474        3.21906       -0.37595
H          1.99930       -0.96026       -1.48225
H         -2.25535       -1.79656        1.74502
H         -0.37329       -0.25163        2.73467
H          0.15162       -1.86659        2.25093
H         -0.55998       -0.27020       -2.33693
H         -0.26588       -1.98187       -2.54056
H          1.60050        0.78911        1.71334
H          2.15795       -0.59152        2.67101
H          1.36101        1.17419       -1.94596
H          2.09769        1.51646       -0.40756
H          4.03388       -1.26377        1.45323
H          3.99012       -1.40971       -0.31280
H         -2.58422       -2.21360       -2.47027
H         -2.77071       -0.56723       -1.86499
H          3.95488        1.29717        1.18196
H          6.16649       -0.22949       -0.36122
H          6.30345        1.44054        0.37534
H          4.40220        2.23496       -1.09691
H          4.26879        0.55792       -1.81978
H          0.67647       -3.13838       -0.97349
H          0.10423        3.55396       -1.23486
H         -2.19173        4.21489       -0.62465
H         -4.24139        3.51531        0.20205
H          2.01613       -1.91407        0.67818
