# Supplementary material for: Impact of Intracellular Proteins on μ-Opioid Receptor Structure and Ligand Binding
Source: J Phys Chem B. 2024 Dec 19;129(1):71–87. doi: 10.1021/acs.jpcb.4c05214 (PMC11726672; doi:10.1021/acs.jpcb.4c05214)
Supplement: Supplementary file 1 — jp4c05214_si_002.zip [file jp4c05214_si_002.zip › XYZ Files of Ligands/Naltrexone/Naltrexone-Structure 3.xyz]

49
gfn2-5-5-wb97xd.log	Energy: -710232.1888989
O         -2.69491        0.23859       -1.44361
O          1.18802        2.30277       -0.00764
O         -3.69851        2.21322        0.08317
O         -4.39857       -2.15108       -0.82318
N          2.23184       -0.12953       -0.07975
C         -0.51325        0.60272       -0.57848
C          0.32521        1.29219        0.51683
C          1.29507        0.21227        1.06242
C         -1.80200        1.31068       -1.06114
C          0.40471        0.19950       -1.74845
C         -1.15356       -0.62347        0.00916
C         -0.55612        1.88690        1.61390
C          1.53147       -0.70648       -1.27532
C          0.62209       -1.02258        1.68537
C         -0.64985       -1.44837        0.98972
C          3.41104       -0.96196        0.34226
C         -1.58641        2.85421        1.01258
C          4.56105       -0.79500       -0.61115
C         -2.48136        2.14751        0.03598
C         -2.38483       -0.80222       -0.58760
C          5.33192        0.50257       -0.59148
C          5.95508       -0.75185       -0.04335
C         -1.43337       -2.56132        1.32217
C         -3.16916       -1.90127       -0.27393
C         -2.65633       -2.78519        0.68649
H          1.93696        0.68234        1.81115
H         -1.64508        1.94905       -1.93515
H         -0.17041       -0.34708       -2.50043
H          0.81107        1.09426       -2.22787
H         -1.07632        1.09682        2.16290
H          0.08067        2.41917        2.32486
H          1.16954       -1.69421       -0.98398
H          2.27986       -0.82968       -2.05746
H          0.38283       -0.75647        2.72028
H          1.33699       -1.84704        1.75127
H          3.68902       -0.62313        1.34261
H          3.07833       -1.99945        0.39781
H         -1.07496        3.66293        0.47405
H         -2.20437        3.30848        1.78875
H          4.45163       -1.28380       -1.57419
H          5.01564        1.25945        0.12153
H          5.69296        0.88710       -1.53915
H          6.74159       -1.22816       -0.61867
H          6.06037       -0.83389        1.03431
H          0.73256        2.84239       -0.66562
H         -1.10200       -3.25414        2.08998
H         -3.25747       -3.64820        0.95600
H         -4.63447       -1.45374       -1.44862
H          2.60536        0.78262       -0.37190
