# Supplementary material for: Impact of Intracellular Proteins on μ-Opioid Receptor Structure and Ligand Binding
Source: J Phys Chem B. 2024 Dec 19;129(1):71–87. doi: 10.1021/acs.jpcb.4c05214 (PMC11726672; doi:10.1021/acs.jpcb.4c05214)
Supplement: Supplementary file 1 — jp4c05214_si_002.zip [file jp4c05214_si_002.zip › XYZ Files of Ligands/Naltrexone/Naltrexone-Structure 4.xyz]

49
gfn2-33-33-wb97xd.log	Energy: -710232.6416595
O          2.89836        0.35656        1.15385
O         -1.25839        2.23021        0.37841
O          3.52774        2.30482       -0.59400
O          4.55133       -2.00376        0.32198
N         -2.17772       -0.22423        0.73137
C          0.58290        0.61338        0.69320
C         -0.46704        1.22437       -0.25571
C         -1.47712        0.09267       -0.57442
C          1.90892        1.38215        0.90491
C         -0.09165        0.23669        2.02623
C          1.15191       -0.61768        0.04506
C          0.17624        1.79850       -1.51672
C         -1.25079       -0.72210        1.80076
C         -0.88340       -1.14883       -1.25971
C          0.50991       -1.50182       -0.79333
C         -3.37701       -1.12603        0.60575
C          1.25663        2.82646       -1.14899
C         -4.31868       -0.68758       -0.47775
C          2.34262        2.19529       -0.32599
C          2.47783       -0.73069        0.41090
C         -5.79941       -0.74391       -0.20735
C         -5.10364        0.58699       -0.29016
C          1.26196       -2.60399       -1.22053
C          3.23353       -1.81763       -0.00007
C          2.58834       -2.76031       -0.81350
H         -2.25307        0.51696       -1.21318
H          1.88890        2.05064        1.77025
H          0.63003       -0.25952        2.68044
H         -0.43581        1.13967        2.53777
H          0.62114        1.00287       -2.12111
H         -0.60007        2.27677       -2.11910
H         -0.90701       -1.71023        1.48936
H         -1.84767       -0.83477        2.70635
H         -0.85056       -0.92736       -2.33150
H         -1.56618       -1.99650       -1.15515
H         -3.00689       -2.13982        0.44318
H         -3.86225       -1.09061        1.58396
H          0.81609        3.63917       -0.55701
H          1.70489        3.26767       -2.04067
H         -4.00875       -0.92465       -1.49124
H         -6.11904       -1.08824        0.77161
H         -6.44260       -1.03710       -1.03006
H         -5.27241        1.20529       -1.16521
H         -4.95048        1.13352        0.63664
H         -0.71315        2.79066        0.94346
H          0.82286       -3.34071       -1.88671
H          3.16346       -3.61525       -1.15576
H          4.87578       -1.25624        0.84026
H         -2.52766        0.68928        1.04649
