# Supplementary material for: Impact of Intracellular Proteins on μ-Opioid Receptor Structure and Ligand Binding
Source: J Phys Chem B. 2024 Dec 19;129(1):71–87. doi: 10.1021/acs.jpcb.4c05214 (PMC11726672; doi:10.1021/acs.jpcb.4c05214)
Supplement: Supplementary file 1 — jp4c05214_si_002.zip [file jp4c05214_si_002.zip › XYZ Files of Ligands/Naltrexone/Naltrexone-Structure 5.xyz]

49
gfn2-1-1-wb97xd.log	Energy: -710233.1971685
O          2.96894        0.23224        1.03742
O         -0.92896        2.45292        0.48332
O          3.64864        2.04503       -0.83209
O          4.35819       -2.29330        0.21326
N         -2.16576        0.12454        0.96335
C          0.65788        0.67240        0.70822
C         -0.38654        1.32962       -0.20728
C         -1.52147        0.28414       -0.39999
C          2.05494        1.32940        0.80130
C          0.03592        0.42347        2.09640
C          1.07397       -0.63458        0.09570
C          0.22032        1.78110       -1.53280
C         -1.22326       -0.42556        1.99368
C         -1.09148       -1.05316       -1.02979
C          0.30199       -1.49711       -0.64982
C         -3.47204       -0.61951        0.96900
C          1.39799        2.73283       -1.27744
C         -4.49267       -0.00238        0.05697
C          2.47739        2.04860       -0.49043
C          2.40820       -0.84571        0.37834
C         -4.64219       -0.47429       -1.36717
C         -5.67359       -0.84902       -0.33879
C          0.92803       -2.67762       -1.07164
C          3.04021       -2.01019       -0.02858
C          2.26318       -2.92859       -0.74922
H         -2.29106        0.74047       -1.02440
H          2.14775        2.03310        1.63323
H          0.74788       -0.11029        2.73147
H         -0.18836        1.37994        2.57507
H          0.55663        0.91943       -2.11620
H         -0.54780        2.29230       -2.12145
H         -1.00500       -1.45615        1.70750
H         -1.76114       -0.43714        2.94178
H         -1.13503       -0.91353       -2.11489
H         -1.82751       -1.82939       -0.80425
H         -3.26674       -1.65932        0.70595
H         -3.81226       -0.58968        2.00631
H          1.05250        3.59364       -0.69188
H          1.82355        3.10125       -2.21214
H         -4.69375        1.04872        0.24964
H         -3.96798       -1.25343       -1.71028
H         -4.90535        0.26724       -2.11418
H         -6.64384       -0.36598       -0.38053
H         -5.68768       -1.87797        0.00889
H         -1.47588        2.95767       -0.13309
H          0.38275       -3.40325       -1.66796
H          2.74012       -3.84334       -1.08774
H          4.77851       -1.55412        0.67136
H         -2.37507        1.08976        1.24911
