# Supplementary material for: Impact of Intracellular Proteins on μ-Opioid Receptor Structure and Ligand Binding
Source: J Phys Chem B. 2024 Dec 19;129(1):71–87. doi: 10.1021/acs.jpcb.4c05214 (PMC11726672; doi:10.1021/acs.jpcb.4c05214)
Supplement: Supplementary file 1 — jp4c05214_si_002.zip [file jp4c05214_si_002.zip › XYZ Files of Ligands/Naltrexone/Naltrexone-Structure 6.xyz]

49
gfn2-8-8-wb97xd.log	Energy: -710232.5010785
O          2.60606        0.15518       -1.51113
O         -0.72664       -2.60908       -0.20054
O          3.98712       -1.77879       -0.24147
O          3.93126        2.64747       -0.83501
N         -2.23959       -0.40179        0.08939
C          0.55942       -0.62472       -0.59129
C         -0.09109       -1.52388        0.47159
C         -1.19193       -0.66485        1.15453
C          1.91008       -1.07357       -1.19508
C         -0.47890       -0.28974       -1.67867
C          1.02859        0.64007        0.07072
C          0.93361       -2.05873        1.46842
C         -1.71408        0.37223       -1.08606
C         -0.69223        0.61315        1.85084
C          0.45365        1.29412        1.13902
C         -3.51000        0.18090        0.64469
C          2.05225       -2.80533        0.72776
C         -4.67546       -0.03370       -0.27931
C          2.77231       -1.89001       -0.21916
C          2.18106        1.06180       -0.55914
C         -5.88800        0.83823       -0.08372
C         -5.03671        1.00359       -1.31208
C          1.06441        2.49101        1.53109
C          2.79338        2.24903       -0.18763
C          2.19864        2.96180        0.86405
H         -1.70124       -1.29251        1.88976
H          1.80051       -1.64834       -2.11879
H         -0.04616        0.40444       -2.40397
H         -0.75542       -1.20130       -2.21401
H          1.35817       -1.24235        2.05908
H          0.43298       -2.73910        2.16448
H         -1.51451        1.38589       -0.73328
H         -2.51427        0.41433       -1.82294
H         -0.35270        0.30728        2.84615
H         -1.52272        1.30270        2.02265
H         -3.67928       -0.31249        1.60442
H         -3.33867        1.24557        0.81692
H          1.61880       -3.62191        0.13743
H          2.77614       -3.23136        1.42424
H         -4.86450       -1.07317       -0.53648
H         -5.82878        1.61053        0.67779
H         -6.86123        0.37085       -0.18816
H         -5.42649        0.65225       -2.26163
H         -4.40872        1.88786       -1.37082
H         -1.01933       -3.25049        0.46051
H          0.67001        3.05950        2.36814
H          2.66416        3.89046        1.18281
H          4.26136        3.46711       -0.44482
H         -2.46746       -1.34003       -0.26344
