# Supplementary material for: Impact of Intracellular Proteins on μ-Opioid Receptor Structure and Ligand Binding
Source: J Phys Chem B. 2024 Dec 19;129(1):71–87. doi: 10.1021/acs.jpcb.4c05214 (PMC11726672; doi:10.1021/acs.jpcb.4c05214)
Supplement: Supplementary file 1 — jp4c05214_si_002.zip [file jp4c05214_si_002.zip › XYZ Files of Ligands/Naltrexone/Naltrexone-Structure 7.xyz]

49
gfn2-16-16-wb97xd.log	Energy: -710232.5289462
O          2.96792        0.24640        1.03898
O         -1.04600        2.45224        0.40964
O          3.64711        2.03608       -0.85076
O          4.35361       -2.19844        0.30005
N         -2.16498        0.12759        0.96195
C          0.65670        0.68659        0.70631
C         -0.39388        1.34346       -0.21121
C         -1.52225        0.29710       -0.40156
C          2.05586        1.34181        0.79454
C          0.03721        0.43520        2.09518
C          1.07535       -0.62072        0.09561
C          0.21360        1.78929       -1.53996
C         -1.21989       -0.41718        1.99256
C         -1.08671       -1.03446       -1.03757
C          0.30257       -1.48364       -0.64987
C         -3.46546       -0.62700        0.96364
C          1.39987        2.73398       -1.29536
C         -4.48988       -0.01617        0.05112
C          2.47737        2.04922       -0.50487
C          2.40704       -0.83469        0.38568
C         -4.63796       -0.48883       -1.37294
C         -5.66627       -0.86956       -0.34366
C          0.92380       -2.66825       -1.06234
C          3.03407       -2.00714       -0.00718
C          2.25589       -2.92518       -0.72791
H         -2.29502        0.75121       -1.02283
H          2.15011        2.05352        1.61989
H          0.75122       -0.09662        2.72947
H         -0.18916        1.38942        2.57929
H          0.54832        0.92610       -2.12247
H         -0.55559        2.30340       -2.12158
H         -0.99738       -1.44734        1.70830
H         -1.75780       -0.42949        2.94064
H         -1.12222       -0.88766       -2.12199
H         -1.82527       -1.81097       -0.82269
H         -3.25185       -1.66481        0.69957
H         -3.80763       -0.60122        2.00043
H          1.06849        3.61029       -0.72276
H          1.82602        3.08921       -2.23493
H         -4.69675        1.03385        0.24335
H         -3.96050       -1.26448       -1.71735
H         -4.90586        0.25146       -2.11949
H         -6.63942       -0.39232       -0.38449
H         -5.67398       -1.89872        0.00366
H         -0.41619        2.98622        0.90821
H          0.37922       -3.39484       -1.65806
H          2.72575       -3.84771       -1.05835
H          4.65923       -3.03556       -0.07266
H         -2.38227        1.09063        1.24864
