# Supplementary material for: Impact of Intracellular Proteins on μ-Opioid Receptor Structure and Ligand Binding
Source: J Phys Chem B. 2024 Dec 19;129(1):71–87. doi: 10.1021/acs.jpcb.4c05214 (PMC11726672; doi:10.1021/acs.jpcb.4c05214)
Supplement: Supplementary file 1 — jp4c05214_si_002.zip [file jp4c05214_si_002.zip › XYZ Files of Ligands/Naltrexone/Naltrexone-Structure 8.xyz]

49
gfn2-39-39-wb97xd.log	Energy: -710230.0429859
O          2.57831        0.51475       -1.38239
O         -0.21916       -2.89257       -0.36022
O          4.21870       -1.12167       -0.00115
O          3.28164        3.22738       -0.62188
N         -2.15648       -1.02134       -0.19108
C          0.66939       -0.68498       -0.63605
C          0.13053       -1.71682        0.36686
C         -1.17135       -1.10614        0.96015
C          2.12697       -0.83660       -1.12587
C         -0.31992       -0.55251       -1.80961
C          0.81091        0.63853        0.06265
C          1.16132       -2.05667        1.44068
C         -1.70175       -0.14538       -1.32247
C         -0.97971        0.21550        1.71748
C          0.03036        1.14237        1.08196
C         -3.59067       -0.76513        0.23111
C          2.46242       -2.54740        0.78875
C         -4.04843        0.66535        0.15372
C          3.05584       -1.48102       -0.08553
C          1.89489        1.30098       -0.47467
C         -4.67041        1.19293       -1.11282
C         -5.53766        0.88998        0.07752
C          0.33974        2.43729        1.51327
C          2.20857        2.58791       -0.06395
C          1.39513        3.14635        0.93289
H         -1.60947       -1.84257        1.63854
H          2.21181       -1.40381       -2.05698
H          0.02771        0.21831       -2.50254
H         -0.36691       -1.49707       -2.35676
H          1.36830       -1.18446        2.06676
H          0.75616       -2.83658        2.09298
H         -1.71807        0.88441       -0.96633
H         -2.44049       -0.24858       -2.11699
H         -0.62019       -0.05572        2.71620
H         -1.94151        0.70483        1.88051
H         -4.20334       -1.38111       -0.43126
H         -3.68068       -1.15796        1.24574
H          2.25003       -3.41886        0.15744
H          3.19896       -2.83788        1.53949
H         -3.49729        1.38486        0.75011
H         -4.72797        0.51687       -1.96088
H         -4.48379        2.23136       -1.36580
H         -5.94574        1.71921        0.64528
H         -6.17479        0.01161        0.02773
H         -0.41698       -3.59746        0.27034
H         -0.22901        2.89906        2.31489
H          1.62414        4.15032        1.27988
H          3.39069        4.09749       -0.21702
H         -2.14914       -1.97723       -0.56507
