# Supplementary material for: Impact of Intracellular Proteins on μ-Opioid Receptor Structure and Ligand Binding
Source: J Phys Chem B. 2024 Dec 19;129(1):71–87. doi: 10.1021/acs.jpcb.4c05214 (PMC11726672; doi:10.1021/acs.jpcb.4c05214)
Supplement: Supplementary file 1 — jp4c05214_si_002.zip [file jp4c05214_si_002.zip › XYZ Files of Ligands/Naltrexone/Naltrexone-Structure 9.xyz]

49
gfn2-15-15-wb97xd.log	Energy: -710230.0849663
O         -2.83355        0.17425        1.19233
O          0.40930       -2.81811        0.24396
O         -4.06002       -1.41039       -0.60489
O         -3.71215        2.96912        0.51399
N          2.16020       -0.86304        0.66766
C         -0.70849       -0.73680        0.64518
C          0.08175       -1.57530       -0.37527
C          1.40626       -0.79747       -0.64599
C         -2.19988       -1.08505        0.86095
C          0.07001       -0.65665        1.97561
C         -0.88949        0.64432        0.08639
C         -0.72189       -1.82674       -1.64721
C          1.47559       -0.10486        1.76519
C          1.21800        0.62390       -1.21121
C         -0.01600        1.33997       -0.71653
C          3.65217       -0.65808        0.61381
C         -2.05270       -2.51071       -1.30456
C          4.13407        0.74057        0.34867
C         -2.88379       -1.65645       -0.39285
C         -2.11720        1.12702        0.49177
C          5.59064        0.87643       -0.01639
C          4.52957        1.15829       -1.04359
C         -0.40505        2.63875       -1.07081
C         -2.51454        2.41119        0.15287
C         -1.62177        3.16036       -0.62767
H          2.01295       -1.38081       -1.34303
H         -2.36810       -1.77709        1.69053
H         -0.45319        0.00562        2.67016
H          0.11947       -1.64842        2.43303
H         -0.90913       -0.88787       -2.17539
H         -0.14019       -2.46664       -2.31802
H          1.46842        0.95057        1.49039
H          2.08041       -0.22602        2.66448
H          1.15205        0.51633       -2.29899
H          2.11110        1.21890       -1.02250
H          4.00646       -1.00344        1.58852
H          4.02128       -1.34766       -0.14961
H         -1.85490       -3.45508       -0.78255
H         -2.63129       -2.73136       -2.20300
H          3.73129        1.51026        1.00078
H          6.16639       -0.03883       -0.12228
H          6.13593        1.71408        0.40503
H          4.35104        2.19009       -1.32903
H          4.38798        0.43085       -1.83810
H          0.77190       -3.41168       -0.42747
H          0.23158        3.24740       -1.70619
H         -1.91714        4.16528       -0.91359
H         -4.24903        2.32664        0.99492
H          2.06115       -1.85483        0.92488
